# Supplementary material for: Single-nucleus multiple-organ chromatin accessibility landscape in the adult rat
Source: Gigascience. 2026 Feb 3;15:giag013. doi: 10.1093/gigascience/giag013 (PMC12954174; doi:10.1093/gigascience/giag013)
Supplement: giag013_Supplemental_Files [file giag013_supplemental_files.zip]

Archive with 10 entries (10 files):
- Data S1.xlsx
- Data S2.xlsx
- Data S3.xlsx
- Data S4.xlsx
- Data S5.xlsx
- Data S6.xlsx
- Data S7.xlsx
- Data S8.xlsx
- Data S9.xlsx
- Table S1.xlsx
