# Supplementary material for: Single-nucleus multiple-organ chromatin accessibility landscape in the adult rat
Source: Gigascience. 2026 Feb 3;15:giag013. doi: 10.1093/gigascience/giag013 (PMC12954174; doi:10.1093/gigascience/giag013)
Supplement: giag013_Supplemental_Files [file giag013_supplemental_files.zip › Data S1.xlsx]

## Sheet: 01.Metadata
Table name	Descriptions
Data S1	Using function getCellColData to get cellColData from an ArchRProject. 1. index: A unique identifier of cells in the dataset. 2. Sample: The name of the sample (library) from which the data was collected. 3. TSSEnrichment: The Transcription Start Site (TSS) enrichment score, indicating the level of chromatin accessibility around TSS regions. Higher enrichment scores indicate greater accessibility…
index	Sample	TSSEnrichment	ReadsInTSS	ReadsInPromoter	PromoterRatio	PassQC	NucleosomeRatio	nMultiFrags	nMonoFrags	nFrags	nDiFrags	DoubletScore	DoubletEnrichment	Organs	Clusters	Celltypes	Major_celltypes	ReadsInPeaks	FRIP	predicted_cell_type_by_scRNA_dataset	predictedCell	predictedScore
Thyroid_AN45#Thyroid_AN45_BC08089_N01	Thyroid_AN45	12.376	125	785	0.208555	1	0.297931	71	1450	1882	361	44.9114	4.2	Thyroid	C5	Skeletal_Myh4	Muscle	2458	0.653029	Skeletal_Myh4	NA	NA
Thyroid_AN45#Thyroid_AN45_BC08083_N01	Thyroid_AN45	11.188	113	593	0.157294	1	0.305402	78	1444	1885	363	0	0.8	Thyroid	C5	Skeletal_Myh2	Muscle	2487	0.659682	Skeletal_Myh2	NA	NA
Thyroid_AN45#Thyroid_AN45_BC08076_N01	Thyroid_AN45	6.832	69	534	0.141345	1	0.339716	78	1410	1889	401	0	0.466667	Thyroid	C5	Skeletal_Myh2	Muscle	1958	0.518264	Skeletal_Myh2	NA	NA
Thyroid_AN45#Thyroid_AN45_BC08074_N01	Thyroid_AN45	5.149	52	436	0.115283	1	0.213736	31	1558	1891	302	0	0.533333	Thyroid	C5	Skeletal_Myh2	Muscle	1880	0.497091	Skeletal_Myh2	NA	NA
Thyroid_AN45#Thyroid_AN45_BC08071_N01	Thyroid_AN45	11.782	119	642	0.169483	1	0.354793	91	1398	1894	405	0.443764	1.66667	Thyroid	C5	Skeletal_Myh2	Muscle	2178	0.574974	Skeletal_Myh2	NA	NA
Thyroid_AN45#Thyroid_AN45_BC08065_N01	Thyroid_AN45	12.871	130	703	0.185293	1	0.310083	72	1448	1897	377	0	0.266667	Thyroid	C5	Skeletal_Myh4	Muscle	2519	0.663943	Skeletal_Myh4	NA	NA
Thyroid_AN45#Thyroid_AN45_BC08063_N01	Thyroid_AN45	4.653	47	324	0.085398	1	0.248026	25	1520	1897	352	0	0	Thyroid	C5	Skeletal_Myh4	Muscle	1659	0.437269	Skeletal_Myh4	NA	NA
Thyroid_AN45#Thyroid_AN45_BC08048_N01	Thyroid_AN45	8.713	88	588	0.154169	1	0.265428	68	1507	1907	332	0	1.53333	Thyroid	C5	Skeletal_Myh2	Muscle	2352	0.616675	Skeletal_Myh2	NA	NA
Thyroid_AN45#Thyroid_AN45_BC08044_N01	Thyroid_AN45	7.624	77	646	0.16911	1	0.33101	85	1435	1910	390	46.1685	4.26667	Thyroid	C5	Skeletal_Myh2	Muscle	2233	0.584555	Skeletal_Myh2	NA	NA
Thyroid_AN45#Thyroid_AN45_BC08039_N01	Thyroid_AN45	13.762	139	724	0.188935	1	0.290236	77	1485	1916	354	0	0.2	Thyroid	C5	Skeletal_Myh2	Muscle	2462	0.642484	Skeletal_Myh2	NA	NA
Thyroid_AN45#Thyroid_AN45_BC08038_N01	Thyroid_AN45	8.812	89	602	0.157098	1	0.188586	28	1612	1916	276	0	0.2	Thyroid	C5	Skeletal_Myh4	Muscle	2053	0.535752	Skeletal_Myh4	NA	NA
Thyroid_AN45#Thyroid_AN45_BC08036_N01	Thyroid_AN45	5.941	60	374	0.0975992	1	0.336123	71	1434	1916	411	0	1.53333	Thyroid	C5	Neuroendocrine	Endocrine	1525	0.397965	Neuroendocrine	NA	NA
Thyroid_AN45#Thyroid_AN45_BC08031_N01	Thyroid_AN45	4.653	47	311	0.0810318	1	0.200876	41	1598	1919	280	76.302	5.4	Thyroid	C5	Neuroendocrine	Endocrine	1222	0.318395	Neuroendocrine	NA	NA
Thyroid_AN45#Thyroid_AN45_BC08028_N01	Thyroid_AN45	7.921	80	501	0.130265	1	0.252769	46	1535	1923	342	0	0.333333	Thyroid	C5	Skeletal_Myh2	Muscle	1973	0.513001	Skeletal_Myh2	NA	NA
Thyroid_AN45#Thyroid_AN45_BC08014_N01	Thyroid_AN45	8.416	85	611	0.157881	1	0.31812	85	1468	1935	382	0	1.06667	Thyroid	C5	Skeletal_Myh4	Muscle	2156	0.557106	Skeletal_Myh4	NA	NA
Thyroid_AN45#Thyroid_AN45_BC08009_N01	Thyroid_AN45	4.14	46	338	0.0872483	1	0.376688	146	1407	1937	384	0	0.2	Thyroid	C5	Skeletal_Myh2	Muscle	1592	0.410945	Skeletal_Myh2	NA	NA
Thyroid_AN45#Thyroid_AN45_BC08007_N01	Thyroid_AN45	14.059	142	843	0.217492	1	0.287708	69	1505	1938	364	0	0.2	Thyroid	C5	Skeletal_Myh2	Muscle	2756	0.711042	Skeletal_Myh2	NA	NA
Thyroid_AN45#Thyroid_AN45_BC08006_N01	Thyroid_AN45	5.248	53	354	0.0913313	1	0.342105	85	1444	1938	409	124.658	7	Thyroid	C5	Neuroendocrine	Endocrine	1522	0.392673	Neuroendocrine	NA	NA
Thyroid_AN45#Thyroid_AN45_BC07999_N01	Thyroid_AN45	12.376	125	673	0.173364	1	0.303559	70	1489	1941	382	0	0.333333	Thyroid	C5	Skeletal_Myh2	Muscle	2601	0.670015	Skeletal_Myh2	NA	NA
Thyroid_AN45#Thyroid_AN45_BC07994_N01	Thyroid_AN45	5.05	51	429	0.11034	1	0.293413	80	1503	1944	361	0	1.46667	Thyroid	C5	Skeletal_Myh4	Muscle	1658	0.42644	Skeletal_Myh4	NA	NA
Thyroid_AN45#Thyroid_AN45_BC07992_N02	Thyroid_AN45	18.02	182	952	0.154897	1	0.242118	74	2474	3073	525	17.8384	2.93333	Thyroid	C5	Skeletal_Myh2	Muscle	3245	0.527986	Skeletal_Myh2	NA	NA
Thyroid_AN45#Thyroid_AN45_BC07991_N01	Thyroid_AN45	4.257	43	296	0.0759754	1	0.0350691	3	1882	1948	63	9.25171	2.4	Thyroid	C5	Skeletal_Myh2	Muscle	1562	0.400924	Skeletal_Myh2	NA	NA
Thyroid_AN45#Thyroid_AN45_BC07990_N01	Thyroid_AN45	14.851	150	937	0.24038	1	0.295017	75	1505	1949	369	0	0.133333	Thyroid	C5	Skeletal_Myh4	Muscle	2466	0.632632	Skeletal_Myh4	NA	NA
Thyroid_AN45#Thyroid_AN45_BC07974_N01	Thyroid_AN45	8.515	86	572	0.145844	1	0.183464	31	1657	1961	273	0	0.4	Thyroid	C5	Skeletal_Myh2	Muscle	2404	0.612953	Skeletal_Myh2	NA	NA
Thyroid_AN45#Thyroid_AN45_BC07972_N01	Thyroid_AN45	7.723	78	487	0.124045	1	0.178271	15	1666	1963	282	0	0.2	Thyroid	C5	Skeletal_Myh4	Muscle	2002	0.509934	Skeletal_Myh4	NA	NA
Thyroid_AN45#Thyroid_AN45_BC07968_N01	Thyroid_AN45	7.228	73	513	0.130534	1	0.225062	33	1604	1965	328	0	0.533333	Thyroid	C5	Skeletal_Myh2	Muscle	2037	0.518321	Skeletal_Myh2	NA	NA
Thyroid_AN45#Thyroid_AN45_BC07960_N01	Thyroid_AN45	5.842	59	444	0.112748	1	0.246992	74	1579	1969	316	0	0.333333	Thyroid	C5	Skeletal_Myh2	Muscle	1984	0.503809	Skeletal_Myh2	NA	NA
Thyroid_AN45#Thyroid_AN45_BC07954_N01	Thyroid_AN45	13.267	134	696	0.176381	1	0.305758	88	1511	1973	374	0	0.266667	Thyroid	C5	Skeletal_Myh2	Muscle	2341	0.593259	Skeletal_Myh2	NA	NA
Thyroid_AN45#Thyroid_AN45_BC07951_N01	Thyroid_AN45	8.02	81	556	0.140902	1	0.237767	67	1594	1973	312	0	1.46667	Thyroid	C5	Skeletal_Myh4	Muscle	2194	0.556006	Skeletal_Myh4	NA	NA
Thyroid_AN45#Thyroid_AN45_BC07945_N01	Thyroid_AN45	13.663	138	846	0.213961	1	0.33221	104	1484	1977	389	0	1.46667	Thyroid	C5	Skeletal_Myh2	Muscle	2529	0.639605	Skeletal_Myh2	NA	NA
Thyroid_AN45#Thyroid_AN45_BC07938_N01	Thyroid_AN45	7.03	71	412	0.10404	1	0.232877	35	1606	1980	339	5.62903	2.13333	Thyroid	C5	Skeletal_Myh2	Muscle	1347	0.340152	Skeletal_Myh2	NA	NA
Thyroid_AN45#Thyroid_AN45_BC07931_N02	Thyroid_AN45	6.832	69	438	0.0750257	1	0.435103	210	2034	2919	675	87.548	5.8	Thyroid	C5	Skeletal_Myh4	Muscle	1943	0.332819	Skeletal_Myh4	NA	NA
Thyroid_AN45#Thyroid_AN45_BC07930_N01	Thyroid_AN45	6.634	67	502	0.126321	1	0.331769	95	1492	1987	400	0	0.266667	Thyroid	C5	Skeletal_Myh4	Muscle	1745	0.439104	Skeletal_Myh4	NA	NA
Thyroid_AN45#Thyroid_AN45_BC07923_N01	Thyroid_AN45	12.97	131	745	0.187186	1	0.230674	67	1617	1990	306	0	0.266667	Thyroid	C5	Skeletal_Myh7	Muscle	2456	0.617085	Skeletal_Myh7	NA	NA
Thyroid_AN45#Thyroid_AN45_BC07914_N01	Thyroid_AN45	4.851	49	323	0.0809118	1	0.287742	59	1550	1996	387	0	1.46667	Thyroid	C5	Skeletal_Myh2	Muscle	1527	0.382515	Skeletal_Myh2	NA	NA
Thyroid_AN45#Thyroid_AN45_BC07913_N01	Thyroid_AN45	4.653	47	255	0.0638458	1	0.34207	94	1488	1997	415	10.0331	2.46667	Thyroid	C5	Neuroendocrine	Endocrine	1199	0.3002	Neuroendocrine	NA	NA
Thyroid_AN45#Thyroid_AN45_BC07908_N01	Thyroid_AN45	6.238	63	371	0.0927964	1	0.338019	108	1494	1999	397	34.0962	3.73333	Thyroid	C5	Neuroendocrine	Endocrine	1636	0.409205	Neuroendocrine	NA	NA
Thyroid_AN45#Thyroid_AN45_BC07904_N01	Thyroid_AN45	8.713	88	596	0.148926	1	0.206876	50	1658	2001	293	0	0	Thyroid	C5	Skeletal_Myh2	Muscle	2294	0.573213	Skeletal_Myh2	NA	NA
Thyroid_AN45#Thyroid_AN45_BC07894_N01	Thyroid_AN45	6.238	63	508	0.12662	1	0.30684	83	1535	2006	388	0	1	Thyroid	C5	Skeletal_Myh2	Muscle	1890	0.471087	Skeletal_Myh2	NA	NA
Thyroid_AN45#Thyroid_AN45_BC07892_N01	Thyroid_AN45	4.059	41	381	0.0948705	1	0.238742	39	1621	2008	348	0	0.466667	Thyroid	C5	Skeletal_Myh2	Muscle	1905	0.474353	Skeletal_Myh2	NA	NA
Thyroid_AN45#Thyroid_AN45_BC07876_N01	Thyroid_AN45	6.04	61	448	0.110891	1	0.300708	90	1553	2020	377	0	0.133333	Thyroid	C5	Skeletal_Myh2	Muscle	2100	0.519802	Skeletal_Myh2	NA	NA
Thyroid_AN45#Thyroid_AN45_BC07874_N01	Thyroid_AN45	7.03	71	524	0.129703	1	0.238504	74	1631	2020	315	0	0.4	Thyroid	C5	Skeletal_Myh2	Muscle	2305	0.570545	Skeletal_Myh2	NA	NA
Thyroid_AN45#Thyroid_AN45_BC07871_N01	Thyroid_AN45	8.911	90	649	0.160485	1	0.394483	110	1450	2022	462	0	0.2	Thyroid	C10	Myosatellite	Muscle	2092	0.51731	Follicular	NA	NA
Thyroid_AN45#Thyroid_AN45_BC07866_N01	Thyroid_AN45	5.644	57	452	0.11155	1	0.351568	127	1499	2026	400	0	0	Thyroid	C10	Myosatellite	Muscle	1516	0.374136	Follicular	NA	NA
Thyroid_AN45#Thyroid_AN45_BC07865_N01	Thyroid_AN45	6.139	62	437	0.107848	1	0.354278	87	1496	2026	443	0	0.0666667	Thyroid	C10	Thyroid_Stromal	Stromal	2057	0.507651	Thyroid_Stromal	NA	NA
Thyroid_AN45#Thyroid_AN45_BC07854_N01	Thyroid_AN45	12.97	131	947	0.233136	1	0.299424	99	1563	2031	369	0	0.0666667	Thyroid	C5	Skeletal_Myh2	Muscle	2761	0.679714	Skeletal_Myh2	NA	NA
Thyroid_AN45#Thyroid_AN45_BC07846_N01	Thyroid_AN45	4.752	48	361	0.0886542	1	0.460545	120	1394	2036	522	4.63972	2.06667	Thyroid	C5	Skeletal_Myh2	Muscle	1856	0.455796	Skeletal_Myh2	NA	NA
Thyroid_AN45#Thyroid_AN45_BC07845_N01	Thyroid_AN45	19.604	198	1091	0.267796	1	0.290057	95	1579	2037	363	0	0.0666667	Thyroid	C5	Skeletal_Myh4	Muscle	2640	0.648012	Skeletal_Myh4	NA	NA
Thyroid_AN45#Thyroid_AN45_BC07842_N02	Thyroid_AN45	26.276	345	1891	0.288262	1	0.288295	163	2546	3280	571	0	0.533333	Thyroid	C5	Skeletal_Myh4	Muscle	4576	0.697561	Skeletal_Myh4	NA	NA
Thyroid_AN45#Thyroid_AN45_BC07837_N01	Thyroid_AN45	5.842	59	390	0.0954479	1	0.390742	109	1469	2043	465	135.793	7.33333	Thyroid	C5	Skeletal_Myh4	Muscle	1857	0.454479	Skeletal_Myh4	NA	NA
Thyroid_AN45#Thyroid_AN45_BC07831_N01	Thyroid_AN45	11.683	118	662	0.161858	1	0.234158	63	1657	2045	325	0	0.133333	Thyroid	C5	Skeletal_Myh2	Muscle	2541	0.621271	Skeletal_Myh2	NA	NA
Thyroid_AN45#Thyroid_AN45_BC07827_N01	Thyroid_AN45	4.158	42	495	0.120968	1	0.432773	108	1428	2046	510	0	0	Thyroid	C10	Myosatellite	Muscle	1703	0.416178	Follicular	NA	NA
Thyroid_AN45#Thyroid_AN45_BC07811_N01	Thyroid_AN45	8.911	90	622	0.151118	1	0.395254	118	1475	2058	465	0	0.466667	Thyroid	C5	Skeletal_Myh2	Muscle	2533	0.615403	Skeletal_Myh2	NA	NA
Thyroid_AN45#Thyroid_AN45_BC07808_N01	Thyroid_AN45	8.812	89	567	0.137621	1	0.324759	101	1555	2060	404	7.37967	2.26667	Thyroid	C5	Skeletal_Myh2	Muscle	2069	0.502184	Skeletal_Myh2	NA	NA
Thyroid_AN45#Thyroid_AN45_BC07807_N01	Thyroid_AN45	9.208	93	462	0.112082	1	0.306912	101	1577	2061	383	63.4309	4.93333	Thyroid	C5	Neuroendocrine	Endocrine	1807	0.438379	Neuroendocrine	NA	NA
Thyroid_AN45#Thyroid_AN45_BC07805_N01	Thyroid_AN45	10.396	105	607	0.147259	1	0.246824	68	1653	2061	340	0	1.33333	Thyroid	C5	Skeletal_Myh2	Muscle	2202	0.534207	Skeletal_Myh2	NA	NA
Thyroid_AN45#Thyroid_AN45_BC07803_N01	Thyroid_AN45	14.752	149	816	0.197962	1	0.320307	95	1561	2061	405	0	0.333333	Thyroid	C5	Skeletal_Myh2	Muscle	2880	0.69869	Skeletal_Myh2	NA	NA
Thyroid_AN45#Thyroid_AN45_BC07801_N02	Thyroid_AN45	5.248	53	478	0.0752519	1	0.291057	102	2460	3176	614	0	0.466667	Thyroid	C12	Thyroid_Stromal	Stromal	1954	0.30762	Thyroid_Stromal	NA	NA
Thyroid_AN45#Thyroid_AN45_BC07799_N01	Thyroid_AN45	9.052	96	610	0.147771	1	0.395538	124	1479	2064	461	0	1.13333	Thyroid	C5	Skeletal_Myh4	Muscle	2201	0.533188	Skeletal_Myh4	NA	NA
Thyroid_AN45#Thyroid_AN45_BC07795_N01	Thyroid_AN45	9.212	107	692	0.167473	1	0.341558	112	1540	2066	414	2.51978	1.86667	Thyroid	C5	Skeletal_Myh2	Muscle	2483	0.60092	Skeletal_Myh2	NA	NA
Thyroid_AN45#Thyroid_AN45_BC07794_N01	Thyroid_AN45	5.545	56	399	0.09647	1	0.256379	52	1646	2068	370	37.0074	3.86667	Thyroid	C5	Skeletal_Myh2	Muscle	1832	0.44294	Skeletal_Myh2	NA	NA
Thyroid_AN45#Thyroid_AN45_BC07791_N01	Thyroid_AN45	9.307	94	622	0.150242	1	0.38833	120	1491	2070	459	0	0.466667	Thyroid	C5	Skeletal_Myh2	Muscle	2490	0.601449	Skeletal_Myh2	NA	NA
Thyroid_AN45#Thyroid_AN45_BC07790_N01	Thyroid_AN45	14.158	143	813	0.196282	1	0.289539	76	1606	2071	389	0	0.133333	Thyroid	C7	Thyroid_Endothelial	Endothelial	2252	0.543699	Thyroid_Endothelial	NA	NA
Thyroid_AN45#Thyroid_AN45_BC07783_N01	Thyroid_AN45	6.733	68	476	0.114644	1	0.389558	117	1494	2076	465	0	0.133333	Thyroid	C7	Thyroid_Endothelial	Endothelial	1535	0.369701	Thyroid_Endothelial	NA	NA
Thyroid_AN45#Thyroid_AN45_BC07777_N01	Thyroid_AN45	4.059	41	314	0.0755898	1	0.398653	144	1485	2077	448	0	0.133333	Thyroid	C5	Skeletal_Myh4	Muscle	1518	0.365431	Skeletal_Myh4	NA	NA
Thyroid_AN45#Thyroid_AN45_BC07771_N01	Thyroid_AN45	8.119	82	550	0.132212	1	0.266748	82	1642	2080	356	0	0.4	Thyroid	C5	Skeletal_Myh4	Muscle	2010	0.483173	Skeletal_Myh4	NA	NA
Thyroid_AN45#Thyroid_AN45_BC07765_N01	Thyroid_AN45	8.614	87	553	0.132614	1	0.201037	25	1736	2085	324	0	0.0666667	Thyroid	C5	Skeletal_Myh2	Muscle	2455	0.588729	Skeletal_Myh2	NA	NA
Thyroid_AN45#Thyroid_AN45_BC07751_N02	Thyroid_AN45	13.267	134	916	0.141533	1	0.293365	105	2502	3236	629	0	0.2	Thyroid	C10	Thyroid_Stromal	Stromal	3477	0.537237	Thyroid_Stromal	NA	NA
Thyroid_AN45#Thyroid_AN45_BC07746_N01	Thyroid_AN45	5.743	58	366	0.0873092	1	0.271073	56	1649	2096	391	31.2602	3.6	Thyroid	C5	Skeletal_Myh2	Muscle	1618	0.385973	Skeletal_Myh2	NA	NA
Thyroid_AN45#Thyroid_AN45_BC07745_N01	Thyroid_AN45	7.129	72	362	0.086355	1	0.257349	47	1667	2096	382	0	0.2	Thyroid	C10	Thyroid_Stromal	Stromal	1253	0.299045	Thyroid_Stromal	NA	NA
Thyroid_AN45#Thyroid_AN45_BC07744_N01	Thyroid_AN45	8.119	82	524	0.12494	1	0.107181	4	1894	2097	199	0	1.53333	Thyroid	C5	Skeletal_Myh2	Muscle	2092	0.498808	Skeletal_Myh2	NA	NA
Thyroid_AN45#Thyroid_AN45_BC07741_N01	Thyroid_AN45	9.604	97	587	0.139563	1	0.293358	73	1626	2103	404	0	0.933333	Thyroid	C5	Skeletal_Myh4	Muscle	2461	0.585117	Skeletal_Myh4	NA	NA
Thyroid_AN45#Thyroid_AN45_BC07735_N01	Thyroid_AN45	4.455	45	362	0.0859041	1	0.201254	32	1754	2107	321	0	0.733333	Thyroid	C5	Skeletal_Myh2	Muscle	1787	0.424063	Skeletal_Myh2	NA	NA
Thyroid_AN45#Thyroid_AN45_BC07730_N01	Thyroid_AN45	9.406	95	669	0.158531	1	0.258199	47	1677	2110	386	0	0.866667	Thyroid	C5	Skeletal_Myh2	Muscle	2614	0.619431	Skeletal_Myh2	NA	NA
Thyroid_AN45#Thyroid_AN45_BC07712_N01	Thyroid_AN45	6.238	63	456	0.107496	1	0.298042	92	1634	2121	395	0	0.133333	Thyroid	C10	Myosatellite	Muscle	1798	0.423857	Follicular	NA	NA
Thyroid_AN45#Thyroid_AN45_BC07711_N01	Thyroid_AN45	5.248	53	409	0.0964168	1	0.332286	86	1592	2121	443	0	0.466667	Thyroid	C5	Skeletal_Myh2	Muscle	1776	0.41867	Skeletal_Myh2	NA	NA
Thyroid_AN45#Thyroid_AN45_BC07704_N01	Thyroid_AN45	6.337	64	371	0.0872941	1	0.367439	122	1554	2125	449	0	1.06667	Thyroid	C5	Skeletal_Myh2	Muscle	1451	0.341412	Skeletal_Myh2	NA	NA
Thyroid_AN45#Thyroid_AN45_BC07697_N01	Thyroid_AN45	17.327	175	979	0.229381	1	0.270238	72	1680	2134	382	0	0.2	Thyroid	C5	Skeletal_Myh2	Muscle	2957	0.69283	Skeletal_Myh2	NA	NA
Thyroid_AN45#Thyroid_AN45_BC07692_N02	Thyroid_AN45	8.782	102	875	0.137622	1	0.325135	119	2399	3179	661	0	0.2	Thyroid	C10	Myosatellite	Muscle	3114	0.489777	Follicular	NA	NA
Thyroid_AN45#Thyroid_AN45_BC07690_N01	Thyroid_AN45	19.208	194	1162	0.271242	1	0.212911	53	1766	2142	323	11.239	2.53333	Thyroid	C5	Skeletal_Myh4	Muscle	3181	0.74253	Skeletal_Myh4	NA	NA
Thyroid_AN45#Thyroid_AN45_BC07683_N01	Thyroid_AN45	8.911	90	664	0.154706	1	0.320615	110	1625	2146	411	0	0.933333	Thyroid	C5	Skeletal_Myh2	Muscle	2518	0.586673	Skeletal_Myh2	NA	NA
Thyroid_AN45#Thyroid_AN45_BC07670_N01	Thyroid_AN45	10.198	103	630	0.146307	1	0.235227	42	1743	2153	368	28.5022	3.46667	Thyroid	C5	Skeletal_Myh4	Muscle	2158	0.501161	Skeletal_Myh4	NA	NA
Thyroid_AN45#Thyroid_AN45_BC07669_N01	Thyroid_AN45	5.149	52	284	0.0659545	1	0.402606	110	1535	2153	508	0	0.533333	Thyroid	C10	Thyroid_Stromal	Stromal	1192	0.276823	Thyroid_Stromal	NA	NA
Thyroid_AN45#Thyroid_AN45_BC07668_N01	Thyroid_AN45	10.693	108	729	0.169142	1	0.359621	117	1585	2155	453	0	0.466667	Thyroid	C5	Skeletal_Myh2	Muscle	2740	0.635731	Skeletal_Myh2	NA	NA
Thyroid_AN45#Thyroid_AN45_BC07664_N01	Thyroid_AN45	5.446	55	366	0.0848401	1	0.481456	145	1456	2157	556	0	0	Thyroid	C7	Thyroid_Endothelial	Endothelial	1340	0.310617	Thyroid_Endothelial	NA	NA
Thyroid_AN45#Thyroid_AN45_BC07655_N01	Thyroid_AN45	10.198	103	540	0.124769	1	0.27369	66	1699	2164	399	21.7173	3.13333	Thyroid	C5	Skeletal_Myh4	Muscle	2205	0.509473	Skeletal_Myh4	NA	NA
Thyroid_AN45#Thyroid_AN45_BC07640_N01	Thyroid_AN45	11.287	114	830	0.190805	1	0.422498	136	1529	2175	510	0	0.133333	Thyroid	C5	Skeletal_Myh4	Muscle	2463	0.566207	Skeletal_Myh4	NA	NA
Thyroid_AN45#Thyroid_AN45_BC07639_N02	Thyroid_AN45	10	101	718	0.106813	1	0.0408795	8	3229	3361	124	9.25171	2.4	Thyroid	C8	Thyroid_Stromal	Stromal	2194	0.326391	Thyroid_Stromal	NA	NA
Thyroid_AN45#Thyroid_AN45_BC07637_N01	Thyroid_AN45	4.356	44	362	0.0831801	1	0.145263	16	1900	2176	260	0	0.6	Thyroid	C5	Skeletal_Myh2	Muscle	1534	0.352482	Skeletal_Myh2	NA	NA
Thyroid_AN45#Thyroid_AN45_BC07629_N01	Thyroid_AN45	17.426	176	1115	0.255617	1	0.307554	94	1668	2181	419	0	0.2	Thyroid	C5	Skeletal_Myh4	Muscle	3059	0.701284	Skeletal_Myh4	NA	NA
Thyroid_AN45#Thyroid_AN45_BC07628_N01	Thyroid_AN45	7.683	97	771	0.176673	1	0.285798	69	1697	2182	416	0	0.4	Thyroid	C5	Skeletal_Myh2	Muscle	2868	0.657195	Skeletal_Myh2	NA	NA
Thyroid_AN45#Thyroid_AN45_BC07627_N01	Thyroid_AN45	7.561	84	577	0.132218	1	0.340295	110	1628	2182	444	0	0.2	Thyroid	C5	Skeletal_Myh2	Muscle	2126	0.487168	Skeletal_Myh2	NA	NA
Thyroid_AN45#Thyroid_AN45_BC07614_N01	Thyroid_AN45	7.201	80	569	0.129613	1	0.365899	111	1607	2195	477	1.69619	1.8	Thyroid	C5	Skeletal_Myh2	Muscle	2318	0.528018	Skeletal_Myh2	NA	NA
Thyroid_AN45#Thyroid_AN45_BC07612_N01	Thyroid_AN45	4.95	50	392	0.0892126	1	0.386995	96	1584	2197	517	0	0.0666667	Thyroid	C5	Skeletal_Myh4	Muscle	1695	0.385753	Skeletal_Myh4	NA	NA
Thyroid_AN45#Thyroid_AN45_BC07602_N01	Thyroid_AN45	12.079	122	707	0.160317	1	0.281977	99	1720	2205	386	0	0.266667	Thyroid	C5	Skeletal_Myh2	Muscle	2652	0.601361	Skeletal_Myh2	NA	NA
Thyroid_AN45#Thyroid_AN45_BC07599_N01	Thyroid_AN45	7.129	72	435	0.0985947	1	0.366791	107	1614	2206	485	0	0.0666667	Thyroid	C10	Thyroid_Stromal	Stromal	1411	0.31981	Thyroid_Stromal	NA	NA
Thyroid_AN45#Thyroid_AN45_BC07598_N01	Thyroid_AN45	12.772	129	737	0.166969	1	0.141158	17	1934	2207	256	0	0.133333	Thyroid	C5	Skeletal_Myh2	Muscle	2717	0.615541	Skeletal_Myh2	NA	NA
Thyroid_AN45#Thyroid_AN45_BC07596_N01	Thyroid_AN45	15.347	155	1032	0.233696	1	0.232143	78	1792	2208	338	0	0.333333	Thyroid	C5	Skeletal_Myh4	Muscle	2675	0.605752	Skeletal_Myh4	NA	NA
Thyroid_AN45#Thyroid_AN45_BC07594_N01	Thyroid_AN45	15.067	175	1031	0.233364	1	0.297885	103	1702	2209	404	0	0.2	Thyroid	C7	Thyroid_Endothelial	Endothelial	2605	0.589633	Thyroid_Endothelial	NA	NA
Thyroid_AN45#Thyroid_AN45_BC07584_N01	Thyroid_AN45	4.95	60	499	0.112743	1	0.294909	97	1709	2213	407	0	0.2	Thyroid	C5	Skeletal_Myh4	Muscle	1950	0.440578	Skeletal_Myh4	NA	NA
Thyroid_AN45#Thyroid_AN45_BC07576_N01	Thyroid_AN45	16.733	169	1093	0.24595	1	0.328947	88	1672	2222	462	0	0.133333	Thyroid	C5	Skeletal_Myh2	Muscle	3371	0.758551	Skeletal_Myh2	NA	NA
Thyroid_AN45#Thyroid_AN45_BC07574_N01	Thyroid_AN45	14.455	146	804	0.180674	1	0.285384	120	1731	2225	374	0	0.0666667	Thyroid	C10	Myosatellite	Muscle	2522	0.566742	Follicular	NA	NA
Thyroid_AN45#Thyroid_AN45_BC07568_N01	Thyroid_AN45	8.713	88	564	0.126628	1	0.317751	105	1690	2227	432	0	1	Thyroid	C5	Skeletal_Myh2	Muscle	2496	0.560395	Skeletal_Myh2	NA	NA
Thyroid_AN45#Thyroid_AN45_BC07566_N01	Thyroid_AN45	4.23	47	397	0.0890934	1	0.342169	97	1660	2228	471	0	0.8	Thyroid	C5	Skeletal_Myh2	Muscle	1641	0.368268	Skeletal_Myh2	NA	NA
Thyroid_AN45#Thyroid_AN45_BC07559_N03	Thyroid_AN45	24.862	339	1842	0.222035	1	0.0134376	2	4093	4148	53	0	1.46667	Thyroid	C5	Skeletal_Myh2	Muscle	5854	0.705641	Skeletal_Myh2	NA	NA
Thyroid_AN45#Thyroid_AN45_BC07554_N01	Thyroid_AN45	6.436	65	408	0.0911528	1	0.311841	93	1706	2238	439	0	0.0666667	Thyroid	C10	Thyroid_Stromal	Stromal	1876	0.419124	Thyroid_Stromal	NA	NA
Thyroid_AN45#Thyroid_AN45_BC07553_N01	Thyroid_AN45	5.644	57	380	0.0848593	1	0.274331	75	1757	2239	407	8.11427	2.33333	Thyroid	C5	Skeletal_Myh2	Muscle	1950	0.435462	Skeletal_Myh2	NA	NA
Thyroid_AN45#Thyroid_AN45_BC07552_N01	Thyroid_AN45	11.551	140	937	0.209245	1	0.194133	34	1875	2239	330	0	0.666667	Thyroid	C5	Skeletal_Myh4	Muscle	2587	0.577713	Skeletal_Myh4	NA	NA
Thyroid_AN45#Thyroid_AN45_BC07551_N01	Thyroid_AN45	9.01	91	630	0.140625	1	0.300058	96	1723	2240	421	0.926259	1.73333	Thyroid	C5	Skeletal_Myh2	Muscle	2526	0.563839	Skeletal_Myh2	NA	NA
Thyroid_AN45#Thyroid_AN45_BC07549_N02	Thyroid_AN45	15.545	157	862	0.139799	1	0.236167	100	2494	3083	489	0	1.33333	Thyroid	C5	Skeletal_Myh2	Muscle	3284	0.532598	Skeletal_Myh2	NA	NA
Thyroid_AN45#Thyroid_AN45_BC07547_N04	Thyroid_AN45	10.198	103	868	0.0972004	1	0.291582	125	3457	4465	883	0	0.0666667	Thyroid	C7	Thyroid_Endothelial	Endothelial	2486	0.278387	Thyroid_Endothelial	NA	NA
Thyroid_AN45#Thyroid_AN45_BC07531_N01	Thyroid_AN45	8.287	113	728	0.161419	1	0.301212	113	1733	2255	409	0	0.8	Thyroid	C5	Skeletal_Myh2	Muscle	2518	0.558315	Skeletal_Myh2	NA	NA
Thyroid_AN45#Thyroid_AN45_BC07529_N01	Thyroid_AN45	5.644	57	507	0.112367	1	0.42155	122	1587	2256	547	0	0.4	Thyroid	C5	Skeletal_Myh2	Muscle	2318	0.513741	Skeletal_Myh2	NA	NA
Thyroid_AN45#Thyroid_AN45_BC07525_N01	Thyroid_AN45	5.248	53	357	0.0790173	1	0.296041	122	1743	2259	394	76.302	5.4	Thyroid	C5	Skeletal_Myh4	Muscle	1695	0.375166	Skeletal_Myh4	NA	NA
Thyroid_AN45#Thyroid_AN45_BC07524_N01	Thyroid_AN45	4.653	47	418	0.0924779	1	0.360626	119	1661	2260	480	0	0.133333	Thyroid	C10	Myosatellite	Muscle	1672	0.369912	Follicular	NA	NA
Thyroid_AN45#Thyroid_AN45_BC07523_N01	Thyroid_AN45	5.752	61	502	0.111062	1	0.421384	184	1590	2260	486	0	1.26667	Thyroid	C5	Skeletal_Myh4	Muscle	1993	0.440929	Skeletal_Myh4	NA	NA
Thyroid_AN45#Thyroid_AN45_BC07513_N02	Thyroid_AN45	6.931	84	655	0.0881799	1	0.291377	141	2876	3714	697	0	0.666667	Thyroid	C5	Skeletal_Myh2	Muscle	2769	0.372779	Skeletal_Myh2	NA	NA
Thyroid_AN45#Thyroid_AN45_BC07512_N01	Thyroid_AN45	7.03	71	537	0.118491	1	0.330593	104	1703	2266	459	0	0	Thyroid	C10	Myosatellite	Muscle	2021	0.44594	Follicular	NA	NA
Thyroid_AN45#Thyroid_AN45_BC07509_N01	Thyroid_AN45	16.238	164	961	0.211861	1	0.247525	75	1818	2268	375	0	0.866667	Thyroid	C5	Skeletal_Myh2	Muscle	3262	0.719136	Skeletal_Myh2	NA	NA
Thyroid_AN45#Thyroid_AN45_BC07508_N01	Thyroid_AN45	10.594	107	620	0.136684	1	0.247525	61	1818	2268	389	0.443764	1.66667	Thyroid	C5	Skeletal_Myh4	Muscle	2419	0.533289	Skeletal_Myh4	NA	NA
Thyroid_AN45#Thyroid_AN45_BC07507_N01	Thyroid_AN45	19.01	192	1226	0.270163	1	0.187336	37	1911	2269	321	0	0.2	Thyroid	C5	Skeletal_Myh4	Muscle	3131	0.689952	Skeletal_Myh4	NA	NA
Thyroid_AN45#Thyroid_AN45_BC07503_N02	Thyroid_AN45	6.436	65	495	0.0921788	1	0.169935	13	2295	2685	377	32.3854	3.66667	Thyroid	C5	Neuroendocrine	Endocrine	2002	0.372812	Neuroendocrine	NA	NA
Thyroid_AN45#Thyroid_AN45_BC07496_N01	Thyroid_AN45	6.621	107	825	0.181	1	0.261206	92	1807	2279	380	46.1685	4.26667	Thyroid	C5	Skeletal_Myh2	Muscle	2698	0.591926	Skeletal_Myh2	NA	NA
Thyroid_AN45#Thyroid_AN45_BC07493_N01	Thyroid_AN45	5.446	55	475	0.104121	1	0.419415	126	1607	2281	548	0	0.4	Thyroid	C5	Skeletal_Myh4	Muscle	1791	0.392591	Skeletal_Myh4	NA	NA
Thyroid_AN45#Thyroid_AN45_BC07490_N01	Thyroid_AN45	6.139	62	472	0.103418	1	0.307736	94	1745	2282	443	0	0.666667	Thyroid	C5	Skeletal_Myh2	Muscle	2157	0.472612	Skeletal_Myh2	NA	NA
Thyroid_AN45#Thyroid_AN45_BC07489_N02	Thyroid_AN45	4.198	53	398	0.0544758	1	0.259221	49	2901	3653	703	0	1.46667	Thyroid	C5	Neuroendocrine	Endocrine	2180	0.298385	Neuroendocrine	NA	NA
Thyroid_AN45#Thyroid_AN45_BC07484_N01	Thyroid_AN45	8.812	89	659	0.144138	1	0.270706	61	1799	2286	426	0	0.4	Thyroid	C5	Skeletal_Myh2	Muscle	2467	0.539589	Skeletal_Myh2	NA	NA
Thyroid_AN45#Thyroid_AN45_BC07482_N01	Thyroid_AN45	6.634	67	477	0.104285	1	0.326566	113	1724	2287	450	0	0.533333	Thyroid	C5	Skeletal_Myh2	Muscle	1849	0.404241	Skeletal_Myh2	NA	NA
Thyroid_AN45#Thyroid_AN45_BC07480_N01	Thyroid_AN45	8.911	90	594	0.129638	1	0.296548	89	1767	2291	435	0	1.33333	Thyroid	C5	Neuroendocrine	Endocrine	2185	0.476866	Neuroendocrine	NA	NA
Thyroid_AN45#Thyroid_AN45_BC07475_N01	Thyroid_AN45	7.228	73	352	0.0767553	1	0.284594	70	1785	2293	438	24.2587	3.26667	Thyroid	C5	Neuroendocrine	Endocrine	1731	0.377453	Neuroendocrine	NA	NA
Thyroid_AN45#Thyroid_AN45_BC07468_N01	Thyroid_AN45	4.029	59	485	0.105435	1	0.331789	111	1727	2300	462	0	0.8	Thyroid	C5	Skeletal_Myh2	Muscle	1869	0.406304	Skeletal_Myh2	NA	NA
Thyroid_AN45#Thyroid_AN45_BC07463_N02	Thyroid_AN45	10.311	151	1025	0.154275	1	0.292104	138	2571	3322	613	0	0.0666667	Thyroid	C5	Skeletal_Myh2	Muscle	4043	0.608519	Skeletal_Myh2	NA	NA
Thyroid_AN45#Thyroid_AN45_BC07451_N01	Thyroid_AN45	16.139	163	1135	0.245458	1	0.3295	97	1739	2312	476	0	0	Thyroid	C5	Skeletal_Myh4	Muscle	2829	0.611808	Skeletal_Myh4	NA	NA
Thyroid_AN45#Thyroid_AN45_BC07450_N01	Thyroid_AN45	14.158	143	965	0.208604	1	0.23955	75	1866	2313	372	0	1.53333	Thyroid	C5	Skeletal_Myh2	Muscle	3081	0.666018	Skeletal_Myh2	NA	NA
Thyroid_AN45#Thyroid_AN45_BC07447_N01	Thyroid_AN45	5.752	61	577	0.124568	1	0.281682	91	1807	2316	418	0	0.4	Thyroid	C5	Skeletal_Myh2	Muscle	2347	0.506693	Skeletal_Myh2	NA	NA
Thyroid_AN45#Thyroid_AN45_BC07446_N01	Thyroid_AN45	9.604	97	693	0.149611	1	0.273227	51	1819	2316	446	0	0.8	Thyroid	C5	Skeletal_Myh4	Muscle	2347	0.506693	Skeletal_Myh4	NA	NA
Thyroid_AN45#Thyroid_AN45_BC07444_N01	Thyroid_AN45	14.158	143	857	0.184858	1	0.329128	116	1744	2318	458	8.11427	2.33333	Thyroid	C5	Skeletal_Myh2	Muscle	2702	0.58283	Skeletal_Myh2	NA	NA
Thyroid_AN45#Thyroid_AN45_BC07441_N02	Thyroid_AN45	21.216	300	1910	0.262003	1	0.275814	131	2857	3645	657	0	0.466667	Thyroid	C5	Skeletal_Myh4	Muscle	4793	0.657476	Skeletal_Myh4	NA	NA
Thyroid_AN45#Thyroid_AN45_BC07434_N01	Thyroid_AN45	8.119	82	536	0.11512	1	0.277016	78	1823	2328	427	0	0.666667	Thyroid	C5	Skeletal_Myh2	Muscle	2306	0.495275	Skeletal_Myh2	NA	NA
Thyroid_AN45#Thyroid_AN45_BC07433_N05	Thyroid_AN45	19.072	366	2208	0.190575	1	0.102798	14	5253	5793	526	0	0.466667	Thyroid	C5	Skeletal_Myh2	Muscle	7612	0.657	Skeletal_Myh2	NA	NA
Thyroid_AN45#Thyroid_AN45_BC07417_N01	Thyroid_AN45	5.149	52	419	0.0895682	1	0.27954	63	1828	2339	448	0	0.2	Thyroid	C5	Skeletal_Myh4	Muscle	1761	0.376443	Skeletal_Myh4	NA	NA
Thyroid_AN45#Thyroid_AN45_BC07409_N01	Thyroid_AN45	11.386	115	826	0.176119	1	0.296296	108	1809	2345	428	0	0.2	Thyroid	C5	Skeletal_Myh4	Muscle	2317	0.49403	Skeletal_Myh4	NA	NA
Thyroid_AN45#Thyroid_AN45_BC07406_N02	Thyroid_AN45	22.537	239	1580	0.204293	1	0.302898	157	2968	3867	742	0	0.133333	Thyroid	C5	Skeletal_Myh4	Muscle	4910	0.634859	Skeletal_Myh4	NA	NA
Thyroid_AN45#Thyroid_AN45_BC07402_N01	Thyroid_AN45	14.356	145	939	0.199448	1	0.243529	74	1893	2354	387	0	1.26667	Thyroid	C5	Skeletal_Myh4	Muscle	3022	0.641886	Skeletal_Myh4	NA	NA
Thyroid_AN45#Thyroid_AN45_BC07401_N01	Thyroid_AN45	12.636	134	737	0.156476	1	0.2434	62	1894	2355	399	0	0.533333	Thyroid	C5	Skeletal_Myh2	Muscle	2716	0.576645	Skeletal_Myh2	NA	NA
Thyroid_AN45#Thyroid_AN45_BC07400_N01	Thyroid_AN45	7.03	71	439	0.0931269	1	0.379169	124	1709	2357	524	0	0	Thyroid	C7	Thyroid_Endothelial	Endothelial	1615	0.342597	Thyroid_Endothelial	NA	NA
Thyroid_AN45#Thyroid_AN45_BC07399_N01	Thyroid_AN45	14.059	142	986	0.209075	1	0.281522	80	1840	2358	438	0	0.2	Thyroid	C5	Skeletal_Myh4	Muscle	2985	0.632952	Skeletal_Myh4	NA	NA
Thyroid_AN45#Thyroid_AN45_BC07392_N01	Thyroid_AN45	16.733	169	912	0.19273	1	0.302146	112	1817	2366	437	0	0.6	Thyroid	C5	Skeletal_Myh2	Muscle	3217	0.679839	Skeletal_Myh2	NA	NA
Thyroid_AN45#Thyroid_AN45_BC07388_N01	Thyroid_AN45	11.485	116	875	0.184833	1	0.178198	45	2009	2367	313	0	0.266667	Thyroid	C5	Skeletal_Myh4	Muscle	2850	0.602028	Skeletal_Myh4	NA	NA
Thyroid_AN45#Thyroid_AN45_BC07382_N01	Thyroid_AN45	7.723	78	518	0.109283	1	0.273509	91	1861	2370	418	0	0.266667	Thyroid	C5	Skeletal_Myh7	Muscle	2296	0.484388	Skeletal_Myh7	NA	NA
Thyroid_AN45#Thyroid_AN45_BC07378_N01	Thyroid_AN45	5.842	59	408	0.0859671	1	0.425225	156	1665	2373	552	6.3143	2.2	Thyroid	C5	Skeletal_Myh2	Muscle	1726	0.363675	Skeletal_Myh2	NA	NA
Thyroid_AN45#Thyroid_AN45_BC07370_N01	Thyroid_AN45	7.355	78	519	0.109079	1	0.287338	88	1848	2379	443	0	0	Thyroid	C10	Myosatellite	Muscle	1612	0.338798	Follicular	NA	NA
Thyroid_AN45#Thyroid_AN45_BC07369_N01	Thyroid_AN45	5.248	53	412	0.086591	1	0.435727	173	1657	2379	549	4.00658	2	Thyroid	C5	Skeletal_Myh2	Muscle	2167	0.455443	Skeletal_Myh2	NA	NA
Thyroid_AN45#Thyroid_AN45_BC07364_N02	Thyroid_AN45	12.11	159	1060	0.143748	1	0.369105	198	2693	3687	796	0	0.133333	Thyroid	C7	Thyroid_Endothelial	Endothelial	3114	0.422295	Thyroid_Endothelial	NA	NA
Thyroid_AN45#Thyroid_AN45_BC07363_N01	Thyroid_AN45	12.871	130	771	0.161635	1	0.183036	36	2016	2385	333	0	1.46667	Thyroid	C5	Skeletal_Myh2	Muscle	2907	0.609434	Skeletal_Myh2	NA	NA
Thyroid_AN45#Thyroid_AN45_BC07360_N02	Thyroid_AN45	9.208	93	703	0.0977475	1	0.333828	150	2696	3596	750	0	0.0666667	Thyroid	C10	Myosatellite	Muscle	2509	0.34886	Follicular	NA	NA
Thyroid_AN45#Thyroid_AN45_BC07356_N02	Thyroid_AN45	10	101	750	0.115101	1	0.321704	105	2465	3258	688	0	0	Thyroid	C10	Thyroid_Stromal	Stromal	3151	0.483579	Thyroid_Stromal	NA	NA
Thyroid_AN45#Thyroid_AN45_BC07354_N01	Thyroid_AN45	8.911	90	585	0.122334	1	0.306557	93	1830	2391	468	0	0.0666667	Thyroid	C10	Myosatellite	Muscle	2001	0.418444	Follicular	NA	NA
Thyroid_AN45#Thyroid_AN45_BC07344_N03	Thyroid_AN45	11.669	165	1089	0.12004	1	0.273084	151	3563	4536	822	70.4943	5.2	Thyroid	C5	Skeletal_Myh2	Muscle	4073	0.448964	Skeletal_Myh2	NA	NA
Thyroid_AN45#Thyroid_AN45_BC07343_N01	Thyroid_AN45	6.535	66	501	0.104506	1	0.448338	157	1655	2397	585	0	0.133333	Thyroid	C7	Thyroid_Endothelial	Endothelial	1689	0.352315	Thyroid_Endothelial	NA	NA
Thyroid_AN45#Thyroid_AN45_BC07342_N01	Thyroid_AN45	10.396	105	831	0.173342	1	0.331667	124	1800	2397	473	0	0.8	Thyroid	C5	Skeletal_Myh4	Muscle	2531	0.527952	Skeletal_Myh4	NA	NA
Thyroid_AN45#Thyroid_AN45_BC07336_N02	Thyroid_AN45	7.567	107	755	0.0869215	1	0.278857	156	3396	4343	791	0	0.866667	Thyroid	C5	Skeletal_Myh2	Muscle	3453	0.397536	Skeletal_Myh2	NA	NA
Thyroid_AN45#Thyroid_AN45_BC07331_N02	Thyroid_AN45	28.198	356	2043	0.280093	1	0.29006	139	2827	3647	681	0	1.06667	Thyroid	C5	Skeletal_Myh4	Muscle	5034	0.690156	Skeletal_Myh4	NA	NA
Thyroid_AN45#Thyroid_AN45_BC07329_N01	Thyroid_AN45	4.356	44	336	0.0696806	1	0.270954	64	1897	2411	450	0	1	Thyroid	C10	Myosatellite	Muscle	1238	0.25674	Follicular	NA	NA
Thyroid_AN45#Thyroid_AN45_BC07325_N03	Thyroid_AN45	6.099	77	562	0.0671767	1	0.306779	127	3201	4183	855	0	0.266667	Thyroid	C10	Thyroid_Stromal	Stromal	2903	0.347	Thyroid_Stromal	NA	NA
Thyroid_AN45#Thyroid_AN45_BC07324_N01	Thyroid_AN45	7.426	75	540	0.111616	1	0.308275	118	1849	2419	452	0	0.333333	Thyroid	C5	Skeletal_Myh2	Muscle	2203	0.455353	Skeletal_Myh2	NA	NA
Thyroid_AN45#Thyroid_AN45_BC07323_N02	Thyroid_AN45	4.62	91	736	0.0990845	1	0.424626	202	2607	3714	905	108.065	6.46667	Thyroid	C5	Skeletal_Myh2	Muscle	3410	0.459074	Skeletal_Myh2	NA	NA
Thyroid_AN45#Thyroid_AN45_BC07322_N01	Thyroid_AN45	7.845	103	689	0.142238	1	0.288984	94	1879	2422	449	39.9914	4	Thyroid	C5	Skeletal_Myh2	Muscle	2624	0.541701	Skeletal_Myh2	NA	NA
Thyroid_AN45#Thyroid_AN45_BC07321_N03	Thyroid_AN45	6.601	120	874	0.085939	1	0.321466	157	3848	5085	1080	0	0.0666667	Thyroid	C7	Thyroid_Endothelial	Endothelial	3041	0.299017	Thyroid_Endothelial	NA	NA
Thyroid_AN45#Thyroid_AN45_BC07320_N02	Thyroid_AN45	7.853	115	711	0.0909672	1	0.267185	123	3084	3908	701	0	1	Thyroid	C5	Skeletal_Myh2	Muscle	3089	0.395215	Skeletal_Myh2	NA	NA
Thyroid_AN45#Thyroid_AN45_BC07319_N02	Thyroid_AN45	9.131	166	986	0.137326	1	0.00616592	3	3568	3590	19	15.5372	2.8	Thyroid	C5	Skeletal_Myh2	Muscle	4204	0.585515	Skeletal_Myh2	NA	NA
Thyroid_AN45#Thyroid_AN45_BC07318_N02	Thyroid_AN45	17.642	294	1624	0.206144	1	0.352214	205	2913	3939	821	63.4309	4.93333	Thyroid	C5	Skeletal_Myh4	Muscle	4831	0.613227	Skeletal_Myh4	NA	NA
Thyroid_AN45#Thyroid_AN45_BC07309_N01	Thyroid_AN45	12.475	126	719	0.147882	1	0.245389	64	1952	2431	415	46.1685	4.26667	Thyroid	C5	Skeletal_Myh4	Muscle	2041	0.419786	Skeletal_Myh4	NA	NA
Thyroid_AN45#Thyroid_AN45_BC07307_N04	Thyroid_AN45	10.062	188	1389	0.0991859	1	0.265727	204	5532	7002	1266	61.3559	4.86667	Thyroid	C5	Skeletal_Myh4	Muscle	4718	0.336904	Skeletal_Myh4	NA	NA
Thyroid_AN45#Thyroid_AN45_BC07306_N01	Thyroid_AN45	10.938	116	841	0.172903	1	0.331144	133	1827	2432	472	54.5922	4.6	Thyroid	C5	Skeletal_Myh4	Muscle	3141	0.645765	Skeletal_Myh4	NA	NA
Thyroid_AN45#Thyroid_AN45_BC07302_N01	Thyroid_AN45	11.98	121	816	0.167625	1	0.375919	148	1769	2434	517	0	0.0666667	Thyroid	C15	Thyroid_Endothelial	Endothelial	2196	0.451109	Thyroid_Endothelial	NA	NA
Thyroid_AN45#Thyroid_AN45_BC07300_N02	Thyroid_AN45	15.768	215	1153	0.167587	1	0.280238	105	2687	3440	648	10.0331	2.46667	Thyroid	C5	Skeletal_Myh2	Muscle	3995	0.580669	Skeletal_Myh2	NA	NA
Thyroid_AN45#Thyroid_AN45_BC07298_N01	Thyroid_AN45	6.04	61	431	0.088501	1	0.234787	47	1972	2435	416	0	0.0666667	Thyroid	C5	Skeletal_Myh4	Muscle	1645	0.337782	Skeletal_Myh4	NA	NA
Thyroid_AN45#Thyroid_AN45_BC07293_N01	Thyroid_AN45	4.059	41	430	0.0880426	1	0.325014	106	1843	2442	493	0	0.2	Thyroid	C5	Skeletal_Myh4	Muscle	1815	0.371622	Skeletal_Myh4	NA	NA
Thyroid_AN45#Thyroid_AN45_BC07290_N01	Thyroid_AN45	5.347	54	402	0.0823096	1	0.366536	143	1787	2442	512	7.37967	2.26667	Thyroid	C5	Skeletal_Myh2	Muscle	1596	0.326781	Skeletal_Myh2	NA	NA
Thyroid_AN45#Thyroid_AN45_BC07289_N01	Thyroid_AN45	16.931	171	1054	0.215718	1	0.186498	23	2059	2443	361	0	1.2	Thyroid	C5	Skeletal_Myh2	Muscle	3298	0.67499	Skeletal_Myh2	NA	NA
Thyroid_AN45#Thyroid_AN45_BC07286_N01	Thyroid_AN45	18.812	190	1091	0.223017	1	0.249872	66	1957	2446	423	0	1	Thyroid	C5	Skeletal_Myh2	Muscle	3307	0.676002	Skeletal_Myh2	NA	NA
Thyroid_AN45#Thyroid_AN45_BC07274_N02	Thyroid_AN45	18.515	187	1045	0.16806	1	0.341821	157	2317	3109	635	0	0.2	Thyroid	C10	Myosatellite	Muscle	3581	0.575909	Follicular	NA	NA
Thyroid_AN45#Thyroid_AN45_BC07273_N01	Thyroid_AN45	8.119	82	659	0.13378	1	0.299051	104	1896	2463	463	0	0	Thyroid	C5	Skeletal_Myh4	Muscle	2243	0.455339	Skeletal_Myh4	NA	NA
Thyroid_AN45#Thyroid_AN45_BC07271_N01	Thyroid_AN45	10.891	110	747	0.151583	1	0.307162	115	1885	2464	464	0	0.933333	Thyroid	C5	Skeletal_Myh4	Muscle	2492	0.505682	Skeletal_Myh4	NA	NA
Thyroid_AN45#Thyroid_AN45_BC07266_N01	Thyroid_AN45	12.828	149	1078	0.218307	1	0.233267	76	2002	2469	391	0	0.6	Thyroid	C5	Skeletal_Myh4	Muscle	2809	0.568854	Skeletal_Myh4	NA	NA
Thyroid_AN45#Thyroid_AN45_BC07262_N01	Thyroid_AN45	14.752	149	963	0.19486	1	0.260071	97	1961	2471	413	0	0.266667	Thyroid	C5	Skeletal_Myh4	Muscle	2983	0.603602	Skeletal_Myh4	NA	NA
Thyroid_AN45#Thyroid_AN45_BC07246_N02	Thyroid_AN45	13.564	137	908	0.11783	1	0.244107	99	3097	3853	657	0	0.133333	Thyroid	C10	Myosatellite	Muscle	3430	0.445108	Follicular	NA	NA
Thyroid_AN45#Thyroid_AN45_BC07243_N02	Thyroid_AN45	10.495	106	653	0.0824703	1	0.394505	214	2839	3959	906	0	0	Thyroid	C10	Myosatellite	Muscle	2462	0.310937	Follicular	NA	NA
Thyroid_AN45#Thyroid_AN45_BC07242_N02	Thyroid_AN45	15.941	161	1173	0.168003	1	0.284873	115	2717	3491	659	0	0.333333	Thyroid	C10	Myosatellite	Muscle	3843	0.550415	Follicular	NA	NA
Thyroid_AN45#Thyroid_AN45_BC07241_N01	Thyroid_AN45	5.05	51	425	0.085582	1	0.397299	152	1777	2483	554	0	0.0666667	Thyroid	C5	Skeletal_Myh2	Muscle	1963	0.395288	Skeletal_Myh2	NA	NA
Thyroid_AN45#Thyroid_AN45_BC07240_N02	Thyroid_AN45	16.832	187	1050	0.136576	1	0.340774	180	2867	3844	797	0	0.333333	Thyroid	C5	Skeletal_Myh2	Muscle	4374	0.568939	Skeletal_Myh2	NA	NA
Thyroid_AN45#Thyroid_AN45_BC07239_N01	Thyroid_AN45	4.914	67	657	0.1323	1	0.380979	128	1798	2483	557	6.3143	2.2	Thyroid	C5	Skeletal_Myh2	Muscle	2587	0.520942	Skeletal_Myh2	NA	NA
Thyroid_AN45#Thyroid_AN45_BC07236_N01	Thyroid_AN45	7.692	101	745	0.149899	1	0.392157	118	1785	2485	582	20.2351	3.06667	Thyroid	C4	Thyroid_Stromal	Stromal	2178	0.438229	Thyroid_Stromal	NA	NA
Thyroid_AN45#Thyroid_AN45_BC07231_N01	Thyroid_AN45	20	202	1144	0.229719	1	0.232063	63	2021	2490	406	0	0.2	Thyroid	C5	Skeletal_Myh2	Muscle	3744	0.751807	Skeletal_Myh2	NA	NA
Thyroid_AN45#Thyroid_AN45_BC07229_N01	Thyroid_AN45	8.61	100	683	0.137149	1	0.227811	77	2028	2490	385	83.7491	5.66667	Thyroid	C5	Skeletal_Myh2	Muscle	2658	0.533735	Skeletal_Myh2	NA	NA
Thyroid_AN45#Thyroid_AN45_BC07228_N01	Thyroid_AN45	13.663	138	861	0.172822	1	0.18225	36	2107	2491	348	0	0.4	Thyroid	C5	Skeletal_Myh2	Muscle	3271	0.656564	Skeletal_Myh2	NA	NA
Thyroid_AN45#Thyroid_AN45_BC07220_N01	Thyroid_AN45	9.703	98	492	0.0985182	1	0.406761	156	1775	2497	566	0	0.0666667	Thyroid	C12	Thyroid_Stromal	Stromal	1771	0.354626	Thyroid_Stromal	NA	NA
Thyroid_AN45#Thyroid_AN45_BC07219_N01	Thyroid_AN45	14.752	149	1110	0.222267	1	0.283805	102	1945	2497	450	0	0.533333	Thyroid	C5	Skeletal_Myh4	Muscle	2955	0.59171	Skeletal_Myh4	NA	NA
Thyroid_AN45#Thyroid_AN45_BC07214_N01	Thyroid_AN45	5.743	58	394	0.0788315	1	0.376101	154	1816	2499	529	0	0	Thyroid	C7	Thyroid_Endothelial	Endothelial	1416	0.283313	Thyroid_Endothelial	NA	NA
Thyroid_AN45#Thyroid_AN45_BC07210_N01	Thyroid_AN45	21.98	222	1267	0.253299	1	0.336004	157	1872	2501	472	0	0.333333	Thyroid	C5	Skeletal_Myh4	Muscle	3536	0.706917	Skeletal_Myh4	NA	NA
Thyroid_AN45#Thyroid_AN45_BC07205_N01	Thyroid_AN45	10.934	127	948	0.189146	1	0.330855	146	1883	2506	477	0	0.733333	Thyroid	C5	Skeletal_Myh2	Muscle	3412	0.680766	Skeletal_Myh2	NA	NA
Thyroid_AN45#Thyroid_AN45_BC07203_N01	Thyroid_AN45	7.426	75	510	0.101756	1	0.379956	126	1816	2506	564	0	0.2	Thyroid	C10	Thyroid_Stromal	Stromal	1748	0.348763	Thyroid_Stromal	NA	NA
Thyroid_AN45#Thyroid_AN45_BC07198_N01	Thyroid_AN45	12.312	143	901	0.179268	1	0.315018	122	1911	2513	480	0	0.6	Thyroid	C5	Skeletal_Myh2	Muscle	3145	0.625746	Skeletal_Myh2	NA	NA
Thyroid_AN45#Thyroid_AN45_BC07197_N01	Thyroid_AN45	17.327	175	1026	0.204057	1	0.305974	111	1925	2514	478	25.825	3.33333	Thyroid	C5	Skeletal_Myh2	Muscle	3044	0.60541	Skeletal_Myh2	NA	NA
Thyroid_AN45#Thyroid_AN45_BC07196_N01	Thyroid_AN45	12.905	189	1336	0.265712	1	0.31074	108	1918	2514	488	0	0	Thyroid	C5	Skeletal_Myh4	Muscle	3275	0.651352	Skeletal_Myh4	NA	NA
Thyroid_AN45#Thyroid_AN45_BC07189_N01	Thyroid_AN45	7.261	88	603	0.119595	1	0.378349	122	1829	2521	570	0	0	Thyroid	C10	Myosatellite	Muscle	2089	0.41432	Follicular	NA	NA
Thyroid_AN45#Thyroid_AN45_BC07187_N01	Thyroid_AN45	6.257	79	697	0.138184	1	0.252856	71	2013	2522	438	9.25171	2.4	Thyroid	C5	Skeletal_Myh2	Muscle	2797	0.55452	Skeletal_Myh2	NA	NA
Thyroid_AN45#Thyroid_AN45_BC07184_N03	Thyroid_AN45	20.297	287	1412	0.182618	1	0.312733	200	2945	3866	721	0	1.2	Thyroid	C5	Skeletal_Myh2	Muscle	5268	0.681324	Skeletal_Myh2	NA	NA
Thyroid_AN45#Thyroid_AN45_BC07183_N02	Thyroid_AN45	4.305	50	466	0.0548235	1	0.261502	107	3369	4250	774	0	0.133333	Thyroid	C7	Thyroid_Endothelial	Endothelial	1888	0.222118	Thyroid_Endothelial	NA	NA
Thyroid_AN45#Thyroid_AN45_BC07181_N01	Thyroid_AN45	18.902	210	1235	0.243975	1	0.263605	72	2003	2531	456	4.00658	2	Thyroid	C5	Skeletal_Myh2	Muscle	3800	0.750691	Skeletal_Myh2	NA	NA
Thyroid_AN45#Thyroid_AN45_BC07173_N01	Thyroid_AN45	16.436	166	965	0.19026	1	0.286657	102	1971	2536	463	0	1.06667	Thyroid	C5	Skeletal_Myh2	Muscle	3487	0.6875	Skeletal_Myh2	NA	NA
Thyroid_AN45#Thyroid_AN45_BC07166_N01	Thyroid_AN45	6.188	100	873	0.171783	1	0.2705	84	2000	2541	457	0	0.0666667	Thyroid	C5	Skeletal_Myh4	Muscle	2931	0.576741	Skeletal_Myh4	NA	NA
Thyroid_AN45#Thyroid_AN45_BC07165_N03	Thyroid_AN45	4.638	89	652	0.0834827	1	0.369215	214	2852	3905	839	109.693	6.53333	Thyroid	C5	Neuroendocrine	Endocrine	2713	0.347375	Neuroendocrine	NA	NA
Thyroid_AN45#Thyroid_AN45_BC07163_N02	Thyroid_AN45	23.267	235	1424	0.167019	1	0.375161	247	3100	4263	916	0	1	Thyroid	C5	Skeletal_Myh2	Muscle	5261	0.617054	Skeletal_Myh2	NA	NA
Thyroid_AN45#Thyroid_AN45_BC07160_N03	Thyroid_AN45	27.003	300	1774	0.210939	1	0.0865633	5	3870	4205	330	0	1	Thyroid	C5	Skeletal_Myh4	Muscle	5194	0.617598	Skeletal_Myh4	NA	NA
Thyroid_AN45#Thyroid_AN45_BC07153_N03	Thyroid_AN45	5.342	116	1041	0.0739977	1	0.377056	381	5108	7034	1545	113.795	6.66667	Thyroid	C5	Skeletal_Myh4	Muscle	4696	0.333807	Skeletal_Myh4	NA	NA
Thyroid_AN45#Thyroid_AN45_BC07149_N01	Thyroid_AN45	6.04	61	519	0.101605	1	0.302397	89	1961	2554	504	0	1.46667	Thyroid	C5	Skeletal_Myh7	Muscle	2336	0.457322	Skeletal_Myh7	NA	NA
Thyroid_AN45#Thyroid_AN45_BC07143_N01	Thyroid_AN45	16.634	168	984	0.192263	1	0.150629	23	2224	2559	312	0	0.533333	Thyroid	C5	Skeletal_Myh4	Muscle	3468	0.677608	Skeletal_Myh4	NA	NA
Thyroid_AN45#Thyroid_AN45_BC07141_N01	Thyroid_AN45	14.554	147	1009	0.19707	1	0.241513	82	2062	2560	416	0	0.2	Thyroid	C5	Skeletal_Myh4	Muscle	3111	0.607617	Skeletal_Myh4	NA	NA
Thyroid_AN45#Thyroid_AN45_BC07140_N02	Thyroid_AN45	14.221	158	1108	0.136858	1	0.304965	168	3102	4048	778	35.8341	3.8	Thyroid	C5	Skeletal_Myh2	Muscle	3795	0.46875	Skeletal_Myh2	NA	NA
Thyroid_AN45#Thyroid_AN45_BC07131_N01	Thyroid_AN45	10.627	161	1046	0.20374	1	0.36688	142	1878	2567	547	0	0.933333	Thyroid	C5	Skeletal_Myh2	Muscle	3463	0.674523	Skeletal_Myh2	NA	NA
Thyroid_AN45#Thyroid_AN45_BC07128_N01	Thyroid_AN45	9.98	126	874	0.169973	1	0.305739	135	1969	2571	467	4.63972	2.06667	Thyroid	C5	Skeletal_Myh4	Muscle	2922	0.568261	Skeletal_Myh4	NA	NA
Thyroid_AN45#Thyroid_AN45_BC07126_N02	Thyroid_AN45	22.502	250	1361	0.171066	1	0.309845	188	3037	3978	753	0	0.8	Thyroid	C5	Skeletal_Myh2	Muscle	4856	0.610357	Skeletal_Myh2	NA	NA
Thyroid_AN45#Thyroid_AN45_BC07124_N01	Thyroid_AN45	8.515	86	556	0.108087	1	0.194058	67	2154	2572	351	0	0.666667	Thyroid	C5	Skeletal_Myh2	Muscle	2256	0.438569	Skeletal_Myh2	NA	NA
Thyroid_AN45#Thyroid_AN45_BC07121_N01	Thyroid_AN45	20.099	203	1143	0.222028	1	0.163653	36	2212	2574	326	0	0.933333	Thyroid	C5	Skeletal_Myh2	Muscle	3957	0.768648	Skeletal_Myh2	NA	NA
Thyroid_AN45#Thyroid_AN45_BC07119_N01	Thyroid_AN45	10.891	110	759	0.147321	1	0.286071	81	2003	2576	492	23.2317	3.2	Thyroid	C5	Skeletal_Myh7	Muscle	2421	0.469915	Skeletal_Myh7	NA	NA
Thyroid_AN45#Thyroid_AN45_BC07113_N02	Thyroid_AN45	15.586	244	1546	0.196692	1	0.2818	176	3066	3930	688	0	0.2	Thyroid	C5	Skeletal_Myh4	Muscle	4489	0.57112	Skeletal_Myh4	NA	NA
Thyroid_AN45#Thyroid_AN45_BC07112_N02	Thyroid_AN45	14.38	305	1825	0.235302	1	0.331731	188	2912	3878	778	0	1.53333	Thyroid	C5	Skeletal_Myh4	Muscle	5505	0.709773	Skeletal_Myh4	NA	NA
Thyroid_AN45#Thyroid_AN45_BC07110_N01	Thyroid_AN45	9.326	146	932	0.18041	1	0.317185	133	1961	2583	489	0	0.733333	Thyroid	C5	Skeletal_Myh4	Muscle	2736	0.529617	Skeletal_Myh4	NA	NA
Thyroid_AN45#Thyroid_AN45_BC07109_N01	Thyroid_AN45	19.285	224	1345	0.260255	1	0.262335	98	2047	2584	439	0	0.666667	Thyroid	C5	Skeletal_Myh4	Muscle	3620	0.700464	Skeletal_Myh4	NA	NA
Thyroid_AN45#Thyroid_AN45_BC07106_N01	Thyroid_AN45	16.139	163	833	0.160873	1	0.366227	127	1895	2589	567	0	0.333333	Thyroid	C5	Skeletal_Myh2	Muscle	3570	0.689455	Skeletal_Myh2	NA	NA
Thyroid_AN45#Thyroid_AN45_BC07097_N01	Thyroid_AN45	8.218	83	667	0.128516	1	0.332136	113	1948	2595	534	0	1.13333	Thyroid	C5	Skeletal_Myh2	Muscle	2453	0.47264	Skeletal_Myh2	NA	NA
Thyroid_AN45#Thyroid_AN45_BC07094_N01	Thyroid_AN45	12.673	128	703	0.135296	1	0.259942	82	2062	2598	454	25.825	3.33333	Thyroid	C5	Skeletal_Myh4	Muscle	2396	0.461124	Skeletal_Myh4	NA	NA
Thyroid_AN45#Thyroid_AN45_BC07093_N01	Thyroid_AN45	4.356	44	302	0.0580769	1	0.496834	186	1737	2600	677	0	0.466667	Thyroid	C10	Thyroid_Stromal	Stromal	1270	0.244231	Thyroid_Stromal	NA	NA
Thyroid_AN45#Thyroid_AN45_BC07090_N01	Thyroid_AN45	18.614	188	1226	0.235407	1	0.232955	83	2112	2604	409	0	1.53333	Thyroid	C5	Skeletal_Myh7	Muscle	3782	0.72619	Skeletal_Myh7	NA	NA
Thyroid_AN45#Thyroid_AN45_BC07084_N02	Thyroid_AN45	12.164	129	957	0.132402	1	0.494006	299	2419	3614	896	0	0	Thyroid	C7	Thyroid_Endothelial	Endothelial	2867	0.396652	Thyroid_Endothelial	NA	NA
Thyroid_AN45#Thyroid_AN45_BC07081_N01	Thyroid_AN45	10	101	756	0.14444	1	0.34274	130	1949	2617	538	0	0.133333	Thyroid	C7	Thyroid_Endothelial	Endothelial	2207	0.421666	Thyroid_Endothelial	NA	NA
Thyroid_AN45#Thyroid_AN45_BC07075_N01	Thyroid_AN45	8.416	85	606	0.115561	1	0.227528	65	2136	2622	421	122.968	6.93333	Thyroid	C5	Skeletal_Myh4	Muscle	2261	0.431159	Skeletal_Myh4	NA	NA
Thyroid_AN45#Thyroid_AN45_BC07072_N01	Thyroid_AN45	9.063	119	750	0.142966	1	0.344439	116	1951	2623	556	0	1.2	Thyroid	C5	Skeletal_Myh2	Muscle	2802	0.534121	Skeletal_Myh2	NA	NA
Thyroid_AN45#Thyroid_AN45_BC07063_N01	Thyroid_AN45	4.158	42	300	0.0569692	1	0.411796	164	1865	2633	604	101.62	6.26667	Thyroid	C5	Neuroendocrine	Endocrine	1582	0.300418	Neuroendocrine	NA	NA
Thyroid_AN45#Thyroid_AN45_BC07061_N01	Thyroid_AN45	4.257	43	443	0.083997	1	0.206865	43	2185	2637	409	2.51978	1.86667	Thyroid	C5	Skeletal_Myh2	Muscle	2399	0.454873	Skeletal_Myh2	NA	NA
Thyroid_AN45#Thyroid_AN45_BC07060_N01	Thyroid_AN45	4.903	52	453	0.0858605	1	0.342494	107	1965	2638	566	0	0.2	Thyroid	C7	Thyroid_Stromal	Stromal	1722	0.326384	Thyroid_Stromal	NA	NA
Thyroid_AN45#Thyroid_AN45_BC07059_N01	Thyroid_AN45	19.048	202	1281	0.242614	1	0.260745	96	2094	2640	450	2.51978	1.86667	Thyroid	C5	Skeletal_Myh4	Muscle	3342	0.632955	Skeletal_Myh4	NA	NA
Thyroid_AN45#Thyroid_AN45_BC07058_N01	Thyroid_AN45	4.356	44	465	0.0880682	1	0.307578	117	2019	2640	504	0	0.333333	Thyroid	C5	Skeletal_Myh4	Muscle	1770	0.335227	Skeletal_Myh4	NA	NA
Thyroid_AN45#Thyroid_AN45_BC07056_N01	Thyroid_AN45	20.396	206	1173	0.222075	1	0.335862	147	1977	2641	517	0	0.733333	Thyroid	C5	Skeletal_Myh2	Muscle	3822	0.72359	Skeletal_Myh2	NA	NA
Thyroid_AN45#Thyroid_AN45_BC07054_N01	Thyroid_AN45	10.184	144	853	0.161431	1	0.306627	122	2022	2642	498	0	0.6	Thyroid	C5	Skeletal_Myh2	Muscle	3072	0.581378	Skeletal_Myh2	NA	NA
Thyroid_AN45#Thyroid_AN45_BC07053_N03	Thyroid_AN45	16.238	246	1564	0.169926	1	0.175179	11	3916	4602	675	0	1	Thyroid	C5	Skeletal_Myh2	Muscle	5947	0.646132	Skeletal_Myh2	NA	NA
Thyroid_AN45#Thyroid_AN45_BC07043_N02	Thyroid_AN45	6.733	85	585	0.0766911	1	0.258746	62	3030	3814	722	113.795	6.66667	Thyroid	C5	Neuroendocrine	Endocrine	2968	0.389093	Neuroendocrine	NA	NA
Thyroid_AN45#Thyroid_AN45_BC07042_N01	Thyroid_AN45	16.04	162	965	0.181938	1	0.310924	117	2023	2652	512	0	0.866667	Thyroid	C5	Skeletal_Myh2	Muscle	3537	0.666855	Skeletal_Myh2	NA	NA
Thyroid_AN45#Thyroid_AN45_BC07041_N02	Thyroid_AN45	9.158	185	1341	0.169747	1	0.264	142	3125	3950	683	8.11427	2.33333	Thyroid	C5	Skeletal_Myh4	Muscle	4534	0.573924	Skeletal_Myh4	NA	NA
Thyroid_AN45#Thyroid_AN45_BC07037_N01	Thyroid_AN45	8.119	82	464	0.0872508	1	0.272858	97	2089	2659	473	0	0	Thyroid	C12	Myosatellite	Muscle	1760	0.330951	Follicular	NA	NA
Thyroid_AN45#Thyroid_AN45_BC07033_N01	Thyroid_AN45	5.149	52	495	0.0930101	1	0.318632	111	2018	2661	532	0	0	Thyroid	C10	Myosatellite	Muscle	1934	0.363397	Follicular	NA	NA
Thyroid_AN45#Thyroid_AN45_BC07032_N02	Thyroid_AN45	17.822	261	1569	0.1757	1	0.211669	63	3685	4465	717	74.1082	5.33333	Thyroid	C5	Skeletal_Myh4	Muscle	5291	0.592497	Skeletal_Myh4	NA	NA
Thyroid_AN45#Thyroid_AN45_BC07030_N01	Thyroid_AN45	15.156	199	1169	0.219242	1	0.259329	83	2117	2666	466	0	0.466667	Thyroid	C5	Skeletal_Myh4	Muscle	3292	0.617404	Skeletal_Myh4	NA	NA
Thyroid_AN45#Thyroid_AN45_BC07027_N01	Thyroid_AN45	13.345	155	958	0.17967	1	0.297955	113	2054	2666	499	66.9347	5.06667	Thyroid	C5	Skeletal_Myh2	Muscle	3192	0.59865	Skeletal_Myh2	NA	NA
Thyroid_AN45#Thyroid_AN45_BC07026_N01	Thyroid_AN45	9.267	117	715	0.134046	1	0.344254	147	1984	2667	536	0	0.133333	Thyroid	C12	Thyroid_Stromal	Stromal	2207	0.413761	Thyroid_Stromal	NA	NA
Thyroid_AN45#Thyroid_AN45_BC07023_N01	Thyroid_AN45	22.376	226	1388	0.259925	1	0.272641	100	2098	2670	472	0	0.466667	Thyroid	C5	Skeletal_Myh4	Muscle	3743	0.700936	Skeletal_Myh4	NA	NA
Thyroid_AN45#Thyroid_AN45_BC07021_N01	Thyroid_AN45	6.634	67	535	0.100187	1	0.20054	37	2224	2670	409	5.62903	2.13333	Thyroid	C5	Skeletal_Myh4	Muscle	2577	0.482584	Skeletal_Myh4	NA	NA
Thyroid_AN45#Thyroid_AN45_BC07019_N01	Thyroid_AN45	5.43	85	661	0.123783	1	0.269011	66	2104	2670	500	0	1.13333	Thyroid	C5	Skeletal_Myh2	Muscle	2764	0.517603	Skeletal_Myh2	NA	NA
Thyroid_AN45#Thyroid_AN45_BC07017_N01	Thyroid_AN45	7.261	110	712	0.133283	1	0.316412	108	2029	2671	534	0	0.533333	Thyroid	C5	Skeletal_Myh2	Muscle	2829	0.529577	Skeletal_Myh2	NA	NA
Thyroid_AN45#Thyroid_AN45_BC07016_N01	Thyroid_AN45	13.069	132	853	0.159678	1	0.331505	132	2006	2671	533	0	0.133333	Thyroid	C12	Myosatellite	Muscle	2666	0.499064	Follicular	NA	NA
Thyroid_AN45#Thyroid_AN45_BC07015_N01	Thyroid_AN45	19.881	251	1386	0.259356	1	0.275418	108	2095	2672	469	0	0.733333	Thyroid	C5	Skeletal_Myh4	Muscle	3827	0.71613	Skeletal_Myh4	NA	NA
Thyroid_AN45#Thyroid_AN45_BC07007_N01	Thyroid_AN45	10.297	156	1103	0.206014	1	0.177739	29	2273	2677	375	43.0458	4.13333	Thyroid	C5	Skeletal_Myh4	Muscle	3423	0.639335	Skeletal_Myh4	NA	NA
Thyroid_AN45#Thyroid_AN45_BC07006_N01	Thyroid_AN45	11.287	114	842	0.157207	1	0.278892	89	2094	2678	495	0	0.0666667	Thyroid	C7	Thyroid_Endothelial	Endothelial	2253	0.42065	Thyroid_Endothelial	NA	NA
Thyroid_AN45#Thyroid_AN45_BC07003_N01	Thyroid_AN45	19.208	194	1058	0.197388	1	0.312439	140	2042	2680	498	0	1.4	Thyroid	C5	Skeletal_Myh7	Muscle	3190	0.595149	Skeletal_Myh7	NA	NA
Thyroid_AN45#Thyroid_AN45_BC06999_N02	Thyroid_AN45	5.11	80	595	0.0718773	1	0.410702	232	2934	4139	973	0	0.866667	Thyroid	C5	Skeletal_Myh2	Muscle	3273	0.395385	Skeletal_Myh2	NA	NA
Thyroid_AN45#Thyroid_AN45_BC06996_N01	Thyroid_AN45	24.257	245	1402	0.261177	1	0.307992	104	2052	2684	528	0	0.933333	Thyroid	C5	Skeletal_Myh4	Muscle	3997	0.744598	Skeletal_Myh4	NA	NA
Thyroid_AN45#Thyroid_AN45_BC06994_N01	Thyroid_AN45	10.099	102	683	0.127188	1	0.21219	48	2215	2685	422	0	0.0666667	Thyroid	C5	Skeletal_Myh4	Muscle	2695	0.501862	Skeletal_Myh4	NA	NA
Thyroid_AN45#Thyroid_AN45_BC06992_N02	Thyroid_AN45	5.743	58	376	0.0468945	1	0.294061	118	3098	4009	793	0	0.2	Thyroid	C10	Thyroid_Stromal	Stromal	1556	0.194063	Thyroid_Stromal	NA	NA
Thyroid_AN45#Thyroid_AN45_BC06991_N02	Thyroid_AN45	7.178	116	914	0.101804	1	0.302292	173	3447	4489	869	0	0.2	Thyroid	C8	Thyroid_Stromal	Stromal	2903	0.323346	Thyroid_Stromal	NA	NA
Thyroid_AN45#Thyroid_AN45_BC06987_N01	Thyroid_AN45	17.03	172	1186	0.220528	1	0.271996	92	2114	2689	483	0	1.26667	Thyroid	C5	Skeletal_Myh4	Muscle	3265	0.607103	Skeletal_Myh4	NA	NA
Thyroid_AN45#Thyroid_AN45_BC06984_N02	Thyroid_AN45	5.644	57	379	0.0529034	1	0.341573	149	2670	3582	763	0	0.133333	Thyroid	C23	Thyroid_Stromal	Stromal	1706	0.238135	Thyroid_Stromal	NA	NA
Thyroid_AN45#Thyroid_AN45_BC06983_N01	Thyroid_AN45	7.723	78	479	0.0890335	1	0.264098	53	2128	2690	509	0	0.8	Thyroid	C5	Skeletal_Myh2	Muscle	2292	0.426022	Skeletal_Myh2	NA	NA
Thyroid_AN45#Thyroid_AN45_BC06979_N01	Thyroid_AN45	11.782	119	825	0.153118	1	0.387944	181	1941	2694	572	0	0.6	Thyroid	C12	Thyroid_Stromal	Stromal	2764	0.512992	Thyroid_Stromal	NA	NA
Thyroid_AN45#Thyroid_AN45_BC06978_N01	Thyroid_AN45	23.96	242	1383	0.256682	1	0.342302	165	2007	2694	522	0	0.666667	Thyroid	C5	Skeletal_Myh4	Muscle	3988	0.740163	Skeletal_Myh4	NA	NA
Thyroid_AN45#Thyroid_AN45_BC06973_N01	Thyroid_AN45	7.723	78	515	0.0954057	1	0.322391	88	2041	2699	570	50.0028	4.4	Thyroid	C5	Skeletal_Myh4	Muscle	1991	0.36884	Skeletal_Myh4	NA	NA
Thyroid_AN45#Thyroid_AN45_BC06971_N02	Thyroid_AN45	19.059	231	1245	0.172056	1	0.236078	107	2927	3618	584	2.51978	1.86667	Thyroid	C5	Skeletal_Myh4	Muscle	4321	0.597153	Skeletal_Myh4	NA	NA
Thyroid_AN45#Thyroid_AN45_BC06966_N01	Thyroid_AN45	20.099	203	1247	0.230159	1	0.271234	97	2131	2709	481	0	0.733333	Thyroid	C5	Skeletal_Myh4	Muscle	3852	0.710963	Skeletal_Myh4	NA	NA
Thyroid_AN45#Thyroid_AN45_BC06965_N01	Thyroid_AN45	17.822	198	1200	0.221484	1	0.304913	103	2076	2709	530	0	1.13333	Thyroid	C5	Skeletal_Myh2	Muscle	3775	0.696752	Skeletal_Myh2	NA	NA
Thyroid_AN45#Thyroid_AN45_BC06964_N01	Thyroid_AN45	11.98	121	830	0.153193	1	0.316327	148	2058	2709	503	0	0.6	Thyroid	C5	Skeletal_Myh4	Muscle	2664	0.491694	Skeletal_Myh4	NA	NA
Thyroid_AN45#Thyroid_AN45_BC06962_N02	Thyroid_AN45	12.871	195	1252	0.157089	1	0.214569	96	3281	3985	608	12.4843	2.6	Thyroid	C5	Skeletal_Myh2	Muscle	4521	0.567252	Skeletal_Myh2	NA	NA
Thyroid_AN45#Thyroid_AN45_BC06959_N01	Thyroid_AN45	5.545	84	581	0.107038	1	0.406218	165	1930	2714	619	89.8509	5.86667	Thyroid	C5	Skeletal_Myh2	Muscle	2699	0.497237	Skeletal_Myh2	NA	NA
Thyroid_AN45#Thyroid_AN45_BC06957_N02	Thyroid_AN45	8.013	174	1293	0.150699	1	0.26586	64	3389	4290	837	4.00658	2	Thyroid	C5	Skeletal_Myh2	Muscle	4808	0.560373	Skeletal_Myh2	NA	NA
Thyroid_AN45#Thyroid_AN45_BC06956_N01	Thyroid_AN45	8.119	82	625	0.114974	1	0.386735	134	1960	2718	624	0	1.53333	Thyroid	C5	Skeletal_Myh2	Muscle	2341	0.430648	Skeletal_Myh2	NA	NA
Thyroid_AN45#Thyroid_AN45_BC06953_N01	Thyroid_AN45	9.307	94	624	0.114706	1	0.308951	107	2078	2720	535	0	0.4	Thyroid	C5	Skeletal_Myh2	Muscle	2770	0.509191	Skeletal_Myh2	NA	NA
Thyroid_AN45#Thyroid_AN45_BC06951_N01	Thyroid_AN45	19.644	248	1556	0.285924	1	0.307544	120	2081	2721	520	0	0.266667	Thyroid	C5	Skeletal_Myh4	Muscle	3456	0.635061	Skeletal_Myh4	NA	NA
Thyroid_AN45#Thyroid_AN45_BC06948_N01	Thyroid_AN45	10	101	781	0.143303	1	0.380446	135	1974	2725	616	0	0.266667	Thyroid	C5	Skeletal_Myh2	Muscle	2961	0.543303	Skeletal_Myh2	NA	NA
Thyroid_AN45#Thyroid_AN45_BC06947_N01	Thyroid_AN45	6.832	69	569	0.104404	1	0.431197	150	1904	2725	671	0.926259	1.73333	Thyroid	C5	Skeletal_Myh2	Muscle	2467	0.452661	Skeletal_Myh2	NA	NA
Thyroid_AN45#Thyroid_AN45_BC06946_N01	Thyroid_AN45	10.198	103	793	0.145398	1	0.294872	118	2106	2727	503	0	0.333333	Thyroid	C5	Skeletal_Myh4	Muscle	2705	0.495966	Skeletal_Myh4	NA	NA
Thyroid_AN45#Thyroid_AN45_BC06945_N03	Thyroid_AN45	19.109	193	1162	0.13277	1	0.301219	233	3363	4376	780	0	0.2	Thyroid	C10	Myosatellite	Muscle	3479	0.397509	Follicular	NA	NA
Thyroid_AN45#Thyroid_AN45_BC06940_N01	Thyroid_AN45	15.347	155	923	0.168862	1	0.290368	110	2118	2733	505	0	0.533333	Thyroid	C5	Skeletal_Myh2	Muscle	3246	0.593853	Skeletal_Myh2	NA	NA
Thyroid_AN45#Thyroid_AN45_BC06939_N01	Thyroid_AN45	18.713	189	1034	0.1891	1	0.203345	45	2272	2734	417	0	0.4	Thyroid	C5	Skeletal_Myh2	Muscle	3562	0.651426	Skeletal_Myh2	NA	NA
Thyroid_AN45#Thyroid_AN45_BC06938_N01	Thyroid_AN45	9.901	100	542	0.0990497	1	0.317919	112	2076	2736	548	0	0.333333	Thyroid	C5	Skeletal_Myh2	Muscle	2397	0.438048	Skeletal_Myh2	NA	NA
Thyroid_AN45#Thyroid_AN45_BC06932_N01	Thyroid_AN45	11.485	116	766	0.139781	1	0.469169	219	1865	2740	656	25.825	3.33333	Thyroid	C5	Skeletal_Myh2	Muscle	2907	0.530474	Skeletal_Myh2	NA	NA
Thyroid_AN45#Thyroid_AN45_BC06931_N02	Thyroid_AN45	31.683	320	1815	0.218727	1	0.340116	228	3096	4149	825	0	0.466667	Thyroid	C5	Skeletal_Myh2	Muscle	5947	0.716679	Skeletal_Myh2	NA	NA
Thyroid_AN45#Thyroid_AN45_BC06927_N01	Thyroid_AN45	9.703	98	646	0.117668	1	0.322892	117	2075	2745	553	0	0.2	Thyroid	C5	Skeletal_Myh2	Muscle	2543	0.463206	Skeletal_Myh2	NA	NA
Thyroid_AN45#Thyroid_AN45_BC06926_N01	Thyroid_AN45	6.139	62	447	0.0813911	1	0.302657	108	2108	2746	530	0	0.466667	Thyroid	C5	Skeletal_Myh2	Muscle	2142	0.390022	Skeletal_Myh2	NA	NA
Thyroid_AN45#Thyroid_AN45_BC06925_N02	Thyroid_AN45	21.63	284	1599	0.201233	1	0.329207	224	2989	3973	760	0	0.466667	Thyroid	C5	Skeletal_Myh2	Muscle	5339	0.67191	Skeletal_Myh2	NA	NA
Thyroid_AN45#Thyroid_AN45_BC06923_N01	Thyroid_AN45	19.604	198	1181	0.214727	1	0.259158	94	2184	2750	472	0	0	Thyroid	C5	Skeletal_Myh4	Muscle	3199	0.581636	Skeletal_Myh4	NA	NA
Thyroid_AN45#Thyroid_AN45_BC06922_N01	Thyroid_AN45	12.079	122	816	0.14831	1	0.327062	121	2073	2751	557	0	0.333333	Thyroid	C5	Skeletal_Myh4	Muscle	2238	0.406761	Skeletal_Myh4	NA	NA
Thyroid_AN45#Thyroid_AN45_BC06921_N01	Thyroid_AN45	6.139	62	451	0.0819702	1	0.316898	134	2089	2751	528	11.239	2.53333	Thyroid	C5	Skeletal_Myh2	Muscle	2406	0.437296	Skeletal_Myh2	NA	NA
Thyroid_AN45#Thyroid_AN45_BC06918_N01	Thyroid_AN45	8.515	86	548	0.0995278	1	0.310328	140	2101	2753	512	29.5959	3.53333	Thyroid	C5	Skeletal_Myh2	Muscle	2123	0.385579	Skeletal_Myh2	NA	NA
Thyroid_AN45#Thyroid_AN45_BC06915_N01	Thyroid_AN45	22.299	259	1663	0.301705	1	0.292683	175	2132	2756	449	0	0.866667	Thyroid	C5	Skeletal_Myh4	Muscle	3976	0.721335	Skeletal_Myh4	NA	NA
Thyroid_AN45#Thyroid_AN45_BC06909_N01	Thyroid_AN45	5.941	60	373	0.0675235	1	0.293677	89	2135	2762	538	4.63972	2.06667	Thyroid	C5	Neuroendocrine	Endocrine	1761	0.318791	Neuroendocrine	NA	NA
Thyroid_AN45#Thyroid_AN45_BC06907_N02	Thyroid_AN45	18.196	340	2198	0.267788	1	0.311182	200	3130	4104	774	0	0.333333	Thyroid	C5	Skeletal_Myh4	Muscle	5649	0.688231	Skeletal_Myh4	NA	NA
Thyroid_AN45#Thyroid_AN45_BC06906_N01	Thyroid_AN45	23.312	259	1468	0.265653	1	0.313213	130	2104	2763	529	0	0.733333	Thyroid	C5	Skeletal_Myh4	Muscle	4144	0.74991	Skeletal_Myh4	NA	NA
Thyroid_AN45#Thyroid_AN45_BC06905_N04	Thyroid_AN45	14.703	297	1634	0.162684	1	0.122235	8	4475	5022	539	0	0.8	Thyroid	C5	Skeletal_Myh2	Muscle	6829	0.679908	Skeletal_Myh2	NA	NA
Thyroid_AN45#Thyroid_AN45_BC06902_N01	Thyroid_AN45	12.673	128	810	0.146262	1	0.237819	69	2237	2769	463	37.0074	3.86667	Thyroid	C5	Skeletal_Myh4	Muscle	3176	0.573492	Skeletal_Myh4	NA	NA
Thyroid_AN45#Thyroid_AN45_BC06901_N01	Thyroid_AN45	15.842	160	1091	0.196931	1	0.207498	45	2294	2770	431	0	0.333333	Thyroid	C5	Skeletal_Myh4	Muscle	3231	0.583213	Skeletal_Myh4	NA	NA
Thyroid_AN45#Thyroid_AN45_BC06899_N01	Thyroid_AN45	7.05	89	820	0.147801	1	0.306026	114	2124	2774	536	51.3015	4.46667	Thyroid	C5	Skeletal_Myh4	Muscle	2565	0.462329	Skeletal_Myh4	NA	NA
Thyroid_AN45#Thyroid_AN45_BC06898_N01	Thyroid_AN45	18.482	196	1129	0.203497	1	0.271311	91	2182	2774	501	0	0.133333	Thyroid	C5	Skeletal_Myh2	Muscle	3555	0.640771	Skeletal_Myh2	NA	NA
Thyroid_AN45#Thyroid_AN45_BC06897_N02	Thyroid_AN45	11.932	235	1581	0.177123	1	0.320414	214	3380	4463	869	24.2587	3.26667	Thyroid	C5	Skeletal_Myh2	Muscle	5081	0.569236	Skeletal_Myh2	NA	NA
Thyroid_AN45#Thyroid_AN45_BC06895_N02	Thyroid_AN45	14.144	150	1107	0.126891	1	0.294746	124	3369	4362	869	0	0.133333	Thyroid	C7	Thyroid_Endothelial	Endothelial	3791	0.434548	Thyroid_Endothelial	NA	NA
Thyroid_AN45#Thyroid_AN45_BC06894_N01	Thyroid_AN45	12.046	146	1009	0.181605	1	0.26158	93	2202	2778	483	44.9114	4.2	Thyroid	C5	Skeletal_Myh4	Muscle	3386	0.609431	Skeletal_Myh4	NA	NA
Thyroid_AN45#Thyroid_AN45_BC06893_N02	Thyroid_AN45	10.099	102	661	0.087457	1	0.386789	263	2725	3779	791	10.0331	2.46667	Thyroid	C5	Skeletal_Myh2	Muscle	2779	0.36769	Skeletal_Myh2	NA	NA
Thyroid_AN45#Thyroid_AN45_BC06888_N02	Thyroid_AN45	11.943	193	1246	0.163474	1	0.324183	165	2878	3811	768	5.62903	2.13333	Thyroid	C5	Skeletal_Myh2	Muscle	4643	0.609158	Skeletal_Myh2	NA	NA
Thyroid_AN45#Thyroid_AN45_BC06885_N03	Thyroid_AN45	7.544	80	649	0.0794175	1	0.418258	255	2881	4086	950	0	0.933333	Thyroid	C10	Myosatellite	Muscle	2832	0.346549	Follicular	NA	NA
Thyroid_AN45#Thyroid_AN45_BC06883_N03	Thyroid_AN45	6.054	107	738	0.0717759	1	0.27695	128	4026	5141	987	29.5959	3.53333	Thyroid	C5	Skeletal_Myh4	Muscle	3661	0.356059	Skeletal_Myh4	NA	NA
Thyroid_AN45#Thyroid_AN45_BC06882_N01	Thyroid_AN45	11.782	119	810	0.145318	1	0.275515	69	2185	2787	533	31.2602	3.6	Thyroid	C5	Skeletal_Myh4	Muscle	2963	0.531575	Skeletal_Myh4	NA	NA
Thyroid_AN45#Thyroid_AN45_BC06876_N01	Thyroid_AN45	4.95	50	499	0.0893945	1	0.330315	121	2098	2791	572	0	0.533333	Thyroid	C5	Skeletal_Myh2	Muscle	2190	0.392332	Skeletal_Myh2	NA	NA
Thyroid_AN45#Thyroid_AN45_BC06874_N01	Thyroid_AN45	7.723	78	558	0.0998926	1	0.369118	140	2040	2793	613	0	0.6	Thyroid	C5	Skeletal_Myh2	Muscle	2574	0.460795	Skeletal_Myh2	NA	NA
Thyroid_AN45#Thyroid_AN45_BC06872_N02	Thyroid_AN45	8.826	156	1064	0.113821	1	0.348529	206	3466	4674	1002	0	0.133333	Thyroid	C5	Skeletal_Myh2	Muscle	4828	0.516474	Skeletal_Myh2	NA	NA
Thyroid_AN45#Thyroid_AN45_BC06871_N01	Thyroid_AN45	11.521	192	1145	0.204903	1	0.273473	125	2194	2794	475	0	0.666667	Thyroid	C5	Skeletal_Myh2	Muscle	3925	0.702398	Skeletal_Myh2	NA	NA
Thyroid_AN45#Thyroid_AN45_BC06867_N02	Thyroid_AN45	13.96	141	896	0.131148	1	0.301333	145	2625	3416	646	0	0.666667	Thyroid	C5	Skeletal_Myh2	Muscle	3042	0.445258	Skeletal_Myh2	NA	NA
Thyroid_AN45#Thyroid_AN45_BC06863_N01	Thyroid_AN45	12.601	140	995	0.177679	1	0.227532	58	2281	2800	461	0	0	Thyroid	C5	Skeletal_Myh4	Muscle	3179	0.567679	Skeletal_Myh4	NA	NA
Thyroid_AN45#Thyroid_AN45_BC06862_N01	Thyroid_AN45	7.921	96	735	0.131203	1	0.303397	111	2149	2801	541	0	1.26667	Thyroid	C5	Skeletal_Myh2	Muscle	3005	0.536416	Skeletal_Myh2	NA	NA
Thyroid_AN45#Thyroid_AN45_BC06861_N01	Thyroid_AN45	16.922	188	1213	0.216375	1	0.3013	101	2154	2803	548	0	1.2	Thyroid	C5	Skeletal_Myh2	Muscle	3660	0.652872	Skeletal_Myh2	NA	NA
Thyroid_AN45#Thyroid_AN45_BC06851_N01	Thyroid_AN45	9.262	145	980	0.174315	1	0.30805	144	2149	2811	518	0	0.333333	Thyroid	C5	Skeletal_Myh2	Muscle	3612	0.642476	Skeletal_Myh2	NA	NA
Thyroid_AN45#Thyroid_AN45_BC06844_N01	Thyroid_AN45	16.436	166	1012	0.17956	1	0.26085	106	2235	2818	477	0	0.466667	Thyroid	C5	Skeletal_Myh2	Muscle	3289	0.58357	Skeletal_Myh2	NA	NA
Thyroid_AN45#Thyroid_AN45_BC06841_N01	Thyroid_AN45	6.139	62	511	0.0905386	1	0.368574	163	2062	2822	597	0	0.133333	Thyroid	C7	Thyroid_Endothelial	Endothelial	1610	0.285259	Thyroid_Endothelial	NA	NA
Thyroid_AN45#Thyroid_AN45_BC06837_N01	Thyroid_AN45	7.624	77	615	0.108773	1	0.347474	142	2098	2827	587	56.5962	4.66667	Thyroid	C5	Skeletal_Myh2	Muscle	2760	0.48815	Skeletal_Myh2	NA	NA
Thyroid_AN45#Thyroid_AN45_BC06836_N01	Thyroid_AN45	5.347	54	542	0.0958274	1	0.28254	91	2205	2828	532	0	0.0666667	Thyroid	C10	Myosatellite	Muscle	1976	0.349364	Follicular	NA	NA
Thyroid_AN45#Thyroid_AN45_BC06834_N01	Thyroid_AN45	4.99	63	396	0.0699647	1	0.493404	209	1895	2830	726	65.5264	5	Thyroid	C5	Skeletal_Myh2	Muscle	1846	0.326148	Skeletal_Myh2	NA	NA
Thyroid_AN45#Thyroid_AN45_BC06833_N03	Thyroid_AN45	6.931	70	543	0.0564097	1	0.608086	530	2993	4813	1290	0	0.466667	Thyroid	C8	Thyroid_Stromal	Stromal	1953	0.202888	Thyroid_Stromal	NA	NA
Thyroid_AN45#Thyroid_AN45_BC06831_N01	Thyroid_AN45	8.62	148	1020	0.179958	1	0.365125	137	2076	2834	621	0	0.2	Thyroid	C5	Skeletal_Myh2	Muscle	3792	0.669019	Skeletal_Myh2	NA	NA
Thyroid_AN45#Thyroid_AN45_BC06830_N02	Thyroid_AN45	23.845	289	1560	0.181818	1	0.322034	188	3245	4290	857	0	0.266667	Thyroid	C5	Skeletal_Myh2	Muscle	5751	0.67028	Skeletal_Myh2	NA	NA
Thyroid_AN45#Thyroid_AN45_BC06827_N03	Thyroid_AN45	12.805	194	1078	0.115715	1	0.296049	195	3594	4658	869	3.09771	1.93333	Thyroid	C5	Skeletal_Myh2	Muscle	3879	0.41638	Skeletal_Myh2	NA	NA
Thyroid_AN45#Thyroid_AN45_BC06823_N02	Thyroid_AN45	12.164	172	1151	0.144889	1	0.304005	169	3046	3972	757	0	0.2	Thyroid	C10	Myosatellite	Muscle	3515	0.442472	Follicular	NA	NA
Thyroid_AN45#Thyroid_AN45_BC06822_N02	Thyroid_AN45	21.316	366	2030	0.244814	1	0.270221	165	3264	4146	717	0	1.46667	Thyroid	C5	Skeletal_Myh4	Muscle	5608	0.676315	Skeletal_Myh4	NA	NA
Thyroid_AN45#Thyroid_AN45_BC06817_N03	Thyroid_AN45	10.631	204	1459	0.150754	1	0.353945	287	3574	4839	978	0	0.466667	Thyroid	C5	Skeletal_Myh2	Muscle	5513	0.569642	Skeletal_Myh2	NA	NA
Thyroid_AN45#Thyroid_AN45_BC06816_N02	Thyroid_AN45	6.174	106	826	0.1019	1	0.366026	216	2967	4053	870	0	0.933333	Thyroid	C5	Skeletal_Myh2	Muscle	3704	0.456945	Skeletal_Myh2	NA	NA
Thyroid_AN45#Thyroid_AN45_BC06813_N01	Thyroid_AN45	9.109	92	501	0.0878023	1	0.277653	98	2233	2853	522	0	1.13333	Thyroid	C5	Skeletal_Myh2	Muscle	2294	0.402033	Skeletal_Myh2	NA	NA
Thyroid_AN45#Thyroid_AN45_BC06809_N02	Thyroid_AN45	8.04	203	1438	0.161102	1	0.355711	249	3292	4463	922	0	0.933333	Thyroid	C5	Skeletal_Myh2	Muscle	5439	0.609343	Skeletal_Myh2	NA	NA
Thyroid_AN45#Thyroid_AN45_BC06808_N02	Thyroid_AN45	16.751	313	1837	0.237339	1	0.229743	108	3147	3870	615	0	1.53333	Thyroid	C5	Skeletal_Myh2	Muscle	5372	0.694057	Skeletal_Myh2	NA	NA
Thyroid_AN45#Thyroid_AN45_BC06804_N01	Thyroid_AN45	6.009	88	756	0.132168	1	0.387676	158	2061	2860	641	0	1.26667	Thyroid	C7	Thyroid_Endothelial	Endothelial	2474	0.432517	Thyroid_Endothelial	NA	NA
Thyroid_AN45#Thyroid_AN45_BC06803_N01	Thyroid_AN45	19.96	252	1715	0.299511	1	0.267375	139	2259	2863	465	0	1.33333	Thyroid	C5	Skeletal_Myh4	Muscle	4264	0.744673	Skeletal_Myh4	NA	NA
Thyroid_AN45#Thyroid_AN45_BC06799_N01	Thyroid_AN45	6.683	81	677	0.117985	1	0.226593	53	2339	2869	477	11.239	2.53333	Thyroid	C5	Skeletal_Myh2	Muscle	2701	0.470722	Skeletal_Myh2	NA	NA
Thyroid_AN45#Thyroid_AN45_BC06796_N01	Thyroid_AN45	9.56	140	821	0.143081	1	0.286547	97	2230	2869	542	0	0.8	Thyroid	C5	Skeletal_Myh4	Muscle	3173	0.55298	Skeletal_Myh4	NA	NA
Thyroid_AN45#Thyroid_AN45_BC06793_N01	Thyroid_AN45	6.515	102	603	0.104979	1	0.317431	119	2180	2872	573	0	0.666667	Thyroid	C5	Skeletal_Myh2	Muscle	2833	0.49321	Skeletal_Myh2	NA	NA
Thyroid_AN45#Thyroid_AN45_BC06791_N03	Thyroid_AN45	4.752	84	671	0.0505043	1	0.24145	115	5351	6643	1177	0	0.933333	Thyroid	C10	Thyroid_Stromal	Stromal	3294	0.24793	Thyroid_Stromal	NA	NA
Thyroid_AN45#Thyroid_AN45_BC06790_N01	Thyroid_AN45	5.743	58	400	0.0694927	1	0.311759	120	2194	2878	564	0	0.266667	Thyroid	C5	Skeletal_Myh7	Muscle	1404	0.243919	Skeletal_Myh7	NA	NA
Thyroid_AN45#Thyroid_AN45_BC06788_N02	Thyroid_AN45	14.504	271	1684	0.177151	1	0.340384	229	3546	4753	978	0	1.2	Thyroid	C5	Skeletal_Myh2	Muscle	6100	0.6417	Skeletal_Myh2	NA	NA
Thyroid_AN45#Thyroid_AN45_BC06787_N01	Thyroid_AN45	8.911	126	891	0.154634	1	0.275343	130	2259	2881	492	0	0.6	Thyroid	C5	Skeletal_Myh2	Muscle	3455	0.599618	Skeletal_Myh2	NA	NA
Thyroid_AN45#Thyroid_AN45_BC06786_N01	Thyroid_AN45	7.774	106	825	0.143031	1	0.381226	167	2088	2884	629	0	0.866667	Thyroid	C5	Skeletal_Myh4	Muscle	2886	0.500347	Skeletal_Myh4	NA	NA
Thyroid_AN45#Thyroid_AN45_BC06779_N01	Thyroid_AN45	9.534	130	767	0.132653	1	0.30108	110	2222	2891	559	0.926259	1.73333	Thyroid	C5	Skeletal_Myh2	Muscle	3269	0.565375	Skeletal_Myh2	NA	NA
Thyroid_AN45#Thyroid_AN45_BC06777_N03	Thyroid_AN45	5.3	91	713	0.0735355	1	0.301826	176	3724	4848	948	0	0.333333	Thyroid	C10	Thyroid_Stromal	Stromal	3152	0.325083	Thyroid_Stromal	NA	NA
Thyroid_AN45#Thyroid_AN45_BC06776_N03	Thyroid_AN45	6.337	112	955	0.0889531	1	0.305447	231	4112	5368	1025	74.1082	5.33333	Thyroid	C5	Skeletal_Myh2	Muscle	4060	0.378167	Skeletal_Myh2	NA	NA
Thyroid_AN45#Thyroid_AN45_BC06771_N01	Thyroid_AN45	14.341	239	1473	0.254141	1	0.282869	127	2259	2898	512	0	0.666667	Thyroid	C5	Skeletal_Myh4	Muscle	3767	0.649931	Skeletal_Myh4	NA	NA
Thyroid_AN45#Thyroid_AN45_BC06769_N01	Thyroid_AN45	26.308	279	1587	0.273621	1	0.287744	147	2252	2900	501	0	1.6	Thyroid	C5	Skeletal_Myh4	Muscle	4184	0.721379	Skeletal_Myh4	NA	NA
Thyroid_AN45#Thyroid_AN45_BC06768_N02	Thyroid_AN45	12.93	222	1426	0.167018	1	0.320445	234	3233	4269	802	4.63972	2.06667	Thyroid	C5	Skeletal_Myh4	Muscle	5208	0.609979	Skeletal_Myh4	NA	NA
Thyroid_AN45#Thyroid_AN45_BC06767_N01	Thyroid_AN45	13.168	133	928	0.159945	1	0.37228	167	2114	2901	620	9.25171	2.4	Thyroid	C5	Skeletal_Myh4	Muscle	3180	0.548087	Skeletal_Myh4	NA	NA
Thyroid_AN45#Thyroid_AN45_BC06766_N01	Thyroid_AN45	8.911	99	819	0.141158	1	0.454865	202	1994	2901	705	0	0.133333	Thyroid	C7	Thyroid_Endothelial	Endothelial	2691	0.463806	Thyroid_Endothelial	NA	NA
Thyroid_AN45#Thyroid_AN45_BC06764_N02	Thyroid_AN45	11.943	193	1340	0.149021	1	0.329391	244	3382	4496	870	37.0074	3.86667	Thyroid	C5	Skeletal_Myh2	Muscle	4807	0.534586	Skeletal_Myh2	NA	NA
Thyroid_AN45#Thyroid_AN45_BC06762_N01	Thyroid_AN45	19.262	214	1282	0.220502	1	0.311231	120	2217	2907	570	0	0.266667	Thyroid	C5	Skeletal_Myh4	Muscle	3258	0.560372	Skeletal_Myh4	NA	NA
Thyroid_AN45#Thyroid_AN45_BC06761_N01	Thyroid_AN45	10.073	117	775	0.133207	1	0.268644	92	2293	2909	524	80.0001	5.53333	Thyroid	C5	Skeletal_Myh4	Muscle	2902	0.498797	Skeletal_Myh4	NA	NA
Thyroid_AN45#Thyroid_AN45_BC06759_N01	Thyroid_AN45	7.129	72	629	0.108076	1	0.337316	132	2176	2910	602	0	1.13333	Thyroid	C5	Skeletal_Myh2	Muscle	2814	0.483505	Skeletal_Myh2	NA	NA
Thyroid_AN45#Thyroid_AN45_BC06758_N02	Thyroid_AN45	6.506	138	1010	0.111553	1	0.428526	256	3169	4527	1102	1.69619	1.8	Thyroid	C5	Skeletal_Myh2	Muscle	4475	0.494257	Skeletal_Myh2	NA	NA
Thyroid_AN45#Thyroid_AN45_BC06753_N01	Thyroid_AN45	7.201	80	567	0.097089	1	0.277899	83	2285	2920	552	0	0	Thyroid	C10	Myosatellite	Muscle	1886	0.322945	Follicular	NA	NA
Thyroid_AN45#Thyroid_AN45_BC06752_N01	Thyroid_AN45	15.755	183	1319	0.225856	1	0.29605	131	2253	2920	536	0	0.333333	Thyroid	C5	Skeletal_Myh4	Muscle	3455	0.59161	Skeletal_Myh4	NA	NA
Thyroid_AN45#Thyroid_AN45_BC06751_N02	Thyroid_AN45	19.389	235	1475	0.176014	1	0.362159	242	3076	4190	872	0	0.4	Thyroid	C5	Skeletal_Myh4	Muscle	4771	0.569332	Skeletal_Myh4	NA	NA
Thyroid_AN45#Thyroid_AN45_BC06749_N02	Thyroid_AN45	8.821	196	1443	0.160227	1	0.347397	226	3342	4503	935	0	0.733333	Thyroid	C5	Skeletal_Myh2	Muscle	5165	0.573507	Skeletal_Myh2	NA	NA
Thyroid_AN45#Thyroid_AN45_BC06747_N02	Thyroid_AN45	22.67	332	1750	0.210539	1	0.260922	157	3296	4156	703	54.5922	4.6	Thyroid	C5	Skeletal_Myh4	Muscle	5679	0.683229	Skeletal_Myh4	NA	NA
Thyroid_AN45#Thyroid_AN45_BC06746_N01	Thyroid_AN45	15.347	186	1088	0.185919	1	0.344669	136	2176	2926	614	4.63972	2.06667	Thyroid	C5	Skeletal_Myh2	Muscle	3651	0.623889	Skeletal_Myh2	NA	NA
Thyroid_AN45#Thyroid_AN45_BC06740_N01	Thyroid_AN45	14.059	142	802	0.136907	1	0.302936	127	2248	2929	554	0	0.666667	Thyroid	C5	Skeletal_Myh2	Muscle	3346	0.571185	Skeletal_Myh2	NA	NA
Thyroid_AN45#Thyroid_AN45_BC06737_N02	Thyroid_AN45	7.811	142	1145	0.124918	1	0.365614	249	3356	4583	978	0	0.133333	Thyroid	C10	Myosatellite	Muscle	4129	0.450469	Follicular	NA	NA
Thyroid_AN45#Thyroid_AN45_BC06734_N01	Thyroid_AN45	17.739	215	1168	0.198978	1	0.298673	128	2260	2935	547	0	0.666667	Thyroid	C5	Skeletal_Myh2	Muscle	4269	0.727257	Skeletal_Myh2	NA	NA
Thyroid_AN45#Thyroid_AN45_BC06732_N01	Thyroid_AN45	25.842	261	1564	0.265986	1	0.253197	105	2346	2940	489	0	1.4	Thyroid	C5	Skeletal_Myh4	Muscle	4184	0.711565	Skeletal_Myh4	NA	NA
Thyroid_AN45#Thyroid_AN45_BC06731_N01	Thyroid_AN45	20.297	205	1260	0.214286	1	0.308994	136	2246	2940	558	0	0.666667	Thyroid	C5	Skeletal_Myh4	Muscle	3691	0.627721	Skeletal_Myh4	NA	NA
Thyroid_AN45#Thyroid_AN45_BC06730_N01	Thyroid_AN45	8.007	93	710	0.120707	1	0.385304	167	2123	2941	651	0	0.933333	Thyroid	C5	Skeletal_Myh2	Muscle	3141	0.534184	Skeletal_Myh2	NA	NA
Thyroid_AN45#Thyroid_AN45_BC06729_N02	Thyroid_AN45	4.092	62	635	0.0690217	1	0.422387	294	3234	4600	1072	0	0.0666667	Thyroid	C10	Thyroid_Stromal	Stromal	3496	0.38	Thyroid_Stromal	NA	NA
Thyroid_AN45#Thyroid_AN45_BC06727_N02	Thyroid_AN45	17.871	361	1967	0.221659	1	0.320536	254	3360	4437	823	0	0.2	Thyroid	C5	Skeletal_Myh4	Muscle	6116	0.689204	Skeletal_Myh4	NA	NA
Thyroid_AN45#Thyroid_AN45_BC06726_N01	Thyroid_AN45	4.277	54	609	0.103466	1	0.384941	154	2125	2943	664	0	0.4	Thyroid	C5	Skeletal_Myh4	Muscle	2673	0.454128	Skeletal_Myh4	NA	NA
Thyroid_AN45#Thyroid_AN45_BC06722_N01	Thyroid_AN45	19.01	192	1183	0.200713	1	0.320932	135	2231	2947	581	0	1.53333	Thyroid	C5	Skeletal_Myh2	Muscle	4064	0.689515	Skeletal_Myh2	NA	NA
Thyroid_AN45#Thyroid_AN45_BC06720_N01	Thyroid_AN45	20.495	207	1131	0.19176	1	0.253294	86	2353	2949	510	99.233	6.2	Thyroid	C5	Skeletal_Myh4	Muscle	3665	0.621397	Skeletal_Myh4	NA	NA
Thyroid_AN45#Thyroid_AN45_BC06719_N01	Thyroid_AN45	6.634	67	581	0.0984746	1	0.449631	193	2035	2950	722	0	1	Thyroid	C5	Skeletal_Myh2	Muscle	2742	0.464746	Skeletal_Myh2	NA	NA
Thyroid_AN45#Thyroid_AN45_BC06710_N03	Thyroid_AN45	9.03	114	882	0.0872059	1	0.314873	243	3846	5057	968	0	1.13333	Thyroid	C5	Skeletal_Myh2	Muscle	3876	0.383231	Skeletal_Myh2	NA	NA
Thyroid_AN45#Thyroid_AN45_BC06709_N01	Thyroid_AN45	7.426	75	496	0.0838972	1	0.456875	211	2029	2956	716	59.9842	4.8	Thyroid	C5	Skeletal_Myh7	Muscle	2738	0.463126	Skeletal_Myh7	NA	NA
Thyroid_AN45#Thyroid_AN45_BC06708_N01	Thyroid_AN45	9.52	125	904	0.152858	1	0.330184	126	2223	2957	608	4.63972	2.06667	Thyroid	C5	Skeletal_Myh4	Muscle	3024	0.511329	Skeletal_Myh4	NA	NA
Thyroid_AN45#Thyroid_AN45_BC06707_N01	Thyroid_AN45	9.094	124	787	0.133074	1	0.36582	152	2165	2957	640	0	1	Thyroid	C5	Skeletal_Myh2	Muscle	3092	0.522827	Skeletal_Myh2	NA	NA
Thyroid_AN45#Thyroid_AN45_BC06705_N02	Thyroid_AN45	11.033	195	1375	0.151432	1	0.297885	210	3498	4540	832	0	1.46667	Thyroid	C5	Skeletal_Myh2	Muscle	5240	0.577093	Skeletal_Myh2	NA	NA
Thyroid_AN45#Thyroid_AN45_BC06704_N02	Thyroid_AN45	10.928	149	1025	0.117843	1	0.420778	284	3061	4349	1004	0	0.466667	Thyroid	C5	Skeletal_Myh2	Muscle	4254	0.489078	Skeletal_Myh2	NA	NA
Thyroid_AN45#Thyroid_AN45_BC06703_N01	Thyroid_AN45	18.272	203	1275	0.215154	1	0.265158	112	2342	2963	509	0	0.733333	Thyroid	C5	Skeletal_Myh2	Muscle	4038	0.681404	Skeletal_Myh2	NA	NA
Thyroid_AN45#Thyroid_AN45_BC06701_N02	Thyroid_AN45	11.272	148	986	0.118254	1	0.297945	155	3212	4169	802	0	0.666667	Thyroid	C5	Skeletal_Myh2	Muscle	3597	0.431398	Skeletal_Myh2	NA	NA
Thyroid_AN45#Thyroid_AN45_BC06700_N02	Thyroid_AN45	4.874	64	532	0.0654689	1	0.329081	229	3057	4063	777	32.3854	3.66667	Thyroid	C5	Skeletal_Myh4	Muscle	2195	0.270121	Skeletal_Myh4	NA	NA
Thyroid_AN45#Thyroid_AN45_BC06696_N02	Thyroid_AN45	32.673	330	1466	0.174151	1	0.234311	115	3410	4209	684	35.8341	3.8	Thyroid	C5	Skeletal_Myh4	Muscle	4780	0.567831	Skeletal_Myh4	NA	NA
Thyroid_AN45#Thyroid_AN45_BC06695_N05	Thyroid_AN45	12.908	176	1216	0.10763	1	0.342124	242	4209	5649	1198	0	1.53333	Thyroid	C7	Thyroid_Endothelial	Endothelial	3985	0.352717	Thyroid_Endothelial	NA	NA
Thyroid_AN45#Thyroid_AN45_BC06693_N01	Thyroid_AN45	8.461	94	599	0.100706	1	0.337832	166	2223	2974	585	54.5922	4.6	Thyroid	C5	Skeletal_Myh4	Muscle	2327	0.391224	Skeletal_Myh4	NA	NA
Thyroid_AN45#Thyroid_AN45_BC06690_N01	Thyroid_AN45	8.371	93	635	0.106687	1	0.28887	106	2309	2976	561	0	1	Thyroid	C5	Skeletal_Myh2	Muscle	2936	0.49328	Skeletal_Myh2	NA	NA
Thyroid_AN45#Thyroid_AN45_BC06687_N01	Thyroid_AN45	21.858	287	1623	0.272407	1	0.263359	133	2358	2979	488	7.37967	2.26667	Thyroid	C5	Skeletal_Myh4	Muscle	4248	0.712991	Skeletal_Myh4	NA	NA
Thyroid_AN45#Thyroid_AN45_BC06681_N03	Thyroid_AN45	21.376	421	2554	0.230547	1	0.321011	278	4193	5539	1068	0	0.4	Thyroid	C5	Skeletal_Myh2	Muscle	8277	0.747157	Skeletal_Myh2	NA	NA
Thyroid_AN45#Thyroid_AN45_BC06680_N01	Thyroid_AN45	5.799	82	666	0.111558	1	0.300654	121	2295	2985	569	0	0.2	Thyroid	C10	Myosatellite	Muscle	2658	0.445226	Follicular	NA	NA
Thyroid_AN45#Thyroid_AN45_BC06678_N02	Thyroid_AN45	11.805	155	1100	0.128325	1	0.277877	152	3354	4286	780	0	0.6	Thyroid	C5	Skeletal_Myh2	Muscle	4686	0.546664	Skeletal_Myh2	NA	NA
Thyroid_AN45#Thyroid_AN45_BC06677_N02	Thyroid_AN45	15.941	161	918	0.11031	1	0.320114	172	3152	4161	837	0.926259	1.73333	Thyroid	C5	Skeletal_Myh2	Muscle	3286	0.394857	Skeletal_Myh2	NA	NA
Thyroid_AN45#Thyroid_AN45_BC06676_N01	Thyroid_AN45	14.851	150	955	0.159752	1	0.32023	154	2264	2989	571	0	0.266667	Thyroid	C5	Skeletal_Myh2	Muscle	3571	0.597357	Skeletal_Myh2	NA	NA
Thyroid_AN45#Thyroid_AN45_BC06675_N02	Thyroid_AN45	13.267	134	789	0.0835805	1	0.326588	180	3558	4720	982	0	0.0666667	Thyroid	C10	Thyroid_Stromal	Stromal	3307	0.350318	Thyroid_Stromal	NA	NA
Thyroid_AN45#Thyroid_AN45_BC06674_N01	Thyroid_AN45	10.282	135	856	0.143192	1	0.322566	147	2260	2989	582	15.5372	2.8	Thyroid	C5	Skeletal_Myh2	Muscle	3007	0.503179	Skeletal_Myh2	NA	NA
Thyroid_AN45#Thyroid_AN45_BC06669_N02	Thyroid_AN45	23.148	339	1791	0.197551	1	0.372804	251	3302	4533	980	0	0.6	Thyroid	C5	Skeletal_Myh2	Muscle	6507	0.717737	Skeletal_Myh2	NA	NA
Thyroid_AN45#Thyroid_AN45_BC06668_N02	Thyroid_AN45	5.352	100	862	0.085737	1	0.325336	213	3793	5027	1021	0	0.266667	Thyroid	C5	Skeletal_Myh2	Muscle	4232	0.420927	Skeletal_Myh2	NA	NA
Thyroid_AN45#Thyroid_AN45_BC06664_N02	Thyroid_AN45	9.901	235	1516	0.154757	1	0.309976	200	3739	4898	959	0	0.933333	Thyroid	C5	Skeletal_Myh2	Muscle	5855	0.597693	Skeletal_Myh2	NA	NA
Thyroid_AN45#Thyroid_AN45_BC06663_N01	Thyroid_AN45	4.554	46	381	0.0634788	1	0.32436	162	2266	3001	573	0	0.0666667	Thyroid	C10	Myosatellite	Muscle	1559	0.259747	Follicular	NA	NA
Thyroid_AN45#Thyroid_AN45_BC06661_N01	Thyroid_AN45	6.832	69	600	0.0998668	1	0.487129	222	2020	3004	762	0	0.133333	Thyroid	C7	Thyroid_Endothelial	Endothelial	1839	0.306092	Thyroid_Endothelial	NA	NA
Thyroid_AN45#Thyroid_AN45_BC06658_N01	Thyroid_AN45	18.507	243	1346	0.223737	1	0.274036	116	2361	3008	531	0	0.266667	Thyroid	C5	Skeletal_Myh2	Muscle	4394	0.730386	Skeletal_Myh2	NA	NA
Thyroid_AN45#Thyroid_AN45_BC06657_N01	Thyroid_AN45	9.833	144	975	0.161906	1	0.27693	113	2358	3011	540	0	0.666667	Thyroid	C5	Skeletal_Myh2	Muscle	3508	0.582531	Skeletal_Myh2	NA	NA
Thyroid_AN45#Thyroid_AN45_BC06653_N01	Thyroid_AN45	15.05	152	784	0.13006	1	0.278744	101	2357	3014	556	0	0.0666667	Thyroid	C10	Thyroid_Stromal	Stromal	3201	0.531022	Thyroid_Stromal	NA	NA
Thyroid_AN45#Thyroid_AN45_BC06652_N02	Thyroid_AN45	19.554	316	1964	0.197944	1	0.315217	226	3772	4961	963	0	0.6	Thyroid	C5	Skeletal_Myh4	Muscle	5619	0.566317	Skeletal_Myh4	NA	NA
Thyroid_AN45#Thyroid_AN45_BC06650_N01	Thyroid_AN45	27.228	275	1654	0.27366	1	0.278342	126	2364	3022	532	0	0.466667	Thyroid	C5	Skeletal_Myh4	Muscle	4012	0.663799	Skeletal_Myh4	NA	NA
Thyroid_AN45#Thyroid_AN45_BC06647_N01	Thyroid_AN45	13.146	239	1358	0.224611	1	0.324135	162	2283	3023	578	0	0.666667	Thyroid	C5	Skeletal_Myh4	Muscle	3850	0.636785	Skeletal_Myh4	NA	NA
Thyroid_AN45#Thyroid_AN45_BC06645_N02	Thyroid_AN45	8.628	122	788	0.089729	1	0.330203	220	3301	4391	870	25.825	3.33333	Thyroid	C5	Skeletal_Myh4	Muscle	3246	0.36962	Skeletal_Myh4	NA	NA
Thyroid_AN45#Thyroid_AN45_BC06644_N01	Thyroid_AN45	8.007	93	710	0.117239	1	0.210232	67	2502	3028	459	0.926259	1.73333	Thyroid	C5	Skeletal_Myh4	Muscle	2704	0.446499	Skeletal_Myh4	NA	NA
Thyroid_AN45#Thyroid_AN45_BC06643_N01	Thyroid_AN45	8.675	92	643	0.106071	1	0.186766	27	2554	3031	450	0	1.26667	Thyroid	C5	Skeletal_Myh2	Muscle	3011	0.496701	Skeletal_Myh2	NA	NA
Thyroid_AN45#Thyroid_AN45_BC06640_N01	Thyroid_AN45	11.281	188	1208	0.199143	1	0.315265	170	2306	3033	557	0	0.8	Thyroid	C5	Skeletal_Myh2	Muscle	3889	0.641114	Skeletal_Myh2	NA	NA
Thyroid_AN45#Thyroid_AN45_BC06638_N01	Thyroid_AN45	4.224	64	579	0.0953871	1	0.351291	165	2246	3035	624	0	0.0666667	Thyroid	C5	Skeletal_Myh2	Muscle	2721	0.44827	Skeletal_Myh2	NA	NA
Thyroid_AN45#Thyroid_AN45_BC06636_N01	Thyroid_AN45	7.143	101	823	0.135585	1	0.270406	77	2389	3035	569	0	0.333333	Thyroid	C5	Skeletal_Myh2	Muscle	3558	0.586161	Skeletal_Myh2	NA	NA
Thyroid_AN45#Thyroid_AN45_BC06632_N01	Thyroid_AN45	7.638	81	572	0.0939862	1	0.355457	128	2245	3043	670	0	0.0666667	Thyroid	C10	Myosatellite	Muscle	2143	0.35212	Follicular	NA	NA
Thyroid_AN45#Thyroid_AN45_BC06628_N01	Thyroid_AN45	16.478	233	1397	0.229392	1	0.329114	148	2291	3045	606	0.443764	1.66667	Thyroid	C5	Skeletal_Myh2	Muscle	4063	0.667159	Skeletal_Myh2	NA	NA
Thyroid_AN45#Thyroid_AN45_BC06626_N01	Thyroid_AN45	12.235	173	1047	0.171921	1	0.282105	118	2375	3045	552	59.9842	4.8	Thyroid	C5	Skeletal_Myh2	Muscle	3370	0.553366	Skeletal_Myh2	NA	NA
Thyroid_AN45#Thyroid_AN45_BC06624_N02	Thyroid_AN45	6.436	130	1004	0.120876	1	0.278633	120	3248	4153	785	82.2435	5.6	Thyroid	C5	Skeletal_Myh2	Muscle	4279	0.51517	Skeletal_Myh2	NA	NA
Thyroid_AN45#Thyroid_AN45_BC06622_N01	Thyroid_AN45	9.571	116	879	0.14424	1	0.279177	127	2382	3047	538	0	1.4	Thyroid	C5	Skeletal_Myh4	Muscle	3206	0.526091	Skeletal_Myh4	NA	NA
Thyroid_AN45#Thyroid_AN45_BC06621_N01	Thyroid_AN45	9.571	145	929	0.152395	1	0.294268	114	2355	3048	579	0	0.666667	Thyroid	C5	Skeletal_Myh4	Muscle	2918	0.478675	Skeletal_Myh4	NA	NA
Thyroid_AN45#Thyroid_AN45_BC06620_N02	Thyroid_AN45	8.096	139	948	0.104775	1	0.327465	211	3408	4524	905	0	0.333333	Thyroid	C10	Myosatellite	Muscle	3342	0.369363	Follicular	NA	NA
Thyroid_AN45#Thyroid_AN45_BC06618_N01	Thyroid_AN45	13.162	226	1323	0.216956	1	0.274133	113	2393	3049	543	0	1.4	Thyroid	C5	Skeletal_Myh4	Muscle	3703	0.607248	Skeletal_Myh4	NA	NA
Thyroid_AN45#Thyroid_AN45_BC06617_N01	Thyroid_AN45	5.545	56	508	0.0832787	1	0.284211	120	2375	3050	555	4.63972	2.06667	Thyroid	C5	Skeletal_Myh2	Muscle	2546	0.417377	Skeletal_Myh2	NA	NA
Thyroid_AN45#Thyroid_AN45_BC06615_N01	Thyroid_AN45	4.653	47	448	0.0733945	1	0.357651	165	2248	3052	639	4.00658	2	Thyroid	C5	Skeletal_Myh2	Muscle	2273	0.372379	Skeletal_Myh2	NA	NA
Thyroid_AN45#Thyroid_AN45_BC06612_N02	Thyroid_AN45	14.539	279	1744	0.196662	1	0.309123	178	3387	4434	869	0	0.2	Thyroid	C5	Skeletal_Myh2	Muscle	5704	0.643212	Skeletal_Myh2	NA	NA
Thyroid_AN45#Thyroid_AN45_BC06611_N02	Thyroid_AN45	8.073	159	1161	0.123642	1	0.322535	214	3550	4695	931	0	0.733333	Thyroid	C5	Skeletal_Myh2	Muscle	4388	0.467306	Skeletal_Myh2	NA	NA
Thyroid_AN45#Thyroid_AN45_BC06610_N01	Thyroid_AN45	4.257	43	458	0.0748611	1	0.321382	146	2315	3059	598	2.51978	1.86667	Thyroid	C5	Neuroendocrine	Endocrine	2086	0.340961	Neuroendocrine	NA	NA
Thyroid_AN45#Thyroid_AN45_BC06605_N01	Thyroid_AN45	12.496	183	1113	0.181625	1	0.321259	158	2319	3064	587	0	0.8	Thyroid	C5	Skeletal_Myh2	Muscle	3758	0.613251	Skeletal_Myh2	NA	NA
Thyroid_AN45#Thyroid_AN45_BC06599_N01	Thyroid_AN45	7.741	86	730	0.119048	1	0.305792	101	2348	3066	617	0	0.6	Thyroid	C5	Skeletal_Myh2	Muscle	3174	0.517613	Skeletal_Myh2	NA	NA
Thyroid_AN45#Thyroid_AN45_BC06598_N02	Thyroid_AN45	26.025	368	2216	0.227937	1	0.304616	220	3726	4861	915	20.2351	3.06667	Thyroid	C5	Skeletal_Myh4	Muscle	6801	0.699547	Skeletal_Myh4	NA	NA
Thyroid_AN45#Thyroid_AN45_BC06597_N02	Thyroid_AN45	8.141	111	814	0.0884975	1	0.359444	311	3383	4599	905	8.11427	2.33333	Thyroid	C5	Skeletal_Myh2	Muscle	3608	0.392259	Skeletal_Myh2	NA	NA
Thyroid_AN45#Thyroid_AN45_BC06589_N01	Thyroid_AN45	15.248	154	1037	0.168673	1	0.347655	185	2281	3074	608	31.2602	3.6	Thyroid	C4	Thyroid_Stromal	Stromal	2856	0.464541	Thyroid_Stromal	NA	NA
Thyroid_AN45#Thyroid_AN45_BC06588_N01	Thyroid_AN45	8	101	735	0.119512	1	0.379542	166	2229	3075	680	8.11427	2.33333	Thyroid	C5	Skeletal_Myh2	Muscle	3041	0.494472	Skeletal_Myh2	NA	NA
Thyroid_AN45#Thyroid_AN45_BC06587_N02	Thyroid_AN45	11.753	184	1292	0.148848	1	0.400452	263	3099	4340	978	0	0.733333	Thyroid	C5	Skeletal_Myh2	Muscle	4834	0.556912	Skeletal_Myh2	NA	NA
Thyroid_AN45#Thyroid_AN45_BC06582_N01	Thyroid_AN45	9.604	97	759	0.123054	1	0.313458	126	2348	3084	610	0	1	Thyroid	C5	Skeletal_Myh2	Muscle	3248	0.526589	Skeletal_Myh2	NA	NA
Thyroid_AN45#Thyroid_AN45_BC06580_N01	Thyroid_AN45	8.461	141	1009	0.163533	1	0.38964	173	2220	3085	692	0	0.6	Thyroid	C5	Skeletal_Myh2	Muscle	3674	0.595462	Skeletal_Myh2	NA	NA
Thyroid_AN45#Thyroid_AN45_BC06578_N03	Thyroid_AN45	9.769	222	1514	0.137486	1	0.206927	22	4562	5506	922	0	0.333333	Thyroid	C5	Skeletal_Myh2	Muscle	6139	0.557483	Skeletal_Myh2	NA	NA
Thyroid_AN45#Thyroid_AN45_BC06573_N02	Thyroid_AN45	10.822	235	1655	0.175169	1	0.358252	284	3478	4724	962	0	0.2	Thyroid	C5	Skeletal_Myh4	Muscle	5202	0.550593	Skeletal_Myh4	NA	NA
Thyroid_AN45#Thyroid_AN45_BC06571_N02	Thyroid_AN45	7.114	97	631	0.0758961	1	0.299063	159	3200	4157	798	72.6562	5.26667	Thyroid	C5	Neuroendocrine	Endocrine	3001	0.360957	Neuroendocrine	NA	NA
Thyroid_AN45#Thyroid_AN45_BC06570_N01	Thyroid_AN45	10.099	102	716	0.115708	1	0.363596	189	2269	3094	636	0	0	Thyroid	C7	Thyroid_Endothelial	Endothelial	2322	0.375242	Thyroid_Endothelial	NA	NA
Thyroid_AN45#Thyroid_AN45_BC06569_N01	Thyroid_AN45	12.119	153	1093	0.176632	1	0.360598	155	2274	3094	665	0	1.06667	Thyroid	C5	Skeletal_Myh2	Muscle	3666	0.592437	Skeletal_Myh2	NA	NA
Thyroid_AN45#Thyroid_AN45_BC06568_N02	Thyroid_AN45	24.752	350	1969	0.210094	1	0.299501	197	3606	4686	883	0	0.2	Thyroid	C5	Skeletal_Myh2	Muscle	6534	0.697183	Skeletal_Myh2	NA	NA
Thyroid_AN45#Thyroid_AN45_BC06567_N02	Thyroid_AN45	25.955	367	2233	0.238161	1	0.282276	218	3656	4688	814	0	0.933333	Thyroid	C5	Skeletal_Myh4	Muscle	6047	0.644945	Skeletal_Myh4	NA	NA
Thyroid_AN45#Thyroid_AN45_BC06564_N01	Thyroid_AN45	13.404	176	1116	0.18	1	0.316907	161	2354	3100	585	0	0.266667	Thyroid	C5	Skeletal_Myh2	Muscle	3874	0.624839	Skeletal_Myh2	NA	NA
Thyroid_AN45#Thyroid_AN45_BC06555_N01	Thyroid_AN45	11.294	154	950	0.15293	1	0.348676	136	2303	3106	667	0	0.533333	Thyroid	C5	Skeletal_Myh2	Muscle	3789	0.609948	Skeletal_Myh2	NA	NA
Thyroid_AN45#Thyroid_AN45_BC06551_N03	Thyroid_AN45	4.884	74	558	0.0562613	1	0.107167	9	4479	4959	471	50.0028	4.4	Thyroid	C5	Neuroendocrine	Endocrine	2920	0.294414	Neuroendocrine	NA	NA
Thyroid_AN45#Thyroid_AN45_BC06550_N01	Thyroid_AN45	11.419	173	986	0.158572	1	0.340664	151	2319	3109	639	4.63972	2.06667	Thyroid	C5	Skeletal_Myh2	Muscle	3807	0.612255	Skeletal_Myh2	NA	NA
Thyroid_AN45#Thyroid_AN45_BC06549_N01	Thyroid_AN45	8.911	90	614	0.0987456	1	0.310708	111	2372	3109	626	0	0.133333	Thyroid	C10	Thyroid_Stromal	Stromal	2382	0.383081	Thyroid_Stromal	NA	NA
Thyroid_AN45#Thyroid_AN45_BC06548_N01	Thyroid_AN45	17.047	198	1157	0.185893	1	0.30046	125	2393	3112	594	10.0331	2.46667	Thyroid	C5	Skeletal_Myh2	Muscle	3538	0.568445	Skeletal_Myh2	NA	NA
Thyroid_AN45#Thyroid_AN45_BC06547_N01	Thyroid_AN45	12.914	150	970	0.155798	1	0.338349	146	2326	3113	641	0	0.533333	Thyroid	C5	Skeletal_Myh2	Muscle	3654	0.586894	Skeletal_Myh2	NA	NA
Thyroid_AN45#Thyroid_AN45_BC06546_N01	Thyroid_AN45	27.624	279	1603	0.257469	1	0.311842	204	2373	3113	536	23.2317	3.2	Thyroid	C5	Skeletal_Myh4	Muscle	4432	0.711854	Skeletal_Myh4	NA	NA
Thyroid_AN45#Thyroid_AN45_BC06545_N01	Thyroid_AN45	9.961	166	1341	0.215318	1	0.293189	145	2408	3114	561	0	0.6	Thyroid	C5	Skeletal_Myh4	Muscle	3456	0.554913	Skeletal_Myh4	NA	NA
Thyroid_AN45#Thyroid_AN45_BC06541_N02	Thyroid_AN45	10.578	203	1290	0.139913	1	0.340116	253	3440	4610	917	35.8341	3.8	Thyroid	C5	Skeletal_Myh2	Muscle	4277	0.463883	Skeletal_Myh2	NA	NA
Thyroid_AN45#Thyroid_AN45_BC06540_N01	Thyroid_AN45	12.277	124	755	0.12111	1	0.312421	133	2375	3117	609	0	0.866667	Thyroid	C5	Skeletal_Myh2	Muscle	2955	0.474013	Skeletal_Myh2	NA	NA
Thyroid_AN45#Thyroid_AN45_BC06539_N03	Thyroid_AN45	8.287	113	938	0.0908035	1	0.419346	356	3639	5165	1170	0	0.666667	Thyroid	C10	Thyroid_Stromal	Stromal	3762	0.364182	Thyroid_Stromal	NA	NA
Thyroid_AN45#Thyroid_AN45_BC06537_N02	Thyroid_AN45	13.051	145	952	0.124607	1	0.290541	147	2960	3820	713	0	1.53333	Thyroid	C5	Skeletal_Myh2	Muscle	3609	0.472382	Skeletal_Myh2	NA	NA
Thyroid_AN45#Thyroid_AN45_BC06536_N01	Thyroid_AN45	13.345	155	1103	0.176763	1	0.312579	171	2377	3120	572	0	0.466667	Thyroid	C5	Skeletal_Myh2	Muscle	4123	0.660737	Skeletal_Myh2	NA	NA
Thyroid_AN45#Thyroid_AN45_BC06535_N01	Thyroid_AN45	11.623	135	893	0.143017	1	0.266531	76	2465	3122	581	0	0.933333	Thyroid	C5	Skeletal_Myh2	Muscle	3534	0.565983	Skeletal_Myh2	NA	NA
Thyroid_AN45#Thyroid_AN45_BC06532_N01	Thyroid_AN45	4.653	47	378	0.0604994	1	0.346552	218	2320	3124	586	0	0.2	Thyroid	C5	Skeletal_Myh4	Muscle	1686	0.269846	Skeletal_Myh4	NA	NA
Thyroid_AN45#Thyroid_AN45_BC06531_N01	Thyroid_AN45	19.142	203	1280	0.2048	1	0.29239	129	2418	3125	578	2.51978	1.86667	Thyroid	C5	Skeletal_Myh4	Muscle	3849	0.61584	Skeletal_Myh4	NA	NA
Thyroid_AN45#Thyroid_AN45_BC06529_N01	Thyroid_AN45	12.615	172	1117	0.178663	1	0.309594	136	2387	3126	603	0	1.13333	Thyroid	C5	Skeletal_Myh2	Muscle	3902	0.62412	Skeletal_Myh2	NA	NA
Thyroid_AN45#Thyroid_AN45_BC06525_N02	Thyroid_AN45	8.366	169	1157	0.140754	1	0.37	224	3000	4110	886	15.5372	2.8	Thyroid	C5	Skeletal_Myh2	Muscle	4304	0.523601	Skeletal_Myh2	NA	NA
Thyroid_AN45#Thyroid_AN45_BC06523_N02	Thyroid_AN45	10.297	104	941	0.100427	1	0.333618	266	3513	4685	906	0	0.133333	Thyroid	C5	Skeletal_Myh7	Muscle	3854	0.411313	Skeletal_Myh7	NA	NA
Thyroid_AN45#Thyroid_AN45_BC06518_N01	Thyroid_AN45	20.099	203	1282	0.204075	1	0.209472	57	2597	3141	487	0	1	Thyroid	C5	Skeletal_Myh4	Muscle	4235	0.674148	Skeletal_Myh4	NA	NA
Thyroid_AN45#Thyroid_AN45_BC06516_N02	Thyroid_AN45	11.146	197	1627	0.164543	1	0.360859	274	3633	4944	1037	0.926259	1.73333	Thyroid	C5	Skeletal_Myh2	Muscle	5988	0.605583	Skeletal_Myh2	NA	NA
Thyroid_AN45#Thyroid_AN45_BC06515_N03	Thyroid_AN45	14.851	255	1583	0.12914	1	0.290044	191	4751	6129	1187	0	0.4	Thyroid	C5	Skeletal_Myh2	Muscle	6269	0.511421	Skeletal_Myh2	NA	NA
Thyroid_AN45#Thyroid_AN45_BC06514_N01	Thyroid_AN45	11.485	116	807	0.128299	1	0.205443	45	2609	3145	491	50.0028	4.4	Thyroid	C5	Skeletal_Myh4	Muscle	3264	0.518919	Skeletal_Myh4	NA	NA
Thyroid_AN45#Thyroid_AN45_BC06512_N02	Thyroid_AN45	18.246	258	1421	0.182507	1	0.252977	140	3107	3893	646	0	0.533333	Thyroid	C5	Skeletal_Myh2	Muscle	5037	0.64693	Skeletal_Myh2	NA	NA
Thyroid_AN45#Thyroid_AN45_BC06510_N02	Thyroid_AN45	5.484	72	707	0.0708843	1	0.268634	132	3931	4987	924	5.62903	2.13333	Thyroid	C5	Skeletal_Myh2	Muscle	3543	0.355224	Skeletal_Myh2	NA	NA
Thyroid_AN45#Thyroid_AN45_BC06506_N01	Thyroid_AN45	14.547	191	1293	0.204783	1	0.292264	125	2443	3157	589	0	1.13333	Thyroid	C5	Skeletal_Myh4	Muscle	3824	0.605638	Skeletal_Myh4	NA	NA
Thyroid_AN45#Thyroid_AN45_BC06505_N01	Thyroid_AN45	4.059	41	451	0.071406	1	0.337569	170	2361	3158	627	0	0.0666667	Thyroid	C5	Skeletal_Myh4	Muscle	2139	0.338664	Skeletal_Myh4	NA	NA
Thyroid_AN45#Thyroid_AN45_BC06503_N01	Thyroid_AN45	4.158	42	407	0.0644191	1	0.334037	155	2368	3159	636	4.00658	2	Thyroid	C5	Skeletal_Myh4	Muscle	1823	0.288541	Skeletal_Myh4	NA	NA
Thyroid_AN45#Thyroid_AN45_BC06499_N03	Thyroid_AN45	7.638	108	819	0.0794683	1	0.26454	107	4075	5153	971	0	0.266667	Thyroid	C15	Thyroid_Endothelial	Endothelial	2789	0.270619	Thyroid_Endothelial	NA	NA
Thyroid_AN45#Thyroid_AN45_BC06498_N01	Thyroid_AN45	8.614	87	649	0.102657	1	0.379145	196	2292	3161	673	26.886	3.4	Thyroid	C5	Skeletal_Myh2	Muscle	2875	0.454761	Skeletal_Myh2	NA	NA
Thyroid_AN45#Thyroid_AN45_BC06497_N04	Thyroid_AN45	17.285	419	2311	0.183064	1	0.074383	6	5875	6312	431	0	0.466667	Thyroid	C5	Skeletal_Myh2	Muscle	8642	0.684569	Skeletal_Myh2	NA	NA
Thyroid_AN45#Thyroid_AN45_BC06493_N02	Thyroid_AN45	21.584	218	1123	0.124722	1	0.263897	141	3562	4502	799	10.0331	2.46667	Thyroid	C5	Skeletal_Myh4	Muscle	4175	0.463683	Skeletal_Myh4	NA	NA
Thyroid_AN45#Thyroid_AN45_BC06492_N01	Thyroid_AN45	11.474	197	1260	0.199052	1	0.303005	137	2429	3165	599	26.886	3.4	Thyroid	C5	Skeletal_Myh4	Muscle	3528	0.557346	Skeletal_Myh4	NA	NA
Thyroid_AN45#Thyroid_AN45_BC06490_N01	Thyroid_AN45	21.485	217	1485	0.234301	1	0.313847	176	2412	3169	581	0	0.2	Thyroid	C5	Skeletal_Myh4	Muscle	3762	0.593563	Skeletal_Myh4	NA	NA
Thyroid_AN45#Thyroid_AN45_BC06489_N01	Thyroid_AN45	11.221	119	822	0.129612	1	0.395687	179	2272	3171	720	4.63972	2.06667	Thyroid	C5	Skeletal_Myh7	Muscle	2910	0.458846	Skeletal_Myh7	NA	NA
Thyroid_AN45#Thyroid_AN45_BC06488_N02	Thyroid_AN45	7.764	149	1103	0.116596	1	0.284279	191	3683	4730	856	48.074	4.33333	Thyroid	C5	Skeletal_Myh2	Muscle	4576	0.483721	Skeletal_Myh2	NA	NA
Thyroid_AN45#Thyroid_AN45_BC06486_N01	Thyroid_AN45	17.129	173	1069	0.168453	1	0.280985	161	2477	3173	535	0	1.06667	Thyroid	C5	Skeletal_Myh2	Muscle	3328	0.524425	Skeletal_Myh2	NA	NA
Thyroid_AN45#Thyroid_AN45_BC06485_N02	Thyroid_AN45	16.657	286	1767	0.174985	1	0.221926	136	4132	5049	781	0	1.13333	Thyroid	C5	Skeletal_Myh2	Muscle	6610	0.654585	Skeletal_Myh2	NA	NA
Thyroid_AN45#Thyroid_AN45_BC06484_N01	Thyroid_AN45	25.149	254	1521	0.239603	1	0.265046	113	2509	3174	552	0	0.2	Thyroid	C5	Skeletal_Myh2	Muscle	4748	0.747952	Skeletal_Myh2	NA	NA
Thyroid_AN45#Thyroid_AN45_BC06481_N01	Thyroid_AN45	17.525	177	977	0.153761	1	0.310644	156	2424	3177	597	0	0.533333	Thyroid	C5	Skeletal_Myh2	Muscle	3516	0.553352	Skeletal_Myh2	NA	NA
Thyroid_AN45#Thyroid_AN45_BC06480_N02	Thyroid_AN45	19.01	288	1718	0.195895	1	0.283289	164	3417	4385	804	0	0.8	Thyroid	C5	Skeletal_Myh2	Muscle	5804	0.661802	Skeletal_Myh2	NA	NA
Thyroid_AN45#Thyroid_AN45_BC06479_N02	Thyroid_AN45	8.147	144	1218	0.141398	1	0.297289	207	3320	4307	780	0	1.4	Thyroid	C5	Skeletal_Myh2	Muscle	4426	0.513815	Skeletal_Myh2	NA	NA
Thyroid_AN45#Thyroid_AN45_BC06477_N01	Thyroid_AN45	14.257	144	922	0.144969	1	0.248038	111	2548	3180	521	0	0.466667	Thyroid	C5	Skeletal_Myh2	Muscle	3529	0.554874	Skeletal_Myh2	NA	NA
Thyroid_AN45#Thyroid_AN45_BC06475_N04	Thyroid_AN45	7.4	284	2081	0.152925	1	0.0422794	5	6528	6804	271	74.1082	5.33333	Thyroid	C5	Skeletal_Myh2	Muscle	7283	0.5352	Skeletal_Myh2	NA	NA
Thyroid_AN45#Thyroid_AN45_BC06474_N03	Thyroid_AN45	24.465	383	2377	0.209427	1	0.272422	215	4460	5675	1000	0	1.46667	Thyroid	C5	Skeletal_Myh2	Muscle	7484	0.659383	Skeletal_Myh2	NA	NA
Thyroid_AN45#Thyroid_AN45_BC06473_N02	Thyroid_AN45	10.547	245	1566	0.160615	1	0.375953	254	3543	4875	1078	0	0.933333	Thyroid	C5	Skeletal_Myh7	Muscle	5760	0.590769	Skeletal_Myh7	NA	NA
Thyroid_AN45#Thyroid_AN45_BC06472_N03	Thyroid_AN45	10.923	171	1013	0.103579	1	0.267496	148	3858	4890	884	0	0.866667	Thyroid	C5	Skeletal_Myh2	Muscle	4217	0.431186	Skeletal_Myh2	NA	NA
Thyroid_AN45#Thyroid_AN45_BC06471_N01	Thyroid_AN45	18.812	266	1523	0.239089	1	0.218439	81	2614	3185	490	43.0458	4.13333	Thyroid	C5	Skeletal_Myh2	Muscle	4761	0.74741	Skeletal_Myh2	NA	NA
Thyroid_AN45#Thyroid_AN45_BC06469_N01	Thyroid_AN45	5.134	70	637	0.0999372	1	0.345293	159	2369	3187	659	0	1.46667	Thyroid	C5	Skeletal_Myh2	Muscle	2739	0.429714	Skeletal_Myh2	NA	NA
Thyroid_AN45#Thyroid_AN45_BC06468_N01	Thyroid_AN45	7.426	75	493	0.0773212	1	0.282381	122	2486	3188	580	0	0.133333	Thyroid	C5	Skeletal_Myh2	Muscle	2438	0.382371	Skeletal_Myh2	NA	NA
Thyroid_AN45#Thyroid_AN45_BC06465_N01	Thyroid_AN45	7.129	72	560	0.0877468	1	0.395278	194	2287	3191	710	37.0074	3.86667	Thyroid	C5	Skeletal_Myh2	Muscle	2967	0.464901	Skeletal_Myh2	NA	NA
Thyroid_AN45#Thyroid_AN45_BC06461_N01	Thyroid_AN45	5.326	78	456	0.0714286	1	0.279872	94	2494	3192	604	0	0.133333	Thyroid	C5	Skeletal_Myh2	Muscle	2205	0.345395	Skeletal_Myh2	NA	NA
Thyroid_AN45#Thyroid_AN45_BC06459_N02	Thyroid_AN45	11.676	171	1415	0.174519	1	0.353589	240	2995	4054	819	133.2	7.26667	Thyroid	C5	Skeletal_Myh2	Muscle	4077	0.502837	Skeletal_Myh2	NA	NA
Thyroid_AN45#Thyroid_AN45_BC06458_N02	Thyroid_AN45	17.727	188	1235	0.138889	1	0.375619	289	3232	4446	925	0	0.666667	Thyroid	C12	Thyroid_Stromal	Stromal	3804	0.4278	Thyroid_Stromal	NA	NA
Thyroid_AN45#Thyroid_AN45_BC06455_N01	Thyroid_AN45	12.97	131	978	0.152908	1	0.325871	143	2412	3198	643	0	0.2	Thyroid	C10	Myosatellite	Muscle	2856	0.446529	Follicular	NA	NA
Thyroid_AN45#Thyroid_AN45_BC06453_N02	Thyroid_AN45	15.156	199	1236	0.124196	1	0.286453	199	3868	4976	909	56.5962	4.66667	Thyroid	C5	Skeletal_Myh2	Muscle	4404	0.442524	Skeletal_Myh2	NA	NA
Thyroid_AN45#Thyroid_AN45_BC06452_N03	Thyroid_AN45	9.446	353	2250	0.18052	1	0.306499	235	4770	6232	1227	0	0.533333	Thyroid	C5	Skeletal_Myh4	Muscle	7028	0.563864	Skeletal_Myh4	NA	NA
Thyroid_AN45#Thyroid_AN45_BC06450_N03	Thyroid_AN45	11.769	315	2244	0.197361	1	0.340802	278	4240	5685	1167	7.37967	2.26667	Thyroid	C5	Skeletal_Myh4	Muscle	6705	0.58971	Skeletal_Myh4	NA	NA
Thyroid_AN45#Thyroid_AN45_BC06449_N01	Thyroid_AN45	6.841	114	900	0.140406	1	0.344379	141	2384	3205	680	0	0.133333	Thyroid	C5	Skeletal_Myh4	Muscle	3318	0.517629	Skeletal_Myh4	NA	NA
Thyroid_AN45#Thyroid_AN45_BC06446_N01	Thyroid_AN45	9.802	99	794	0.123753	1	0.37094	140	2340	3208	728	11.239	2.53333	Thyroid	C5	Skeletal_Myh2	Muscle	3229	0.503273	Skeletal_Myh2	NA	NA
Thyroid_AN45#Thyroid_AN45_BC06445_N01	Thyroid_AN45	14.333	152	939	0.146262	1	0.301176	136	2467	3210	607	0	0.333333	Thyroid	C5	Skeletal_Myh2	Muscle	3562	0.554829	Skeletal_Myh2	NA	NA
Thyroid_AN45#Thyroid_AN45_BC06444_N03	Thyroid_AN45	8.713	198	1299	0.128031	1	0.248585	150	4063	5073	860	0	1.13333	Thyroid	C5	Skeletal_Myh7	Muscle	5191	0.51163	Skeletal_Myh7	NA	NA
Thyroid_AN45#Thyroid_AN45_BC06442_N03	Thyroid_AN45	20.407	371	2281	0.206687	1	0.29409	232	4264	5518	1022	0	0	Thyroid	C5	Skeletal_Myh2	Muscle	7534	0.682675	Skeletal_Myh2	NA	NA
Thyroid_AN45#Thyroid_AN45_BC06440_N01	Thyroid_AN45	10.792	109	792	0.123211	1	0.309165	133	2455	3214	626	0	1.26667	Thyroid	C5	Skeletal_Myh2	Muscle	3337	0.519135	Skeletal_Myh2	NA	NA
Thyroid_AN45#Thyroid_AN45_BC06438_N01	Thyroid_AN45	10.731	168	1219	0.189227	1	0.2915	144	2494	3221	583	0	0.533333	Thyroid	C5	Skeletal_Myh4	Muscle	3739	0.58041	Skeletal_Myh4	NA	NA
Thyroid_AN45#Thyroid_AN45_BC06435_N02	Thyroid_AN45	6.169	162	1389	0.126044	1	0.311592	215	4201	5510	1094	0	0.733333	Thyroid	C5	Skeletal_Myh4	Muscle	5166	0.468784	Skeletal_Myh4	NA	NA
Thyroid_AN45#Thyroid_AN45_BC06431_N01	Thyroid_AN45	15.302	170	1078	0.167184	1	0.284462	147	2510	3224	567	2.51978	1.86667	Thyroid	C5	Skeletal_Myh2	Muscle	3748	0.581266	Skeletal_Myh2	NA	NA
Thyroid_AN45#Thyroid_AN45_BC06430_N01	Thyroid_AN45	30.099	304	1685	0.261321	1	0.22539	130	2631	3224	463	0	0.333333	Thyroid	C5	Skeletal_Myh4	Muscle	4588	0.711538	Skeletal_Myh4	NA	NA
Thyroid_AN45#Thyroid_AN45_BC06429_N02	Thyroid_AN45	17.294	262	1680	0.205279	1	0.293709	187	3163	4092	742	0	0.6	Thyroid	C5	Skeletal_Myh2	Muscle	5293	0.64675	Skeletal_Myh2	NA	NA
Thyroid_AN45#Thyroid_AN45_BC06428_N02	Thyroid_AN45	26.733	405	2344	0.237391	1	0.284339	207	3844	4937	886	0	0.666667	Thyroid	C5	Skeletal_Myh2	Muscle	7528	0.762406	Skeletal_Myh2	NA	NA
Thyroid_AN45#Thyroid_AN45_BC06424_N02	Thyroid_AN45	7.956	229	1478	0.141273	1	0.312343	217	3986	5231	1028	4.00658	2	Thyroid	C5	Skeletal_Myh4	Muscle	5320	0.508507	Skeletal_Myh4	NA	NA
Thyroid_AN45#Thyroid_AN45_BC06423_N03	Thyroid_AN45	19.6	485	2824	0.254094	1	0.195054	26	4650	5557	881	0	1.53333	Thyroid	C5	Skeletal_Myh4	Muscle	7709	0.69363	Skeletal_Myh4	NA	NA
Thyroid_AN45#Thyroid_AN45_BC06422_N02	Thyroid_AN45	31.61	431	2310	0.238636	1	0.308816	242	3698	4840	900	6.3143	2.2	Thyroid	C5	Skeletal_Myh2	Muscle	7039	0.727169	Skeletal_Myh2	NA	NA
Thyroid_AN45#Thyroid_AN45_BC06419_N01	Thyroid_AN45	4.95	50	464	0.07176	1	0.30153	119	2484	3233	630	0	0.0666667	Thyroid	C10	Myosatellite	Muscle	2129	0.329261	Follicular	NA	NA
Thyroid_AN45#Thyroid_AN45_BC06417_N02	Thyroid_AN45	10.891	110	732	0.0925879	1	0.519216	347	2602	3953	1004	0	1.4	Thyroid	C4	Thyroid_Stromal	Stromal	2292	0.289906	Thyroid_Stromal	NA	NA
Thyroid_AN45#Thyroid_AN45_BC06415_N01	Thyroid_AN45	13.149	166	1038	0.160383	1	0.332784	165	2428	3236	643	0	1.6	Thyroid	C5	Skeletal_Myh2	Muscle	4160	0.642769	Skeletal_Myh2	NA	NA
Thyroid_AN45#Thyroid_AN45_BC06413_N01	Thyroid_AN45	4.28	67	627	0.0967891	1	0.259821	70	2571	3239	598	0	0.266667	Thyroid	C5	Skeletal_Myh2	Muscle	2712	0.418648	Skeletal_Myh2	NA	NA
Thyroid_AN45#Thyroid_AN45_BC06411_N01	Thyroid_AN45	6.011	85	642	0.0989824	1	0.384714	195	2342	3243	706	1.69619	1.8	Thyroid	C5	Skeletal_Myh7	Muscle	2788	0.429849	Skeletal_Myh7	NA	NA
Thyroid_AN45#Thyroid_AN45_BC06410_N02	Thyroid_AN45	19.22	330	1882	0.207635	1	0.283126	192	3532	4532	808	0	0.733333	Thyroid	C5	Skeletal_Myh2	Muscle	6355	0.701125	Skeletal_Myh2	NA	NA
Thyroid_AN45#Thyroid_AN45_BC06406_N01	Thyroid_AN45	16.366	281	1830	0.281625	1	0.285206	112	2528	3249	609	0	0	Thyroid	C5	Skeletal_Myh4	Muscle	4570	0.703293	Skeletal_Myh4	NA	NA
Thyroid_AN45#Thyroid_AN45_BC06405_N01	Thyroid_AN45	20.612	229	1313	0.202062	1	0.337037	146	2430	3249	673	0	1	Thyroid	C5	Skeletal_Myh2	Muscle	4558	0.701447	Skeletal_Myh2	NA	NA
Thyroid_AN45#Thyroid_AN45_BC06403_N01	Thyroid_AN45	15.064	213	1294	0.199016	1	0.334017	157	2437	3251	657	0	1.13333	Thyroid	C5	Skeletal_Myh2	Muscle	4475	0.68825	Skeletal_Myh2	NA	NA
Thyroid_AN45#Thyroid_AN45_BC06401_N01	Thyroid_AN45	5.879	95	698	0.107352	1	0.425877	238	2280	3251	733	0	0.133333	Thyroid	C7	Thyroid_Endothelial	Endothelial	2244	0.345125	Thyroid_Endothelial	NA	NA
Thyroid_AN45#Thyroid_AN45_BC06400_N01	Thyroid_AN45	9.703	98	590	0.0906855	1	0.286279	124	2529	3253	600	0	1	Thyroid	C5	Neuroendocrine	Endocrine	2711	0.416692	Neuroendocrine	NA	NA
Thyroid_AN45#Thyroid_AN45_BC06398_N01	Thyroid_AN45	19.505	197	1351	0.207527	1	0.290131	125	2523	3255	607	29.5959	3.53333	Thyroid	C5	Skeletal_Myh4	Muscle	4418	0.678648	Skeletal_Myh4	NA	NA
Thyroid_AN45#Thyroid_AN45_BC06396_N01	Thyroid_AN45	5.446	55	421	0.0646697	1	0.315152	126	2475	3255	654	0	1	Thyroid	C12	Thyroid_Stromal	Stromal	1786	0.274347	Thyroid_Stromal	NA	NA
Thyroid_AN45#Thyroid_AN45_BC06394_N01	Thyroid_AN45	25.743	260	1682	0.258213	1	0.292973	143	2519	3257	595	0	0.466667	Thyroid	C5	Skeletal_Myh4	Muscle	4027	0.618207	Skeletal_Myh4	NA	NA
Thyroid_AN45#Thyroid_AN45_BC06392_N01	Thyroid_AN45	15.287	193	1165	0.178626	1	0.196258	71	2726	3261	464	0	0.2	Thyroid	C5	Skeletal_Myh2	Muscle	4107	0.629715	Skeletal_Myh2	NA	NA
Thyroid_AN45#Thyroid_AN45_BC06390_N02	Thyroid_AN45	33.003	400	2373	0.266989	1	0.301318	246	3415	4444	783	0	0.933333	Thyroid	C5	Skeletal_Myh4	Muscle	6283	0.706908	Skeletal_Myh4	NA	NA
Thyroid_AN45#Thyroid_AN45_BC06389_N01	Thyroid_AN45	10.093	158	1038	0.159056	1	0.272125	108	2565	3263	590	0	1.33333	Thyroid	C5	Skeletal_Myh4	Muscle	3511	0.538002	Skeletal_Myh4	NA	NA
Thyroid_AN45#Thyroid_AN45_BC06384_N01	Thyroid_AN45	13.126	232	1491	0.228051	1	0.270008	119	2574	3269	576	0	1.53333	Thyroid	C5	Skeletal_Myh4	Muscle	4250	0.650046	Skeletal_Myh4	NA	NA
Thyroid_AN45#Thyroid_AN45_BC06382_N03	Thyroid_AN45	15.138	344	2241	0.194768	1	0.0492431	7	5483	5753	263	0	1.2	Thyroid	C5	Skeletal_Myh7	Muscle	7018	0.609943	Skeletal_Myh7	NA	NA
Thyroid_AN45#Thyroid_AN45_BC06380_N01	Thyroid_AN45	20.095	274	1650	0.252062	1	0.266151	99	2585	3273	589	0	1.4	Thyroid	C5	Skeletal_Myh4	Muscle	4411	0.673847	Skeletal_Myh4	NA	NA
Thyroid_AN45#Thyroid_AN45_BC06378_N02	Thyroid_AN45	10.693	108	838	0.0967444	1	0.277204	154	3391	4331	786	1.69619	1.8	Thyroid	C5	Skeletal_Myh7	Muscle	3373	0.389402	Skeletal_Myh7	NA	NA
Thyroid_AN45#Thyroid_AN45_BC06376_N01	Thyroid_AN45	6.571	73	624	0.09518	1	0.297704	133	2526	3278	619	80.0001	5.53333	Thyroid	C5	Skeletal_Myh4	Muscle	2712	0.413667	Skeletal_Myh4	NA	NA
Thyroid_AN45#Thyroid_AN45_BC06375_N03	Thyroid_AN45	11.089	336	2379	0.204839	1	0.296495	271	4479	5807	1057	0	0.866667	Thyroid	C5	Skeletal_Myh4	Muscle	6274	0.54021	Skeletal_Myh4	NA	NA
Thyroid_AN45#Thyroid_AN45_BC06373_N02	Thyroid_AN45	14.268	281	1666	0.186021	1	0.337515	256	3348	4478	874	0	0.266667	Thyroid	C5	Skeletal_Myh2	Muscle	5868	0.655203	Skeletal_Myh2	NA	NA
Thyroid_AN45#Thyroid_AN45_BC06371_N03	Thyroid_AN45	7.723	234	1602	0.119196	1	0.249303	178	5379	6720	1163	0	1.06667	Thyroid	C5	Skeletal_Myh2	Muscle	6594	0.490625	Skeletal_Myh2	NA	NA
Thyroid_AN45#Thyroid_AN45_BC06369_N01	Thyroid_AN45	27.003	300	1652	0.251446	1	0.26249	128	2602	3285	555	0	0.333333	Thyroid	C5	Skeletal_Myh4	Muscle	4507	0.685997	Skeletal_Myh4	NA	NA
Thyroid_AN45#Thyroid_AN45_BC06367_N01	Thyroid_AN45	6.318	67	536	0.0815581	1	0.399489	197	2348	3286	741	28.5022	3.46667	Thyroid	C5	Skeletal_Myh7	Muscle	2561	0.389684	Skeletal_Myh7	NA	NA
Thyroid_AN45#Thyroid_AN45_BC06366_N02	Thyroid_AN45	19.599	386	2435	0.245711	1	0.253478	210	3953	4955	792	0	0.533333	Thyroid	C5	Skeletal_Myh4	Muscle	6104	0.615943	Skeletal_Myh4	NA	NA
Thyroid_AN45#Thyroid_AN45_BC06361_N01	Thyroid_AN45	5.446	55	493	0.0749012	1	0.238615	62	2657	3291	572	25.825	3.33333	Thyroid	C5	Skeletal_Myh2	Muscle	2344	0.356123	Skeletal_Myh2	NA	NA
Thyroid_AN45#Thyroid_AN45_BC06360_N02	Thyroid_AN45	29.014	337	2003	0.214362	1	0.253892	127	3726	4672	819	0	1	Thyroid	C5	Skeletal_Myh2	Muscle	6282	0.672303	Skeletal_Myh2	NA	NA
Thyroid_AN45#Thyroid_AN45_BC06359_N04	Thyroid_AN45	19.839	541	3109	0.253548	1	0.273842	243	4813	6131	1075	0	0.0666667	Thyroid	C5	Skeletal_Myh4	Muscle	7664	0.62502	Skeletal_Myh4	NA	NA
Thyroid_AN45#Thyroid_AN45_BC06356_N01	Thyroid_AN45	16.139	163	1044	0.158422	1	0.294695	181	2545	3295	569	1.69619	1.8	Thyroid	C5	Skeletal_Myh2	Muscle	3829	0.581032	Skeletal_Myh2	NA	NA
Thyroid_AN45#Thyroid_AN45_BC06354_N01	Thyroid_AN45	9.406	133	895	0.135688	1	0.333064	167	2474	3298	657	0	0.8	Thyroid	C5	Skeletal_Myh2	Muscle	3697	0.560491	Skeletal_Myh2	NA	NA
Thyroid_AN45#Thyroid_AN45_BC06352_N02	Thyroid_AN45	10.977	255	1612	0.158225	1	0.333857	240	3819	5094	1035	0	0.8	Thyroid	C5	Skeletal_Myh2	Muscle	5762	0.565567	Skeletal_Myh2	NA	NA
Thyroid_AN45#Thyroid_AN45_BC06350_N01	Thyroid_AN45	12.079	122	946	0.143333	1	0.272167	115	2594	3300	591	14.6444	2.73333	Thyroid	C5	Skeletal_Myh2	Muscle	3392	0.513939	Skeletal_Myh2	NA	NA
Thyroid_AN45#Thyroid_AN45_BC06347_N01	Thyroid_AN45	15.594	189	1138	0.172268	1	0.265033	119	2611	3303	573	0	0.466667	Thyroid	C5	Skeletal_Myh2	Muscle	3830	0.579776	Skeletal_Myh2	NA	NA
Thyroid_AN45#Thyroid_AN45_BC06346_N02	Thyroid_AN45	27.44	388	2251	0.255505	1	0.249645	189	3525	4405	691	0	1.06667	Thyroid	C5	Skeletal_Myh4	Muscle	6394	0.725766	Skeletal_Myh4	NA	NA
Thyroid_AN45#Thyroid_AN45_BC06341_N01	Thyroid_AN45	6.294	89	651	0.0983384	1	0.327718	158	2493	3310	659	0	0.4	Thyroid	C5	Skeletal_Myh2	Muscle	3103	0.468731	Skeletal_Myh2	NA	NA
Thyroid_AN45#Thyroid_AN45_BC06339_N01	Thyroid_AN45	19.505	197	1189	0.179499	1	0.300353	125	2547	3312	640	0	1.6	Thyroid	C5	Skeletal_Myh2	Muscle	4126	0.622886	Skeletal_Myh2	NA	NA
Thyroid_AN45#Thyroid_AN45_BC06338_N01	Thyroid_AN45	11.485	116	736	0.111078	1	0.308969	178	2531	3313	604	0	1.26667	Thyroid	C5	Skeletal_Myh2	Muscle	2953	0.445669	Skeletal_Myh2	NA	NA
Thyroid_AN45#Thyroid_AN45_BC06337_N01	Thyroid_AN45	8.812	89	756	0.114062	1	0.410813	188	2349	3314	777	7.37967	2.26667	Thyroid	C5	Skeletal_Myh2	Muscle	3322	0.501207	Skeletal_Myh2	NA	NA
Thyroid_AN45#Thyroid_AN45_BC06333_N02	Thyroid_AN45	17.36	263	1425	0.146394	1	0.232152	87	3950	4867	830	0	0.733333	Thyroid	C5	Skeletal_Myh2	Muscle	5383	0.55301	Skeletal_Myh2	NA	NA
Thyroid_AN45#Thyroid_AN45_BC06331_N01	Thyroid_AN45	12.607	191	1144	0.172185	1	0.181366	47	2812	3322	463	0	0.2	Thyroid	C5	Skeletal_Myh4	Muscle	3826	0.575858	Skeletal_Myh4	NA	NA
Thyroid_AN45#Thyroid_AN45_BC06330_N01	Thyroid_AN45	11.403	167	1160	0.174594	1	0.331997	184	2494	3322	644	0	0.866667	Thyroid	C5	Skeletal_Myh2	Muscle	3763	0.566376	Skeletal_Myh2	NA	NA
Thyroid_AN45#Thyroid_AN45_BC06329_N02	Thyroid_AN45	12.392	194	1307	0.131887	1	0.320629	256	3752	4955	947	2.51978	1.86667	Thyroid	C5	Skeletal_Myh2	Muscle	5010	0.50555	Skeletal_Myh2	NA	NA
Thyroid_AN45#Thyroid_AN45_BC06326_N01	Thyroid_AN45	7.855	119	902	0.135639	1	0.347245	153	2468	3325	704	1.69619	1.8	Thyroid	C5	Skeletal_Myh4	Muscle	3532	0.531128	Skeletal_Myh4	NA	NA
Thyroid_AN45#Thyroid_AN45_BC06324_N01	Thyroid_AN45	27.03	273	1650	0.247748	1	0.29572	147	2570	3330	613	0	0.133333	Thyroid	C5	Skeletal_Myh2	Muscle	5167	0.775826	Skeletal_Myh2	NA	NA
Thyroid_AN45#Thyroid_AN45_BC06323_N01	Thyroid_AN45	19.896	211	1459	0.219069	1	0.203905	86	2766	3330	478	0	1.13333	Thyroid	C5	Skeletal_Myh4	Muscle	4164	0.625225	Skeletal_Myh4	NA	NA
Thyroid_AN45#Thyroid_AN45_BC06322_N02	Thyroid_AN45	12.845	240	1452	0.167435	1	0.291629	175	3357	4336	804	0	0.666667	Thyroid	C5	Skeletal_Myh2	Muscle	5949	0.686001	Skeletal_Myh2	NA	NA
Thyroid_AN45#Thyroid_AN45_BC06321_N01	Thyroid_AN45	4.851	49	451	0.0676771	1	0.255463	77	2654	3332	601	0	0.466667	Thyroid	C5	Skeletal_Myh2	Muscle	2187	0.328181	Skeletal_Myh2	NA	NA
Thyroid_AN45#Thyroid_AN45_BC06320_N02	Thyroid_AN45	36.258	531	2862	0.277487	1	0.315226	296	3921	5157	940	89.8509	5.86667	Thyroid	C5	Skeletal_Myh4	Muscle	7478	0.725034	Skeletal_Myh4	NA	NA
Thyroid_AN45#Thyroid_AN45_BC06319_N01	Thyroid_AN45	12.186	160	1231	0.184724	1	0.274187	144	2615	3332	573	0	0.266667	Thyroid	C5	Skeletal_Myh4	Muscle	3791	0.568878	Skeletal_Myh4	NA	NA
Thyroid_AN45#Thyroid_AN45_BC06318_N01	Thyroid_AN45	20.594	208	1082	0.162316	1	0.309112	143	2546	3333	644	41.8158	4.06667	Thyroid	C5	Skeletal_Myh4	Muscle	4295	0.644314	Skeletal_Myh4	NA	NA
Thyroid_AN45#Thyroid_AN45_BC06315_N01	Thyroid_AN45	9.406	95	667	0.10006	1	0.292361	99	2579	3333	655	0	0.133333	Thyroid	C10	Thyroid_Stromal	Stromal	2868	0.430243	Thyroid_Stromal	NA	NA
Thyroid_AN45#Thyroid_AN45_BC06314_N01	Thyroid_AN45	22.079	223	1291	0.193553	1	0.329215	153	2509	3335	673	0	0.866667	Thyroid	C5	Skeletal_Myh2	Muscle	4919	0.737481	Skeletal_Myh2	NA	NA
Thyroid_AN45#Thyroid_AN45_BC06313_N01	Thyroid_AN45	19.208	194	1131	0.169514	1	0.308749	158	2549	3336	629	0	0.4	Thyroid	C5	Skeletal_Myh2	Muscle	4344	0.651079	Skeletal_Myh2	NA	NA
Thyroid_AN45#Thyroid_AN45_BC06311_N04	Thyroid_AN45	6.8	182	1435	0.102281	1	0.0194739	16	6881	7015	118	15.5372	2.8	Thyroid	C5	Skeletal_Myh2	Muscle	6163	0.439273	Skeletal_Myh2	NA	NA
Thyroid_AN45#Thyroid_AN45_BC06310_N01	Thyroid_AN45	4.77	53	497	0.0744458	1	0.303397	109	2561	3338	668	122.968	6.93333	Thyroid	C5	Skeletal_Myh4	Muscle	2242	0.33583	Skeletal_Myh4	NA	NA
Thyroid_AN45#Thyroid_AN45_BC06307_N01	Thyroid_AN45	8.812	89	571	0.0855046	1	0.174051	31	2844	3339	464	0	0.733333	Thyroid	C5	Skeletal_Myh2	Muscle	2765	0.414046	Skeletal_Myh2	NA	NA
Thyroid_AN45#Thyroid_AN45_BC06305_N01	Thyroid_AN45	10.792	109	699	0.104641	1	0.236579	101	2701	3340	538	46.1685	4.26667	Thyroid	C5	Skeletal_Myh2	Muscle	2917	0.436677	Skeletal_Myh2	NA	NA
Thyroid_AN45#Thyroid_AN45_BC06304_N01	Thyroid_AN45	11.498	180	1239	0.185424	1	0.377732	172	2425	3341	744	0	0.466667	Thyroid	C5	Skeletal_Myh4	Muscle	3317	0.496408	Skeletal_Myh4	NA	NA
Thyroid_AN45#Thyroid_AN45_BC06302_N01	Thyroid_AN45	15.842	184	1262	0.188809	1	0.313679	153	2544	3342	645	6.3143	2.2	Thyroid	C5	Skeletal_Myh2	Muscle	3808	0.569719	Skeletal_Myh2	NA	NA
Thyroid_AN45#Thyroid_AN45_BC06296_N02	Thyroid_AN45	16.62	235	1427	0.154504	1	0.331603	229	3468	4618	921	0	0.6	Thyroid	C5	Skeletal_Myh2	Muscle	5314	0.575357	Skeletal_Myh2	NA	NA
Thyroid_AN45#Thyroid_AN45_BC06295_N02	Thyroid_AN45	16.519	317	1905	0.176782	1	0.35241	320	3984	5388	1084	0	0.533333	Thyroid	C5	Skeletal_Myh2	Muscle	7176	0.665924	Skeletal_Myh2	NA	NA
Thyroid_AN45#Thyroid_AN45_BC06293_N01	Thyroid_AN45	21.287	215	1222	0.182334	1	0.264051	119	2651	3351	581	0	0.8	Thyroid	C5	Skeletal_Myh2	Muscle	5024	0.749627	Skeletal_Myh2	NA	NA
Thyroid_AN45#Thyroid_AN45_BC06292_N02	Thyroid_AN45	18.757	341	2054	0.259278	1	0.25746	161	3150	3961	650	0	0.6	Thyroid	C5	Skeletal_Myh4	Muscle	5612	0.708407	Skeletal_Myh4	NA	NA
Thyroid_AN45#Thyroid_AN45_BC06291_N01	Thyroid_AN45	4.653	47	322	0.048031	1	0.299225	143	2580	3352	629	0	1.26667	Thyroid	C5	Neuroendocrine	Endocrine	1872	0.279236	Neuroendocrine	NA	NA
Thyroid_AN45#Thyroid_AN45_BC06288_N03	Thyroid_AN45	17.929	335	2081	0.178076	1	0.255479	117	4654	5843	1072	0	1.2	Thyroid	C5	Skeletal_Myh7	Muscle	7233	0.618946	Skeletal_Myh7	NA	NA
Thyroid_AN45#Thyroid_AN45_BC06287_N01	Thyroid_AN45	7.327	111	788	0.117402	1	0.279939	162	2622	3356	572	0	0.4	Thyroid	C5	Skeletal_Myh2	Muscle	3484	0.51907	Skeletal_Myh2	NA	NA
Thyroid_AN45#Thyroid_AN45_BC06286_N01	Thyroid_AN45	5.563	59	493	0.0734068	1	0.372293	175	2447	3358	736	0	0.133333	Thyroid	C5	Skeletal_Myh4	Muscle	2215	0.329809	Skeletal_Myh4	NA	NA
Thyroid_AN45#Thyroid_AN45_BC06285_N02	Thyroid_AN45	10.149	123	802	0.0904783	1	0.324567	223	3346	4432	863	0	1.2	Thyroid	C5	Skeletal_Myh2	Muscle	3419	0.385718	Skeletal_Myh2	NA	NA
Thyroid_AN45#Thyroid_AN45_BC06284_N01	Thyroid_AN45	8.02	81	602	0.0895833	1	0.371989	153	2449	3360	758	0	0.133333	Thyroid	C10	Thyroid_Stromal	Stromal	2568	0.382143	Thyroid_Stromal	NA	NA
Thyroid_AN45#Thyroid_AN45_BC06283_N02	Thyroid_AN45	8.289	180	1306	0.133976	1	0.365649	239	3569	4874	1066	0	0.266667	Thyroid	C5	Skeletal_Myh2	Muscle	5246	0.538162	Skeletal_Myh2	NA	NA
Thyroid_AN45#Thyroid_AN45_BC06281_N01	Thyroid_AN45	4.391	51	548	0.0814023	1	0.344786	191	2503	3366	672	0	0.2	Thyroid	C15	Thyroid_Endothelial	Endothelial	2124	0.315508	Thyroid_Endothelial	NA	NA
Thyroid_AN45#Thyroid_AN45_BC06280_N03	Thyroid_AN45	10.739	141	989	0.0937974	1	0.431442	351	3683	5272	1238	0	0	Thyroid	C10	Thyroid_Stromal	Stromal	3644	0.345599	Thyroid_Stromal	NA	NA
Thyroid_AN45#Thyroid_AN45_BC06274_N02	Thyroid_AN45	12.135	239	1572	0.174978	1	0.253348	115	3584	4492	793	35.8341	3.8	Thyroid	C5	Skeletal_Myh2	Muscle	5486	0.610641	Skeletal_Myh2	NA	NA
Thyroid_AN45#Thyroid_AN45_BC06273_N01	Thyroid_AN45	9.126	106	706	0.104531	1	0.242458	84	2718	3377	575	0	0.466667	Thyroid	C5	Skeletal_Myh2	Muscle	3170	0.469351	Skeletal_Myh2	NA	NA
Thyroid_AN45#Thyroid_AN45_BC06270_N02	Thyroid_AN45	28.032	453	2668	0.279899	1	0.310421	264	3637	4766	865	0.926259	1.73333	Thyroid	C5	Skeletal_Myh4	Muscle	7212	0.756609	Skeletal_Myh4	NA	NA
Thyroid_AN45#Thyroid_AN45_BC06269_N02	Thyroid_AN45	15.131	298	1933	0.213969	1	0.321147	252	3419	4517	846	0	0.466667	Thyroid	C5	Skeletal_Myh4	Muscle	5453	0.603609	Skeletal_Myh4	NA	NA
Thyroid_AN45#Thyroid_AN45_BC06267_N01	Thyroid_AN45	23.564	238	1630	0.240342	1	0.282042	162	2645	3391	584	6.3143	2.2	Thyroid	C5	Skeletal_Myh4	Muscle	4861	0.71675	Skeletal_Myh4	NA	NA
Thyroid_AN45#Thyroid_AN45_BC06264_N01	Thyroid_AN45	11.101	185	1200	0.176939	1	0.336618	166	2537	3391	688	0	0.2	Thyroid	C5	Skeletal_Myh2	Muscle	4270	0.629608	Skeletal_Myh2	NA	NA
Thyroid_AN45#Thyroid_AN45_BC06261_N02	Thyroid_AN45	12.286	273	1780	0.184801	1	0.379943	285	3490	4816	1041	15.5372	2.8	Thyroid	C5	Skeletal_Myh4	Muscle	5869	0.609323	Skeletal_Myh4	NA	NA
Thyroid_AN45#Thyroid_AN45_BC06260_N01	Thyroid_AN45	12.086	177	1230	0.181202	1	0.286581	133	2638	3394	623	0	0.466667	Thyroid	C5	Skeletal_Myh2	Muscle	4425	0.651886	Skeletal_Myh2	NA	NA
Thyroid_AN45#Thyroid_AN45_BC06259_N02	Thyroid_AN45	10.481	217	1550	0.160389	1	0.384924	286	3489	4832	1057	0	1.4	Thyroid	C5	Skeletal_Myh2	Muscle	5555	0.574814	Skeletal_Myh2	NA	NA
Thyroid_AN45#Thyroid_AN45_BC06258_N02	Thyroid_AN45	10.455	132	1004	0.0948064	1	0.30773	211	4049	5295	1035	0	1.53333	Thyroid	C5	Neuroendocrine	Endocrine	4294	0.405477	Neuroendocrine	NA	NA
Thyroid_AN45#Thyroid_AN45_BC06257_N03	Thyroid_AN45	14.166	279	1794	0.13703	1	0.384225	323	4729	6546	1494	0	1.2	Thyroid	C5	Skeletal_Myh7	Muscle	6509	0.497174	Skeletal_Myh7	NA	NA
Thyroid_AN45#Thyroid_AN45_BC06256_N01	Thyroid_AN45	17.36	263	1435	0.210905	1	0.282805	138	2652	3402	612	0.926259	1.73333	Thyroid	C5	Skeletal_Myh2	Muscle	4533	0.666226	Skeletal_Myh2	NA	NA
Thyroid_AN45#Thyroid_AN45_BC06254_N01	Thyroid_AN45	12.673	128	778	0.114244	1	0.292711	132	2634	3405	639	0	0.4	Thyroid	C5	Skeletal_Myh2	Muscle	2888	0.424082	Skeletal_Myh2	NA	NA
Thyroid_AN45#Thyroid_AN45_BC06253_N01	Thyroid_AN45	5.834	109	860	0.126248	1	0.34306	193	2536	3406	677	16.9062	2.86667	Thyroid	C5	Skeletal_Myh2	Muscle	3529	0.518056	Skeletal_Myh2	NA	NA
Thyroid_AN45#Thyroid_AN45_BC06252_N02	Thyroid_AN45	14.246	259	1748	0.175537	1	0.352622	276	3681	4979	1022	0	1.13333	Thyroid	C5	Skeletal_Myh2	Muscle	6406	0.643302	Skeletal_Myh2	NA	NA
Thyroid_AN45#Thyroid_AN45_BC06250_N03	Thyroid_AN45	7.471	166	1345	0.124861	1	0.439337	392	3742	5386	1252	0	1	Thyroid	C7	Thyroid_Endothelial	Endothelial	4616	0.428518	Thyroid_Endothelial	NA	NA
Thyroid_AN45#Thyroid_AN45_BC06248_N02	Thyroid_AN45	14.01	283	1792	0.17314	1	0.30814	266	3956	5175	953	0	0.2	Thyroid	C5	Skeletal_Myh4	Muscle	5557	0.536908	Skeletal_Myh4	NA	NA
Thyroid_AN45#Thyroid_AN45_BC06246_N01	Thyroid_AN45	4.579	74	609	0.0893224	1	0.449405	231	2352	3409	826	0	0.866667	Thyroid	C5	Skeletal_Myh4	Muscle	2723	0.399384	Skeletal_Myh4	NA	NA
Thyroid_AN45#Thyroid_AN45_BC06244_N02	Thyroid_AN45	15.842	176	1244	0.124425	1	0.314143	227	3804	4999	968	6.3143	2.2	Thyroid	C5	Skeletal_Myh7	Muscle	4608	0.460892	Skeletal_Myh7	NA	NA
Thyroid_AN45#Thyroid_AN45_BC06242_N01	Thyroid_AN45	13.861	238	1161	0.170135	1	0.292424	134	2640	3412	638	0	0.2	Thyroid	C5	Skeletal_Myh2	Muscle	4296	0.629543	Skeletal_Myh2	NA	NA
Thyroid_AN45#Thyroid_AN45_BC06241_N01	Thyroid_AN45	4.987	68	562	0.0823323	1	0.343172	126	2541	3413	746	7.37967	2.26667	Thyroid	C5	Skeletal_Myh2	Muscle	2721	0.398623	Skeletal_Myh2	NA	NA
Thyroid_AN45#Thyroid_AN45_BC06237_N02	Thyroid_AN45	5.401	90	821	0.0799416	1	0.423621	395	3607	5135	1133	3.09771	1.93333	Thyroid	C5	Skeletal_Myh4	Muscle	3222	0.313729	Skeletal_Myh4	NA	NA
Thyroid_AN45#Thyroid_AN45_BC06234_N02	Thyroid_AN45	10.474	201	1366	0.136355	1	0.386766	277	3612	5009	1120	37.0074	3.86667	Thyroid	C5	Skeletal_Myh2	Muscle	5043	0.503394	Skeletal_Myh2	NA	NA
Thyroid_AN45#Thyroid_AN45_BC06233_N02	Thyroid_AN45	6.04	61	511	0.0589253	1	0.376071	255	3151	4336	930	0	0.8	Thyroid	C5	Skeletal_Myh4	Muscle	2217	0.25565	Skeletal_Myh4	NA	NA
Thyroid_AN45#Thyroid_AN45_BC06232_N02	Thyroid_AN45	8.515	215	1607	0.146946	1	0.358847	302	4024	5468	1142	0	0.6	Thyroid	C5	Skeletal_Myh4	Muscle	6087	0.556602	Skeletal_Myh4	NA	NA
Thyroid_AN45#Thyroid_AN45_BC06231_N01	Thyroid_AN45	10.104	199	1285	0.187646	1	0.327132	165	2580	3424	679	0	0.866667	Thyroid	C5	Skeletal_Myh2	Muscle	4435	0.647634	Skeletal_Myh2	NA	NA
Thyroid_AN45#Thyroid_AN45_BC06230_N01	Thyroid_AN45	4.653	47	221	0.0322345	1	0.276723	91	2685	3428	652	0	0.4	Thyroid	C8	Thyroid_Stromal	Stromal	1046	0.152567	Thyroid_Stromal	NA	NA
Thyroid_AN45#Thyroid_AN45_BC06229_N03	Thyroid_AN45	9.586	213	1450	0.127573	1	0.310353	218	4337	5683	1128	2.51978	1.86667	Thyroid	C5	Skeletal_Myh7	Muscle	5541	0.487507	Skeletal_Myh7	NA	NA
Thyroid_AN45#Thyroid_AN45_BC06227_N01	Thyroid_AN45	7.525	76	540	0.0786943	1	0.320123	162	2599	3431	670	0	1.13333	Thyroid	C10	Thyroid_Stromal	Stromal	2063	0.300641	Thyroid_Stromal	NA	NA
Thyroid_AN45#Thyroid_AN45_BC06226_N01	Thyroid_AN45	15.084	259	1473	0.214535	1	0.28818	129	2665	3433	639	0	1.13333	Thyroid	C5	Skeletal_Myh2	Muscle	4692	0.683367	Skeletal_Myh2	NA	NA
Thyroid_AN45#Thyroid_AN45_BC06225_N01	Thyroid_AN45	8.281	138	1014	0.147684	1	0.34945	179	2544	3433	710	9.25171	2.4	Thyroid	C5	Skeletal_Myh2	Muscle	3703	0.539324	Skeletal_Myh2	NA	NA
Thyroid_AN45#Thyroid_AN45_BC06224_N01	Thyroid_AN45	7.997	105	693	0.100932	1	0.32702	176	2587	3433	670	1.69619	1.8	Thyroid	C5	Skeletal_Myh2	Muscle	3095	0.450772	Skeletal_Myh2	NA	NA
Thyroid_AN45#Thyroid_AN45_BC06223_N01	Thyroid_AN45	6.899	108	820	0.119394	1	0.341406	164	2560	3434	710	17.8384	2.93333	Thyroid	C5	Skeletal_Myh4	Muscle	3072	0.447292	Skeletal_Myh4	NA	NA
Thyroid_AN45#Thyroid_AN45_BC06222_N01	Thyroid_AN45	7.306	107	815	0.118563	1	0.468803	235	2340	3437	862	0	0.2	Thyroid	C10	Myosatellite	Muscle	3103	0.451411	Follicular	NA	NA
Thyroid_AN45#Thyroid_AN45_BC06221_N01	Thyroid_AN45	5.557	87	724	0.105263	1	0.316112	153	2613	3439	673	0	0.266667	Thyroid	C5	Skeletal_Myh2	Muscle	3153	0.458418	Skeletal_Myh2	NA	NA
Thyroid_AN45#Thyroid_AN45_BC06219_N02	Thyroid_AN45	15.122	252	1548	0.160415	1	0.317946	227	3661	4825	937	0	0.333333	Thyroid	C5	Skeletal_Myh2	Muscle	5612	0.581554	Skeletal_Myh2	NA	NA
Thyroid_AN45#Thyroid_AN45_BC06215_N01	Thyroid_AN45	4.554	46	431	0.0626089	1	0.362089	216	2527	3442	699	0	0.8	Thyroid	C5	Skeletal_Myh2	Muscle	2052	0.298083	Skeletal_Myh2	NA	NA
Thyroid_AN45#Thyroid_AN45_BC06214_N01	Thyroid_AN45	29.538	358	2113	0.306944	1	0.293499	174	2661	3442	607	0	0.6	Thyroid	C5	Skeletal_Myh4	Muscle	5394	0.783556	Skeletal_Myh4	NA	NA
Thyroid_AN45#Thyroid_AN45_BC06212_N02	Thyroid_AN45	18.812	266	1848	0.205425	1	0.258534	172	3574	4498	752	0	0.133333	Thyroid	C10	Myosatellite	Muscle	4884	0.542908	Follicular	NA	NA
Thyroid_AN45#Thyroid_AN45_BC06211_N01	Thyroid_AN45	9.01	91	745	0.108191	1	0.450906	241	2373	3443	829	7.37967	2.26667	Thyroid	C8	Thyroid_Stromal	Stromal	2476	0.35957	Thyroid_Stromal	NA	NA
Thyroid_AN45#Thyroid_AN45_BC06209_N01	Thyroid_AN45	5.776	70	671	0.0973593	1	0.403094	249	2456	3446	741	57.9442	4.73333	Thyroid	C5	Skeletal_Myh4	Muscle	2533	0.367528	Skeletal_Myh4	NA	NA
Thyroid_AN45#Thyroid_AN45_BC06208_N01	Thyroid_AN45	28.317	286	1610	0.233536	1	0.349119	207	2555	3447	685	0	0.733333	Thyroid	C5	Skeletal_Myh2	Muscle	4828	0.700319	Skeletal_Myh2	NA	NA
Thyroid_AN45#Thyroid_AN45_BC06207_N01	Thyroid_AN45	12.468	170	1100	0.159559	1	0.320184	190	2611	3447	646	0	0.866667	Thyroid	C5	Skeletal_Myh2	Muscle	3844	0.557586	Skeletal_Myh2	NA	NA
Thyroid_AN45#Thyroid_AN45_BC06206_N01	Thyroid_AN45	11.033	156	940	0.13635	1	0.301737	150	2648	3447	649	0	0.533333	Thyroid	C5	Skeletal_Myh2	Muscle	4043	0.586452	Skeletal_Myh2	NA	NA
Thyroid_AN45#Thyroid_AN45_BC06203_N01	Thyroid_AN45	6.832	69	612	0.0886957	1	0.371769	198	2515	3450	737	0	0	Thyroid	C5	Skeletal_Myh2	Muscle	2984	0.432464	Skeletal_Myh2	NA	NA
Thyroid_AN45#Thyroid_AN45_BC06202_N01	Thyroid_AN45	15.644	158	1067	0.154593	1	0.307197	138	2640	3451	673	0	0.266667	Thyroid	C5	Skeletal_Myh4	Muscle	3887	0.56317	Skeletal_Myh4	NA	NA
Thyroid_AN45#Thyroid_AN45_BC06197_N03	Thyroid_AN45	22.725	241	1650	0.157593	1	0.360801	311	3847	5235	1077	0	1.06667	Thyroid	C5	Skeletal_Myh2	Muscle	5958	0.569054	Skeletal_Myh2	NA	NA
Thyroid_AN45#Thyroid_AN45_BC06194_N02	Thyroid_AN45	4.907	171	1480	0.132783	1	0.314387	219	4240	5573	1114	0	1.06667	Thyroid	C5	Skeletal_Myh4	Muscle	5391	0.483671	Skeletal_Myh4	NA	NA
Thyroid_AN45#Thyroid_AN45_BC06193_N02	Thyroid_AN45	12.781	142	1162	0.122677	1	0.356243	284	3492	4736	960	11.239	2.53333	Thyroid	C5	Skeletal_Myh2	Muscle	4267	0.450486	Skeletal_Myh2	NA	NA
Thyroid_AN45#Thyroid_AN45_BC06191_N02	Thyroid_AN45	24.422	259	1649	0.160159	1	0.221352	75	4215	5148	858	32.3854	3.66667	Thyroid	C5	Skeletal_Myh4	Muscle	5566	0.540598	Skeletal_Myh4	NA	NA
Thyroid_AN45#Thyroid_AN45_BC06186_N02	Thyroid_AN45	29.043	484	2840	0.300593	1	0.299945	221	3634	4724	869	0	0.466667	Thyroid	C5	Skeletal_Myh4	Muscle	6648	0.703641	Skeletal_Myh4	NA	NA
Thyroid_AN45#Thyroid_AN45_BC06185_N02	Thyroid_AN45	7.047	121	829	0.0875026	1	0.371056	274	3455	4737	1008	14.6444	2.73333	Thyroid	C5	Skeletal_Myh2	Muscle	3746	0.395398	Skeletal_Myh2	NA	NA
Thyroid_AN45#Thyroid_AN45_BC06184_N02	Thyroid_AN45	22.746	425	2491	0.245758	1	0.266367	183	4002	5068	883	0	0.933333	Thyroid	C5	Skeletal_Myh7	Muscle	6954	0.686069	Skeletal_Myh7	NA	NA
Thyroid_AN45#Thyroid_AN45_BC06182_N01	Thyroid_AN45	13.013	184	1370	0.197577	1	0.286934	162	2694	3467	611	0	0.333333	Thyroid	C5	Skeletal_Myh4	Muscle	3828	0.552062	Skeletal_Myh4	NA	NA
Thyroid_AN45#Thyroid_AN45_BC06179_N01	Thyroid_AN45	9.974	136	1017	0.146331	1	0.326336	136	2620	3475	719	48.074	4.33333	Thyroid	C5	Skeletal_Myh7	Muscle	3531	0.508058	Skeletal_Myh7	NA	NA
Thyroid_AN45#Thyroid_AN45_BC06178_N01	Thyroid_AN45	10.184	144	1122	0.161392	1	0.335895	183	2602	3476	691	32.3854	3.66667	Thyroid	C5	Skeletal_Myh4	Muscle	3723	0.535529	Skeletal_Myh4	NA	NA
Thyroid_AN45#Thyroid_AN45_BC06177_N03	Thyroid_AN45	16.238	410	2238	0.210854	1	0.278179	176	4152	5307	979	0	1.46667	Thyroid	C5	Skeletal_Myh7	Muscle	6481	0.610609	Skeletal_Myh7	NA	NA
Thyroid_AN45#Thyroid_AN45_BC06175_N05	Thyroid_AN45	9.001	200	1437	0.0964818	1	0.187151	112	6273	7447	1062	0	1	Thyroid	C5	Skeletal_Myh2	Muscle	5857	0.393246	Skeletal_Myh2	NA	NA
Thyroid_AN45#Thyroid_AN45_BC06174_N02	Thyroid_AN45	16.416	257	1456	0.155092	1	0.339994	208	3503	4694	983	0	1.13333	Thyroid	C5	Skeletal_Myh2	Muscle	5536	0.589689	Skeletal_Myh2	NA	NA
Thyroid_AN45#Thyroid_AN45_BC06173_N02	Thyroid_AN45	4.344	68	499	0.0450361	1	0.402177	352	3951	5540	1237	0	0.266667	Thyroid	C5	Neuroendocrine	Endocrine	2769	0.24991	Neuroendocrine	NA	NA
Thyroid_AN45#Thyroid_AN45_BC06170_N01	Thyroid_AN45	24.95	252	1710	0.245408	1	0.336402	186	2607	3484	691	0	0.4	Thyroid	C5	Skeletal_Myh4	Muscle	4640	0.665901	Skeletal_Myh4	NA	NA
Thyroid_AN45#Thyroid_AN45_BC06169_N01	Thyroid_AN45	25.293	281	1645	0.235944	1	0.297358	153	2687	3486	646	8.11427	2.33333	Thyroid	C5	Skeletal_Myh4	Muscle	4716	0.67642	Skeletal_Myh4	NA	NA
Thyroid_AN45#Thyroid_AN45_BC06165_N01	Thyroid_AN45	35.842	362	2016	0.288825	1	0.240227	134	2814	3490	542	0	0.133333	Thyroid	C5	Skeletal_Myh4	Muscle	5007	0.717335	Skeletal_Myh4	NA	NA
Thyroid_AN45#Thyroid_AN45_BC06163_N01	Thyroid_AN45	6.106	111	838	0.120023	1	0.235315	83	2826	3491	582	0	0.866667	Thyroid	C5	Skeletal_Myh2	Muscle	3615	0.51776	Skeletal_Myh2	NA	NA
Thyroid_AN45#Thyroid_AN45_BC06162_N01	Thyroid_AN45	15.915	217	1323	0.189433	1	0.306886	175	2672	3492	645	24.2587	3.26667	Thyroid	C5	Skeletal_Myh7	Muscle	3989	0.571163	Skeletal_Myh7	NA	NA
Thyroid_AN45#Thyroid_AN45_BC06159_N01	Thyroid_AN45	14.804	157	1014	0.145106	1	0.301304	167	2685	3494	642	0	0.333333	Thyroid	C5	Skeletal_Myh2	Muscle	3789	0.542215	Skeletal_Myh2	NA	NA
Thyroid_AN45#Thyroid_AN45_BC06158_N01	Thyroid_AN45	22.952	255	1487	0.212611	1	0.3	148	2690	3497	659	6.3143	2.2	Thyroid	C5	Skeletal_Myh7	Muscle	4830	0.690592	Skeletal_Myh7	NA	NA
Thyroid_AN45#Thyroid_AN45_BC06156_N01	Thyroid_AN45	5.149	78	769	0.10992	1	0.357392	178	2577	3498	743	0	0.2	Thyroid	C5	Skeletal_Myh4	Muscle	3099	0.442967	Skeletal_Myh4	NA	NA
Thyroid_AN45#Thyroid_AN45_BC06155_N03	Thyroid_AN45	11.975	254	1765	0.14728	1	0.317502	261	4548	5992	1183	0	1.53333	Thyroid	C5	Skeletal_Myh2	Muscle	6527	0.544643	Skeletal_Myh2	NA	NA
Thyroid_AN45#Thyroid_AN45_BC06153_N01	Thyroid_AN45	10.925	160	1033	0.147445	1	0.280804	135	2735	3503	633	14.6444	2.73333	Thyroid	C5	Skeletal_Myh2	Muscle	3869	0.552241	Skeletal_Myh2	NA	NA
Thyroid_AN45#Thyroid_AN45_BC06152_N04	Thyroid_AN45	7.395	183	1385	0.104088	1	0.380004	364	4821	6653	1468	26.886	3.4	Thyroid	C5	Skeletal_Myh2	Muscle	5703	0.428604	Skeletal_Myh2	NA	NA
Thyroid_AN45#Thyroid_AN45_BC06148_N02	Thyroid_AN45	15.749	342	1945	0.185804	1	0.264251	187	4140	5234	907	0	0.866667	Thyroid	C5	Skeletal_Myh2	Muscle	6972	0.66603	Skeletal_Myh2	NA	NA
Thyroid_AN45#Thyroid_AN45_BC06142_N01	Thyroid_AN45	21.173	278	1690	0.240467	1	0.313154	146	2676	3514	692	0	1.13333	Thyroid	C5	Skeletal_Myh2	Muscle	5035	0.71642	Skeletal_Myh2	NA	NA
Thyroid_AN45#Thyroid_AN45_BC06141_N01	Thyroid_AN45	23.96	242	1415	0.201338	1	0.322047	158	2658	3514	698	0	0.333333	Thyroid	C5	Skeletal_Myh4	Muscle	4336	0.616961	Skeletal_Myh4	NA	NA
Thyroid_AN45#Thyroid_AN45_BC06139_N01	Thyroid_AN45	14.668	200	1296	0.184248	1	0.30987	166	2685	3517	666	0	1.13333	Thyroid	C5	Skeletal_Myh4	Muscle	4316	0.613591	Skeletal_Myh4	NA	NA
Thyroid_AN45#Thyroid_AN45_BC06136_N01	Thyroid_AN45	21.881	221	1461	0.207528	1	0.272596	132	2766	3520	622	0	0.333333	Thyroid	C5	Skeletal_Myh4	Muscle	4412	0.626705	Skeletal_Myh4	NA	NA
Thyroid_AN45#Thyroid_AN45_BC06135_N03	Thyroid_AN45	14.251	439	3036	0.247191	1	0.326636	340	4629	6141	1172	0	0.6	Thyroid	C5	Skeletal_Myh4	Muscle	7331	0.59689	Skeletal_Myh4	NA	NA
Thyroid_AN45#Thyroid_AN45_BC06134_N02	Thyroid_AN45	28.309	386	1987	0.219026	1	0.292308	203	3510	4536	823	48.074	4.33333	Thyroid	C5	Skeletal_Myh2	Muscle	6299	0.694334	Skeletal_Myh2	NA	NA
Thyroid_AN45#Thyroid_AN45_BC06133_N01	Thyroid_AN45	11.287	171	1089	0.154468	1	0.36153	170	2589	3525	766	0	0.6	Thyroid	C5	Skeletal_Myh2	Muscle	4167	0.591064	Skeletal_Myh2	NA	NA
Thyroid_AN45#Thyroid_AN45_BC06132_N01	Thyroid_AN45	29.373	356	1834	0.260142	1	0.265709	127	2785	3525	613	0	1	Thyroid	C5	Skeletal_Myh4	Muscle	4878	0.691915	Skeletal_Myh4	NA	NA
Thyroid_AN45#Thyroid_AN45_BC06125_N01	Thyroid_AN45	10.561	192	1469	0.207956	1	0.323342	167	2669	3532	696	0	1.53333	Thyroid	C5	Skeletal_Myh4	Muscle	4198	0.594281	Skeletal_Myh4	NA	NA
Thyroid_AN45#Thyroid_AN45_BC06124_N01	Thyroid_AN45	8.387	144	1006	0.142332	1	0.351434	200	2615	3534	719	0.926259	1.73333	Thyroid	C5	Skeletal_Myh7	Muscle	3722	0.526599	Skeletal_Myh7	NA	NA
Thyroid_AN45#Thyroid_AN45_BC06123_N02	Thyroid_AN45	4.149	88	845	0.0696505	1	0.285987	256	4717	6066	1093	37.0074	3.86667	Thyroid	C5	Skeletal_Myh2	Muscle	4430	0.36515	Skeletal_Myh2	NA	NA
Thyroid_AN45#Thyroid_AN45_BC06120_N01	Thyroid_AN45	18.431	242	1376	0.194515	1	0.311944	151	2696	3537	690	0	1.4	Thyroid	C5	Skeletal_Myh2	Muscle	4470	0.631891	Skeletal_Myh2	NA	NA
Thyroid_AN45#Thyroid_AN45_BC06119_N01	Thyroid_AN45	23.876	422	2313	0.326695	1	0.299559	191	2724	3540	625	0	0.6	Thyroid	C5	Skeletal_Myh4	Muscle	5250	0.741525	Skeletal_Myh4	NA	NA
Thyroid_AN45#Thyroid_AN45_BC06118_N01	Thyroid_AN45	16.251	238	1535	0.216808	1	0.25	139	2832	3540	569	0	1.53333	Thyroid	C5	Skeletal_Myh4	Muscle	4652	0.657062	Skeletal_Myh4	NA	NA
Thyroid_AN45#Thyroid_AN45_BC06116_N01	Thyroid_AN45	5.347	54	418	0.0589729	1	0.46932	215	2412	3544	917	0	0.0666667	Thyroid	C10	Thyroid_Stromal	Stromal	1753	0.247319	Thyroid_Stromal	NA	NA
Thyroid_AN45#Thyroid_AN45_BC06115_N02	Thyroid_AN45	10.162	195	1357	0.128821	1	0.415099	366	3722	5267	1179	0	1.53333	Thyroid	C5	Skeletal_Myh2	Muscle	5472	0.519559	Skeletal_Myh2	NA	NA
Thyroid_AN45#Thyroid_AN45_BC06114_N03	Thyroid_AN45	23.102	455	2711	0.217054	1	0.308676	332	4772	6245	1141	0	1.06667	Thyroid	C5	Skeletal_Myh4	Muscle	7280	0.582866	Skeletal_Myh4	NA	NA
Thyroid_AN45#Thyroid_AN45_BC06113_N02	Thyroid_AN45	5.587	79	511	0.0501767	1	0.331242	208	3825	5092	1059	2.51978	1.86667	Thyroid	C5	Neuroendocrine	Endocrine	2372	0.232914	Neuroendocrine	NA	NA
Thyroid_AN45#Thyroid_AN45_BC06110_N02	Thyroid_AN45	14.653	148	1086	0.102511	1	0.300196	211	4074	5297	1012	0	0.466667	Thyroid	C12	Thyroid_Stromal	Stromal	3519	0.332169	Thyroid_Stromal	NA	NA
Thyroid_AN45#Thyroid_AN45_BC06109_N01	Thyroid_AN45	4.356	44	337	0.0474915	1	0.375194	185	2580	3548	783	0	0.666667	Thyroid	C5	Skeletal_Myh4	Muscle	1828	0.25761	Skeletal_Myh4	NA	NA
Thyroid_AN45#Thyroid_AN45_BC06107_N01	Thyroid_AN45	6.668	165	1036	0.145998	1	0.297732	155	2734	3548	659	14.6444	2.73333	Thyroid	C5	Skeletal_Myh2	Muscle	3973	0.559893	Skeletal_Myh2	NA	NA
Thyroid_AN45#Thyroid_AN45_BC06105_N01	Thyroid_AN45	16.419	199	1231	0.173429	1	0.27938	136	2774	3549	639	35.8341	3.8	Thyroid	C5	Skeletal_Myh4	Muscle	4036	0.568611	Skeletal_Myh4	NA	NA
Thyroid_AN45#Thyroid_AN45_BC06103_N02	Thyroid_AN45	14.886	218	1387	0.153294	1	0.311685	196	3449	4524	879	0	1.53333	Thyroid	C5	Skeletal_Myh2	Muscle	4930	0.544872	Skeletal_Myh2	NA	NA
Thyroid_AN45#Thyroid_AN45_BC06101_N01	Thyroid_AN45	5.041	56	438	0.0616554	1	0.232905	35	2881	3552	636	0	0.133333	Thyroid	C5	Skeletal_Myh4	Muscle	2390	0.33643	Skeletal_Myh4	NA	NA
Thyroid_AN45#Thyroid_AN45_BC06099_N02	Thyroid_AN45	18.812	285	1792	0.168137	1	0.326282	271	4018	5329	1040	0	0.666667	Thyroid	C5	Skeletal_Myh2	Muscle	6439	0.604147	Skeletal_Myh2	NA	NA
Thyroid_AN45#Thyroid_AN45_BC06098_N01	Thyroid_AN45	9.419	176	1216	0.171075	1	0.333083	181	2666	3554	707	0	1.6	Thyroid	C5	Skeletal_Myh2	Muscle	4030	0.566967	Skeletal_Myh2	NA	NA
Thyroid_AN45#Thyroid_AN45_BC06096_N01	Thyroid_AN45	16.832	170	1012	0.142255	1	0.263588	120	2815	3557	622	32.3854	3.66667	Thyroid	C5	Skeletal_Myh2	Muscle	3948	0.554962	Skeletal_Myh2	NA	NA
Thyroid_AN45#Thyroid_AN45_BC06095_N01	Thyroid_AN45	9.131	166	1165	0.16367	1	0.286231	145	2767	3559	647	0	0.733333	Thyroid	C5	Skeletal_Myh2	Muscle	4053	0.569402	Skeletal_Myh2	NA	NA
Thyroid_AN45#Thyroid_AN45_BC06093_N03	Thyroid_AN45	6.841	152	1241	0.092792	1	0.0414266	4	6421	6687	262	50.0028	4.4	Thyroid	C5	Skeletal_Myh2	Muscle	6077	0.454389	Skeletal_Myh2	NA	NA
Thyroid_AN45#Thyroid_AN45_BC06091_N01	Thyroid_AN45	22.468	295	1571	0.220275	1	0.270848	142	2806	3566	618	0	0.933333	Thyroid	C5	Skeletal_Myh4	Muscle	4736	0.664049	Skeletal_Myh4	NA	NA
Thyroid_AN45#Thyroid_AN45_BC06090_N01	Thyroid_AN45	13.681	228	1280	0.179372	1	0.303141	155	2738	3568	675	0	0.333333	Thyroid	C5	Skeletal_Myh2	Muscle	4828	0.67657	Skeletal_Myh2	NA	NA
Thyroid_AN45#Thyroid_AN45_BC06089_N01	Thyroid_AN45	13.715	187	1273	0.178391	1	0.293222	122	2759	3568	687	0	1.06667	Thyroid	C5	Skeletal_Myh4	Muscle	3768	0.528027	Skeletal_Myh4	NA	NA
Thyroid_AN45#Thyroid_AN45_BC06088_N01	Thyroid_AN45	13.649	193	1438	0.201457	1	0.278753	137	2791	3569	641	0	1.46667	Thyroid	C5	Skeletal_Myh4	Muscle	4133	0.579014	Skeletal_Myh4	NA	NA
Thyroid_AN45#Thyroid_AN45_BC06087_N01	Thyroid_AN45	7.511	110	821	0.114954	1	0.318685	160	2708	3571	703	50.0028	4.4	Thyroid	C5	Skeletal_Myh2	Muscle	3522	0.493139	Skeletal_Myh2	NA	NA
Thyroid_AN45#Thyroid_AN45_BC06084_N01	Thyroid_AN45	8.515	86	499	0.0697317	1	0.370881	175	2610	3578	793	51.3015	4.46667	Thyroid	C5	Neuroendocrine	Endocrine	2467	0.344746	Neuroendocrine	NA	NA
Thyroid_AN45#Thyroid_AN45_BC06081_N01	Thyroid_AN45	5.405	101	913	0.12755	1	0.275027	105	2807	3579	667	0	0.266667	Thyroid	C5	Skeletal_Myh4	Muscle	3664	0.511875	Skeletal_Myh4	NA	NA
Thyroid_AN45#Thyroid_AN45_BC06080_N01	Thyroid_AN45	13.151	259	1785	0.249232	1	0.312683	149	2728	3581	704	0	1	Thyroid	C5	Skeletal_Myh4	Muscle	4860	0.678581	Skeletal_Myh4	NA	NA
Thyroid_AN45#Thyroid_AN45_BC06079_N01	Thyroid_AN45	7.638	81	643	0.0897543	1	0.302545	112	2750	3582	720	0	1.46667	Thyroid	C5	Neuroendocrine	Endocrine	2986	0.416806	Neuroendocrine	NA	NA
Thyroid_AN45#Thyroid_AN45_BC06076_N01	Thyroid_AN45	12.338	162	1071	0.149414	1	0.255342	112	2855	3584	617	0	0.466667	Thyroid	C5	Skeletal_Myh2	Muscle	4154	0.57952	Skeletal_Myh2	NA	NA
Thyroid_AN45#Thyroid_AN45_BC06075_N02	Thyroid_AN45	10.362	225	1546	0.146651	1	0.30924	218	4026	5271	1027	0	0.2	Thyroid	C5	Skeletal_Myh2	Muscle	5754	0.545817	Skeletal_Myh2	NA	NA
Thyroid_AN45#Thyroid_AN45_BC06073_N02	Thyroid_AN45	20	404	2026	0.187523	1	0.279792	199	4221	5402	982	8.11427	2.33333	Thyroid	C5	Skeletal_Myh2	Muscle	7728	0.715291	Skeletal_Myh2	NA	NA
Thyroid_AN45#Thyroid_AN45_BC06070_N02	Thyroid_AN45	21.782	418	2412	0.253361	1	0.304467	226	3649	4760	885	0	1.33333	Thyroid	C5	Skeletal_Myh4	Muscle	6113	0.642122	Skeletal_Myh4	NA	NA
Thyroid_AN45#Thyroid_AN45_BC06067_N02	Thyroid_AN45	12.235	173	1182	0.121156	1	0.369455	291	3562	4878	1025	0	1.53333	Thyroid	C5	Skeletal_Myh2	Muscle	4746	0.48647	Skeletal_Myh2	NA	NA
Thyroid_AN45#Thyroid_AN45_BC06066_N01	Thyroid_AN45	7.921	132	876	0.121972	1	0.389706	208	2584	3591	799	95.291	6.06667	Thyroid	C5	Skeletal_Myh7	Muscle	3281	0.456837	Skeletal_Myh7	NA	NA
Thyroid_AN45#Thyroid_AN45_BC06065_N01	Thyroid_AN45	26.259	305	1884	0.262322	1	0.203015	97	2985	3591	509	0	0.333333	Thyroid	C5	Skeletal_Myh4	Muscle	4820	0.671122	Skeletal_Myh4	NA	NA
Thyroid_AN45#Thyroid_AN45_BC06063_N01	Thyroid_AN45	9.477	134	1000	0.139198	1	0.338301	163	2684	3592	745	0	0.933333	Thyroid	C10	Myosatellite	Muscle	3232	0.449889	Follicular	NA	NA
Thyroid_AN45#Thyroid_AN45_BC06062_N02	Thyroid_AN45	15.446	195	1278	0.145492	1	0.00965517	9	4350	4392	33	0	0.333333	Thyroid	C5	Skeletal_Myh4	Muscle	4258	0.484745	Skeletal_Myh4	NA	NA
Thyroid_AN45#Thyroid_AN45_BC06061_N03	Thyroid_AN45	27.657	419	2130	0.181369	1	0.254433	213	4681	5872	978	61.3559	4.86667	Thyroid	C5	Skeletal_Myh4	Muscle	7346	0.625511	Skeletal_Myh4	NA	NA
Thyroid_AN45#Thyroid_AN45_BC06059_N02	Thyroid_AN45	5.307	67	602	0.059322	1	0.379179	322	3679	5074	1073	3.09771	1.93333	Thyroid	C5	Skeletal_Myh2	Muscle	3182	0.313559	Skeletal_Myh2	NA	NA
Thyroid_AN45#Thyroid_AN45_BC06058_N01	Thyroid_AN45	5.941	63	591	0.0822204	1	0.285408	114	2796	3594	684	0	0.133333	Thyroid	C10	Thyroid_Stromal	Stromal	2801	0.389677	Thyroid_Stromal	NA	NA
Thyroid_AN45#Thyroid_AN45_BC06057_N03	Thyroid_AN45	13.168	133	851	0.0849471	1	0.358557	80	3687	5009	1242	0	0	Thyroid	C10	Thyroid_Stromal	Stromal	3313	0.330705	Thyroid_Stromal	NA	NA
Thyroid_AN45#Thyroid_AN45_BC06054_N01	Thyroid_AN45	13.779	167	1120	0.155685	1	0.366641	198	2632	3597	767	142.776	7.53333	Thyroid	C5	Skeletal_Myh2	Muscle	4194	0.582986	Skeletal_Myh2	NA	NA
Thyroid_AN45#Thyroid_AN45_BC06053_N01	Thyroid_AN45	10.09	107	843	0.117148	1	0.298448	132	2771	3598	695	0	0.133333	Thyroid	C10	Thyroid_Stromal	Stromal	3133	0.435381	Thyroid_Stromal	NA	NA
Thyroid_AN45#Thyroid_AN45_BC06049_N01	Thyroid_AN45	17.663	223	1441	0.200139	1	0.315789	176	2736	3600	688	0	0.466667	Thyroid	C5	Skeletal_Myh2	Muscle	4893	0.679583	Skeletal_Myh2	NA	NA
Thyroid_AN45#Thyroid_AN45_BC06046_N01	Thyroid_AN45	8.546	164	1167	0.161814	1	0.346025	195	2679	3606	732	0	0.266667	Thyroid	C5	Skeletal_Myh4	Muscle	3860	0.535219	Skeletal_Myh4	NA	NA
Thyroid_AN45#Thyroid_AN45_BC06044_N01	Thyroid_AN45	15.932	177	1360	0.188418	1	0.21679	85	2966	3609	558	127.203	7.06667	Thyroid	C5	Skeletal_Myh4	Muscle	4168	0.577445	Skeletal_Myh4	NA	NA
Thyroid_AN45#Thyroid_AN45_BC06042_N01	Thyroid_AN45	17.308	236	1352	0.187258	1	0.336542	176	2701	3610	733	0	0.2	Thyroid	C5	Skeletal_Myh2	Muscle	4823	0.668006	Skeletal_Myh2	NA	NA
Thyroid_AN45#Thyroid_AN45_BC06041_N03	Thyroid_AN45	20.665	407	2502	0.197662	1	0.311166	246	4827	6329	1256	13.3359	2.66667	Thyroid	C5	Skeletal_Myh4	Muscle	8289	0.654843	Skeletal_Myh4	NA	NA
Thyroid_AN45#Thyroid_AN45_BC06039_N01	Thyroid_AN45	10.272	166	1172	0.161968	1	0.351513	160	2677	3618	781	0	0.8	Thyroid	C5	Skeletal_Myh4	Muscle	3647	0.504008	Skeletal_Myh4	NA	NA
Thyroid_AN45#Thyroid_AN45_BC06038_N02	Thyroid_AN45	31.08	361	1951	0.237406	1	0.279664	180	3211	4109	718	0	0.8	Thyroid	C5	Skeletal_Myh4	Muscle	5328	0.648333	Skeletal_Myh4	NA	NA
Thyroid_AN45#Thyroid_AN45_BC06037_N01	Thyroid_AN45	13.013	230	1515	0.209196	1	0.298315	158	2789	3621	674	0	1.53333	Thyroid	C5	Skeletal_Myh4	Muscle	4790	0.661419	Skeletal_Myh4	NA	NA
Thyroid_AN45#Thyroid_AN45_BC06036_N01	Thyroid_AN45	8.02	81	664	0.0916874	1	0.270526	106	2850	3621	665	0	0.0666667	Thyroid	C7	Thyroid_Endothelial	Endothelial	2057	0.284038	Thyroid_Endothelial	NA	NA
Thyroid_AN45#Thyroid_AN45_BC06035_N01	Thyroid_AN45	19.059	231	1388	0.191607	1	0.296813	159	2793	3622	670	13.3359	2.66667	Thyroid	C5	Skeletal_Myh4	Muscle	4802	0.662893	Skeletal_Myh4	NA	NA
Thyroid_AN45#Thyroid_AN45_BC06034_N01	Thyroid_AN45	4.752	96	953	0.131557	1	0.325284	174	2733	3622	715	7.37967	2.26667	Thyroid	C5	Skeletal_Myh4	Muscle	3309	0.456792	Skeletal_Myh4	NA	NA
Thyroid_AN45#Thyroid_AN45_BC06029_N01	Thyroid_AN45	17.129	173	1095	0.150993	1	0.345954	168	2694	3626	764	0	1.06667	Thyroid	C5	Skeletal_Myh2	Muscle	4255	0.586735	Skeletal_Myh2	NA	NA
Thyroid_AN45#Thyroid_AN45_BC06028_N04	Thyroid_AN45	11.745	344	2272	0.159327	1	0.292838	236	5515	7130	1379	0	0.533333	Thyroid	C5	Skeletal_Myh4	Muscle	7403	0.519144	Skeletal_Myh4	NA	NA
Thyroid_AN45#Thyroid_AN45_BC06027_N01	Thyroid_AN45	16.151	261	1600	0.220507	1	0.314493	179	2760	3628	689	26.886	3.4	Thyroid	C5	Skeletal_Myh4	Muscle	4822	0.664553	Skeletal_Myh4	NA	NA
Thyroid_AN45#Thyroid_AN45_BC06024_N01	Thyroid_AN45	7.863	135	993	0.136777	1	0.32048	150	2749	3630	731	0	1.2	Thyroid	C5	Skeletal_Myh2	Muscle	4109	0.565978	Skeletal_Myh2	NA	NA
Thyroid_AN45#Thyroid_AN45_BC06022_N01	Thyroid_AN45	7.315	181	1165	0.160336	1	0.294726	159	2806	3633	668	0	0.666667	Thyroid	C5	Skeletal_Myh2	Muscle	4293	0.590834	Skeletal_Myh2	NA	NA
Thyroid_AN45#Thyroid_AN45_BC06018_N02	Thyroid_AN45	24.862	339	1873	0.194901	1	0.320055	248	3640	4805	917	0	0.466667	Thyroid	C5	Skeletal_Myh4	Muscle	5792	0.602706	Skeletal_Myh4	NA	NA
Thyroid_AN45#Thyroid_AN45_BC06014_N02	Thyroid_AN45	23.479	332	1877	0.179583	1	0.280882	189	4080	5226	957	0	0.733333	Thyroid	C5	Skeletal_Myh2	Muscle	6923	0.662361	Skeletal_Myh2	NA	NA
Thyroid_AN45#Thyroid_AN45_BC06012_N01	Thyroid_AN45	12.795	168	1057	0.144953	1	0.327749	170	2746	3646	730	0	0.6	Thyroid	C5	Skeletal_Myh2	Muscle	4037	0.55362	Skeletal_Myh2	NA	NA
Thyroid_AN45#Thyroid_AN45_BC06007_N02	Thyroid_AN45	12.353	262	1610	0.146604	1	0.269595	178	4325	5491	988	0	0.6	Thyroid	C5	Skeletal_Myh2	Muscle	6219	0.56629	Skeletal_Myh2	NA	NA
Thyroid_AN45#Thyroid_AN45_BC06005_N01	Thyroid_AN45	11.683	118	941	0.128693	1	0.366729	237	2675	3656	744	0	0.133333	Thyroid	C7	Thyroid_Endothelial	Endothelial	2791	0.381701	Thyroid_Endothelial	NA	NA
Thyroid_AN45#Thyroid_AN45_BC06004_N01	Thyroid_AN45	22.277	225	1445	0.197458	1	0.26042	125	2903	3659	631	0	0.533333	Thyroid	C5	Skeletal_Myh2	Muscle	4820	0.65865	Skeletal_Myh2	NA	NA
Thyroid_AN45#Thyroid_AN45_BC06003_N02	Thyroid_AN45	9.19	181	1242	0.116971	1	0.348831	292	3936	5309	1081	0	1	Thyroid	C5	Skeletal_Myh2	Muscle	5481	0.516199	Skeletal_Myh2	NA	NA
Thyroid_AN45#Thyroid_AN45_BC06002_N01	Thyroid_AN45	17.391	202	1229	0.167896	1	0.292373	145	2832	3660	683	0	0.0666667	Thyroid	C5	Skeletal_Myh2	Muscle	4361	0.595765	Skeletal_Myh2	NA	NA
Thyroid_AN45#Thyroid_AN45_BC06001_N01	Thyroid_AN45	10.149	164	1197	0.16348	1	0.337596	146	2737	3661	778	0	0	Thyroid	C7	Thyroid_Endothelial	Endothelial	3510	0.479377	Thyroid_Endothelial	NA	NA
Thyroid_AN45#Thyroid_AN45_BC05997_N01	Thyroid_AN45	18.614	188	1120	0.15263	1	0.267795	132	2894	3669	643	0	0.2	Thyroid	C10	Thyroid_Stromal	Stromal	3861	0.526165	Thyroid_Stromal	NA	NA
Thyroid_AN45#Thyroid_AN45_BC05996_N01	Thyroid_AN45	5.067	87	735	0.100136	1	0.289982	129	2845	3670	696	0	1.2	Thyroid	C5	Skeletal_Myh4	Muscle	3344	0.455586	Skeletal_Myh4	NA	NA
Thyroid_AN45#Thyroid_AN45_BC05995_N02	Thyroid_AN45	13.901	351	2086	0.20108	1	0.294485	250	4007	5187	930	0.926259	1.73333	Thyroid	C5	Skeletal_Myh2	Muscle	7053	0.679873	Skeletal_Myh2	NA	NA
Thyroid_AN45#Thyroid_AN45_BC05994_N01	Thyroid_AN45	8.225	108	668	0.0909586	1	0.324675	146	2772	3672	754	26.886	3.4	Thyroid	C5	Skeletal_Myh2	Muscle	2928	0.398693	Skeletal_Myh2	NA	NA
Thyroid_AN45#Thyroid_AN45_BC05989_N01	Thyroid_AN45	20.564	270	1437	0.195457	1	0.294366	146	2840	3676	690	0	1.2	Thyroid	C5	Skeletal_Myh2	Muscle	4440	0.603917	Skeletal_Myh2	NA	NA
Thyroid_AN45#Thyroid_AN45_BC05987_N01	Thyroid_AN45	13.663	207	1076	0.146037	1	0.278723	129	2881	3684	674	0	1.53333	Thyroid	C5	Skeletal_Myh2	Muscle	4380	0.594463	Skeletal_Myh2	NA	NA
Thyroid_AN45#Thyroid_AN45_BC05985_N01	Thyroid_AN45	6.667	101	962	0.130494	1	0.373323	190	2684	3686	812	0	1.4	Thyroid	C5	Skeletal_Myh4	Muscle	3750	0.508681	Skeletal_Myh4	NA	NA
Thyroid_AN45#Thyroid_AN45_BC05984_N03	Thyroid_AN45	14.335	333	2379	0.19285	1	0.176426	20	5243	6168	905	0	0.4	Thyroid	C5	Skeletal_Myh4	Muscle	6598	0.534857	Skeletal_Myh4	NA	NA
Thyroid_AN45#Thyroid_AN45_BC05983_N04	Thyroid_AN45	6.81	141	1027	0.0806882	1	0.0962963	10	5805	6364	549	63.4309	4.93333	Thyroid	C5	Skeletal_Myh2	Muscle	5728	0.450031	Skeletal_Myh2	NA	NA
Thyroid_AN45#Thyroid_AN45_BC05982_N01	Thyroid_AN45	10.029	157	1147	0.155378	1	0.314459	202	2808	3691	681	0	0.0666667	Thyroid	C10	Myosatellite	Muscle	3287	0.445272	Follicular	NA	NA
Thyroid_AN45#Thyroid_AN45_BC05981_N03	Thyroid_AN45	9.017	255	1688	0.140902	1	0.309862	233	4573	5990	1184	0	1.6	Thyroid	C5	Skeletal_Myh2	Muscle	6718	0.560768	Skeletal_Myh2	NA	NA
Thyroid_AN45#Thyroid_AN45_BC05980_N01	Thyroid_AN45	8.022	158	1061	0.14365	1	0.292615	150	2857	3693	686	0	1.6	Thyroid	C5	Skeletal_Myh2	Muscle	4124	0.558354	Skeletal_Myh2	NA	NA
Thyroid_AN45#Thyroid_AN45_BC05976_N01	Thyroid_AN45	11.938	211	1540	0.208446	1	0.316465	215	2806	3694	673	0	0.6	Thyroid	C5	Skeletal_Myh4	Muscle	4426	0.59908	Skeletal_Myh4	NA	NA
Thyroid_AN45#Thyroid_AN45_BC05975_N01	Thyroid_AN45	14.372	225	1551	0.209878	1	0.29877	182	2845	3695	668	0	1.26667	Thyroid	C5	Skeletal_Myh4	Muscle	4321	0.584867	Skeletal_Myh4	NA	NA
Thyroid_AN45#Thyroid_AN45_BC05974_N02	Thyroid_AN45	19.227	301	1856	0.159341	1	0.333639	306	4367	5824	1151	0	0.4	Thyroid	C5	Skeletal_Myh2	Muscle	7070	0.606971	Skeletal_Myh2	NA	NA
Thyroid_AN45#Thyroid_AN45_BC05973_N01	Thyroid_AN45	10.859	170	1253	0.16937	1	0.309844	168	2824	3699	707	0	0.466667	Thyroid	C5	Skeletal_Myh2	Muscle	4656	0.629359	Skeletal_Myh2	NA	NA
Thyroid_AN45#Thyroid_AN45_BC05972_N01	Thyroid_AN45	11.653	153	1052	0.142162	1	0.366322	198	2708	3700	794	0	1.4	Thyroid	C5	Skeletal_Myh2	Muscle	3700	0.5	Skeletal_Myh2	NA	NA
Thyroid_AN45#Thyroid_AN45_BC05971_N01	Thyroid_AN45	19.04	250	1437	0.194032	1	0.317325	157	2811	3703	735	0	1.46667	Thyroid	C5	Skeletal_Myh2	Muscle	5225	0.705509	Skeletal_Myh2	NA	NA
Thyroid_AN45#Thyroid_AN45_BC05970_N02	Thyroid_AN45	10.866	214	1479	0.12667	1	0.340836	332	4354	5838	1152	8.11427	2.33333	Thyroid	C5	Skeletal_Myh4	Muscle	5131	0.439448	Skeletal_Myh4	NA	NA
Thyroid_AN45#Thyroid_AN45_BC05969_N03	Thyroid_AN45	6.035	192	1634	0.100517	1	0.310123	338	6204	8128	1586	104.023	6.33333	Thyroid	C5	Skeletal_Myh4	Muscle	7007	0.431041	Skeletal_Myh4	NA	NA
Thyroid_AN45#Thyroid_AN45_BC05966_N01	Thyroid_AN45	6.324	99	916	0.123483	1	0.360602	198	2726	3709	785	0	0.333333	Thyroid	C5	Skeletal_Myh4	Muscle	3565	0.480588	Skeletal_Myh4	NA	NA
Thyroid_AN45#Thyroid_AN45_BC05965_N01	Thyroid_AN45	6.835	107	865	0.116577	1	0.386916	216	2675	3710	819	0	0.466667	Thyroid	C5	Skeletal_Myh4	Muscle	3095	0.417116	Skeletal_Myh4	NA	NA
Thyroid_AN45#Thyroid_AN45_BC05964_N02	Thyroid_AN45	10.129	133	1200	0.109131	1	0.290005	182	4262	5498	1054	13.3359	2.66667	Thyroid	C7	Thyroid_Stromal	Stromal	4001	0.36386	Thyroid_Stromal	NA	NA
Thyroid_AN45#Thyroid_AN45_BC05962_N01	Thyroid_AN45	13.495	184	1100	0.148088	1	0.298148	180	2861	3714	673	0	1	Thyroid	C5	Skeletal_Myh2	Muscle	4280	0.576198	Skeletal_Myh2	NA	NA
Thyroid_AN45#Thyroid_AN45_BC05959_N01	Thyroid_AN45	10.367	178	1195	0.160575	1	0.265216	98	2941	3721	682	0	0.2	Thyroid	C5	Skeletal_Myh2	Muscle	4584	0.615963	Skeletal_Myh2	NA	NA
Thyroid_AN45#Thyroid_AN45_BC05958_N02	Thyroid_AN45	16.424	282	1844	0.182249	1	0.243914	147	4067	5059	845	0	0.466667	Thyroid	C5	Skeletal_Myh4	Muscle	6166	0.609409	Skeletal_Myh4	NA	NA
Thyroid_AN45#Thyroid_AN45_BC05956_N01	Thyroid_AN45	6.337	96	789	0.105991	1	0.348062	195	2761	3722	766	37.0074	3.86667	Thyroid	C5	Skeletal_Myh2	Muscle	3192	0.428802	Skeletal_Myh2	NA	NA
Thyroid_AN45#Thyroid_AN45_BC05953_N03	Thyroid_AN45	5.074	82	703	0.0596977	1	0.426357	365	4128	5888	1395	0	1.13333	Thyroid	C7	Thyroid_Endothelial	Endothelial	3746	0.318105	Thyroid_Endothelial	NA	NA
Thyroid_AN45#Thyroid_AN45_BC05952_N01	Thyroid_AN45	14.769	179	1206	0.161706	1	0.318134	173	2829	3729	727	4.63972	2.06667	Thyroid	C5	Skeletal_Myh2	Muscle	4171	0.559265	Skeletal_Myh2	NA	NA
Thyroid_AN45#Thyroid_AN45_BC05951_N01	Thyroid_AN45	13.036	237	1370	0.183695	1	0.270961	133	2934	3729	662	0.926259	1.73333	Thyroid	C5	Skeletal_Myh2	Muscle	4897	0.65661	Skeletal_Myh2	NA	NA
Thyroid_AN45#Thyroid_AN45_BC05950_N01	Thyroid_AN45	9.076	110	867	0.116126	1	0.341358	214	2783	3733	736	3.09771	1.93333	Thyroid	C5	Skeletal_Myh2	Muscle	3369	0.451246	Skeletal_Myh2	NA	NA
Thyroid_AN45#Thyroid_AN45_BC05948_N01	Thyroid_AN45	19.289	263	1503	0.201259	1	0.291595	177	2891	3734	666	0	0.866667	Thyroid	C5	Skeletal_Myh4	Muscle	4329	0.579673	Skeletal_Myh4	NA	NA
Thyroid_AN45#Thyroid_AN45_BC05946_N01	Thyroid_AN45	15.928	185	1072	0.143507	1	0.303665	148	2865	3735	722	2.51978	1.86667	Thyroid	C5	Skeletal_Myh2	Muscle	4110	0.550201	Skeletal_Myh2	NA	NA
Thyroid_AN45#Thyroid_AN45_BC05944_N02	Thyroid_AN45	12.228	247	1825	0.182318	1	0.401568	308	3571	5005	1126	76.302	5.4	Thyroid	C5	Skeletal_Myh2	Muscle	5834	0.582817	Skeletal_Myh2	NA	NA
Thyroid_AN45#Thyroid_AN45_BC05943_N01	Thyroid_AN45	35.396	429	2617	0.349866	1	0.278195	178	2926	3740	636	0	0.266667	Thyroid	C5	Skeletal_Myh4	Muscle	5547	0.741578	Skeletal_Myh4	NA	NA
Thyroid_AN45#Thyroid_AN45_BC05942_N01	Thyroid_AN45	12.277	124	807	0.107859	1	0.280726	147	2921	3741	673	0	0.133333	Thyroid	C10	Thyroid_Stromal	Stromal	3082	0.411922	Thyroid_Stromal	NA	NA
Thyroid_AN45#Thyroid_AN45_BC05941_N02	Thyroid_AN45	11.299	291	1861	0.160293	1	0.35	290	4300	5805	1215	2.51978	1.86667	Thyroid	C5	Skeletal_Myh2	Muscle	6874	0.592076	Skeletal_Myh2	NA	NA
Thyroid_AN45#Thyroid_AN45_BC05939_N01	Thyroid_AN45	5.796	120	927	0.123699	1	0.366023	169	2743	3747	835	0	1.46667	Thyroid	C5	Skeletal_Myh4	Muscle	3860	0.515079	Skeletal_Myh4	NA	NA
Thyroid_AN45#Thyroid_AN45_BC05937_N02	Thyroid_AN45	24.158	244	1393	0.156306	1	0.325007	208	3363	4456	885	0	0	Thyroid	C10	Thyroid_Stromal	Stromal	5413	0.607383	Thyroid_Stromal	NA	NA
Thyroid_AN45#Thyroid_AN45_BC05936_N01	Thyroid_AN45	4.317	109	939	0.1251	1	0.347576	209	2785	3753	759	0	1.2	Thyroid	C5	Skeletal_Myh4	Muscle	3646	0.485745	Skeletal_Myh4	NA	NA
Thyroid_AN45#Thyroid_AN45_BC05935_N01	Thyroid_AN45	19.802	220	1366	0.181939	1	0.390886	237	2699	3754	818	38.7892	3.93333	Thyroid	C5	Skeletal_Myh2	Muscle	4746	0.632126	Skeletal_Myh2	NA	NA
Thyroid_AN45#Thyroid_AN45_BC05933_N01	Thyroid_AN45	11.808	161	939	0.125	1	0.320211	176	2845	3756	735	43.0458	4.13333	Thyroid	C5	Skeletal_Myh4	Muscle	3994	0.531683	Skeletal_Myh4	NA	NA
Thyroid_AN45#Thyroid_AN45_BC05932_N01	Thyroid_AN45	12.164	129	984	0.130921	1	0.301697	165	2887	3758	706	87.548	5.8	Thyroid	C5	Skeletal_Myh2	Muscle	3329	0.442922	Skeletal_Myh2	NA	NA
Thyroid_AN45#Thyroid_AN45_BC05931_N02	Thyroid_AN45	15.998	307	1947	0.16799	1	0.309605	293	4425	5795	1077	8.11427	2.33333	Thyroid	C5	Skeletal_Myh4	Muscle	6972	0.601553	Skeletal_Myh4	NA	NA
Thyroid_AN45#Thyroid_AN45_BC05930_N02	Thyroid_AN45	6.208	116	978	0.0799411	1	0.318887	241	4638	6117	1238	35.8341	3.8	Thyroid	C5	Skeletal_Myh2	Muscle	3956	0.323361	Skeletal_Myh2	NA	NA
Thyroid_AN45#Thyroid_AN45_BC05929_N01	Thyroid_AN45	14.295	231	1581	0.210239	1	0.291652	171	2911	3760	678	0	0.2	Thyroid	C5	Skeletal_Myh4	Muscle	4457	0.592686	Skeletal_Myh4	NA	NA
Thyroid_AN45#Thyroid_AN45_BC05926_N01	Thyroid_AN45	7.412	131	878	0.116693	1	0.32232	164	2845	3762	753	2.51978	1.86667	Thyroid	C5	Skeletal_Myh7	Muscle	3512	0.466773	Skeletal_Myh7	NA	NA
Thyroid_AN45#Thyroid_AN45_BC05925_N01	Thyroid_AN45	17.974	236	1464	0.194474	1	0.316544	177	2859	3764	728	0	0.666667	Thyroid	C5	Skeletal_Myh2	Muscle	5208	0.691817	Skeletal_Myh2	NA	NA
Thyroid_AN45#Thyroid_AN45_BC05924_N02	Thyroid_AN45	19.04	375	2303	0.20413	1	0.285552	212	4388	5641	1041	0	1.26667	Thyroid	C5	Skeletal_Myh2	Muscle	7744	0.686403	Skeletal_Myh2	NA	NA
Thyroid_AN45#Thyroid_AN45_BC05919_N01	Thyroid_AN45	21.146	299	1767	0.234412	1	0.307319	160	2883	3769	726	0	1.2	Thyroid	C5	Skeletal_Myh2	Muscle	5493	0.728708	Skeletal_Myh2	NA	NA
Thyroid_AN45#Thyroid_AN45_BC05918_N02	Thyroid_AN45	28.941	380	2088	0.213628	1	0.322598	261	3695	4887	931	0	0.133333	Thyroid	C5	Skeletal_Myh4	Muscle	5457	0.558318	Skeletal_Myh4	NA	NA
Thyroid_AN45#Thyroid_AN45_BC05917_N01	Thyroid_AN45	12.198	154	805	0.106736	1	0.296322	139	2909	3771	723	0	1	Thyroid	C5	Skeletal_Myh2	Muscle	3424	0.453991	Skeletal_Myh2	NA	NA
Thyroid_AN45#Thyroid_AN45_BC05916_N01	Thyroid_AN45	14.752	149	814	0.107872	1	0.36802	141	2758	3773	874	25.825	3.33333	Thyroid	C5	Skeletal_Myh4	Muscle	3894	0.516035	Skeletal_Myh4	NA	NA
Thyroid_AN45#Thyroid_AN45_BC05915_N01	Thyroid_AN45	14.356	261	1697	0.224768	1	0.303522	186	2896	3775	693	0	1.4	Thyroid	C5	Skeletal_Myh2	Muscle	5255	0.696026	Skeletal_Myh2	NA	NA
Thyroid_AN45#Thyroid_AN45_BC05914_N01	Thyroid_AN45	10.495	159	1284	0.170066	1	0.346771	185	2803	3775	787	0	0.2	Thyroid	C5	Skeletal_Myh4	Muscle	3955	0.523841	Skeletal_Myh4	NA	NA
Thyroid_AN45#Thyroid_AN45_BC05912_N01	Thyroid_AN45	8.911	135	970	0.128375	1	0.296055	165	2915	3778	698	5.62903	2.13333	Thyroid	C5	Skeletal_Myh2	Muscle	3599	0.47631	Skeletal_Myh2	NA	NA
Thyroid_AN45#Thyroid_AN45_BC05908_N01	Thyroid_AN45	18.368	269	1658	0.219312	1	0.309318	179	2887	3780	714	0	0.8	Thyroid	C5	Skeletal_Myh2	Muscle	5654	0.747884	Skeletal_Myh2	NA	NA
Thyroid_AN45#Thyroid_AN45_BC05907_N01	Thyroid_AN45	11.787	125	837	0.110656	1	0.30055	105	2908	3782	769	0	1.13333	Thyroid	C5	Skeletal_Myh2	Muscle	3521	0.465494	Skeletal_Myh2	NA	NA
Thyroid_AN45#Thyroid_AN45_BC05906_N01	Thyroid_AN45	6.931	119	878	0.116076	1	0.346387	181	2809	3782	792	95.291	6.06667	Thyroid	C5	Skeletal_Myh2	Muscle	3846	0.508461	Skeletal_Myh2	NA	NA
Thyroid_AN45#Thyroid_AN45_BC05905_N02	Thyroid_AN45	13.465	170	1179	0.121521	1	0.322159	260	3669	4851	922	0	0.466667	Thyroid	C5	Skeletal_Myh2	Muscle	4719	0.486395	Skeletal_Myh2	NA	NA
Thyroid_AN45#Thyroid_AN45_BC05902_N01	Thyroid_AN45	9.406	133	939	0.124042	1	0.304273	159	2902	3785	724	0	0.4	Thyroid	C5	Skeletal_Myh2	Muscle	4134	0.546103	Skeletal_Myh2	NA	NA
Thyroid_AN45#Thyroid_AN45_BC05901_N03	Thyroid_AN45	15.125	443	2954	0.210729	1	0.363353	418	5141	7009	1450	0	0.333333	Thyroid	C5	Skeletal_Myh4	Muscle	8027	0.572621	Skeletal_Myh4	NA	NA
Thyroid_AN45#Thyroid_AN45_BC05898_N01	Thyroid_AN45	15.644	237	1302	0.171723	1	0.359756	185	2788	3791	818	66.9347	5.06667	Thyroid	C5	Skeletal_Myh2	Muscle	4525	0.596808	Skeletal_Myh2	NA	NA
Thyroid_AN45#Thyroid_AN45_BC05897_N01	Thyroid_AN45	17.289	227	1244	0.163986	1	0.291454	120	2937	3793	736	0	0.733333	Thyroid	C5	Skeletal_Myh2	Muscle	4616	0.608489	Skeletal_Myh2	NA	NA
Thyroid_AN45#Thyroid_AN45_BC05890_N03	Thyroid_AN45	8.494	163	1216	0.110365	1	0.344971	336	4096	5509	1077	0	0.2	Thyroid	C10	Myosatellite	Muscle	4346	0.394445	Follicular	NA	NA
Thyroid_AN45#Thyroid_AN45_BC05886_N03	Thyroid_AN45	18.203	478	2938	0.254064	1	0.327669	299	4355	5782	1128	3.09771	1.93333	Thyroid	C5	Skeletal_Myh4	Muscle	6989	0.604376	Skeletal_Myh4	NA	NA
Thyroid_AN45#Thyroid_AN45_BC05884_N01	Thyroid_AN45	11.386	115	693	0.0909926	1	0.303217	167	2922	3808	719	15.5372	2.8	Thyroid	C5	Neuroendocrine	Endocrine	2908	0.381828	Neuroendocrine	NA	NA
Thyroid_AN45#Thyroid_AN45_BC05883_N01	Thyroid_AN45	5.941	81	606	0.0795693	1	0.420366	230	2681	3808	897	0	0	Thyroid	C10	Myosatellite	Muscle	2281	0.299501	Follicular	NA	NA
Thyroid_AN45#Thyroid_AN45_BC05882_N02	Thyroid_AN45	18.45	382	2247	0.199769	1	0.334599	333	4214	5624	1077	4.00658	2	Thyroid	C5	Skeletal_Myh2	Muscle	7045	0.626334	Skeletal_Myh2	NA	NA
Thyroid_AN45#Thyroid_AN45_BC05881_N01	Thyroid_AN45	8.941	149	1055	0.138451	1	0.336842	194	2850	3810	766	0	0.666667	Thyroid	C5	Skeletal_Myh4	Muscle	3683	0.483333	Skeletal_Myh4	NA	NA
Thyroid_AN45#Thyroid_AN45_BC05879_N04	Thyroid_AN45	8.243	333	2776	0.173003	1	0.294868	261	6196	8023	1566	0	0.933333	Thyroid	C5	Skeletal_Myh4	Muscle	8167	0.508974	Skeletal_Myh4	NA	NA
Thyroid_AN45#Thyroid_AN45_BC05876_N01	Thyroid_AN45	14.191	172	1123	0.147221	1	0.308405	139	2915	3814	760	0	0.6	Thyroid	C5	Skeletal_Myh2	Muscle	4205	0.551259	Skeletal_Myh2	NA	NA
Thyroid_AN45#Thyroid_AN45_BC05873_N04	Thyroid_AN45	9.934	301	1882	0.152364	1	0.0640937	7	5804	6176	365	0	0.666667	Thyroid	C5	Skeletal_Myh2	Muscle	7228	0.585168	Skeletal_Myh2	NA	NA
Thyroid_AN45#Thyroid_AN45_BC05872_N01	Thyroid_AN45	22.702	321	1622	0.212248	1	0.283507	149	2977	3821	695	0	0.4	Thyroid	C5	Skeletal_Myh2	Muscle	5568	0.728605	Skeletal_Myh2	NA	NA
Thyroid_AN45#Thyroid_AN45_BC05871_N03	Thyroid_AN45	16.715	287	1909	0.18916	1	0.17267	19	4303	5046	724	69.0639	5.13333	Thyroid	C5	Skeletal_Myh2	Muscle	6115	0.605925	Skeletal_Myh2	NA	NA
Thyroid_AN45#Thyroid_AN45_BC05870_N02	Thyroid_AN45	5.858	71	541	0.0448739	1	0.230706	132	4898	6028	998	0	1.33333	Thyroid	C5	Neuroendocrine	Endocrine	2808	0.232913	Neuroendocrine	NA	NA
Thyroid_AN45#Thyroid_AN45_BC05869_N01	Thyroid_AN45	18.844	295	1759	0.230115	1	0.260138	124	3033	3822	665	0	0.6	Thyroid	C5	Skeletal_Myh4	Muscle	4870	0.637101	Skeletal_Myh4	NA	NA
Thyroid_AN45#Thyroid_AN45_BC05868_N01	Thyroid_AN45	8.432	132	1046	0.136839	1	0.247389	87	3064	3822	671	0	0.4	Thyroid	C5	Skeletal_Myh2	Muscle	3986	0.521455	Skeletal_Myh2	NA	NA
Thyroid_AN45#Thyroid_AN45_BC05866_N01	Thyroid_AN45	5.755	93	621	0.0812189	1	0.322837	161	2890	3823	772	24.2587	3.26667	Thyroid	C5	Neuroendocrine	Endocrine	3154	0.412503	Neuroendocrine	NA	NA
Thyroid_AN45#Thyroid_AN45_BC05865_N01	Thyroid_AN45	14.544	213	1273	0.166449	1	0.314993	171	2908	3824	745	3.09771	1.93333	Thyroid	C5	Skeletal_Myh2	Muscle	4804	0.628138	Skeletal_Myh2	NA	NA
Thyroid_AN45#Thyroid_AN45_BC05864_N02	Thyroid_AN45	17.926	344	2194	0.227924	1	0.308948	207	3677	4813	929	0	0.733333	Thyroid	C5	Skeletal_Myh4	Muscle	6322	0.656763	Skeletal_Myh4	NA	NA
Thyroid_AN45#Thyroid_AN45_BC05862_N01	Thyroid_AN45	8.317	84	576	0.0752548	1	0.273968	105	3004	3827	718	0	0	Thyroid	C10	Myosatellite	Muscle	2440	0.318788	Follicular	NA	NA
Thyroid_AN45#Thyroid_AN45_BC05861_N04	Thyroid_AN45	16.46	532	3410	0.265287	1	0.25185	203	5134	6427	1090	0	0.4	Thyroid	C5	Skeletal_Myh4	Muscle	8696	0.676521	Skeletal_Myh4	NA	NA
Thyroid_AN45#Thyroid_AN45_BC05860_N01	Thyroid_AN45	5.644	57	597	0.0779373	1	0.292609	142	2963	3830	725	0	0.2	Thyroid	C10	Myosatellite	Muscle	2551	0.333029	Follicular	NA	NA
Thyroid_AN45#Thyroid_AN45_BC05858_N02	Thyroid_AN45	4.59	51	510	0.0522648	1	0.412565	385	3454	4879	1040	0.443764	1.66667	Thyroid	C5	Skeletal_Myh2	Muscle	2659	0.272494	Skeletal_Myh2	NA	NA
Thyroid_AN45#Thyroid_AN45_BC05857_N01	Thyroid_AN45	13.296	235	1406	0.183216	1	0.325389	193	2895	3837	749	0	0.2	Thyroid	C5	Skeletal_Myh4	Muscle	4049	0.527626	Skeletal_Myh4	NA	NA
Thyroid_AN45#Thyroid_AN45_BC05856_N02	Thyroid_AN45	15.842	408	2749	0.260076	1	0.315986	295	4016	5285	974	0	1.33333	Thyroid	C5	Skeletal_Myh4	Muscle	7205	0.681646	Skeletal_Myh4	NA	NA
Thyroid_AN45#Thyroid_AN45_BC05854_N02	Thyroid_AN45	6.436	65	439	0.0471536	1	0.288403	138	3613	4655	904	0	1.13333	Thyroid	C16	Neuroendocrine	Endocrine	2300	0.247046	Neuroendocrine	NA	NA
Thyroid_AN45#Thyroid_AN45_BC05853_N02	Thyroid_AN45	6.394	155	1328	0.112753	1	0.372088	316	4292	5889	1281	0	0.933333	Thyroid	C5	Skeletal_Myh2	Muscle	5574	0.473255	Skeletal_Myh2	NA	NA
Thyroid_AN45#Thyroid_AN45_BC05852_N01	Thyroid_AN45	17.822	216	1448	0.188444	1	0.271343	152	3022	3842	668	9.25171	2.4	Thyroid	C5	Skeletal_Myh2	Muscle	4729	0.615435	Skeletal_Myh2	NA	NA
Thyroid_AN45#Thyroid_AN45_BC05851_N02	Thyroid_AN45	19.637	357	1924	0.19537	1	0.299894	220	3788	4924	916	19.2652	3	Thyroid	C5	Skeletal_Myh4	Muscle	6748	0.685215	Skeletal_Myh4	NA	NA
Thyroid_AN45#Thyroid_AN45_BC05850_N01	Thyroid_AN45	26.123	343	1921	0.24987	1	0.29384	163	2971	3844	710	0	0.866667	Thyroid	C5	Skeletal_Myh2	Muscle	5925	0.770682	Skeletal_Myh2	NA	NA
Thyroid_AN45#Thyroid_AN45_BC05848_N01	Thyroid_AN45	4.95	50	453	0.0589077	1	0.371255	244	2804	3845	797	0	0.2	Thyroid	C10	Myosatellite	Muscle	1919	0.249545	Follicular	NA	NA
Thyroid_AN45#Thyroid_AN45_BC05846_N02	Thyroid_AN45	7.921	212	1522	0.127964	1	0.353745	329	4393	5947	1225	1.69619	1.8	Thyroid	C5	Skeletal_Myh4	Muscle	5196	0.436859	Skeletal_Myh4	NA	NA
Thyroid_AN45#Thyroid_AN45_BC05841_N02	Thyroid_AN45	19.453	334	1897	0.171426	1	0.300658	271	4254	5533	1008	0	1	Thyroid	C5	Skeletal_Myh2	Muscle	7276	0.657509	Skeletal_Myh2	NA	NA
Thyroid_AN45#Thyroid_AN45_BC05840_N02	Thyroid_AN45	15.583	362	2239	0.199732	1	0.281729	227	4373	5605	1005	25.825	3.33333	Thyroid	C5	Skeletal_Myh2	Muscle	6735	0.600803	Skeletal_Myh2	NA	NA
Thyroid_AN45#Thyroid_AN45_BC05839_N01	Thyroid_AN45	20.58	291	1687	0.21841	1	0.2654	131	3052	3862	679	0	1.06667	Thyroid	C5	Skeletal_Myh2	Muscle	5214	0.675039	Skeletal_Myh2	NA	NA
Thyroid_AN45#Thyroid_AN45_BC05838_N01	Thyroid_AN45	8.109	86	707	0.0915329	1	0.379286	214	2800	3862	848	104.023	6.33333	Thyroid	C5	Skeletal_Myh4	Muscle	3408	0.441222	Skeletal_Myh4	NA	NA
Thyroid_AN45#Thyroid_AN45_BC05837_N01	Thyroid_AN45	18.702	255	1476	0.190944	1	0.281074	148	3017	3865	700	0	0.866667	Thyroid	C5	Skeletal_Myh4	Muscle	4238	0.548254	Skeletal_Myh4	NA	NA
Thyroid_AN45#Thyroid_AN45_BC05836_N01	Thyroid_AN45	20.177	377	2273	0.293973	1	0.205112	111	3208	3866	547	0	0.2	Thyroid	C5	Skeletal_Myh4	Muscle	5468	0.707191	Skeletal_Myh4	NA	NA
Thyroid_AN45#Thyroid_AN45_BC05834_N02	Thyroid_AN45	7.302	177	1249	0.131695	1	0.27302	154	3725	4742	863	0	0.666667	Thyroid	C5	Skeletal_Myh2	Muscle	5002	0.527415	Skeletal_Myh2	NA	NA
Thyroid_AN45#Thyroid_AN45_BC05833_N04	Thyroid_AN45	33.722	579	3194	0.225374	1	0.291181	284	5488	7086	1314	99.233	6.2	Thyroid	C5	Skeletal_Myh4	Muscle	9712	0.685295	Skeletal_Myh4	NA	NA
Thyroid_AN45#Thyroid_AN45_BC05832_N02	Thyroid_AN45	10.685	259	1870	0.165487	1	0.282633	179	4405	5650	1066	69.0639	5.13333	Thyroid	C5	Skeletal_Myh2	Muscle	6724	0.595044	Skeletal_Myh2	NA	NA
Thyroid_AN45#Thyroid_AN45_BC05831_N01	Thyroid_AN45	4.526	48	396	0.0511496	1	0.331155	186	2908	3871	777	0	0.333333	Thyroid	C7	Thyroid_Stromal	Stromal	1925	0.248644	Thyroid_Stromal	NA	NA
Thyroid_AN45#Thyroid_AN45_BC05828_N02	Thyroid_AN45	8.95	113	757	0.0716313	1	0.359403	292	3887	5284	1105	0	0.0666667	Thyroid	C7	Thyroid_Endothelial	Endothelial	2570	0.243187	Thyroid_Endothelial	NA	NA
Thyroid_AN45#Thyroid_AN45_BC05827_N03	Thyroid_AN45	17.335	499	3068	0.226054	1	0.31767	370	5150	6786	1266	0	1.13333	Thyroid	C5	Skeletal_Myh4	Muscle	8409	0.619584	Skeletal_Myh4	NA	NA
Thyroid_AN45#Thyroid_AN45_BC05826_N01	Thyroid_AN45	18.67	264	1591	0.205132	1	0.226051	102	3163	3878	613	0	1	Thyroid	C5	Skeletal_Myh2	Muscle	5139	0.662584	Skeletal_Myh2	NA	NA
Thyroid_AN45#Thyroid_AN45_BC05825_N03	Thyroid_AN45	13.449	326	1934	0.137651	1	0.347334	414	5214	7025	1397	2.51978	1.86667	Thyroid	C5	Skeletal_Myh4	Muscle	6776	0.482278	Skeletal_Myh4	NA	NA
Thyroid_AN45#Thyroid_AN45_BC05824_N02	Thyroid_AN45	15.902	265	1594	0.148916	1	0.365655	310	3919	5352	1123	0	0.133333	Thyroid	C5	Skeletal_Myh2	Muscle	6168	0.576233	Skeletal_Myh2	NA	NA
Thyroid_AN45#Thyroid_AN45_BC05821_N01	Thyroid_AN45	6.643	104	796	0.102419	1	0.329001	143	2924	3886	819	0	1.46667	Thyroid	C5	Skeletal_Myh4	Muscle	3764	0.484303	Skeletal_Myh4	NA	NA
Thyroid_AN45#Thyroid_AN45_BC05819_N01	Thyroid_AN45	21.782	231	1429	0.183629	1	0.283311	148	3032	3891	711	0.443764	1.66667	Thyroid	C5	Skeletal_Myh2	Muscle	5185	0.666281	Skeletal_Myh2	NA	NA
Thyroid_AN45#Thyroid_AN45_BC05818_N01	Thyroid_AN45	12.769	187	1402	0.180113	1	0.31709	190	2955	3892	747	0	0.666667	Thyroid	C12	Thyroid_Stromal	Stromal	4134	0.531089	Thyroid_Stromal	NA	NA
Thyroid_AN45#Thyroid_AN45_BC05815_N01	Thyroid_AN45	4.257	43	270	0.034642	1	0.417091	280	2750	3897	867	0	0.866667	Thyroid	C10	Thyroid_Stromal	Stromal	1401	0.179754	Thyroid_Stromal	NA	NA
Thyroid_AN45#Thyroid_AN45_BC05812_N01	Thyroid_AN45	9.043	137	1078	0.138064	1	0.44059	261	2710	3904	933	15.5372	2.8	Thyroid	C5	Skeletal_Myh4	Muscle	3628	0.464652	Skeletal_Myh4	NA	NA
Thyroid_AN45#Thyroid_AN45_BC05810_N01	Thyroid_AN45	12.328	193	1122	0.143625	1	0.369565	214	2852	3906	840	0	0.2	Thyroid	C5	Skeletal_Myh7	Muscle	4719	0.604071	Skeletal_Myh7	NA	NA
Thyroid_AN45#Thyroid_AN45_BC05809_N01	Thyroid_AN45	12.198	154	1092	0.139749	1	0.281824	134	3048	3907	725	20.2351	3.06667	Thyroid	C5	Skeletal_Myh2	Muscle	4200	0.537497	Skeletal_Myh2	NA	NA
Thyroid_AN45#Thyroid_AN45_BC05808_N02	Thyroid_AN45	16.562	368	2021	0.195341	1	0.224959	101	4223	5173	849	0	0.666667	Thyroid	C5	Skeletal_Myh2	Muscle	7577	0.73236	Skeletal_Myh2	NA	NA
Thyroid_AN45#Thyroid_AN45_BC05807_N01	Thyroid_AN45	17.895	244	1399	0.178946	1	0.306921	174	2991	3909	744	0	0.8	Thyroid	C5	Skeletal_Myh2	Muscle	4970	0.635712	Skeletal_Myh2	NA	NA
Thyroid_AN45#Thyroid_AN45_BC05806_N01	Thyroid_AN45	18.614	235	1466	0.18742	1	0.28736	173	3038	3911	700	0	1.13333	Thyroid	C5	Skeletal_Myh2	Muscle	5230	0.668627	Skeletal_Myh2	NA	NA
Thyroid_AN45#Thyroid_AN45_BC05804_N01	Thyroid_AN45	5.531	81	701	0.0895503	1	0.354325	185	2890	3914	839	0	1.46667	Thyroid	C5	Skeletal_Myh4	Muscle	3108	0.397036	Skeletal_Myh4	NA	NA
Thyroid_AN45#Thyroid_AN45_BC05802_N03	Thyroid_AN45	14.593	339	2210	0.155415	1	0.31399	340	5411	7110	1359	3.09771	1.93333	Thyroid	C5	Skeletal_Myh2	Muscle	7822	0.55007	Skeletal_Myh2	NA	NA
Thyroid_AN45#Thyroid_AN45_BC05801_N04	Thyroid_AN45	11.357	390	2784	0.176695	1	0.32962	412	5925	7878	1541	0	0.8	Thyroid	C5	Skeletal_Myh2	Muscle	9634	0.61145	Skeletal_Myh2	NA	NA
Thyroid_AN45#Thyroid_AN45_BC05799_N01	Thyroid_AN45	17.162	260	1671	0.212975	1	0.335717	218	2937	3923	768	0	0.2	Thyroid	C5	Skeletal_Myh4	Muscle	4551	0.580041	Skeletal_Myh4	NA	NA
Thyroid_AN45#Thyroid_AN45_BC05797_N03	Thyroid_AN45	13.773	313	2257	0.171609	1	0.0864034	8	6053	6576	515	0	1.6	Thyroid	C5	Skeletal_Myh4	Muscle	7533	0.572765	Skeletal_Myh4	NA	NA
Thyroid_AN45#Thyroid_AN45_BC05796_N01	Thyroid_AN45	22.03	267	1630	0.20759	1	0.30562	197	3007	3926	722	12.4843	2.6	Thyroid	C5	Skeletal_Myh4	Muscle	5243	0.667728	Skeletal_Myh4	NA	NA
Thyroid_AN45#Thyroid_AN45_BC05794_N04	Thyroid_AN45	11.43	456	3058	0.181937	1	0.290342	311	6513	8404	1580	0	1	Thyroid	C5	Skeletal_Myh4	Muscle	8998	0.53534	Skeletal_Myh4	NA	NA
Thyroid_AN45#Thyroid_AN45_BC05793_N01	Thyroid_AN45	8.523	99	766	0.0974803	1	0.351565	217	2907	3929	805	0	0.4	Thyroid	C5	Skeletal_Myh4	Muscle	3177	0.404301	Skeletal_Myh4	NA	NA
Thyroid_AN45#Thyroid_AN45_BC05792_N01	Thyroid_AN45	18.894	229	1343	0.170909	1	0.304016	144	3013	3929	772	13.3359	2.66667	Thyroid	C5	Skeletal_Myh4	Muscle	4480	0.57012	Skeletal_Myh4	NA	NA
Thyroid_AN45#Thyroid_AN45_BC05789_N01	Thyroid_AN45	4.135	71	691	0.0879135	1	0.357982	198	2894	3930	838	122.968	6.93333	Thyroid	C5	Skeletal_Myh2	Muscle	3504	0.445802	Skeletal_Myh2	NA	NA
Thyroid_AN45#Thyroid_AN45_BC05787_N02	Thyroid_AN45	8.806	209	1586	0.122377	1	0.381663	403	4690	6480	1387	20.2351	3.06667	Thyroid	C5	Neuroendocrine	Endocrine	6417	0.495139	Neuroendocrine	NA	NA
Thyroid_AN45#Thyroid_AN45_BC05786_N01	Thyroid_AN45	8.194	120	908	0.115463	1	0.287914	119	3053	3932	760	0	0.266667	Thyroid	C5	Skeletal_Myh4	Muscle	3298	0.419379	Skeletal_Myh4	NA	NA
Thyroid_AN45#Thyroid_AN45_BC05785_N01	Thyroid_AN45	21.287	215	1429	0.181714	1	0.270026	147	3096	3932	689	0	0.933333	Thyroid	C5	Skeletal_Myh2	Muscle	5197	0.66086	Skeletal_Myh2	NA	NA
Thyroid_AN45#Thyroid_AN45_BC05784_N02	Thyroid_AN45	12.541	285	1836	0.150615	1	0.362011	358	4475	6095	1262	12.4843	2.6	Thyroid	C5	Skeletal_Myh4	Muscle	6214	0.509762	Skeletal_Myh4	NA	NA
Thyroid_AN45#Thyroid_AN45_BC05783_N01	Thyroid_AN45	12.663	243	1478	0.18785	1	0.339006	190	2938	3934	806	54.5922	4.6	Thyroid	C5	Skeletal_Myh4	Muscle	4957	0.63002	Skeletal_Myh4	NA	NA
Thyroid_AN45#Thyroid_AN45_BC05781_N01	Thyroid_AN45	6.931	70	512	0.0650572	1	0.283431	118	3066	3935	751	0	0	Thyroid	C10	Thyroid_Stromal	Stromal	2458	0.312325	Thyroid_Stromal	NA	NA
Thyroid_AN45#Thyroid_AN45_BC05780_N02	Thyroid_AN45	16.959	334	1919	0.171799	1	0.280963	213	4360	5585	1012	0	1.06667	Thyroid	C5	Skeletal_Myh2	Muscle	6396	0.572605	Skeletal_Myh2	NA	NA
Thyroid_AN45#Thyroid_AN45_BC05776_N01	Thyroid_AN45	7.217	164	1071	0.136017	1	0.306671	192	3013	3937	732	1.69619	1.8	Thyroid	C5	Skeletal_Myh7	Muscle	4142	0.526035	Skeletal_Myh7	NA	NA
Thyroid_AN45#Thyroid_AN45_BC05775_N01	Thyroid_AN45	17.727	188	1244	0.157908	1	0.301288	149	3027	3939	763	50.0028	4.4	Thyroid	C5	Skeletal_Myh2	Muscle	4254	0.539985	Skeletal_Myh2	NA	NA
Thyroid_AN45#Thyroid_AN45_BC05774_N03	Thyroid_AN45	10.256	347	2663	0.198524	1	0.333135	368	5031	6707	1308	0	0.866667	Thyroid	C5	Skeletal_Myh4	Muscle	7832	0.583868	Skeletal_Myh4	NA	NA
Thyroid_AN45#Thyroid_AN45_BC05773_N02	Thyroid_AN45	15.196	353	2104	0.200572	1	0.307328	299	4012	5245	934	0	0.4	Thyroid	C5	Skeletal_Myh2	Muscle	6987	0.666063	Skeletal_Myh2	NA	NA
Thyroid_AN45#Thyroid_AN45_BC05769_N01	Thyroid_AN45	7.646	139	1036	0.131405	1	0.343101	183	2935	3942	824	1.69619	1.8	Thyroid	C5	Skeletal_Myh2	Muscle	4263	0.540715	Skeletal_Myh2	NA	NA
Thyroid_AN45#Thyroid_AN45_BC05766_N02	Thyroid_AN45	6.045	116	937	0.0782921	1	0.293279	202	4627	5984	1155	0	0.266667	Thyroid	C10	Myosatellite	Muscle	3567	0.298045	Follicular	NA	NA
Thyroid_AN45#Thyroid_AN45_BC05765_N02	Thyroid_AN45	11.506	337	2129	0.179632	1	0.344679	310	4407	5926	1209	0	0.466667	Thyroid	C5	Skeletal_Myh4	Muscle	6531	0.551046	Skeletal_Myh4	NA	NA
Thyroid_AN45#Thyroid_AN45_BC05763_N02	Thyroid_AN45	9.426	238	1515	0.118489	1	0.206226	87	5300	6393	1006	41.8158	4.06667	Thyroid	C5	Skeletal_Myh4	Muscle	6338	0.495698	Skeletal_Myh4	NA	NA
Thyroid_AN45#Thyroid_AN45_BC05762_N01	Thyroid_AN45	10.671	194	1371	0.173632	1	0.288932	168	3063	3948	717	0	0.733333	Thyroid	C5	Skeletal_Myh4	Muscle	4714	0.597011	Skeletal_Myh4	NA	NA
Thyroid_AN45#Thyroid_AN45_BC05761_N02	Thyroid_AN45	15.037	243	1659	0.15788	1	0.348217	303	3897	5254	1054	43.0458	4.13333	Thyroid	C5	Skeletal_Myh2	Muscle	5913	0.562714	Skeletal_Myh2	NA	NA
Thyroid_AN45#Thyroid_AN45_BC05760_N01	Thyroid_AN45	8.812	178	1309	0.165738	1	0.286319	104	3070	3949	775	0	1.06667	Thyroid	C5	Skeletal_Myh2	Muscle	4840	0.612813	Skeletal_Myh2	NA	NA
Thyroid_AN45#Thyroid_AN45_BC05758_N01	Thyroid_AN45	5.701	95	746	0.0944304	1	0.3032	152	3031	3950	767	0	0.533333	Thyroid	C5	Skeletal_Myh4	Muscle	3342	0.423038	Skeletal_Myh4	NA	NA
Thyroid_AN45#Thyroid_AN45_BC05757_N01	Thyroid_AN45	27.723	350	2039	0.258101	1	0.3032	183	3031	3950	736	0	0.266667	Thyroid	C5	Skeletal_Myh4	Muscle	5397	0.683165	Skeletal_Myh4	NA	NA
Thyroid_AN45#Thyroid_AN45_BC05755_N03	Thyroid_AN45	4.312	135	1335	0.0843442	1	0.417517	516	5583	7914	1815	0	1.46667	Thyroid	C5	Skeletal_Myh4	Muscle	6365	0.402135	Skeletal_Myh4	NA	NA
Thyroid_AN45#Thyroid_AN45_BC05754_N02	Thyroid_AN45	12.101	220	1369	0.116929	1	0.313734	251	4456	5854	1147	0	0.466667	Thyroid	C5	Skeletal_Myh2	Muscle	5791	0.494619	Skeletal_Myh2	NA	NA
Thyroid_AN45#Thyroid_AN45_BC05748_N01	Thyroid_AN45	6.555	96	736	0.0929293	1	0.330645	192	2976	3960	792	0	1.4	Thyroid	C5	Skeletal_Myh2	Muscle	3532	0.44596	Skeletal_Myh2	NA	NA
Thyroid_AN45#Thyroid_AN45_BC05746_N01	Thyroid_AN45	11.598	246	1582	0.199697	1	0.308124	205	3028	3961	728	0	0.333333	Thyroid	C5	Skeletal_Myh4	Muscle	5128	0.647311	Skeletal_Myh4	NA	NA
Thyroid_AN45#Thyroid_AN45_BC05743_N02	Thyroid_AN45	10.523	186	1352	0.116012	1	0.381788	346	4217	5827	1264	0	1	Thyroid	C10	Myosatellite	Muscle	4840	0.415308	Follicular	NA	NA
Thyroid_AN45#Thyroid_AN45_BC05742_N01	Thyroid_AN45	12.522	215	1270	0.15995	1	0.3251	201	2996	3970	773	25.825	3.33333	Thyroid	C5	Skeletal_Myh4	Muscle	4720	0.594458	Skeletal_Myh4	NA	NA
Thyroid_AN45#Thyroid_AN45_BC05741_N02	Thyroid_AN45	9.027	155	1054	0.107705	1	0.281225	188	3819	4893	886	142.776	7.53333	Thyroid	C5	Skeletal_Myh4	Muscle	3984	0.407112	Skeletal_Myh4	NA	NA
Thyroid_AN45#Thyroid_AN45_BC05740_N01	Thyroid_AN45	6.285	73	617	0.0776882	1	0.274799	162	3115	3971	694	35.8341	3.8	Thyroid	C5	Skeletal_Myh2	Muscle	2895	0.364518	Skeletal_Myh2	NA	NA
Thyroid_AN45#Thyroid_AN45_BC05739_N01	Thyroid_AN45	11.221	119	851	0.107098	1	0.258075	123	3158	3973	692	0	0	Thyroid	C10	Thyroid_Stromal	Stromal	3438	0.432671	Thyroid_Stromal	NA	NA
Thyroid_AN45#Thyroid_AN45_BC05738_N01	Thyroid_AN45	15.242	254	1631	0.205261	1	0.318182	179	3014	3973	780	43.0458	4.13333	Thyroid	C5	Skeletal_Myh4	Muscle	4728	0.595016	Skeletal_Myh4	NA	NA
Thyroid_AN45#Thyroid_AN45_BC05735_N01	Thyroid_AN45	16.667	202	1278	0.160755	1	0.294367	177	3071	3975	727	0	0.533333	Thyroid	C5	Skeletal_Myh7	Muscle	4753	0.597862	Skeletal_Myh7	NA	NA
Thyroid_AN45#Thyroid_AN45_BC05734_N01	Thyroid_AN45	5.941	81	647	0.0813836	1	0.327655	188	2994	3975	793	0	0.0666667	Thyroid	C5	Skeletal_Myh4	Muscle	2542	0.319748	Skeletal_Myh4	NA	NA
Thyroid_AN45#Thyroid_AN45_BC05730_N02	Thyroid_AN45	13.508	191	1168	0.116034	1	0.278385	184	3937	5033	912	3.09771	1.93333	Thyroid	C5	Skeletal_Myh2	Muscle	4899	0.486688	Skeletal_Myh2	NA	NA
Thyroid_AN45#Thyroid_AN45_BC05729_N01	Thyroid_AN45	25.347	256	1398	0.175628	1	0.327109	183	2999	3980	798	0	0.733333	Thyroid	C5	Skeletal_Myh2	Muscle	5057	0.635302	Skeletal_Myh2	NA	NA
Thyroid_AN45#Thyroid_AN45_BC05724_N02	Thyroid_AN45	21.355	550	3110	0.261081	1	0.277015	276	4664	5956	1016	17.8384	2.93333	Thyroid	C5	Skeletal_Myh4	Muscle	8787	0.73766	Skeletal_Myh4	NA	NA
Thyroid_AN45#Thyroid_AN45_BC05723_N01	Thyroid_AN45	6.02	76	678	0.085005	1	0.400773	265	2847	3988	876	4.63972	2.06667	Thyroid	C5	Skeletal_Myh2	Muscle	3456	0.4333	Skeletal_Myh2	NA	NA
Thyroid_AN45#Thyroid_AN45_BC05722_N01	Thyroid_AN45	13.921	232	1528	0.191575	1	0.322281	195	3016	3988	777	0	0.466667	Thyroid	C5	Skeletal_Myh4	Muscle	4508	0.565196	Skeletal_Myh4	NA	NA
Thyroid_AN45#Thyroid_AN45_BC05721_N02	Thyroid_AN45	9.791	267	1934	0.152068	1	0.351254	361	4706	6359	1292	0	0.666667	Thyroid	C5	Skeletal_Myh4	Muscle	6237	0.490407	Skeletal_Myh4	NA	NA
Thyroid_AN45#Thyroid_AN45_BC05719_N01	Thyroid_AN45	17.602	240	1539	0.192712	1	0.264408	126	3158	3993	709	0	1.2	Thyroid	C5	Skeletal_Myh2	Muscle	5771	0.72264	Skeletal_Myh2	NA	NA
Thyroid_AN45#Thyroid_AN45_BC05717_N01	Thyroid_AN45	11.17	220	1343	0.168085	1	0.348296	197	2963	3995	835	0	0.866667	Thyroid	C5	Skeletal_Myh2	Muscle	4739	0.593116	Skeletal_Myh2	NA	NA
Thyroid_AN45#Thyroid_AN45_BC05716_N01	Thyroid_AN45	19.051	279	1698	0.212409	1	0.325705	175	3015	3997	807	0	0.733333	Thyroid	C5	Skeletal_Myh2	Muscle	5571	0.696898	Skeletal_Myh2	NA	NA
Thyroid_AN45#Thyroid_AN45_BC05714_N04	Thyroid_AN45	11.881	282	1927	0.121931	1	0.271031	235	6217	7902	1450	7.37967	2.26667	Thyroid	C5	Skeletal_Myh2	Muscle	7729	0.489053	Skeletal_Myh2	NA	NA
Thyroid_AN45#Thyroid_AN45_BC05713_N01	Thyroid_AN45	12.871	208	1298	0.162331	1	0.309103	177	3054	3998	767	0	0.8	Thyroid	C5	Skeletal_Myh2	Muscle	4698	0.587544	Skeletal_Myh2	NA	NA
Thyroid_AN45#Thyroid_AN45_BC05707_N03	Thyroid_AN45	6.979	215	1705	0.141776	1	0.32212	303	4548	6013	1162	0	0.8	Thyroid	C5	Skeletal_Myh2	Muscle	6265	0.520955	Skeletal_Myh2	NA	NA
Thyroid_AN45#Thyroid_AN45_BC05705_N02	Thyroid_AN45	10.825	246	1600	0.149561	1	0.299247	227	4117	5349	1005	0	0.333333	Thyroid	C5	Skeletal_Myh2	Muscle	6181	0.577772	Skeletal_Myh2	NA	NA
Thyroid_AN45#Thyroid_AN45_BC05704_N02	Thyroid_AN45	8.317	105	831	0.080758	1	0.466648	369	3508	5145	1268	43.0458	4.13333	Thyroid	C5	Skeletal_Myh2	Muscle	4232	0.411273	Skeletal_Myh2	NA	NA
Thyroid_AN45#Thyroid_AN45_BC05703_N01	Thyroid_AN45	10.495	106	867	0.108078	1	0.326828	183	3023	4011	805	0	0.4	Thyroid	C5	Skeletal_Myh4	Muscle	2973	0.370606	Skeletal_Myh4	NA	NA
Thyroid_AN45#Thyroid_AN45_BC05702_N01	Thyroid_AN45	24.224	367	2231	0.27811	1	0.253829	172	3199	4011	640	0	0	Thyroid	C5	Skeletal_Myh4	Muscle	5495	0.684991	Skeletal_Myh4	NA	NA
Thyroid_AN45#Thyroid_AN45_BC05701_N03	Thyroid_AN45	8.278	255	1718	0.113339	1	0.297108	320	5843	7579	1416	4.63972	2.06667	Thyroid	C5	Skeletal_Myh2	Muscle	7362	0.485684	Skeletal_Myh2	NA	NA
Thyroid_AN45#Thyroid_AN45_BC05700_N01	Thyroid_AN45	10.737	244	1543	0.192202	1	0.304094	208	3078	4014	728	39.9914	4	Thyroid	C5	Skeletal_Myh4	Muscle	5142	0.640508	Skeletal_Myh4	NA	NA
Thyroid_AN45#Thyroid_AN45_BC05698_N01	Thyroid_AN45	18.678	349	1897	0.236121	1	0.298319	167	3094	4017	756	0	1	Thyroid	C5	Skeletal_Myh2	Muscle	5942	0.739607	Skeletal_Myh2	NA	NA
Thyroid_AN45#Thyroid_AN45_BC05695_N02	Thyroid_AN45	8.636	157	1293	0.117652	1	0.365217	353	4025	5495	1117	0	1.53333	Thyroid	C5	Skeletal_Myh4	Muscle	5028	0.45759	Skeletal_Myh4	NA	NA
Thyroid_AN45#Thyroid_AN45_BC05694_N02	Thyroid_AN45	4.715	50	405	0.0319501	1	0.332352	269	4757	6338	1312	0	0.866667	Thyroid	C5	Neuroendocrine	Endocrine	2367	0.186731	Neuroendocrine	NA	NA
Thyroid_AN45#Thyroid_AN45_BC05690_N01	Thyroid_AN45	14.725	290	1646	0.204472	1	0.404887	237	2865	4025	923	17.8384	2.93333	Thyroid	C5	Skeletal_Myh4	Muscle	5201	0.646087	Skeletal_Myh4	NA	NA
Thyroid_AN45#Thyroid_AN45_BC05689_N01	Thyroid_AN45	14.941	249	1435	0.178172	1	0.316013	191	3060	4027	776	0	0.466667	Thyroid	C5	Skeletal_Myh4	Muscle	4786	0.594239	Skeletal_Myh4	NA	NA
Thyroid_AN45#Thyroid_AN45_BC05687_N01	Thyroid_AN45	5.446	88	594	0.0737339	1	0.247059	126	3230	4028	672	4.63972	2.06667	Thyroid	C5	Skeletal_Myh2	Muscle	2789	0.346202	Skeletal_Myh2	NA	NA
Thyroid_AN45#Thyroid_AN45_BC05685_N01	Thyroid_AN45	14.851	210	1304	0.161626	1	0.380089	251	2923	4034	860	0	1.46667	Thyroid	C5	Skeletal_Myh7	Muscle	4312	0.534457	Skeletal_Myh7	NA	NA
Thyroid_AN45#Thyroid_AN45_BC05682_N02	Thyroid_AN45	11.081	291	2003	0.163992	1	0.34043	297	4556	6107	1254	0	1.13333	Thyroid	C5	Skeletal_Myh4	Muscle	5922	0.484853	Skeletal_Myh4	NA	NA
Thyroid_AN45#Thyroid_AN45_BC05680_N02	Thyroid_AN45	17.492	212	1305	0.126995	1	0.387898	285	3702	5138	1151	7.37967	2.26667	Thyroid	C5	Skeletal_Myh2	Muscle	4941	0.480829	Skeletal_Myh2	NA	NA
Thyroid_AN45#Thyroid_AN45_BC05679_N01	Thyroid_AN45	7.831	87	731	0.0904479	1	0.400693	243	2885	4041	913	10.0331	2.46667	Thyroid	C5	Skeletal_Myh2	Muscle	3259	0.403242	Skeletal_Myh2	NA	NA
Thyroid_AN45#Thyroid_AN45_BC05678_N03	Thyroid_AN45	10.907	347	2340	0.178872	1	0.304287	285	5015	6541	1241	14.6444	2.73333	Thyroid	C5	Skeletal_Myh4	Muscle	6413	0.490216	Skeletal_Myh4	NA	NA
Thyroid_AN45#Thyroid_AN45_BC05677_N03	Thyroid_AN45	12.245	303	1942	0.156588	1	0.250958	84	4957	6201	1160	5.62903	2.13333	Thyroid	C5	Skeletal_Myh7	Muscle	6858	0.552975	Skeletal_Myh7	NA	NA
Thyroid_AN45#Thyroid_AN45_BC05676_N04	Thyroid_AN45	13.704	436	2609	0.165168	1	0.0657131	9	7411	7898	478	0	0.933333	Thyroid	C5	Skeletal_Myh2	Muscle	10203	0.645923	Skeletal_Myh2	NA	NA
Thyroid_AN45#Thyroid_AN45_BC05675_N01	Thyroid_AN45	7.536	137	982	0.121324	1	0.373727	216	2946	4047	885	0	1.26667	Thyroid	C5	Skeletal_Myh4	Muscle	4112	0.508031	Skeletal_Myh4	NA	NA
Thyroid_AN45#Thyroid_AN45_BC05673_N04	Thyroid_AN45	16.569	410	2549	0.165584	1	0.242654	116	6194	7697	1387	0	0.733333	Thyroid	C5	Skeletal_Myh4	Muscle	7527	0.488957	Skeletal_Myh4	NA	NA
Thyroid_AN45#Thyroid_AN45_BC05671_N02	Thyroid_AN45	20.273	430	2641	0.228975	1	0.314865	275	4386	5767	1106	0	1.13333	Thyroid	C5	Skeletal_Myh4	Muscle	7278	0.631004	Skeletal_Myh4	NA	NA
Thyroid_AN45#Thyroid_AN45_BC05669_N01	Thyroid_AN45	7.232	84	673	0.0829635	1	0.205707	82	3364	4056	610	0	0.933333	Thyroid	C5	Skeletal_Myh4	Muscle	2871	0.35392	Skeletal_Myh4	NA	NA
Thyroid_AN45#Thyroid_AN45_BC05667_N02	Thyroid_AN45	13.006	289	2060	0.183014	1	0.328612	303	4236	5628	1089	37.0074	3.86667	Thyroid	C5	Skeletal_Myh4	Muscle	6011	0.534026	Skeletal_Myh4	NA	NA
Thyroid_AN45#Thyroid_AN45_BC05665_N01	Thyroid_AN45	16.955	274	1576	0.194232	1	0.354591	213	2995	4057	849	0	0.933333	Thyroid	C5	Skeletal_Myh2	Muscle	5413	0.667119	Skeletal_Myh2	NA	NA
Thyroid_AN45#Thyroid_AN45_BC05664_N01	Thyroid_AN45	20.902	285	1573	0.193815	1	0.318389	209	3078	4058	771	2.51978	1.86667	Thyroid	C5	Skeletal_Myh2	Muscle	5849	0.720675	Skeletal_Myh2	NA	NA
Thyroid_AN45#Thyroid_AN45_BC05663_N02	Thyroid_AN45	5.375	76	663	0.0640085	1	0.388844	380	3729	5179	1070	0	0.466667	Thyroid	C7	Thyroid_Stromal	Stromal	2573	0.248407	Thyroid_Stromal	NA	NA
Thyroid_AN45#Thyroid_AN45_BC05660_N02	Thyroid_AN45	20.575	426	2711	0.230527	1	0.283843	193	4580	5880	1107	0	1.06667	Thyroid	C5	Skeletal_Myh4	Muscle	6943	0.590391	Skeletal_Myh4	NA	NA
Thyroid_AN45#Thyroid_AN45_BC05658_N02	Thyroid_AN45	23.911	483	2712	0.232351	1	0.342535	323	4347	5836	1166	0.443764	1.66667	Thyroid	C5	Skeletal_Myh7	Muscle	7882	0.675291	Skeletal_Myh7	NA	NA
Thyroid_AN45#Thyroid_AN45_BC05656_N01	Thyroid_AN45	4.455	45	366	0.0450517	1	0.577476	319	2575	4062	1168	0	0.466667	Thyroid	C10	Thyroid_Stromal	Stromal	1429	0.175899	Thyroid_Stromal	NA	NA
Thyroid_AN45#Thyroid_AN45_BC05654_N02	Thyroid_AN45	12.364	256	1752	0.139291	1	0.30207	258	4830	6289	1201	4.63972	2.06667	Thyroid	C5	Skeletal_Myh2	Muscle	6779	0.538957	Skeletal_Myh2	NA	NA
Thyroid_AN45#Thyroid_AN45_BC05653_N03	Thyroid_AN45	5.123	163	1438	0.113086	1	0.369668	344	4642	6358	1372	74.1082	5.33333	Thyroid	C5	Skeletal_Myh2	Muscle	5875	0.462016	Skeletal_Myh2	NA	NA
Thyroid_AN45#Thyroid_AN45_BC05652_N02	Thyroid_AN45	14.094	363	2092	0.216205	1	0.298792	207	3725	4838	906	0	1.06667	Thyroid	C5	Skeletal_Myh2	Muscle	6131	0.63363	Skeletal_Myh2	NA	NA
Thyroid_AN45#Thyroid_AN45_BC05651_N01	Thyroid_AN45	8.581	130	1032	0.12675	1	0.344452	227	3028	4071	816	35.8341	3.8	Thyroid	C5	Skeletal_Myh4	Muscle	3852	0.473102	Skeletal_Myh4	NA	NA
Thyroid_AN45#Thyroid_AN45_BC05650_N02	Thyroid_AN45	21.994	311	1946	0.149119	1	0.334356	354	4890	6525	1281	23.2317	3.2	Thyroid	C5	Skeletal_Myh2	Muscle	7213	0.55272	Skeletal_Myh2	NA	NA
Thyroid_AN45#Thyroid_AN45_BC05649_N02	Thyroid_AN45	6.771	106	835	0.0697927	1	0.244176	167	4808	5982	1007	0	0.866667	Thyroid	C5	Skeletal_Myh2	Muscle	4094	0.342193	Skeletal_Myh2	NA	NA
Thyroid_AN45#Thyroid_AN45_BC05648_N01	Thyroid_AN45	8.287	113	755	0.092638	1	0.366074	193	2983	4075	899	0	1	Thyroid	C5	Skeletal_Myh2	Muscle	3860	0.47362	Skeletal_Myh2	NA	NA
Thyroid_AN45#Thyroid_AN45_BC05646_N03	Thyroid_AN45	7.249	205	1504	0.117979	1	0.380251	361	4618	6374	1395	4.00658	2	Thyroid	C5	Skeletal_Myh2	Muscle	6160	0.483213	Skeletal_Myh2	NA	NA
Thyroid_AN45#Thyroid_AN45_BC05645_N01	Thyroid_AN45	19.406	196	1325	0.162377	1	0.313587	200	3106	4080	774	0	0.466667	Thyroid	C5	Skeletal_Myh2	Muscle	5051	0.618995	Skeletal_Myh2	NA	NA
Thyroid_AN45#Thyroid_AN45_BC05644_N01	Thyroid_AN45	5.347	54	481	0.0589316	1	0.362604	189	2995	4081	897	0	0.0666667	Thyroid	C10	Thyroid_Stromal	Stromal	2200	0.269542	Thyroid_Stromal	NA	NA
Thyroid_AN45#Thyroid_AN45_BC05643_N01	Thyroid_AN45	15.773	231	1458	0.178414	1	0.287335	163	3174	4086	749	0	1.06667	Thyroid	C5	Skeletal_Myh2	Muscle	5416	0.662751	Skeletal_Myh2	NA	NA
Thyroid_AN45#Thyroid_AN45_BC05642_N01	Thyroid_AN45	7.835	91	714	0.0873715	1	0.317639	176	3101	4086	809	1.69619	1.8	Thyroid	C5	Skeletal_Myh7	Muscle	3430	0.419726	Skeletal_Myh7	NA	NA
Thyroid_AN45#Thyroid_AN45_BC05641_N02	Thyroid_AN45	16.53	384	2481	0.207685	1	0.261724	198	4734	5973	1041	0.926259	1.73333	Thyroid	C5	Skeletal_Myh4	Muscle	7265	0.608153	Skeletal_Myh4	NA	NA
Thyroid_AN45#Thyroid_AN45_BC05639_N01	Thyroid_AN45	9.241	140	994	0.121516	1	0.333116	186	3068	4090	836	0	0.4	Thyroid	C5	Skeletal_Myh2	Muscle	4217	0.515526	Skeletal_Myh2	NA	NA
Thyroid_AN45#Thyroid_AN45_BC05637_N01	Thyroid_AN45	10.701	254	1707	0.208578	1	0.307766	203	3129	4092	760	0	0.533333	Thyroid	C5	Skeletal_Myh4	Muscle	4661	0.569526	Skeletal_Myh4	NA	NA
Thyroid_AN45#Thyroid_AN45_BC05636_N01	Thyroid_AN45	10.923	171	1289	0.157502	1	0.242636	124	3293	4092	675	0	0.733333	Thyroid	C5	Skeletal_Myh2	Muscle	4601	0.562195	Skeletal_Myh2	NA	NA
Thyroid_AN45#Thyroid_AN45_BC05632_N01	Thyroid_AN45	18.368	269	1615	0.197144	1	0.292114	158	3170	4096	768	0	1.13333	Thyroid	C5	Skeletal_Myh4	Muscle	5132	0.626465	Skeletal_Myh4	NA	NA
Thyroid_AN45#Thyroid_AN45_BC05625_N01	Thyroid_AN45	10.396	189	1295	0.157927	1	0.295009	142	3166	4100	792	0	1.33333	Thyroid	C5	Skeletal_Myh4	Muscle	3996	0.487317	Skeletal_Myh4	NA	NA
Thyroid_AN45#Thyroid_AN45_BC05624_N01	Thyroid_AN45	7.921	156	1224	0.149159	1	0.314643	181	3121	4103	801	31.2602	3.6	Thyroid	C5	Skeletal_Myh7	Muscle	4020	0.489885	Skeletal_Myh7	NA	NA
Thyroid_AN45#Thyroid_AN45_BC05623_N01	Thyroid_AN45	15.149	153	1023	0.124665	1	0.36995	247	2995	4103	861	7.37967	2.26667	Thyroid	C5	Skeletal_Myh2	Muscle	3678	0.448209	Skeletal_Myh2	NA	NA
Thyroid_AN45#Thyroid_AN45_BC05620_N01	Thyroid_AN45	11.994	212	1495	0.182051	1	0.315604	206	3121	4106	779	0	0.533333	Thyroid	C5	Skeletal_Myh4	Muscle	4474	0.544812	Skeletal_Myh4	NA	NA
Thyroid_AN45#Thyroid_AN45_BC05618_N01	Thyroid_AN45	20.792	210	1248	0.151936	1	0.294767	176	3172	4107	759	0	0.533333	Thyroid	C5	Skeletal_Myh2	Muscle	4982	0.606525	Skeletal_Myh2	NA	NA
Thyroid_AN45#Thyroid_AN45_BC05616_N02	Thyroid_AN45	15.087	160	1049	0.0913127	1	0.295152	223	4435	5744	1086	0	0.6	Thyroid	C10	Myosatellite	Muscle	4090	0.356024	Follicular	NA	NA
Thyroid_AN45#Thyroid_AN45_BC05614_N02	Thyroid_AN45	5.048	130	1087	0.0787567	1	0.292564	237	5339	6901	1325	0.443764	1.66667	Thyroid	C5	Skeletal_Myh4	Muscle	4607	0.333792	Skeletal_Myh4	NA	NA
Thyroid_AN45#Thyroid_AN45_BC05613_N01	Thyroid_AN45	11.448	185	1200	0.146021	1	0.349425	229	3045	4109	835	0	0.533333	Thyroid	C5	Skeletal_Myh2	Muscle	4917	0.598321	Skeletal_Myh2	NA	NA
Thyroid_AN45#Thyroid_AN45_BC05612_N02	Thyroid_AN45	18.656	358	2242	0.21989	1	0.289001	245	3955	5098	898	0	0.866667	Thyroid	C5	Skeletal_Myh4	Muscle	5855	0.574245	Skeletal_Myh4	NA	NA
Thyroid_AN45#Thyroid_AN45_BC05611_N02	Thyroid_AN45	17.595	311	1848	0.181675	1	0.29778	195	3919	5086	972	13.3359	2.66667	Thyroid	C5	Skeletal_Myh2	Muscle	6248	0.614235	Skeletal_Myh2	NA	NA
Thyroid_AN45#Thyroid_AN45_BC05610_N01	Thyroid_AN45	13.225	187	1314	0.159815	1	0.293581	194	3178	4111	739	142.776	7.53333	Thyroid	C5	Skeletal_Myh4	Muscle	4211	0.512162	Skeletal_Myh4	NA	NA
Thyroid_AN45#Thyroid_AN45_BC05609_N03	Thyroid_AN45	16.363	314	2262	0.181483	1	0.318663	317	4726	6232	1189	0	0.333333	Thyroid	C5	Skeletal_Myh4	Muscle	6965	0.558809	Skeletal_Myh4	NA	NA
Thyroid_AN45#Thyroid_AN45_BC05607_N01	Thyroid_AN45	4.059	41	281	0.0341351	1	0.403341	230	2933	4116	953	0	0.466667	Thyroid	C10	Thyroid_Stromal	Stromal	1617	0.196429	Thyroid_Stromal	NA	NA
Thyroid_AN45#Thyroid_AN45_BC05606_N01	Thyroid_AN45	15.302	255	1672	0.20311	1	0.29312	186	3183	4116	747	0	0.333333	Thyroid	C5	Skeletal_Myh4	Muscle	4819	0.585398	Skeletal_Myh4	NA	NA
Thyroid_AN45#Thyroid_AN45_BC05602_N01	Thyroid_AN45	14.542	235	1442	0.175042	1	0.235824	139	3333	4119	647	0	1	Thyroid	C5	Skeletal_Myh2	Muscle	5379	0.65295	Skeletal_Myh2	NA	NA
Thyroid_AN45#Thyroid_AN45_BC05601_N02	Thyroid_AN45	15.155	375	2289	0.157819	1	0.284222	274	5647	7252	1331	4.63972	2.06667	Thyroid	C5	Neuroendocrine	Endocrine	8145	0.561569	Neuroendocrine	NA	NA
Thyroid_AN45#Thyroid_AN45_BC05599_N01	Thyroid_AN45	6.661	111	864	0.104803	1	0.352806	227	3047	4122	848	0	1.4	Thyroid	C5	Skeletal_Myh2	Muscle	3450	0.418486	Skeletal_Myh2	NA	NA
Thyroid_AN45#Thyroid_AN45_BC05598_N01	Thyroid_AN45	26.04	263	1475	0.178788	1	0.303318	203	3165	4125	757	0	0.8	Thyroid	C5	Skeletal_Myh2	Muscle	5728	0.694303	Skeletal_Myh2	NA	NA
Thyroid_AN45#Thyroid_AN45_BC05597_N04	Thyroid_AN45	11.542	443	2920	0.175692	1	0.339674	442	6203	8310	1665	4.63972	2.06667	Thyroid	C5	Skeletal_Myh7	Muscle	9622	0.578941	Skeletal_Myh7	NA	NA
Thyroid_AN45#Thyroid_AN45_BC05595_N01	Thyroid_AN45	6.106	74	727	0.0880145	1	0.350998	201	3057	4130	872	0	1.13333	Thyroid	C5	Skeletal_Myh7	Muscle	3152	0.381598	Skeletal_Myh7	NA	NA
Thyroid_AN45#Thyroid_AN45_BC05593_N02	Thyroid_AN45	5.941	123	1107	0.10049	1	0.383225	267	3982	5508	1259	0	0.6	Thyroid	C5	Skeletal_Myh4	Muscle	4578	0.415577	Skeletal_Myh4	NA	NA
Thyroid_AN45#Thyroid_AN45_BC05592_N02	Thyroid_AN45	17.822	279	1873	0.209742	1	0.152555	5	3874	4465	586	1.69619	1.8	Thyroid	C5	Skeletal_Myh2	Muscle	5471	0.612654	Skeletal_Myh2	NA	NA
Thyroid_AN45#Thyroid_AN45_BC05591_N01	Thyroid_AN45	17.898	235	1501	0.181587	1	0.307498	225	3161	4133	747	0	1.53333	Thyroid	C5	Skeletal_Myh7	Muscle	5143	0.622187	Skeletal_Myh7	NA	NA
Thyroid_AN45#Thyroid_AN45_BC05590_N01	Thyroid_AN45	16.238	205	1237	0.149613	1	0.32585	195	3118	4134	821	0	0.533333	Thyroid	C5	Skeletal_Myh2	Muscle	4469	0.540518	Skeletal_Myh2	NA	NA
Thyroid_AN45#Thyroid_AN45_BC05589_N01	Thyroid_AN45	6.931	70	639	0.0772859	1	0.314467	150	3145	4134	839	0	0.133333	Thyroid	C7	Thyroid_Endothelial	Endothelial	2300	0.278181	Thyroid_Endothelial	NA	NA
Thyroid_AN45#Thyroid_AN45_BC05587_N02	Thyroid_AN45	18.513	402	2527	0.196501	1	0.332366	340	4826	6430	1264	0	0.333333	Thyroid	C5	Skeletal_Myh4	Muscle	7385	0.574261	Skeletal_Myh4	NA	NA
Thyroid_AN45#Thyroid_AN45_BC05584_N01	Thyroid_AN45	21.683	219	1455	0.175852	1	0.294836	184	3195	4137	758	0	0.933333	Thyroid	C5	Skeletal_Myh7	Muscle	4744	0.573362	Skeletal_Myh7	NA	NA
Thyroid_AN45#Thyroid_AN45_BC05582_N02	Thyroid_AN45	16.771	415	2683	0.236304	1	0.311994	291	4327	5677	1059	0	1.4	Thyroid	C5	Skeletal_Myh4	Muscle	7283	0.641448	Skeletal_Myh4	NA	NA
Thyroid_AN45#Thyroid_AN45_BC05581_N02	Thyroid_AN45	11.743	255	1648	0.138348	1	0.393868	393	4273	5956	1290	0	0.933333	Thyroid	C5	Skeletal_Myh2	Muscle	6757	0.567243	Skeletal_Myh2	NA	NA
Thyroid_AN45#Thyroid_AN45_BC05580_N01	Thyroid_AN45	5.817	94	772	0.0932367	1	0.362739	208	3038	4140	894	0	0.4	Thyroid	C5	Skeletal_Myh4	Muscle	3375	0.407609	Skeletal_Myh4	NA	NA
Thyroid_AN45#Thyroid_AN45_BC05579_N02	Thyroid_AN45	16.552	326	2146	0.189175	1	0.294977	218	4380	5672	1074	0	0.333333	Thyroid	C5	Skeletal_Myh2	Muscle	7381	0.650652	Skeletal_Myh2	NA	NA
Thyroid_AN45#Thyroid_AN45_BC05576_N01	Thyroid_AN45	16.238	164	1055	0.127262	1	0.289269	160	3215	4145	770	0	0.133333	Thyroid	C10	Thyroid_Stromal	Stromal	3997	0.482147	Thyroid_Stromal	NA	NA
Thyroid_AN45#Thyroid_AN45_BC05575_N02	Thyroid_AN45	11.346	212	1572	0.122525	1	0.273576	217	5037	6415	1161	0	0.733333	Thyroid	C5	Skeletal_Myh2	Muscle	6665	0.519486	Skeletal_Myh2	NA	NA
Thyroid_AN45#Thyroid_AN45_BC05574_N02	Thyroid_AN45	16.864	264	1700	0.150522	1	0.333097	329	4236	5647	1082	0	1.06667	Thyroid	C5	Skeletal_Myh2	Muscle	6219	0.550646	Skeletal_Myh2	NA	NA
Thyroid_AN45#Thyroid_AN45_BC05571_N03	Thyroid_AN45	25.336	499	2879	0.213893	1	0.287792	266	5226	6730	1238	7.37967	2.26667	Thyroid	C5	Skeletal_Myh7	Muscle	8593	0.63841	Skeletal_Myh7	NA	NA
Thyroid_AN45#Thyroid_AN45_BC05570_N01	Thyroid_AN45	13.795	209	1221	0.147179	1	0.306868	197	3174	4148	777	0	0.2	Thyroid	C5	Skeletal_Myh7	Muscle	4860	0.585824	Skeletal_Myh7	NA	NA
Thyroid_AN45#Thyroid_AN45_BC05569_N01	Thyroid_AN45	10.436	195	1413	0.1702	1	0.352558	214	3069	4151	868	24.2587	3.26667	Thyroid	C5	Skeletal_Myh4	Muscle	4913	0.591785	Skeletal_Myh4	NA	NA
Thyroid_AN45#Thyroid_AN45_BC05568_N01	Thyroid_AN45	11.152	214	1356	0.163216	1	0.314141	183	3161	4154	810	0	1.26667	Thyroid	C5	Skeletal_Myh2	Muscle	4779	0.575229	Skeletal_Myh2	NA	NA
Thyroid_AN45#Thyroid_AN45_BC05567_N01	Thyroid_AN45	7.87	155	1220	0.146776	1	0.292691	165	3215	4156	776	16.9062	2.86667	Thyroid	C5	Skeletal_Myh4	Muscle	4144	0.498556	Skeletal_Myh4	NA	NA
Thyroid_AN45#Thyroid_AN45_BC05566_N01	Thyroid_AN45	14.074	199	1212	0.145708	1	0.200289	98	3465	4159	596	0	0.466667	Thyroid	C5	Skeletal_Myh2	Muscle	5171	0.621664	Skeletal_Myh2	NA	NA
Thyroid_AN45#Thyroid_AN45_BC05565_N01	Thyroid_AN45	5.067	87	634	0.0762202	1	0.309921	159	3175	4159	825	0	0.866667	Thyroid	C5	Skeletal_Myh4	Muscle	2748	0.330368	Skeletal_Myh4	NA	NA
Thyroid_AN45#Thyroid_AN45_BC05564_N02	Thyroid_AN45	9.817	233	1787	0.155689	1	0.301361	225	4410	5739	1104	0	0.666667	Thyroid	C5	Skeletal_Myh4	Muscle	5978	0.520822	Skeletal_Myh4	NA	NA
Thyroid_AN45#Thyroid_AN45_BC05562_N01	Thyroid_AN45	13.321	222	1326	0.15926	1	0.306654	206	3186	4163	771	39.9914	4	Thyroid	C5	Skeletal_Myh2	Muscle	4844	0.581792	Skeletal_Myh2	NA	NA
Thyroid_AN45#Thyroid_AN45_BC05559_N01	Thyroid_AN45	9.059	183	1348	0.161786	1	0.309239	178	3182	4166	806	31.2602	3.6	Thyroid	C5	Skeletal_Myh4	Muscle	4181	0.5018	Skeletal_Myh4	NA	NA
Thyroid_AN45#Thyroid_AN45_BC05556_N01	Thyroid_AN45	12.056	207	1352	0.162149	1	0.302812	169	3200	4169	800	0	0.8	Thyroid	C5	Skeletal_Myh2	Muscle	5015	0.601463	Skeletal_Myh2	NA	NA
Thyroid_AN45#Thyroid_AN45_BC05554_N01	Thyroid_AN45	11.412	219	1525	0.182722	1	0.29556	197	3221	4173	755	0	1.4	Thyroid	C5	Skeletal_Myh2	Muscle	5277	0.632279	Skeletal_Myh2	NA	NA
Thyroid_AN45#Thyroid_AN45_BC05553_N02	Thyroid_AN45	13.727	409	2639	0.216382	1	0.34258	266	4542	6098	1290	0	0.933333	Thyroid	C5	Skeletal_Myh4	Muscle	7116	0.58347	Skeletal_Myh4	NA	NA
Thyroid_AN45#Thyroid_AN45_BC05551_N02	Thyroid_AN45	13.376	331	2259	0.206452	1	0.274697	205	4292	5471	974	0	0.733333	Thyroid	C5	Skeletal_Myh4	Muscle	6744	0.616341	Skeletal_Myh4	NA	NA
Thyroid_AN45#Thyroid_AN45_BC05550_N01	Thyroid_AN45	8.508	116	1122	0.134339	1	0.33975	188	3117	4176	871	0	0.533333	Thyroid	C12	Thyroid_Stromal	Stromal	3441	0.411997	Thyroid_Stromal	NA	NA
Thyroid_AN45#Thyroid_AN45_BC05549_N01	Thyroid_AN45	7.987	121	932	0.111483	1	0.362007	195	3069	4180	916	0	1.26667	Thyroid	C5	Skeletal_Myh2	Muscle	4265	0.510167	Skeletal_Myh2	NA	NA
Thyroid_AN45#Thyroid_AN45_BC05546_N01	Thyroid_AN45	21.858	287	1512	0.180818	1	0.334078	214	3134	4181	833	0	0.933333	Thyroid	C5	Skeletal_Myh2	Muscle	5255	0.628438	Skeletal_Myh2	NA	NA
Thyroid_AN45#Thyroid_AN45_BC05544_N01	Thyroid_AN45	6.574	83	714	0.0852639	1	0.37459	218	3046	4187	923	0	0.266667	Thyroid	C5	Skeletal_Myh2	Muscle	3468	0.414139	Skeletal_Myh2	NA	NA
Thyroid_AN45#Thyroid_AN45_BC05543_N01	Thyroid_AN45	7.096	86	704	0.0840497	1	0.432285	309	2924	4188	955	37.0074	3.86667	Thyroid	C5	Skeletal_Myh4	Muscle	2576	0.307545	Skeletal_Myh4	NA	NA
Thyroid_AN45#Thyroid_AN45_BC05542_N01	Thyroid_AN45	12.701	186	1171	0.139737	1	0.350306	217	3103	4190	870	0	0.4	Thyroid	C5	Skeletal_Myh2	Muscle	4544	0.542243	Skeletal_Myh2	NA	NA
Thyroid_AN45#Thyroid_AN45_BC05541_N01	Thyroid_AN45	6.506	115	917	0.109427	1	0.362602	229	3075	4190	886	0	0.333333	Thyroid	C5	Skeletal_Myh2	Muscle	4139	0.493914	Skeletal_Myh2	NA	NA
Thyroid_AN45#Thyroid_AN45_BC05540_N02	Thyroid_AN45	19.853	391	2136	0.178119	1	0.306034	260	4591	5996	1145	0	1.53333	Thyroid	C5	Skeletal_Myh2	Muscle	7628	0.636091	Skeletal_Myh2	NA	NA
Thyroid_AN45#Thyroid_AN45_BC05538_N02	Thyroid_AN45	15.886	361	2407	0.21518	1	0.313219	296	4259	5593	1038	0	0.4	Thyroid	C5	Skeletal_Myh4	Muscle	6248	0.558555	Skeletal_Myh4	NA	NA
Thyroid_AN45#Thyroid_AN45_BC05537_N01	Thyroid_AN45	15.149	153	1034	0.123271	1	0.299257	167	3228	4194	799	0	1.26667	Thyroid	C5	Skeletal_Myh2	Muscle	3758	0.448021	Skeletal_Myh2	NA	NA
Thyroid_AN45#Thyroid_AN45_BC05536_N01	Thyroid_AN45	11.528	163	1061	0.12646	1	0.282875	169	3270	4195	756	0	0.8	Thyroid	C5	Skeletal_Myh4	Muscle	3898	0.464601	Skeletal_Myh4	NA	NA
Thyroid_AN45#Thyroid_AN45_BC05531_N01	Thyroid_AN45	8.991	168	1159	0.138009	1	0.364198	226	3078	4199	895	7.37967	2.26667	Thyroid	C5	Skeletal_Myh2	Muscle	4448	0.52965	Skeletal_Myh2	NA	NA
Thyroid_AN45#Thyroid_AN45_BC05529_N01	Thyroid_AN45	6.645	198	1504	0.179005	1	0.376926	236	3051	4201	914	0	0.666667	Thyroid	C7	Thyroid_Endothelial	Endothelial	4550	0.541538	Thyroid_Endothelial	NA	NA
Thyroid_AN45#Thyroid_AN45_BC05528_N01	Thyroid_AN45	10.358	204	1296	0.154212	1	0.338217	211	3140	4202	851	10.0331	2.46667	Thyroid	C5	Skeletal_Myh4	Muscle	5024	0.597811	Skeletal_Myh4	NA	NA
Thyroid_AN45#Thyroid_AN45_BC05526_N01	Thyroid_AN45	9.035	146	1197	0.142263	1	0.353604	208	3108	4207	891	0	0.2	Thyroid	C5	Skeletal_Myh2	Muscle	4174	0.496078	Skeletal_Myh2	NA	NA
Thyroid_AN45#Thyroid_AN45_BC05525_N02	Thyroid_AN45	9.714	260	1748	0.140877	1	0.308585	282	4741	6204	1181	0	0.333333	Thyroid	C5	Skeletal_Myh2	Muscle	6873	0.553917	Skeletal_Myh2	NA	NA
Thyroid_AN45#Thyroid_AN45_BC05524_N01	Thyroid_AN45	4.637	96	919	0.109197	1	0.320778	186	3186	4208	836	0	1.2	Thyroid	C5	Skeletal_Myh4	Muscle	3662	0.435124	Skeletal_Myh4	NA	NA
Thyroid_AN45#Thyroid_AN45_BC05521_N02	Thyroid_AN45	8.873	233	1554	0.135201	1	0.308515	238	4392	5747	1117	0	1.06667	Thyroid	C5	Skeletal_Myh2	Muscle	6284	0.54672	Skeletal_Myh2	NA	NA
Thyroid_AN45#Thyroid_AN45_BC05519_N02	Thyroid_AN45	18.372	334	1880	0.14644	1	0.3508	358	4752	6419	1309	0	1.2	Thyroid	C5	Skeletal_Myh2	Muscle	7181	0.559355	Skeletal_Myh2	NA	NA
Thyroid_AN45#Thyroid_AN45_BC05518_N02	Thyroid_AN45	25.047	468	2896	0.264523	1	0.310196	246	4178	5474	1050	0.926259	1.73333	Thyroid	C5	Skeletal_Myh4	Muscle	7383	0.67437	Skeletal_Myh4	NA	NA
Thyroid_AN45#Thyroid_AN45_BC05517_N01	Thyroid_AN45	14.821	247	1509	0.179089	1	0.284451	163	3280	4213	770	0	1.46667	Thyroid	C5	Skeletal_Myh2	Muscle	5206	0.61785	Skeletal_Myh2	NA	NA
Thyroid_AN45#Thyroid_AN45_BC05515_N02	Thyroid_AN45	7.156	159	1264	0.110028	1	0.340177	294	4286	5744	1164	14.6444	2.73333	Thyroid	C5	Skeletal_Myh2	Muscle	5697	0.495909	Skeletal_Myh2	NA	NA
Thyroid_AN45#Thyroid_AN45_BC05514_N01	Thyroid_AN45	11.262	182	1251	0.148363	1	0.308504	208	3222	4216	786	0	0.533333	Thyroid	C5	Skeletal_Myh2	Muscle	4878	0.57851	Skeletal_Myh2	NA	NA
Thyroid_AN45#Thyroid_AN45_BC05511_N01	Thyroid_AN45	8.546	164	1224	0.145092	1	0.295853	182	3255	4218	781	0	1	Thyroid	C5	Skeletal_Myh4	Muscle	4165	0.493717	Skeletal_Myh4	NA	NA
Thyroid_AN45#Thyroid_AN45_BC05509_N01	Thyroid_AN45	20.594	260	1651	0.195523	1	0.296683	178	3256	4222	788	0	1.4	Thyroid	C5	Skeletal_Myh2	Muscle	5297	0.627309	Skeletal_Myh2	NA	NA
Thyroid_AN45#Thyroid_AN45_BC05508_N02	Thyroid_AN45	20.792	441	2612	0.216944	1	0.277589	207	4712	6020	1101	7.37967	2.26667	Thyroid	C5	Skeletal_Myh2	Muscle	8465	0.703073	Skeletal_Myh2	NA	NA
Thyroid_AN45#Thyroid_AN45_BC05507_N01	Thyroid_AN45	13.861	245	1546	0.183002	1	0.286236	173	3284	4224	767	50.0028	4.4	Thyroid	C5	Skeletal_Myh4	Muscle	5233	0.619437	Skeletal_Myh4	NA	NA
Thyroid_AN45#Thyroid_AN45_BC05506_N01	Thyroid_AN45	17.624	267	1694	0.200473	1	0.301201	210	3247	4225	768	0	0.733333	Thyroid	C5	Skeletal_Myh2	Muscle	5911	0.699527	Skeletal_Myh2	NA	NA
Thyroid_AN45#Thyroid_AN45_BC05505_N01	Thyroid_AN45	6.601	90	704	0.0833136	1	0.245578	119	3392	4225	714	56.5962	4.66667	Thyroid	C5	Neuroendocrine	Endocrine	2852	0.337515	Neuroendocrine	NA	NA
Thyroid_AN45#Thyroid_AN45_BC05504_N01	Thyroid_AN45	15.422	257	1811	0.214269	1	0.316511	205	3210	4226	811	0	0.866667	Thyroid	C5	Skeletal_Myh4	Muscle	5479	0.648249	Skeletal_Myh4	NA	NA
Thyroid_AN45#Thyroid_AN45_BC05501_N01	Thyroid_AN45	11.02	128	995	0.117612	1	0.334806	218	3169	4230	843	11.239	2.53333	Thyroid	C5	Skeletal_Myh4	Muscle	4250	0.502364	Skeletal_Myh4	NA	NA
Thyroid_AN45#Thyroid_AN45_BC05500_N01	Thyroid_AN45	11.047	212	1362	0.160955	1	0.271334	161	3328	4231	742	0	1.53333	Thyroid	C5	Skeletal_Myh2	Muscle	4889	0.577759	Skeletal_Myh2	NA	NA
Thyroid_AN45#Thyroid_AN45_BC05499_N02	Thyroid_AN45	6.702	176	1393	0.111816	1	0.384838	361	4498	6229	1370	39.9914	4	Thyroid	C5	Skeletal_Myh2	Muscle	6004	0.481939	Skeletal_Myh2	NA	NA
Thyroid_AN45#Thyroid_AN45_BC05498_N01	Thyroid_AN45	16.195	229	1481	0.174935	1	0.308501	181	3235	4233	817	0	1.33333	Thyroid	C5	Skeletal_Myh2	Muscle	5283	0.624026	Skeletal_Myh2	NA	NA
Thyroid_AN45#Thyroid_AN45_BC05497_N01	Thyroid_AN45	25.663	324	1989	0.23494	1	0.282727	179	3300	4233	754	0	1.46667	Thyroid	C5	Skeletal_Myh4	Muscle	5484	0.647768	Skeletal_Myh4	NA	NA
Thyroid_AN45#Thyroid_AN45_BC05494_N01	Thyroid_AN45	16.388	240	1547	0.182515	1	0.238819	142	3421	4238	675	0	0.866667	Thyroid	C5	Skeletal_Myh4	Muscle	4433	0.523006	Skeletal_Myh4	NA	NA
Thyroid_AN45#Thyroid_AN45_BC05493_N01	Thyroid_AN45	7.921	88	721	0.0850637	1	0.290107	185	3285	4238	768	0	0.133333	Thyroid	C7	Thyroid_Endothelial	Endothelial	2361	0.278551	Thyroid_Endothelial	NA	NA
Thyroid_AN45#Thyroid_AN45_BC05491_N01	Thyroid_AN45	11.412	219	1320	0.155697	1	0.320149	205	3211	4239	823	0	0.133333	Thyroid	C5	Skeletal_Myh2	Muscle	5216	0.615239	Skeletal_Myh2	NA	NA
Thyroid_AN45#Thyroid_AN45_BC05490_N01	Thyroid_AN45	6.245	82	788	0.0929464	1	0.205289	60	3517	4239	662	0	1.13333	Thyroid	C5	Skeletal_Myh2	Muscle	3988	0.470394	Skeletal_Myh2	NA	NA
Thyroid_AN45#Thyroid_AN45_BC05489_N02	Thyroid_AN45	10.946	199	1534	0.118952	1	0.450292	484	4446	6448	1518	0	0.0666667	Thyroid	C10	Myosatellite	Muscle	4781	0.370735	Follicular	NA	NA
Thyroid_AN45#Thyroid_AN45_BC05488_N01	Thyroid_AN45	7.835	182	1455	0.17158	1	0.306626	184	3245	4240	811	0	0.133333	Thyroid	C5	Skeletal_Myh4	Muscle	4511	0.531958	Skeletal_Myh4	NA	NA
Thyroid_AN45#Thyroid_AN45_BC05487_N02	Thyroid_AN45	10.225	284	2258	0.184779	1	0.348786	338	4530	6110	1242	0	0.866667	Thyroid	C5	Skeletal_Myh4	Muscle	6817	0.557856	Skeletal_Myh4	NA	NA
Thyroid_AN45#Thyroid_AN45_BC05485_N02	Thyroid_AN45	12.176	289	1902	0.172158	1	0.259749	170	4385	5524	969	0	0.866667	Thyroid	C5	Skeletal_Myh2	Muscle	6657	0.602552	Skeletal_Myh2	NA	NA
Thyroid_AN45#Thyroid_AN45_BC05484_N03	Thyroid_AN45	22.442	510	3288	0.185868	1	0.35722	595	6517	8845	1733	0	1.06667	Thyroid	C5	Skeletal_Myh4	Muscle	9119	0.515489	Skeletal_Myh4	NA	NA
Thyroid_AN45#Thyroid_AN45_BC05482_N04	Thyroid_AN45	13.442	353	2276	0.145116	1	0.143482	22	6858	7842	962	0	0.666667	Thyroid	C5	Skeletal_Myh4	Muscle	7838	0.499745	Skeletal_Myh4	NA	NA
Thyroid_AN45#Thyroid_AN45_BC05481_N02	Thyroid_AN45	22.692	424	2432	0.231311	1	0.302205	222	4037	5257	998	3.09771	1.93333	Thyroid	C5	Skeletal_Myh4	Muscle	7545	0.717615	Skeletal_Myh4	NA	NA
Thyroid_AN45#Thyroid_AN45_BC05479_N01	Thyroid_AN45	15.895	297	1710	0.201271	1	0.349	211	3149	4248	888	0	1	Thyroid	C5	Skeletal_Myh2	Muscle	5488	0.645951	Skeletal_Myh2	NA	NA
Thyroid_AN45#Thyroid_AN45_BC05478_N01	Thyroid_AN45	22.725	241	1386	0.163136	1	0.357188	189	3130	4248	929	72.6562	5.26667	Thyroid	C5	Skeletal_Myh4	Muscle	5146	0.605697	Skeletal_Myh4	NA	NA
Thyroid_AN45#Thyroid_AN45_BC05476_N01	Thyroid_AN45	7.692	101	831	0.0977877	1	0.378203	240	3083	4249	926	4.63972	2.06667	Thyroid	C5	Skeletal_Myh2	Muscle	3914	0.460579	Skeletal_Myh2	NA	NA
Thyroid_AN45#Thyroid_AN45_BC05475_N01	Thyroid_AN45	19.597	287	1878	0.220889	1	0.241893	142	3423	4251	686	8.11427	2.33333	Thyroid	C5	Skeletal_Myh2	Muscle	5733	0.674312	Skeletal_Myh2	NA	NA
Thyroid_AN45#Thyroid_AN45_BC05474_N01	Thyroid_AN45	13.692	242	1331	0.156515	1	0.385919	234	3068	4252	950	12.4843	2.6	Thyroid	C5	Skeletal_Myh2	Muscle	4944	0.581373	Skeletal_Myh2	NA	NA
Thyroid_AN45#Thyroid_AN45_BC05473_N02	Thyroid_AN45	19.274	438	2518	0.209345	1	0.300606	301	4624	6014	1089	6.3143	2.2	Thyroid	C5	Skeletal_Myh2	Muscle	8154	0.677918	Skeletal_Myh2	NA	NA
Thyroid_AN45#Thyroid_AN45_BC05472_N01	Thyroid_AN45	14.785	336	1829	0.215075	1	0.279182	179	3324	4252	749	0	0.266667	Thyroid	C5	Skeletal_Myh2	Muscle	6154	0.723659	Skeletal_Myh2	NA	NA
Thyroid_AN45#Thyroid_AN45_BC05470_N01	Thyroid_AN45	25	303	1736	0.203852	1	0.291477	177	3297	4258	784	7.37967	2.26667	Thyroid	C5	Skeletal_Myh4	Muscle	5631	0.661226	Skeletal_Myh4	NA	NA
Thyroid_AN45#Thyroid_AN45_BC05469_N01	Thyroid_AN45	7.921	108	805	0.0945279	1	0.353465	212	3146	4258	900	0	1.6	Thyroid	C5	Skeletal_Myh2	Muscle	3736	0.438704	Skeletal_Myh2	NA	NA
Thyroid_AN45#Thyroid_AN45_BC05468_N02	Thyroid_AN45	11.821	197	1409	0.116177	1	0.375369	399	4409	6064	1256	11.239	2.53333	Thyroid	C5	Skeletal_Myh2	Muscle	5994	0.494228	Skeletal_Myh2	NA	NA
Thyroid_AN45#Thyroid_AN45_BC05463_N01	Thyroid_AN45	9.901	170	1084	0.127021	1	0.317382	192	3239	4267	836	9.25171	2.4	Thyroid	C5	Skeletal_Myh2	Muscle	4703	0.55109	Skeletal_Myh2	NA	NA
Thyroid_AN45#Thyroid_AN45_BC05462_N02	Thyroid_AN45	24.972	454	2727	0.242572	1	0.321655	307	4253	5621	1061	0	0.866667	Thyroid	C5	Skeletal_Myh4	Muscle	8309	0.739103	Skeletal_Myh4	NA	NA
Thyroid_AN45#Thyroid_AN45_BC05461_N02	Thyroid_AN45	6.337	64	432	0.0361688	1	0.499372	439	3983	5972	1550	0	0.466667	Thyroid	C8	Thyroid_Stromal	Stromal	2002	0.167616	Thyroid_Stromal	NA	NA
Thyroid_AN45#Thyroid_AN45_BC05460_N01	Thyroid_AN45	7.003	145	1342	0.157143	1	0.227011	75	3480	4270	715	0	0.733333	Thyroid	C5	Skeletal_Myh4	Muscle	4563	0.534309	Skeletal_Myh4	NA	NA
Thyroid_AN45#Thyroid_AN45_BC05458_N02	Thyroid_AN45	23.267	470	2757	0.224292	1	0.310168	297	4691	6146	1158	0	1.26667	Thyroid	C5	Skeletal_Myh2	Muscle	8607	0.700212	Skeletal_Myh2	NA	NA
Thyroid_AN45#Thyroid_AN45_BC05457_N01	Thyroid_AN45	17.181	295	1789	0.209387	1	0.282498	183	3331	4272	758	8.11427	2.33333	Thyroid	C5	Skeletal_Myh7	Muscle	5692	0.666199	Skeletal_Myh7	NA	NA
Thyroid_AN45#Thyroid_AN45_BC05455_N03	Thyroid_AN45	18.161	642	3881	0.268062	1	0.297079	349	5581	7239	1309	0	1.33333	Thyroid	C5	Skeletal_Myh4	Muscle	9264	0.639867	Skeletal_Myh4	NA	NA
Thyroid_AN45#Thyroid_AN45_BC05454_N01	Thyroid_AN45	19.307	234	1432	0.167525	1	0.295544	192	3299	4274	783	0	1.26667	Thyroid	C5	Skeletal_Myh2	Muscle	5486	0.641788	Skeletal_Myh2	NA	NA
Thyroid_AN45#Thyroid_AN45_BC05453_N01	Thyroid_AN45	16.337	231	1230	0.143893	1	0.254844	125	3406	4274	743	97.6506	6.13333	Thyroid	C5	Skeletal_Myh4	Muscle	4648	0.543753	Skeletal_Myh4	NA	NA
Thyroid_AN45#Thyroid_AN45_BC05451_N04	Thyroid_AN45	4.074	72	831	0.0440615	1	0.329292	413	7094	9430	1923	3.09771	1.93333	Thyroid	C7	Thyroid_Endothelial	Endothelial	4083	0.21649	Thyroid_Endothelial	NA	NA
Thyroid_AN45#Thyroid_AN45_BC05450_N01	Thyroid_AN45	10.269	223	1370	0.160122	1	0.307457	182	3272	4278	824	0	1.13333	Thyroid	C5	Skeletal_Myh2	Muscle	5055	0.590813	Skeletal_Myh2	NA	NA
Thyroid_AN45#Thyroid_AN45_BC05449_N01	Thyroid_AN45	11.386	184	1344	0.157046	1	0.337187	251	3200	4279	828	2.51978	1.86667	Thyroid	C5	Skeletal_Myh7	Muscle	4870	0.569058	Skeletal_Myh7	NA	NA
Thyroid_AN45#Thyroid_AN45_BC05448_N02	Thyroid_AN45	10.507	260	1420	0.110368	1	0.238783	195	5193	6433	1045	0	0.133333	Thyroid	C5	Skeletal_Myh2	Muscle	6049	0.470154	Skeletal_Myh2	NA	NA
Thyroid_AN45#Thyroid_AN45_BC05444_N02	Thyroid_AN45	15.402	350	2060	0.182592	1	0.307906	234	4313	5641	1094	0	0.266667	Thyroid	C5	Skeletal_Myh2	Muscle	7457	0.660964	Skeletal_Myh2	NA	NA
Thyroid_AN45#Thyroid_AN45_BC05443_N04	Thyroid_AN45	19.91	553	3029	0.222492	1	0.098612	13	6196	6807	598	66.9347	5.06667	Thyroid	C5	Skeletal_Myh4	Muscle	9170	0.673571	Skeletal_Myh4	NA	NA
Thyroid_AN45#Thyroid_AN45_BC05442_N01	Thyroid_AN45	12.837	188	1247	0.14544	1	0.283917	140	3339	4287	808	34.0962	3.73333	Thyroid	C5	Skeletal_Myh2	Muscle	4450	0.519011	Skeletal_Myh2	NA	NA
Thyroid_AN45#Thyroid_AN45_BC05441_N01	Thyroid_AN45	18.115	247	1497	0.174598	1	0.329302	228	3225	4287	834	0	1.13333	Thyroid	C5	Skeletal_Myh4	Muscle	4860	0.56683	Skeletal_Myh4	NA	NA
Thyroid_AN45#Thyroid_AN45_BC05440_N03	Thyroid_AN45	9.052	128	900	0.0529101	1	0.266567	181	6715	8505	1609	4.00658	2	Thyroid	C5	Skeletal_Myh7	Muscle	3883	0.228277	Skeletal_Myh7	NA	NA
Thyroid_AN45#Thyroid_AN45_BC05439_N02	Thyroid_AN45	19.189	407	2432	0.233174	1	0.313271	232	3971	5215	1012	10.0331	2.46667	Thyroid	C5	Skeletal_Myh4	Muscle	6783	0.650336	Skeletal_Myh4	NA	NA
Thyroid_AN45#Thyroid_AN45_BC05438_N01	Thyroid_AN45	15.237	277	1684	0.196316	1	0.213982	90	3533	4289	666	6.3143	2.2	Thyroid	C5	Skeletal_Myh4	Muscle	5553	0.647354	Skeletal_Myh4	NA	NA
Thyroid_AN45#Thyroid_AN45_BC05437_N01	Thyroid_AN45	7.822	79	544	0.063418	1	0.299697	137	3300	4289	852	0	0.0666667	Thyroid	C10	Myosatellite	Muscle	2118	0.246911	Follicular	NA	NA
Thyroid_AN45#Thyroid_AN45_BC05436_N02	Thyroid_AN45	7.276	158	1296	0.122867	1	0.354044	292	3895	5274	1087	2.51978	1.86667	Thyroid	C5	Skeletal_Myh7	Muscle	5067	0.480375	Skeletal_Myh7	NA	NA
Thyroid_AN45#Thyroid_AN45_BC05434_N01	Thyroid_AN45	5.252	61	548	0.0638397	1	0.342929	217	3196	4292	879	0	0.133333	Thyroid	C7	Thyroid_Endothelial	Endothelial	2126	0.24767	Thyroid_Endothelial	NA	NA
Thyroid_AN45#Thyroid_AN45_BC05433_N02	Thyroid_AN45	6.527	89	787	0.0608286	1	0.291218	204	5010	6469	1255	0	0	Thyroid	C7	Thyroid_Endothelial	Endothelial	3135	0.242309	Thyroid_Endothelial	NA	NA
Thyroid_AN45#Thyroid_AN45_BC05431_N03	Thyroid_AN45	7.921	212	1679	0.118456	1	0.380405	426	5134	7087	1527	6.3143	2.2	Thyroid	C5	Skeletal_Myh2	Muscle	6443	0.454565	Skeletal_Myh2	NA	NA
Thyroid_AN45#Thyroid_AN45_BC05430_N01	Thyroid_AN45	14.641	244	1564	0.182072	1	0.266962	144	3390	4295	761	1.69619	1.8	Thyroid	C5	Skeletal_Myh7	Muscle	5175	0.602445	Skeletal_Myh7	NA	NA
Thyroid_AN45#Thyroid_AN45_BC05429_N03	Thyroid_AN45	18.857	419	2434	0.168864	1	0.273772	124	5658	7207	1425	0	1.4	Thyroid	C5	Skeletal_Myh7	Muscle	8948	0.620785	Skeletal_Myh7	NA	NA
Thyroid_AN45#Thyroid_AN45_BC05428_N02	Thyroid_AN45	6.142	183	1350	0.107673	1	0.361346	349	4605	6269	1315	0.443764	1.66667	Thyroid	C5	Skeletal_Myh2	Muscle	6118	0.487957	Skeletal_Myh2	NA	NA
Thyroid_AN45#Thyroid_AN45_BC05427_N02	Thyroid_AN45	15.801	391	2285	0.173132	1	0.305957	338	5053	6599	1208	0	1.6	Thyroid	C5	Skeletal_Myh2	Muscle	8065	0.611077	Skeletal_Myh2	NA	NA
Thyroid_AN45#Thyroid_AN45_BC05426_N03	Thyroid_AN45	16.641	479	2926	0.202407	1	0.312273	339	5508	7228	1381	93.7272	6	Thyroid	C5	Skeletal_Myh4	Muscle	9386	0.649281	Skeletal_Myh4	NA	NA
Thyroid_AN45#Thyroid_AN45_BC05423_N01	Thyroid_AN45	7.228	73	635	0.0737686	1	0.333333	207	3228	4304	869	0	0.0666667	Thyroid	C7	Thyroid_Endothelial	Endothelial	2576	0.299257	Thyroid_Endothelial	NA	NA
Thyroid_AN45#Thyroid_AN45_BC05421_N01	Thyroid_AN45	6.353	77	617	0.0716442	1	0.359217	224	3168	4306	914	39.9914	4	Thyroid	C5	Skeletal_Myh2	Muscle	3497	0.406061	Skeletal_Myh2	NA	NA
Thyroid_AN45#Thyroid_AN45_BC05418_N01	Thyroid_AN45	13.542	212	1438	0.166821	1	0.263559	158	3411	4310	741	0	1.4	Thyroid	C5	Skeletal_Myh2	Muscle	5247	0.608701	Skeletal_Myh2	NA	NA
Thyroid_AN45#Thyroid_AN45_BC05416_N01	Thyroid_AN45	9.901	195	1367	0.158548	1	0.317543	182	3272	4311	857	4.63972	2.06667	Thyroid	C5	Skeletal_Myh7	Muscle	4669	0.541522	Skeletal_Myh7	NA	NA
Thyroid_AN45#Thyroid_AN45_BC05415_N02	Thyroid_AN45	17.983	445	2659	0.211704	1	0.31822	314	4764	6280	1202	0	1.6	Thyroid	C5	Skeletal_Myh2	Muscle	8470	0.674363	Skeletal_Myh2	NA	NA
Thyroid_AN45#Thyroid_AN45_BC05414_N03	Thyroid_AN45	11.648	400	2699	0.177309	1	0.353789	455	5622	7611	1534	24.2587	3.26667	Thyroid	C5	Skeletal_Myh2	Muscle	9568	0.628564	Skeletal_Myh2	NA	NA
Thyroid_AN45#Thyroid_AN45_BC05413_N01	Thyroid_AN45	18.062	301	1624	0.188137	1	0.343711	225	3212	4316	879	0	0.8	Thyroid	C5	Skeletal_Myh2	Muscle	5551	0.643072	Skeletal_Myh2	NA	NA
Thyroid_AN45#Thyroid_AN45_BC05412_N05	Thyroid_AN45	11.243	335	2293	0.132283	1	0.0457288	11	8288	8667	368	38.7892	3.93333	Thyroid	C5	Skeletal_Myh2	Muscle	8947	0.516153	Skeletal_Myh2	NA	NA
Thyroid_AN45#Thyroid_AN45_BC05411_N01	Thyroid_AN45	13.687	235	1601	0.185344	1	0.294276	197	3337	4319	785	0	1	Thyroid	C5	Skeletal_Myh4	Muscle	5290	0.61241	Skeletal_Myh4	NA	NA
Thyroid_AN45#Thyroid_AN45_BC05410_N02	Thyroid_AN45	12.942	366	2227	0.168101	1	0.330388	326	4979	6624	1319	41.8158	4.06667	Thyroid	C5	Skeletal_Myh2	Muscle	7868	0.593901	Skeletal_Myh2	NA	NA
Thyroid_AN45#Thyroid_AN45_BC05409_N02	Thyroid_AN45	9.684	313	1912	0.156005	1	0.30383	252	4700	6128	1176	43.0458	4.13333	Thyroid	C5	Skeletal_Myh2	Muscle	7115	0.580532	Skeletal_Myh2	NA	NA
Thyroid_AN45#Thyroid_AN45_BC05407_N02	Thyroid_AN45	13.671	359	2273	0.206749	1	0.330027	297	4133	5497	1067	0	0.933333	Thyroid	C5	Skeletal_Myh4	Muscle	6546	0.595416	Skeletal_Myh4	NA	NA
Thyroid_AN45#Thyroid_AN45_BC05404_N02	Thyroid_AN45	16.486	358	2393	0.17979	1	0.30798	350	5088	6655	1217	0	1.06667	Thyroid	C5	Skeletal_Myh4	Muscle	7582	0.569647	Skeletal_Myh4	NA	NA
Thyroid_AN45#Thyroid_AN45_BC05403_N01	Thyroid_AN45	10.441	174	1176	0.135828	1	0.282287	194	3376	4329	759	0	0.866667	Thyroid	C5	Skeletal_Myh7	Muscle	4565	0.527258	Skeletal_Myh7	NA	NA
Thyroid_AN45#Thyroid_AN45_BC05401_N03	Thyroid_AN45	18.309	564	2942	0.207798	1	0.241494	126	5702	7079	1251	4.00658	2	Thyroid	C5	Skeletal_Myh2	Muscle	10288	0.726656	Skeletal_Myh2	NA	NA
Thyroid_AN45#Thyroid_AN45_BC05400_N01	Thyroid_AN45	18.782	313	1994	0.230148	1	0.274492	226	3399	4332	707	0	0.866667	Thyroid	C5	Skeletal_Myh4	Muscle	5380	0.62096	Skeletal_Myh4	NA	NA
Thyroid_AN45#Thyroid_AN45_BC05393_N01	Thyroid_AN45	17.574	284	1859	0.214121	1	0.33775	260	3245	4341	836	0.443764	1.66667	Thyroid	C5	Skeletal_Myh4	Muscle	5395	0.621401	Skeletal_Myh4	NA	NA
Thyroid_AN45#Thyroid_AN45_BC05392_N02	Thyroid_AN45	4.683	149	1211	0.089031	1	0.376999	388	4939	6801	1474	35.8341	3.8	Thyroid	C5	Skeletal_Myh2	Muscle	5910	0.434495	Skeletal_Myh2	NA	NA
Thyroid_AN45#Thyroid_AN45_BC05390_N01	Thyroid_AN45	9.131	166	1215	0.139816	1	0.412549	275	3076	4345	994	63.4309	4.93333	Thyroid	C5	Skeletal_Myh2	Muscle	4891	0.562831	Skeletal_Myh2	NA	NA
Thyroid_AN45#Thyroid_AN45_BC05389_N02	Thyroid_AN45	8.614	87	592	0.054143	1	0.428907	445	3826	5467	1196	0	0.2	Thyroid	C5	Skeletal_Myh2	Muscle	2935	0.268429	Skeletal_Myh2	NA	NA
Thyroid_AN45#Thyroid_AN45_BC05388_N01	Thyroid_AN45	5.209	121	938	0.10794	1	0.363351	199	3187	4345	959	0	0.133333	Thyroid	C5	Skeletal_Myh7	Muscle	4251	0.489183	Skeletal_Myh7	NA	NA
Thyroid_AN45#Thyroid_AN45_BC05387_N01	Thyroid_AN45	9.689	137	1118	0.128594	1	0.314484	201	3307	4347	839	0	1.33333	Thyroid	C5	Skeletal_Myh2	Muscle	4765	0.548079	Skeletal_Myh2	NA	NA
Thyroid_AN45#Thyroid_AN45_BC05386_N03	Thyroid_AN45	10.763	337	2139	0.144176	1	0.310369	311	5661	7418	1446	32.3854	3.66667	Thyroid	C5	Skeletal_Myh4	Muscle	7835	0.528107	Skeletal_Myh4	NA	NA
Thyroid_AN45#Thyroid_AN45_BC05385_N01	Thyroid_AN45	7.279	136	951	0.109335	1	0.350621	215	3220	4349	914	0	0.333333	Thyroid	C5	Skeletal_Myh2	Muscle	4011	0.46114	Skeletal_Myh2	NA	NA
Thyroid_AN45#Thyroid_AN45_BC05383_N04	Thyroid_AN45	14.829	337	2005	0.139916	1	0.411823	463	5075	7165	1627	0	0.933333	Thyroid	C5	Skeletal_Myh2	Muscle	7730	0.539428	Skeletal_Myh2	NA	NA
Thyroid_AN45#Thyroid_AN45_BC05382_N01	Thyroid_AN45	10.577	219	1521	0.174747	1	0.335789	188	3258	4352	906	0	0.733333	Thyroid	C5	Skeletal_Myh2	Muscle	5875	0.674977	Skeletal_Myh2	NA	NA
Thyroid_AN45#Thyroid_AN45_BC05380_N04	Thyroid_AN45	14.065	483	2804	0.157034	1	0.25605	246	7108	8928	1574	1.69619	1.8	Thyroid	C5	Skeletal_Myh2	Muscle	10570	0.591958	Skeletal_Myh2	NA	NA
Thyroid_AN45#Thyroid_AN45_BC05375_N03	Thyroid_AN45	11.848	359	2278	0.154903	1	0.21497	44	6052	7353	1257	4.63972	2.06667	Thyroid	C5	Skeletal_Myh2	Muscle	8722	0.593091	Skeletal_Myh2	NA	NA
Thyroid_AN45#Thyroid_AN45_BC05374_N01	Thyroid_AN45	18.368	269	1659	0.190078	1	0.304244	202	3346	4364	816	0	0.933333	Thyroid	C5	Skeletal_Myh2	Muscle	5595	0.64104	Skeletal_Myh2	NA	NA
Thyroid_AN45#Thyroid_AN45_BC05373_N01	Thyroid_AN45	15.248	231	1435	0.164413	1	0.301133	172	3354	4364	838	4.63972	2.06667	Thyroid	C5	Skeletal_Myh2	Muscle	5233	0.599565	Skeletal_Myh2	NA	NA
Thyroid_AN45#Thyroid_AN45_BC05372_N01	Thyroid_AN45	16.537	309	1718	0.196793	1	0.358121	258	3214	4365	893	3.09771	1.93333	Thyroid	C5	Skeletal_Myh2	Muscle	5676	0.650172	Skeletal_Myh2	NA	NA
Thyroid_AN45#Thyroid_AN45_BC05369_N01	Thyroid_AN45	12.301	205	1338	0.153124	1	0.271167	125	3437	4369	807	0	1.4	Thyroid	C5	Skeletal_Myh2	Muscle	5225	0.597963	Skeletal_Myh2	NA	NA
Thyroid_AN45#Thyroid_AN45_BC05368_N03	Thyroid_AN45	7.419	281	2184	0.148814	1	0.326464	356	5532	7338	1450	0	1.53333	Thyroid	C5	Skeletal_Myh4	Muscle	7677	0.523099	Skeletal_Myh4	NA	NA
Thyroid_AN45#Thyroid_AN45_BC05367_N03	Thyroid_AN45	6.957	260	2220	0.139781	1	0.361159	429	5834	7941	1678	0	0.466667	Thyroid	C5	Skeletal_Myh4	Muscle	7792	0.490618	Skeletal_Myh4	NA	NA
Thyroid_AN45#Thyroid_AN45_BC05366_N01	Thyroid_AN45	8.845	201	1385	0.158431	1	0.346995	230	3245	4371	896	0	0.466667	Thyroid	C5	Skeletal_Myh4	Muscle	4893	0.559712	Skeletal_Myh4	NA	NA
Thyroid_AN45#Thyroid_AN45_BC05365_N01	Thyroid_AN45	7.712	148	1009	0.115393	1	0.34234	215	3257	4372	900	0	0.4	Thyroid	C5	Skeletal_Myh2	Muscle	4478	0.512123	Skeletal_Myh2	NA	NA
Thyroid_AN45#Thyroid_AN45_BC05364_N02	Thyroid_AN45	12.008	285	1753	0.15055	1	0.313332	277	4433	5822	1112	15.5372	2.8	Thyroid	C5	Skeletal_Myh2	Muscle	6402	0.549811	Skeletal_Myh2	NA	NA
Thyroid_AN45#Thyroid_AN45_BC05361_N01	Thyroid_AN45	18.416	279	1704	0.194832	1	0.311244	162	3335	4373	876	50.0028	4.4	Thyroid	C5	Skeletal_Myh2	Muscle	5859	0.669906	Skeletal_Myh2	NA	NA
Thyroid_AN45#Thyroid_AN45_BC05357_N04	Thyroid_AN45	20.247	501	3093	0.216748	1	0.287674	351	5541	7135	1243	0	0.333333	Thyroid	C5	Skeletal_Myh2	Muscle	9417	0.659916	Skeletal_Myh2	NA	NA
Thyroid_AN45#Thyroid_AN45_BC05354_N03	Thyroid_AN45	13.557	267	1951	0.139517	1	0.346428	397	5193	6992	1402	0	0.8	Thyroid	C5	Skeletal_Myh2	Muscle	7201	0.514946	Skeletal_Myh2	NA	NA
Thyroid_AN45#Thyroid_AN45_BC05353_N01	Thyroid_AN45	12.137	190	1333	0.15203	1	0.340263	196	3271	4384	917	0	0.533333	Thyroid	C5	Skeletal_Myh4	Muscle	4052	0.462135	Skeletal_Myh4	NA	NA
Thyroid_AN45#Thyroid_AN45_BC05352_N03	Thyroid_AN45	9.645	302	2077	0.125241	1	0.304389	347	6357	8292	1588	0.443764	1.66667	Thyroid	C5	Skeletal_Myh2	Muscle	8456	0.509889	Skeletal_Myh2	NA	NA
Thyroid_AN45#Thyroid_AN45_BC05349_N01	Thyroid_AN45	7.064	132	931	0.106109	1	0.281624	199	3423	4387	765	0	0.333333	Thyroid	C5	Skeletal_Myh2	Muscle	4295	0.489514	Skeletal_Myh2	NA	NA
Thyroid_AN45#Thyroid_AN45_BC05348_N01	Thyroid_AN45	11.881	186	1194	0.136053	1	0.318906	193	3327	4388	868	0	0.333333	Thyroid	C5	Skeletal_Myh2	Muscle	4726	0.538514	Skeletal_Myh2	NA	NA
Thyroid_AN45#Thyroid_AN45_BC05346_N02	Thyroid_AN45	7.825	245	1836	0.134565	1	0.360048	423	5016	6822	1383	56.5962	4.66667	Thyroid	C5	Skeletal_Myh2	Muscle	6979	0.511507	Skeletal_Myh2	NA	NA
Thyroid_AN45#Thyroid_AN45_BC05345_N01	Thyroid_AN45	8.43	149	1161	0.132262	1	0.352959	235	3244	4389	910	0	1.06667	Thyroid	C5	Skeletal_Myh2	Muscle	4835	0.550809	Skeletal_Myh2	NA	NA
Thyroid_AN45#Thyroid_AN45_BC05344_N02	Thyroid_AN45	8.434	230	1680	0.12095	1	0.353801	391	5130	6945	1424	59.9842	4.8	Thyroid	C5	Skeletal_Myh2	Muscle	6760	0.486681	Skeletal_Myh2	NA	NA
Thyroid_AN45#Thyroid_AN45_BC05341_N04	Thyroid_AN45	14.534	389	2157	0.172422	1	0.0477387	8	5970	6255	277	3.09771	1.93333	Thyroid	C5	Skeletal_Myh2	Muscle	7399	0.591447	Skeletal_Myh2	NA	NA
Thyroid_AN45#Thyroid_AN45_BC05339_N01	Thyroid_AN45	11.403	167	1152	0.131088	1	0.443021	327	3045	4394	1022	13.3359	2.66667	Thyroid	C5	Skeletal_Myh4	Muscle	3562	0.405325	Skeletal_Myh4	NA	NA
Thyroid_AN45#Thyroid_AN45_BC05337_N01	Thyroid_AN45	9.341	217	1604	0.182439	1	0.353865	211	3247	4396	938	0	0.133333	Thyroid	C5	Skeletal_Myh4	Muscle	4595	0.522634	Skeletal_Myh4	NA	NA
Thyroid_AN45#Thyroid_AN45_BC05335_N01	Thyroid_AN45	9.967	151	1070	0.121674	1	0.300888	178	3380	4397	839	20.2351	3.06667	Thyroid	C5	Skeletal_Myh4	Muscle	3778	0.429611	Skeletal_Myh4	NA	NA
Thyroid_AN45#Thyroid_AN45_BC05334_N01	Thyroid_AN45	4.442	83	871	0.0990448	1	0.456925	320	3018	4397	1059	0	0.0666667	Thyroid	C5	Skeletal_Myh4	Muscle	3704	0.421196	Skeletal_Myh4	NA	NA
Thyroid_AN45#Thyroid_AN45_BC05332_N01	Thyroid_AN45	4.653	47	485	0.0551387	1	0.451485	343	3030	4398	1025	0	0.133333	Thyroid	C5	Skeletal_Myh4	Muscle	2505	0.284789	Skeletal_Myh4	NA	NA
Thyroid_AN45#Thyroid_AN45_BC05330_N01	Thyroid_AN45	9.681	132	1082	0.122927	1	0.291373	153	3408	4401	840	51.3015	4.46667	Thyroid	C5	Skeletal_Myh4	Muscle	3669	0.416837	Skeletal_Myh4	NA	NA
Thyroid_AN45#Thyroid_AN45_BC05329_N02	Thyroid_AN45	9.109	207	1616	0.126745	1	0.368026	345	4660	6375	1370	1.69619	1.8	Thyroid	C5	Skeletal_Myh2	Muscle	6702	0.525647	Skeletal_Myh2	NA	NA
Thyroid_AN45#Thyroid_AN45_BC05328_N02	Thyroid_AN45	13.601	261	1656	0.14598	1	0.320913	274	4294	5672	1104	0	0.6	Thyroid	C5	Skeletal_Myh2	Muscle	6618	0.583392	Skeletal_Myh2	NA	NA
Thyroid_AN45#Thyroid_AN45_BC05326_N01	Thyroid_AN45	17.636	285	1772	0.201089	1	0.27341	169	3460	4406	777	0	1.4	Thyroid	C5	Skeletal_Myh2	Muscle	5550	0.629823	Skeletal_Myh2	NA	NA
Thyroid_AN45#Thyroid_AN45_BC05325_N02	Thyroid_AN45	6.546	119	985	0.0806584	1	0.431653	444	4265	6106	1397	0	1	Thyroid	C10	Thyroid_Stromal	Stromal	3857	0.315837	Thyroid_Stromal	NA	NA
Thyroid_AN45#Thyroid_AN45_BC05324_N04	Thyroid_AN45	13.74	340	2147	0.135611	1	0.0342305	7	7654	7916	255	0	0.6	Thyroid	C5	Skeletal_Myh2	Muscle	8297	0.524065	Skeletal_Myh2	NA	NA
Thyroid_AN45#Thyroid_AN45_BC05323_N01	Thyroid_AN45	23.329	377	2251	0.255273	1	0.26659	173	3481	4409	755	0	0.666667	Thyroid	C5	Skeletal_Myh4	Muscle	6476	0.734407	Skeletal_Myh4	NA	NA
Thyroid_AN45#Thyroid_AN45_BC05322_N03	Thyroid_AN45	19.802	530	3196	0.226025	1	0.280333	328	5522	7070	1220	0	0.333333	Thyroid	C5	Skeletal_Myh4	Muscle	8660	0.612447	Skeletal_Myh4	NA	NA
Thyroid_AN45#Thyroid_AN45_BC05321_N01	Thyroid_AN45	10.625	220	1315	0.149093	1	0.338798	218	3294	4410	898	1.69619	1.8	Thyroid	C5	Skeletal_Myh2	Muscle	5239	0.593991	Skeletal_Myh2	NA	NA
Thyroid_AN45#Thyroid_AN45_BC05320_N03	Thyroid_AN45	15.759	382	2348	0.185378	1	0.314719	339	4817	6333	1177	10.0331	2.46667	Thyroid	C5	Skeletal_Myh2	Muscle	7656	0.604453	Skeletal_Myh2	NA	NA
Thyroid_AN45#Thyroid_AN45_BC05317_N02	Thyroid_AN45	9.743	246	1689	0.121581	1	0.318527	330	5268	6946	1348	0	1.4	Thyroid	C5	Skeletal_Myh2	Muscle	7244	0.521451	Skeletal_Myh2	NA	NA
Thyroid_AN45#Thyroid_AN45_BC05316_N02	Thyroid_AN45	11.802	298	2109	0.15767	1	0.290372	269	5183	6688	1236	0	1.06667	Thyroid	C5	Skeletal_Myh2	Muscle	7533	0.563173	Skeletal_Myh2	NA	NA
Thyroid_AN45#Thyroid_AN45_BC05315_N01	Thyroid_AN45	8.938	167	1130	0.127944	1	0.299971	148	3397	4416	871	3.09771	1.93333	Thyroid	C5	Skeletal_Myh2	Muscle	4645	0.525928	Skeletal_Myh2	NA	NA
Thyroid_AN45#Thyroid_AN45_BC05314_N01	Thyroid_AN45	14.808	172	1066	0.120616	1	0.169357	36	3779	4419	604	0	0.2	Thyroid	C5	Skeletal_Myh2	Muscle	5330	0.603078	Skeletal_Myh2	NA	NA
Thyroid_AN45#Thyroid_AN45_BC05313_N02	Thyroid_AN45	8.954	312	2066	0.152901	1	0.372613	464	4922	6756	1370	23.2317	3.2	Thyroid	C5	Skeletal_Myh7	Muscle	6938	0.51347	Skeletal_Myh7	NA	NA
Thyroid_AN45#Thyroid_AN45_BC05311_N02	Thyroid_AN45	11.915	349	2225	0.197112	1	0.348948	291	4184	5644	1169	0	0.8	Thyroid	C5	Skeletal_Myh4	Muscle	6513	0.576984	Skeletal_Myh4	NA	NA
Thyroid_AN45#Thyroid_AN45_BC05310_N01	Thyroid_AN45	11.196	147	1046	0.118219	1	0.299647	144	3404	4424	876	0	0.533333	Thyroid	C5	Skeletal_Myh2	Muscle	4747	0.536505	Skeletal_Myh2	NA	NA
Thyroid_AN45#Thyroid_AN45_BC05309_N01	Thyroid_AN45	12.47	233	1507	0.170321	1	0.276768	171	3465	4424	788	0	0.2	Thyroid	C5	Skeletal_Myh2	Muscle	5767	0.651786	Skeletal_Myh2	NA	NA
Thyroid_AN45#Thyroid_AN45_BC05308_N01	Thyroid_AN45	10.801	180	1305	0.147424	1	0.234244	118	3586	4426	722	0	0.733333	Thyroid	C5	Skeletal_Myh2	Muscle	4967	0.561116	Skeletal_Myh2	NA	NA
Thyroid_AN45#Thyroid_AN45_BC05307_N03	Thyroid_AN45	13.348	182	1229	0.0899839	1	0.361715	376	5015	6829	1438	19.2652	3	Thyroid	C8	Thyroid_Stromal	Stromal	4331	0.31715	Thyroid_Stromal	NA	NA
Thyroid_AN45#Thyroid_AN45_BC05306_N01	Thyroid_AN45	9.276	178	1099	0.124153	1	0.294152	178	3420	4426	828	0	1.2	Thyroid	C5	Skeletal_Myh2	Muscle	4651	0.525418	Skeletal_Myh2	NA	NA
Thyroid_AN45#Thyroid_AN45_BC05301_N01	Thyroid_AN45	9.604	194	1381	0.155799	1	0.305449	208	3395	4432	829	12.4843	2.6	Thyroid	C5	Skeletal_Myh2	Muscle	4832	0.545126	Skeletal_Myh2	NA	NA
Thyroid_AN45#Thyroid_AN45_BC05300_N02	Thyroid_AN45	8.54	345	2320	0.16588	1	0.29909	336	5383	6993	1274	0	0.733333	Thyroid	C5	Skeletal_Myh4	Muscle	7668	0.548263	Skeletal_Myh4	NA	NA
Thyroid_AN45#Thyroid_AN45_BC05292_N01	Thyroid_AN45	13.649	193	1360	0.152946	1	0.268474	159	3505	4446	782	29.5959	3.53333	Thyroid	C5	Skeletal_Myh4	Muscle	4628	0.520468	Skeletal_Myh4	NA	NA
Thyroid_AN45#Thyroid_AN45_BC05290_N01	Thyroid_AN45	20.022	273	1417	0.159249	1	0.373996	289	3238	4449	922	0	0	Thyroid	C5	Skeletal_Myh7	Muscle	5759	0.647224	Skeletal_Myh7	NA	NA
Thyroid_AN45#Thyroid_AN45_BC05289_N01	Thyroid_AN45	13.641	248	1612	0.181124	1	0.269615	150	3505	4450	795	0	0.666667	Thyroid	C5	Skeletal_Myh2	Muscle	5675	0.63764	Skeletal_Myh2	NA	NA
Thyroid_AN45#Thyroid_AN45_BC05286_N04	Thyroid_AN45	17.198	634	4141	0.240756	1	0.282242	360	6707	8600	1533	0	0.6	Thyroid	C5	Skeletal_Myh4	Muscle	10580	0.615116	Skeletal_Myh4	NA	NA
Thyroid_AN45#Thyroid_AN45_BC05285_N03	Thyroid_AN45	4.235	77	627	0.0488927	1	0.260468	157	5087	6412	1168	0	0	Thyroid	C7	Thyroid_Endothelial	Endothelial	2673	0.208437	Thyroid_Endothelial	NA	NA
Thyroid_AN45#Thyroid_AN45_BC05283_N02	Thyroid_AN45	7.63	262	2020	0.17174	1	0.371502	295	4288	5881	1298	0.926259	1.73333	Thyroid	C15	Thyroid_Endothelial	Endothelial	6067	0.515814	Thyroid_Endothelial	NA	NA
Thyroid_AN45#Thyroid_AN45_BC05282_N01	Thyroid_AN45	18.069	292	1822	0.204398	1	0.305889	186	3413	4457	858	0	0.266667	Thyroid	C5	Skeletal_Myh2	Muscle	6120	0.68656	Skeletal_Myh2	NA	NA
Thyroid_AN45#Thyroid_AN45_BC05280_N04	Thyroid_AN45	18.932	631	3535	0.229754	1	0.313247	401	5858	7693	1434	0	0.6	Thyroid	C5	Skeletal_Myh4	Muscle	9701	0.630508	Skeletal_Myh4	NA	NA
Thyroid_AN45#Thyroid_AN45_BC05279_N01	Thyroid_AN45	8.779	133	1116	0.125084	1	0.373461	219	3248	4461	994	3.09771	1.93333	Thyroid	C5	Skeletal_Myh2	Muscle	4905	0.549765	Skeletal_Myh2	NA	NA
Thyroid_AN45#Thyroid_AN45_BC05278_N01	Thyroid_AN45	20.242	276	1547	0.173353	1	0.357056	235	3288	4462	939	2.51978	1.86667	Thyroid	C5	Skeletal_Myh2	Muscle	5754	0.644778	Skeletal_Myh2	NA	NA
Thyroid_AN45#Thyroid_AN45_BC05275_N04	Thyroid_AN45	13.625	461	3081	0.201795	1	0.253736	150	6089	7634	1395	0	1.2	Thyroid	C5	Skeletal_Myh4	Muscle	8689	0.569099	Skeletal_Myh4	NA	NA
Thyroid_AN45#Thyroid_AN45_BC05273_N03	Thyroid_AN45	5.49	280	2308	0.134248	1	0.299667	349	6614	8596	1633	2.51978	1.86667	Thyroid	C5	Skeletal_Myh4	Muscle	7518	0.437296	Skeletal_Myh4	NA	NA
Thyroid_AN45#Thyroid_AN45_BC05271_N02	Thyroid_AN45	4	101	928	0.0714286	1	0.384189	350	4693	6496	1453	32.3854	3.66667	Thyroid	C5	Skeletal_Myh2	Muscle	4401	0.338747	Skeletal_Myh2	NA	NA
Thyroid_AN45#Thyroid_AN45_BC05270_N02	Thyroid_AN45	7.436	184	1065	0.0815093	1	0.311058	265	4983	6533	1285	0	0.466667	Thyroid	C5	Skeletal_Myh2	Muscle	5135	0.393005	Skeletal_Myh2	NA	NA
Thyroid_AN45#Thyroid_AN45_BC05269_N01	Thyroid_AN45	13.775	160	1146	0.127959	1	0.364828	261	3281	4478	936	9.25171	2.4	Thyroid	C5	Skeletal_Myh2	Muscle	4603	0.513957	Skeletal_Myh2	NA	NA
Thyroid_AN45#Thyroid_AN45_BC05268_N03	Thyroid_AN45	16.91	649	3860	0.245173	1	0.29901	330	6060	7872	1482	0	0.466667	Thyroid	C5	Skeletal_Myh4	Muscle	9692	0.6156	Skeletal_Myh4	NA	NA
Thyroid_AN45#Thyroid_AN45_BC05267_N01	Thyroid_AN45	21.952	388	2290	0.255695	1	0.296468	178	3454	4478	846	0	0.8	Thyroid	C5	Skeletal_Myh2	Muscle	6761	0.754913	Skeletal_Myh2	NA	NA
Thyroid_AN45#Thyroid_AN45_BC05264_N01	Thyroid_AN45	14.628	229	1416	0.158036	1	0.250698	100	3582	4480	798	0	1.2	Thyroid	C5	Skeletal_Myh4	Muscle	5216	0.582143	Skeletal_Myh4	NA	NA
Thyroid_AN45#Thyroid_AN45_BC05262_N02	Thyroid_AN45	14.961	408	2430	0.218447	1	0.318322	254	4219	5562	1089	14.6444	2.73333	Thyroid	C5	Skeletal_Myh2	Muscle	7076	0.636102	Skeletal_Myh2	NA	NA
Thyroid_AN45#Thyroid_AN45_BC05261_N02	Thyroid_AN45	15.427	335	2214	0.196242	1	0.334832	290	4226	5641	1125	0	0.866667	Thyroid	C5	Skeletal_Myh2	Muscle	7042	0.62418	Skeletal_Myh2	NA	NA
Thyroid_AN45#Thyroid_AN45_BC05257_N02	Thyroid_AN45	13.296	282	1741	0.161773	1	0.348284	290	3991	5381	1100	0	1.53333	Thyroid	C5	Skeletal_Myh7	Muscle	6339	0.589017	Skeletal_Myh7	NA	NA
Thyroid_AN45#Thyroid_AN45_BC05256_N03	Thyroid_AN45	6.176	262	1900	0.114776	1	0.309859	281	6319	8277	1677	46.1685	4.26667	Thyroid	C5	Skeletal_Myh2	Muscle	8205	0.495651	Skeletal_Myh2	NA	NA
Thyroid_AN45#Thyroid_AN45_BC05253_N03	Thyroid_AN45	7.835	182	1470	0.104255	1	0.462352	517	4821	7050	1712	6.3143	2.2	Thyroid	C5	Skeletal_Myh2	Muscle	6114	0.433617	Skeletal_Myh2	NA	NA
Thyroid_AN45#Thyroid_AN45_BC05251_N03	Thyroid_AN45	20.658	386	2429	0.189292	1	0.323979	306	4846	6416	1264	0	0.133333	Thyroid	C5	Skeletal_Myh2	Muscle	8434	0.657263	Skeletal_Myh2	NA	NA
Thyroid_AN45#Thyroid_AN45_BC05248_N01	Thyroid_AN45	7.842	198	1396	0.155284	1	0.317409	233	3412	4495	850	0	0.666667	Thyroid	C5	Skeletal_Myh4	Muscle	4281	0.476196	Skeletal_Myh4	NA	NA
Thyroid_AN45#Thyroid_AN45_BC05247_N02	Thyroid_AN45	6.307	172	1369	0.121258	1	0.342449	251	4205	5645	1189	0	1.53333	Thyroid	C5	Skeletal_Myh2	Muscle	5711	0.505846	Skeletal_Myh2	NA	NA
Thyroid_AN45#Thyroid_AN45_BC05243_N02	Thyroid_AN45	4.308	124	1170	0.0753769	1	0.303712	266	5953	7761	1542	65.5264	5	Thyroid	C5	Skeletal_Myh2	Muscle	5154	0.332045	Skeletal_Myh2	NA	NA
Thyroid_AN45#Thyroid_AN45_BC05240_N01	Thyroid_AN45	5.576	107	872	0.0968458	1	0.358889	257	3313	4502	932	0	0.733333	Thyroid	C5	Skeletal_Myh2	Muscle	3873	0.430142	Skeletal_Myh2	NA	NA
Thyroid_AN45#Thyroid_AN45_BC05239_N02	Thyroid_AN45	8.192	302	2199	0.173204	1	0.339523	352	4739	6348	1257	0	0.866667	Thyroid	C5	Skeletal_Myh4	Muscle	6570	0.517486	Skeletal_Myh4	NA	NA
Thyroid_AN45#Thyroid_AN45_BC05237_N01	Thyroid_AN45	13.998	205	1183	0.131211	1	0.281774	157	3517	4508	834	25.825	3.33333	Thyroid	C5	Skeletal_Myh2	Muscle	3706	0.411047	Skeletal_Myh2	NA	NA
Thyroid_AN45#Thyroid_AN45_BC05236_N02	Thyroid_AN45	5.883	205	1834	0.133654	1	0.355125	366	5063	6861	1432	56.5962	4.66667	Thyroid	C5	Skeletal_Myh2	Muscle	7108	0.518	Skeletal_Myh2	NA	NA
Thyroid_AN45#Thyroid_AN45_BC05234_N01	Thyroid_AN45	8.856	161	1320	0.146212	1	0.336294	207	3378	4514	929	0	1.2	Thyroid	C5	Skeletal_Myh4	Muscle	4516	0.500222	Skeletal_Myh4	NA	NA
Thyroid_AN45#Thyroid_AN45_BC05232_N01	Thyroid_AN45	13.57	233	1549	0.171539	1	0.314793	168	3434	4515	913	10.0331	2.46667	Thyroid	C5	Skeletal_Myh2	Muscle	5393	0.597231	Skeletal_Myh2	NA	NA
Thyroid_AN45#Thyroid_AN45_BC05231_N03	Thyroid_AN45	16.601	503	2843	0.208095	1	0.349467	371	5062	6831	1398	0	0.933333	Thyroid	C5	Skeletal_Myh2	Muscle	8669	0.634534	Skeletal_Myh2	NA	NA
Thyroid_AN45#Thyroid_AN45_BC05228_N01	Thyroid_AN45	14.928	294	1969	0.217858	1	0.343741	256	3363	4519	900	0	0.466667	Thyroid	C5	Skeletal_Myh2	Muscle	6210	0.687099	Skeletal_Myh2	NA	NA
Thyroid_AN45#Thyroid_AN45_BC05227_N03	Thyroid_AN45	17.894	497	2975	0.208919	1	0.342383	379	5304	7120	1437	0	1.53333	Thyroid	C5	Skeletal_Myh4	Muscle	8643	0.606952	Skeletal_Myh4	NA	NA
Thyroid_AN45#Thyroid_AN45_BC05226_N01	Thyroid_AN45	17.566	275	1676	0.185439	1	0.306447	189	3459	4519	871	2.51978	1.86667	Thyroid	C5	Skeletal_Myh2	Muscle	5894	0.652135	Skeletal_Myh2	NA	NA
Thyroid_AN45#Thyroid_AN45_BC05224_N01	Thyroid_AN45	7.964	185	1406	0.155428	1	0.327561	235	3407	4523	881	14.6444	2.73333	Thyroid	C5	Skeletal_Myh2	Muscle	5263	0.581933	Skeletal_Myh2	NA	NA
Thyroid_AN45#Thyroid_AN45_BC05222_N01	Thyroid_AN45	7.546	141	1035	0.11439	1	0.338462	188	3380	4524	956	3.09771	1.93333	Thyroid	C5	Skeletal_Myh2	Muscle	4388	0.484969	Skeletal_Myh2	NA	NA
Thyroid_AN45#Thyroid_AN45_BC05220_N01	Thyroid_AN45	14.026	170	1161	0.128259	1	0.283972	203	3525	4526	798	0	0.4	Thyroid	C5	Skeletal_Myh2	Muscle	4499	0.497017	Skeletal_Myh2	NA	NA
Thyroid_AN45#Thyroid_AN45_BC05218_N02	Thyroid_AN45	20.187	367	2271	0.206117	1	0.273168	192	4327	5509	990	5.62903	2.13333	Thyroid	C5	Skeletal_Myh4	Muscle	6512	0.591033	Skeletal_Myh4	NA	NA
Thyroid_AN45#Thyroid_AN45_BC05217_N02	Thyroid_AN45	4.653	47	474	0.0422535	1	0.346699	235	4165	5609	1209	20.2351	3.06667	Thyroid	C5	Neuroendocrine	Endocrine	2653	0.236495	Neuroendocrine	NA	NA
Thyroid_AN45#Thyroid_AN45_BC05214_N02	Thyroid_AN45	21.445	509	3211	0.230841	1	0.27451	258	5457	6955	1240	140.146	7.46667	Thyroid	C5	Skeletal_Myh4	Muscle	8749	0.628972	Skeletal_Myh4	NA	NA
Thyroid_AN45#Thyroid_AN45_BC05213_N01	Thyroid_AN45	4.554	46	434	0.0478817	1	0.35082	232	3355	4532	945	76.302	5.4	Thyroid	C5	Skeletal_Myh2	Muscle	2670	0.294572	Skeletal_Myh2	NA	NA
Thyroid_AN45#Thyroid_AN45_BC05211_N01	Thyroid_AN45	11.805	155	1338	0.147617	1	0.270535	203	3567	4532	762	43.0458	4.13333	Thyroid	C5	Skeletal_Myh4	Muscle	4454	0.491395	Skeletal_Myh4	NA	NA
Thyroid_AN45#Thyroid_AN45_BC05210_N03	Thyroid_AN45	7.789	295	2004	0.136382	1	0.3761	374	5339	7347	1634	0	1	Thyroid	C5	Skeletal_Myh4	Muscle	7300	0.496801	Skeletal_Myh4	NA	NA
Thyroid_AN45#Thyroid_AN45_BC05209_N04	Thyroid_AN45	9.524	303	2175	0.117976	1	0.306221	314	7057	9218	1847	0.443764	1.66667	Thyroid	C5	Skeletal_Myh2	Muscle	9241	0.501248	Skeletal_Myh2	NA	NA
Thyroid_AN45#Thyroid_AN45_BC05206_N01	Thyroid_AN45	12.574	127	846	0.093254	1	0.249587	138	3630	4536	768	29.5959	3.53333	Thyroid	C5	Skeletal_Myh4	Muscle	3904	0.430335	Skeletal_Myh4	NA	NA
Thyroid_AN45#Thyroid_AN45_BC05205_N01	Thyroid_AN45	35.172	373	1992	0.219577	1	0.298597	177	3493	4536	866	0	0.733333	Thyroid	C5	Skeletal_Myh2	Muscle	6585	0.72586	Skeletal_Myh2	NA	NA
Thyroid_AN45#Thyroid_AN45_BC05204_N02	Thyroid_AN45	7.893	287	1998	0.149573	1	0.308325	351	5105	6679	1223	10.0331	2.46667	Thyroid	C5	Skeletal_Myh2	Muscle	7343	0.549708	Skeletal_Myh2	NA	NA
Thyroid_AN45#Thyroid_AN45_BC05203_N01	Thyroid_AN45	8.392	178	1219	0.13434	1	0.388311	296	3268	4537	973	0	0.866667	Thyroid	C5	Skeletal_Myh4	Muscle	4114	0.453383	Skeletal_Myh4	NA	NA
Thyroid_AN45#Thyroid_AN45_BC05201_N02	Thyroid_AN45	11.089	224	1518	0.11381	1	0.368842	455	4872	6669	1342	6.3143	2.2	Thyroid	C5	Skeletal_Myh2	Muscle	5835	0.437472	Skeletal_Myh2	NA	NA
Thyroid_AN45#Thyroid_AN45_BC05199_N01	Thyroid_AN45	11.768	208	1495	0.164648	1	0.342401	279	3382	4540	879	0	0.866667	Thyroid	C5	Skeletal_Myh4	Muscle	4679	0.515308	Skeletal_Myh4	NA	NA
Thyroid_AN45#Thyroid_AN45_BC05198_N01	Thyroid_AN45	10.309	177	1394	0.153524	1	0.345983	212	3373	4540	955	0	1.06667	Thyroid	C5	Skeletal_Myh2	Muscle	4861	0.535352	Skeletal_Myh2	NA	NA
Thyroid_AN45#Thyroid_AN45_BC05197_N01	Thyroid_AN45	11.746	261	1721	0.189537	1	0.354415	273	3352	4540	915	0	0.266667	Thyroid	C5	Skeletal_Myh4	Muscle	4999	0.550551	Skeletal_Myh4	NA	NA
Thyroid_AN45#Thyroid_AN45_BC05196_N01	Thyroid_AN45	12.387	294	1932	0.212775	1	0.340024	279	3388	4540	873	0	0.266667	Thyroid	C5	Skeletal_Myh4	Muscle	5430	0.598018	Skeletal_Myh4	NA	NA
Thyroid_AN45#Thyroid_AN45_BC05195_N02	Thyroid_AN45	13.825	384	2507	0.182886	1	0.348947	379	5081	6854	1394	0	1.6	Thyroid	C5	Skeletal_Myh2	Muscle	8496	0.619784	Skeletal_Myh2	NA	NA
Thyroid_AN45#Thyroid_AN45_BC05194_N02	Thyroid_AN45	16.898	512	3061	0.254236	1	0.316998	348	4571	6020	1101	0	1.26667	Thyroid	C5	Skeletal_Myh4	Muscle	7653	0.635631	Skeletal_Myh4	NA	NA
Thyroid_AN45#Thyroid_AN45_BC05193_N01	Thyroid_AN45	9.901	175	1368	0.150561	1	0.303587	230	3485	4543	828	0	0.2	Thyroid	C5	Skeletal_Myh4	Muscle	4759	0.523773	Skeletal_Myh4	NA	NA
Thyroid_AN45#Thyroid_AN45_BC05192_N01	Thyroid_AN45	5.405	101	719	0.0791153	1	0.379478	253	3294	4544	997	59.9842	4.8	Thyroid	C5	Skeletal_Myh4	Muscle	3238	0.356294	Skeletal_Myh4	NA	NA
Thyroid_AN45#Thyroid_AN45_BC05188_N02	Thyroid_AN45	15.91	466	2731	0.204111	1	0.343913	371	4978	6690	1341	13.3359	2.66667	Thyroid	C5	Skeletal_Myh2	Muscle	8466	0.632735	Skeletal_Myh2	NA	NA
Thyroid_AN45#Thyroid_AN45_BC05186_N02	Thyroid_AN45	8.491	253	1584	0.127208	1	0.282389	209	4855	6226	1162	0	1.53333	Thyroid	C5	Skeletal_Myh2	Muscle	6404	0.514295	Skeletal_Myh2	NA	NA
Thyroid_AN45#Thyroid_AN45_BC05184_N01	Thyroid_AN45	9.631	107	873	0.0957867	1	0.309859	201	3479	4557	877	14.6444	2.73333	Thyroid	C5	Skeletal_Myh2	Muscle	4029	0.442067	Skeletal_Myh2	NA	NA
Thyroid_AN45#Thyroid_AN45_BC05183_N02	Thyroid_AN45	19.065	414	2619	0.212133	1	0.268077	247	4868	6173	1058	69.0639	5.13333	Thyroid	C5	Skeletal_Myh2	Muscle	7658	0.620282	Skeletal_Myh2	NA	NA
Thyroid_AN45#Thyroid_AN45_BC05181_N01	Thyroid_AN45	7.327	111	963	0.105569	1	0.376698	251	3313	4561	997	43.0458	4.13333	Thyroid	C5	Skeletal_Myh4	Muscle	4182	0.458452	Skeletal_Myh4	NA	NA
Thyroid_AN45#Thyroid_AN45_BC05178_N01	Thyroid_AN45	11.341	189	1336	0.146363	1	0.325973	241	3442	4564	881	0	0.533333	Thyroid	C5	Skeletal_Myh2	Muscle	5378	0.589176	Skeletal_Myh2	NA	NA
Thyroid_AN45#Thyroid_AN45_BC05177_N01	Thyroid_AN45	6.781	113	942	0.103109	1	0.336454	205	3418	4568	945	0	1.6	Thyroid	C5	Skeletal_Myh4	Muscle	3536	0.38704	Skeletal_Myh4	NA	NA
Thyroid_AN45#Thyroid_AN45_BC05176_N03	Thyroid_AN45	8.628	183	1490	0.0962781	1	0.288593	287	6005	7738	1446	0	0.533333	Thyroid	C10	Thyroid_Stromal	Stromal	5522	0.356811	Thyroid_Stromal	NA	NA
Thyroid_AN45#Thyroid_AN45_BC05175_N02	Thyroid_AN45	14.03	333	2373	0.168873	1	0.310821	342	5360	7026	1324	0	0.133333	Thyroid	C5	Skeletal_Myh2	Muscle	8955	0.637276	Skeletal_Myh2	NA	NA
Thyroid_AN45#Thyroid_AN45_BC05174_N02	Thyroid_AN45	6.321	166	1118	0.0853565	1	0.324904	307	4943	6549	1299	38.7892	3.93333	Thyroid	C5	Skeletal_Myh2	Muscle	5365	0.409605	Skeletal_Myh2	NA	NA
Thyroid_AN45#Thyroid_AN45_BC05172_N01	Thyroid_AN45	6.476	121	1015	0.110977	1	0.314458	180	3479	4573	914	7.37967	2.26667	Thyroid	C5	Skeletal_Myh2	Muscle	4432	0.484583	Skeletal_Myh2	NA	NA
Thyroid_AN45#Thyroid_AN45_BC05171_N01	Thyroid_AN45	13.861	294	1843	0.201465	1	0.362932	255	3356	4574	963	0	0.266667	Thyroid	C5	Skeletal_Myh4	Muscle	5774	0.631176	Skeletal_Myh4	NA	NA
Thyroid_AN45#Thyroid_AN45_BC05170_N01	Thyroid_AN45	10.22	160	1220	0.133362	1	0.323495	202	3456	4574	916	0	0.8	Thyroid	C5	Skeletal_Myh4	Muscle	3990	0.436161	Skeletal_Myh4	NA	NA
Thyroid_AN45#Thyroid_AN45_BC05169_N01	Thyroid_AN45	12.871	130	757	0.0827142	1	0.278927	156	3578	4576	842	0	0.733333	Thyroid	C10	Thyroid_Stromal	Stromal	2784	0.304196	Thyroid_Stromal	NA	NA
Thyroid_AN45#Thyroid_AN45_BC05168_N02	Thyroid_AN45	26.755	608	3545	0.274338	1	0.256515	220	5142	6461	1099	0	0.533333	Thyroid	C5	Skeletal_Myh4	Muscle	8774	0.678997	Skeletal_Myh4	NA	NA
Thyroid_AN45#Thyroid_AN45_BC05167_N01	Thyroid_AN45	7.23	157	1143	0.124836	1	0.282712	177	3569	4578	832	0	1	Thyroid	C5	Skeletal_Myh2	Muscle	4678	0.510922	Skeletal_Myh2	NA	NA
Thyroid_AN45#Thyroid_AN45_BC05166_N02	Thyroid_AN45	13.813	286	1999	0.158224	1	0.324596	319	4769	6317	1229	0	1.46667	Thyroid	C5	Skeletal_Myh2	Muscle	7356	0.582238	Skeletal_Myh2	NA	NA
Thyroid_AN45#Thyroid_AN45_BC05164_N02	Thyroid_AN45	13.357	371	2248	0.164592	1	0.357114	382	5032	6829	1415	0.443764	1.66667	Thyroid	C5	Skeletal_Myh2	Muscle	8317	0.608947	Skeletal_Myh2	NA	NA
Thyroid_AN45#Thyroid_AN45_BC05162_N01	Thyroid_AN45	5.035	89	841	0.0917521	1	0.307188	222	3506	4583	855	9.25171	2.4	Thyroid	C5	Skeletal_Myh2	Muscle	3976	0.433777	Skeletal_Myh2	NA	NA
Thyroid_AN45#Thyroid_AN45_BC05161_N02	Thyroid_AN45	15	303	1980	0.172234	1	0.25147	84	4593	5748	1071	0	1.46667	Thyroid	C5	Skeletal_Myh2	Muscle	6791	0.590727	Skeletal_Myh2	NA	NA
Thyroid_AN45#Thyroid_AN45_BC05159_N01	Thyroid_AN45	6.676	118	907	0.0988664	1	0.348721	254	3401	4587	932	5.62903	2.13333	Thyroid	C5	Skeletal_Myh7	Muscle	4028	0.439067	Skeletal_Myh7	NA	NA
Thyroid_AN45#Thyroid_AN45_BC05157_N01	Thyroid_AN45	21.654	339	1949	0.212448	1	0.266427	162	3622	4587	803	32.3854	3.66667	Thyroid	C5	Skeletal_Myh4	Muscle	6522	0.710922	Skeletal_Myh4	NA	NA
Thyroid_AN45#Thyroid_AN45_BC05156_N01	Thyroid_AN45	9.773	153	1206	0.131373	1	0.288602	170	3562	4590	858	12.4843	2.6	Thyroid	C5	Skeletal_Myh2	Muscle	4915	0.535403	Skeletal_Myh2	NA	NA
Thyroid_AN45#Thyroid_AN45_BC05152_N01	Thyroid_AN45	13.173	153	1061	0.115527	1	0.323343	237	3470	4592	885	61.3559	4.86667	Thyroid	C5	Skeletal_Myh2	Muscle	3786	0.412239	Skeletal_Myh2	NA	NA
Thyroid_AN45#Thyroid_AN45_BC05149_N02	Thyroid_AN45	14.644	318	1802	0.163788	1	0.300473	221	4230	5501	1050	0	0.866667	Thyroid	C5	Skeletal_Myh2	Muscle	6573	0.597437	Skeletal_Myh2	NA	NA
Thyroid_AN45#Thyroid_AN45_BC05146_N02	Thyroid_AN45	10.346	256	1682	0.140097	1	0.37337	390	4371	6003	1242	0	1.46667	Thyroid	C5	Skeletal_Myh7	Muscle	5707	0.475346	Skeletal_Myh7	NA	NA
Thyroid_AN45#Thyroid_AN45_BC05145_N02	Thyroid_AN45	7.921	144	1106	0.0964928	1	0.414363	351	4052	5731	1328	69.0639	5.13333	Thyroid	C5	Skeletal_Myh2	Muscle	5018	0.437794	Skeletal_Myh2	NA	NA
Thyroid_AN45#Thyroid_AN45_BC05141_N02	Thyroid_AN45	13.659	338	2192	0.18864	1	0.270779	227	4572	5810	1011	0	0.933333	Thyroid	C5	Skeletal_Myh2	Muscle	7139	0.614372	Skeletal_Myh2	NA	NA
Thyroid_AN45#Thyroid_AN45_BC05140_N03	Thyroid_AN45	21.782	539	3372	0.227715	1	0.316501	412	5624	7404	1368	13.3359	2.66667	Thyroid	C5	Skeletal_Myh4	Muscle	9280	0.626688	Skeletal_Myh4	NA	NA
Thyroid_AN45#Thyroid_AN45_BC05137_N04	Thyroid_AN45	5.137	179	1497	0.0781315	1	0.31485	403	7286	9580	1891	0	0.866667	Thyroid	C7	Thyroid_Endothelial	Endothelial	5267	0.274896	Thyroid_Endothelial	NA	NA
Thyroid_AN45#Thyroid_AN45_BC05136_N01	Thyroid_AN45	7.159	94	767	0.0831346	1	0.377015	234	3350	4613	1029	105.635	6.4	Thyroid	C5	Skeletal_Myh7	Muscle	3375	0.365814	Skeletal_Myh7	NA	NA
Thyroid_AN45#Thyroid_AN45_BC05134_N02	Thyroid_AN45	6.771	106	805	0.0636565	1	0.314553	216	4810	6323	1297	25.825	3.33333	Thyroid	C5	Skeletal_Myh2	Muscle	3930	0.31077	Skeletal_Myh2	NA	NA
Thyroid_AN45#Thyroid_AN45_BC05133_N01	Thyroid_AN45	12.737	238	1519	0.164608	1	0.300085	221	3549	4614	844	2.51978	1.86667	Thyroid	C5	Skeletal_Myh2	Muscle	5928	0.642393	Skeletal_Myh2	NA	NA
Thyroid_AN45#Thyroid_AN45_BC05132_N01	Thyroid_AN45	9.109	161	1181	0.127925	1	0.30839	197	3528	4616	891	0.926259	1.73333	Thyroid	C5	Skeletal_Myh7	Muscle	4240	0.459272	Skeletal_Myh7	NA	NA
Thyroid_AN45#Thyroid_AN45_BC05130_N01	Thyroid_AN45	17.705	304	1795	0.194264	1	0.26749	162	3645	4620	813	26.886	3.4	Thyroid	C5	Skeletal_Myh4	Muscle	6100	0.660173	Skeletal_Myh4	NA	NA
Thyroid_AN45#Thyroid_AN45_BC05129_N02	Thyroid_AN45	16.854	383	2279	0.175119	1	0.309783	294	4968	6507	1245	46.1685	4.26667	Thyroid	C5	Skeletal_Myh4	Muscle	8271	0.635546	Skeletal_Myh4	NA	NA
Thyroid_AN45#Thyroid_AN45_BC05128_N01	Thyroid_AN45	13.635	241	1600	0.173085	1	0.304912	199	3542	4622	881	0.926259	1.73333	Thyroid	C5	Skeletal_Myh2	Muscle	5709	0.61759	Skeletal_Myh2	NA	NA
Thyroid_AN45#Thyroid_AN45_BC05127_N03	Thyroid_AN45	15.683	396	2585	0.156496	1	0.320173	379	6256	8259	1624	5.62903	2.13333	Thyroid	C5	Skeletal_Myh2	Muscle	9897	0.599165	Skeletal_Myh2	NA	NA
Thyroid_AN45#Thyroid_AN45_BC05126_N05	Thyroid_AN45	5.233	222	2058	0.0984218	1	0.0301508	10	10149	10455	296	53.2685	4.53333	Thyroid	C5	Skeletal_Myh4	Muscle	8820	0.421848	Skeletal_Myh4	NA	NA
Thyroid_AN45#Thyroid_AN45_BC05125_N01	Thyroid_AN45	20.99	318	1904	0.205793	1	0.321714	232	3500	4626	894	0	0.4	Thyroid	C5	Skeletal_Myh4	Muscle	5646	0.610246	Skeletal_Myh4	NA	NA
Thyroid_AN45#Thyroid_AN45_BC05124_N02	Thyroid_AN45	21.782	308	1858	0.168786	1	0.274959	217	4317	5504	970	0	0.733333	Thyroid	C5	Skeletal_Myh2	Muscle	6412	0.582485	Skeletal_Myh2	NA	NA
Thyroid_AN45#Thyroid_AN45_BC05123_N01	Thyroid_AN45	10.943	210	1414	0.152601	1	0.340179	234	3457	4633	942	3.09771	1.93333	Thyroid	C5	Skeletal_Myh2	Muscle	5228	0.564213	Skeletal_Myh2	NA	NA
Thyroid_AN45#Thyroid_AN45_BC05122_N01	Thyroid_AN45	15.408	249	1688	0.182171	1	0.322958	252	3502	4633	879	0	1.06667	Thyroid	C5	Skeletal_Myh4	Muscle	4938	0.532916	Skeletal_Myh4	NA	NA
Thyroid_AN45#Thyroid_AN45_BC05118_N02	Thyroid_AN45	5.941	201	1718	0.120918	1	0.46233	474	4858	7104	1772	51.3015	4.46667	Thyroid	C5	Skeletal_Myh7	Muscle	6487	0.456574	Skeletal_Myh7	NA	NA
Thyroid_AN45#Thyroid_AN45_BC05117_N01	Thyroid_AN45	4.341	57	539	0.058132	1	0.348851	226	3437	4636	973	4.00658	2	Thyroid	C5	Skeletal_Myh2	Muscle	2660	0.286885	Skeletal_Myh2	NA	NA
Thyroid_AN45#Thyroid_AN45_BC05116_N02	Thyroid_AN45	20.173	326	2139	0.204259	1	0.313598	272	3986	5236	978	0.926259	1.73333	Thyroid	C5	Skeletal_Myh2	Muscle	6353	0.606665	Skeletal_Myh2	NA	NA
Thyroid_AN45#Thyroid_AN45_BC05115_N01	Thyroid_AN45	6.287	127	1040	0.112117	1	0.296617	236	3577	4638	825	25.825	3.33333	Thyroid	C5	Skeletal_Myh2	Muscle	4236	0.456662	Skeletal_Myh2	NA	NA
Thyroid_AN45#Thyroid_AN45_BC05114_N01	Thyroid_AN45	18.702	255	1700	0.183229	1	0.374926	278	3374	4639	987	0.926259	1.73333	Thyroid	C5	Skeletal_Myh2	Muscle	5848	0.630308	Skeletal_Myh2	NA	NA
Thyroid_AN45#Thyroid_AN45_BC05113_N01	Thyroid_AN45	9.754	133	1035	0.111482	1	0.372561	244	3382	4642	1016	0	0.8	Thyroid	C5	Skeletal_Myh2	Muscle	4566	0.491814	Skeletal_Myh2	NA	NA
Thyroid_AN45#Thyroid_AN45_BC05112_N02	Thyroid_AN45	15.388	373	2553	0.188108	1	0.32049	336	5139	6786	1311	53.2685	4.53333	Thyroid	C5	Skeletal_Myh2	Muscle	8323	0.613248	Skeletal_Myh2	NA	NA
Thyroid_AN45#Thyroid_AN45_BC05110_N01	Thyroid_AN45	10.561	208	1415	0.152347	1	0.292154	210	3594	4644	840	46.1685	4.26667	Thyroid	C5	Skeletal_Myh4	Muscle	5163	0.555879	Skeletal_Myh4	NA	NA
Thyroid_AN45#Thyroid_AN45_BC05107_N01	Thyroid_AN45	14.796	269	1669	0.179501	1	0.337072	259	3477	4649	913	0	1.6	Thyroid	C5	Skeletal_Myh2	Muscle	5584	0.600559	Skeletal_Myh2	NA	NA
Thyroid_AN45#Thyroid_AN45_BC05105_N01	Thyroid_AN45	14.616	310	1846	0.198367	1	0.283586	179	3625	4653	849	0	1.06667	Thyroid	C5	Skeletal_Myh2	Muscle	6513	0.699871	Skeletal_Myh2	NA	NA
Thyroid_AN45#Thyroid_AN45_BC05104_N01	Thyroid_AN45	9.967	151	1126	0.120971	1	0.342371	252	3467	4654	935	0	1.46667	Thyroid	C5	Skeletal_Myh4	Muscle	3854	0.414052	Skeletal_Myh4	NA	NA
Thyroid_AN45#Thyroid_AN45_BC05103_N01	Thyroid_AN45	17.071	250	1569	0.168565	1	0.291343	206	3604	4654	844	0	1.6	Thyroid	C5	Skeletal_Myh2	Muscle	5721	0.614633	Skeletal_Myh2	NA	NA
Thyroid_AN45#Thyroid_AN45_BC05102_N01	Thyroid_AN45	8.251	125	988	0.106122	1	0.380896	264	3371	4655	1020	35.8341	3.8	Thyroid	C5	Skeletal_Myh2	Muscle	3892	0.418045	Skeletal_Myh2	NA	NA
Thyroid_AN45#Thyroid_AN45_BC05101_N02	Thyroid_AN45	10.575	251	1547	0.111858	1	0.277008	255	5415	6915	1245	0	0.4	Thyroid	C5	Skeletal_Myh2	Muscle	6543	0.473102	Skeletal_Myh2	NA	NA
Thyroid_AN45#Thyroid_AN45_BC05100_N01	Thyroid_AN45	7.701	140	1026	0.110062	1	0.324524	235	3519	4661	907	19.2652	3	Thyroid	C5	Skeletal_Myh4	Muscle	4004	0.429522	Skeletal_Myh4	NA	NA
Thyroid_AN45#Thyroid_AN45_BC05099_N01	Thyroid_AN45	27.723	308	1807	0.193718	1	0.298441	226	3592	4664	846	2.51978	1.86667	Thyroid	C5	Skeletal_Myh4	Muscle	5667	0.607526	Skeletal_Myh4	NA	NA
Thyroid_AN45#Thyroid_AN45_BC05098_N03	Thyroid_AN45	7.251	238	1936	0.133297	1	0.441731	542	5037	7262	1683	0.443764	1.66667	Thyroid	C7	Thyroid_Endothelial	Endothelial	6365	0.43824	Thyroid_Endothelial	NA	NA
Thyroid_AN45#Thyroid_AN45_BC05097_N01	Thyroid_AN45	14.074	199	1381	0.147954	1	0.311323	195	3559	4667	913	0	0.866667	Thyroid	C5	Skeletal_Myh2	Muscle	4902	0.525177	Skeletal_Myh2	NA	NA
Thyroid_AN45#Thyroid_AN45_BC05095_N02	Thyroid_AN45	16.05	308	2269	0.1731	1	0.305318	347	5021	6554	1186	25.825	3.33333	Thyroid	C5	Skeletal_Myh4	Muscle	7040	0.537077	Skeletal_Myh4	NA	NA
Thyroid_AN45#Thyroid_AN45_BC05094_N01	Thyroid_AN45	6.348	109	950	0.101735	1	0.336291	241	3494	4669	934	7.37967	2.26667	Thyroid	C5	Skeletal_Myh2	Muscle	4085	0.43746	Skeletal_Myh2	NA	NA
Thyroid_AN45#Thyroid_AN45_BC05093_N01	Thyroid_AN45	14.576	265	1641	0.175658	1	0.370599	240	3408	4671	1023	0	1.53333	Thyroid	C5	Skeletal_Myh2	Muscle	5852	0.626418	Skeletal_Myh2	NA	NA
Thyroid_AN45#Thyroid_AN45_BC05092_N03	Thyroid_AN45	10.777	332	2494	0.157908	1	0.272888	237	6204	7897	1456	0	0.2	Thyroid	C5	Skeletal_Myh4	Muscle	7731	0.48949	Skeletal_Myh4	NA	NA
Thyroid_AN45#Thyroid_AN45_BC05091_N02	Thyroid_AN45	12.567	330	2285	0.170905	1	0.356534	416	4928	6685	1341	0.443764	1.66667	Thyroid	C5	Skeletal_Myh2	Muscle	7822	0.585041	Skeletal_Myh2	NA	NA
Thyroid_AN45#Thyroid_AN45_BC05090_N05	Thyroid_AN45	4.165	183	1823	0.0801389	1	0.368383	603	8312	11374	2459	2.51978	1.86667	Thyroid	C5	Skeletal_Myh4	Muscle	8730	0.38377	Skeletal_Myh4	NA	NA
Thyroid_AN45#Thyroid_AN45_BC05089_N02	Thyroid_AN45	23.366	413	2547	0.224208	1	0.287106	316	4413	5680	951	28.5022	3.46667	Thyroid	C5	Skeletal_Myh4	Muscle	7334	0.645599	Skeletal_Myh4	NA	NA
Thyroid_AN45#Thyroid_AN45_BC05088_N01	Thyroid_AN45	5.404	131	1038	0.110945	1	0.367836	245	3420	4678	1013	25.825	3.33333	Thyroid	C5	Skeletal_Myh2	Muscle	4521	0.483219	Skeletal_Myh2	NA	NA
Thyroid_AN45#Thyroid_AN45_BC05084_N02	Thyroid_AN45	8.911	225	1502	0.10579	1	0.290258	254	5502	7099	1343	37.0074	3.86667	Thyroid	C5	Skeletal_Myh2	Muscle	5566	0.392027	Skeletal_Myh2	NA	NA
Thyroid_AN45#Thyroid_AN45_BC05081_N02	Thyroid_AN45	16.282	444	2626	0.195882	1	0.337924	371	5010	6703	1322	3.09771	1.93333	Thyroid	C5	Skeletal_Myh2	Muscle	8959	0.668283	Skeletal_Myh2	NA	NA
Thyroid_AN45#Thyroid_AN45_BC05079_N01	Thyroid_AN45	7.866	143	1219	0.129819	1	0.298755	171	3615	4695	909	0	0.333333	Thyroid	C5	Skeletal_Myh4	Muscle	4479	0.476997	Skeletal_Myh4	NA	NA
Thyroid_AN45#Thyroid_AN45_BC05078_N01	Thyroid_AN45	13.401	291	1739	0.185158	1	0.286575	202	3650	4696	844	0	0.8	Thyroid	C5	Skeletal_Myh4	Muscle	5122	0.545358	Skeletal_Myh4	NA	NA
Thyroid_AN45#Thyroid_AN45_BC05076_N01	Thyroid_AN45	25.347	320	1929	0.205213	1	0.279608	199	3673	4700	828	0	1.6	Thyroid	C5	Skeletal_Myh4	Muscle	6261	0.666064	Skeletal_Myh4	NA	NA
Thyroid_AN45#Thyroid_AN45_BC05075_N02	Thyroid_AN45	16.056	300	2031	0.160199	1	0.32035	286	4801	6339	1252	0.443764	1.66667	Thyroid	C5	Skeletal_Myh2	Muscle	7484	0.590314	Skeletal_Myh2	NA	NA
Thyroid_AN45#Thyroid_AN45_BC05074_N02	Thyroid_AN45	18.853	457	2806	0.198248	1	0.342629	361	5271	7077	1445	0	1.46667	Thyroid	C5	Skeletal_Myh2	Muscle	9464	0.668645	Skeletal_Myh2	NA	NA
Thyroid_AN45#Thyroid_AN45_BC05073_N02	Thyroid_AN45	27.779	491	2709	0.2256	1	0.317244	310	4558	6004	1136	0	1.6	Thyroid	C5	Skeletal_Myh2	Muscle	8706	0.725017	Skeletal_Myh2	NA	NA
Thyroid_AN45#Thyroid_AN45_BC05072_N01	Thyroid_AN45	5.071	105	1045	0.111099	1	0.321439	195	3559	4703	949	0	1.53333	Thyroid	C5	Skeletal_Myh4	Muscle	4451	0.473209	Skeletal_Myh4	NA	NA
Thyroid_AN45#Thyroid_AN45_BC05071_N02	Thyroid_AN45	7.771	259	2006	0.13393	1	0.337321	386	5600	7489	1503	2.51978	1.86667	Thyroid	C5	Skeletal_Myh4	Muscle	7004	0.467619	Skeletal_Myh4	NA	NA
Thyroid_AN45#Thyroid_AN45_BC05070_N01	Thyroid_AN45	18.462	317	1933	0.20542	1	0.293293	185	3638	4705	882	0	0.533333	Thyroid	C5	Skeletal_Myh4	Muscle	5569	0.591817	Skeletal_Myh4	NA	NA
Thyroid_AN45#Thyroid_AN45_BC05068_N02	Thyroid_AN45	15.887	353	2260	0.175821	1	0.249417	171	5144	6427	1112	0	0.666667	Thyroid	C5	Skeletal_Myh4	Muscle	6733	0.523806	Skeletal_Myh4	NA	NA
Thyroid_AN45#Thyroid_AN45_BC05067_N02	Thyroid_AN45	18.96	383	2165	0.194066	1	0.276722	230	4369	5578	979	0	0.4	Thyroid	C5	Skeletal_Myh2	Muscle	7157	0.641538	Skeletal_Myh2	NA	NA
Thyroid_AN45#Thyroid_AN45_BC05065_N02	Thyroid_AN45	12.617	223	1608	0.124574	1	0.247873	158	5172	6454	1124	0	1	Thyroid	C5	Skeletal_Myh2	Muscle	6872	0.532383	Skeletal_Myh2	NA	NA
Thyroid_AN45#Thyroid_AN45_BC05064_N01	Thyroid_AN45	24.134	390	2085	0.221244	1	0.298429	210	3629	4712	873	8.11427	2.33333	Thyroid	C5	Skeletal_Myh4	Muscle	6670	0.707767	Skeletal_Myh4	NA	NA
Thyroid_AN45#Thyroid_AN45_BC05063_N01	Thyroid_AN45	7.338	126	969	0.102801	1	0.340444	199	3516	4713	998	0	1.6	Thyroid	C5	Skeletal_Myh7	Muscle	4365	0.463081	Skeletal_Myh7	NA	NA
Thyroid_AN45#Thyroid_AN45_BC05062_N01	Thyroid_AN45	11.306	177	1119	0.118714	1	0.255795	132	3753	4713	828	19.2652	3	Thyroid	C5	Skeletal_Myh2	Muscle	5361	0.568746	Skeletal_Myh2	NA	NA
Thyroid_AN45#Thyroid_AN45_BC05061_N02	Thyroid_AN45	32.792	414	2159	0.182225	1	0.31004	320	4522	5924	1082	61.3559	4.86667	Thyroid	C5	Skeletal_Myh4	Muscle	7833	0.661124	Skeletal_Myh4	NA	NA
Thyroid_AN45#Thyroid_AN45_BC05060_N03	Thyroid_AN45	20.982	498	2766	0.197826	1	0.315334	328	5315	6991	1348	0	0.533333	Thyroid	C5	Skeletal_Myh2	Muscle	9456	0.676298	Skeletal_Myh2	NA	NA
Thyroid_AN45#Thyroid_AN45_BC05058_N02	Thyroid_AN45	6.674	91	831	0.0620427	1	0.497205	586	4473	6697	1638	0	0.133333	Thyroid	C7	Thyroid_Endothelial	Endothelial	3199	0.238838	Thyroid_Endothelial	NA	NA
Thyroid_AN45#Thyroid_AN45_BC05053_N03	Thyroid_AN45	16.62	470	2963	0.16742	1	0.363272	591	6491	8849	1767	0	0.666667	Thyroid	C5	Skeletal_Myh4	Muscle	8963	0.506441	Skeletal_Myh4	NA	NA
Thyroid_AN45#Thyroid_AN45_BC05051_N01	Thyroid_AN45	7.481	136	1081	0.114537	1	0.338344	285	3526	4719	908	0.926259	1.73333	Thyroid	C5	Skeletal_Myh4	Muscle	3638	0.385463	Skeletal_Myh4	NA	NA
Thyroid_AN45#Thyroid_AN45_BC05048_N02	Thyroid_AN45	17.75	493	2842	0.229675	1	0.276987	269	4845	6187	1073	29.5959	3.53333	Thyroid	C5	Skeletal_Myh4	Muscle	8283	0.669387	Skeletal_Myh4	NA	NA
Thyroid_AN45#Thyroid_AN45_BC05047_N01	Thyroid_AN45	13.013	138	1043	0.1103	1	0.234465	110	3830	4728	788	4.00658	2	Thyroid	C5	Skeletal_Myh2	Muscle	4572	0.483503	Skeletal_Myh2	NA	NA
Thyroid_AN45#Thyroid_AN45_BC05046_N01	Thyroid_AN45	30.617	402	2544	0.268865	1	0.30223	247	3633	4731	851	72.6562	5.26667	Thyroid	C5	Skeletal_Myh2	Muscle	6707	0.708835	Skeletal_Myh2	NA	NA
Thyroid_AN45#Thyroid_AN45_BC05044_N01	Thyroid_AN45	20.528	311	1931	0.204036	1	0.342792	245	3524	4732	963	135.793	7.33333	Thyroid	C5	Skeletal_Myh4	Muscle	6374	0.6735	Skeletal_Myh4	NA	NA
Thyroid_AN45#Thyroid_AN45_BC05043_N01	Thyroid_AN45	5.307	134	1145	0.120934	1	0.326422	211	3569	4734	954	0	1.33333	Thyroid	C5	Skeletal_Myh4	Muscle	4450	0.470004	Skeletal_Myh4	NA	NA
Thyroid_AN45#Thyroid_AN45_BC05042_N02	Thyroid_AN45	9.862	254	1815	0.152906	1	0.368142	314	4338	5935	1283	0	1.6	Thyroid	C5	Skeletal_Myh2	Muscle	6495	0.547178	Skeletal_Myh2	NA	NA
Thyroid_AN45#Thyroid_AN45_BC05041_N01	Thyroid_AN45	10.126	225	1656	0.17472	1	0.272898	178	3723	4739	838	0	0.466667	Thyroid	C5	Skeletal_Myh2	Muscle	5873	0.619645	Skeletal_Myh2	NA	NA
Thyroid_AN45#Thyroid_AN45_BC05040_N01	Thyroid_AN45	8.161	136	1072	0.113104	1	0.286024	92	3685	4739	962	0	0.666667	Thyroid	C5	Skeletal_Myh4	Muscle	4140	0.436801	Skeletal_Myh4	NA	NA
Thyroid_AN45#Thyroid_AN45_BC05039_N01	Thyroid_AN45	9.052	192	1266	0.133488	1	0.366965	218	3469	4742	1055	0.926259	1.73333	Thyroid	C5	Skeletal_Myh4	Muscle	5214	0.549768	Skeletal_Myh4	NA	NA
Thyroid_AN45#Thyroid_AN45_BC05037_N02	Thyroid_AN45	8.654	236	1631	0.124276	1	0.307953	232	5017	6562	1313	15.5372	2.8	Thyroid	C5	Skeletal_Myh7	Muscle	6855	0.522326	Skeletal_Myh7	NA	NA
Thyroid_AN45#Thyroid_AN45_BC05036_N01	Thyroid_AN45	7.308	155	1326	0.139608	1	0.320267	185	3597	4749	967	38.7892	3.93333	Thyroid	C5	Skeletal_Myh4	Muscle	4626	0.48705	Skeletal_Myh4	NA	NA
Thyroid_AN45#Thyroid_AN45_BC05034_N02	Thyroid_AN45	10.206	268	1802	0.133067	1	0.38071	408	4904	6771	1459	12.4843	2.6	Thyroid	C5	Skeletal_Myh2	Muscle	6644	0.490622	Skeletal_Myh2	NA	NA
Thyroid_AN45#Thyroid_AN45_BC05033_N02	Thyroid_AN45	16.884	324	1982	0.167145	1	0.270954	197	4665	5929	1067	87.548	5.8	Thyroid	C5	Skeletal_Myh2	Muscle	7170	0.604655	Skeletal_Myh2	NA	NA
Thyroid_AN45#Thyroid_AN45_BC05031_N02	Thyroid_AN45	13.963	275	1826	0.153574	1	0.361658	319	4366	5945	1260	3.09771	1.93333	Thyroid	C5	Skeletal_Myh2	Muscle	7326	0.616148	Skeletal_Myh2	NA	NA
Thyroid_AN45#Thyroid_AN45_BC05028_N04	Thyroid_AN45	15.227	446	2781	0.150568	1	0.309186	386	7054	9235	1795	7.37967	2.26667	Thyroid	C5	Skeletal_Myh2	Muscle	10229	0.553817	Skeletal_Myh2	NA	NA
Thyroid_AN45#Thyroid_AN45_BC05027_N02	Thyroid_AN45	15.237	277	1954	0.166241	1	0.316532	280	4464	5877	1133	142.776	7.53333	Thyroid	C5	Skeletal_Myh4	Muscle	6432	0.547218	Skeletal_Myh4	NA	NA
Thyroid_AN45#Thyroid_AN45_BC05026_N01	Thyroid_AN45	6.931	147	1193	0.125421	1	0.306235	195	3641	4756	920	25.825	3.33333	Thyroid	C5	Skeletal_Myh4	Muscle	4777	0.502208	Skeletal_Myh4	NA	NA
Thyroid_AN45#Thyroid_AN45_BC05025_N01	Thyroid_AN45	13.663	276	1789	0.188039	1	0.306509	237	3641	4757	879	0	0.866667	Thyroid	C5	Skeletal_Myh4	Muscle	5639	0.592705	Skeletal_Myh4	NA	NA
Thyroid_AN45#Thyroid_AN45_BC05024_N01	Thyroid_AN45	5.233	74	636	0.0668348	1	0.337644	258	3557	4758	943	0	0	Thyroid	C10	Thyroid_Stromal	Stromal	3225	0.338903	Thyroid_Stromal	NA	NA
Thyroid_AN45#Thyroid_AN45_BC05023_N01	Thyroid_AN45	8.876	251	1696	0.178189	1	0.32121	207	3602	4759	950	0	0.2	Thyroid	C5	Skeletal_Myh2	Muscle	5912	0.621139	Skeletal_Myh2	NA	NA
Thyroid_AN45#Thyroid_AN45_BC05022_N01	Thyroid_AN45	7.007	138	1080	0.113445	1	0.297003	151	3670	4760	939	0	0.2	Thyroid	C5	Skeletal_Myh4	Muscle	3854	0.404832	Skeletal_Myh4	NA	NA
Thyroid_AN45#Thyroid_AN45_BC05020_N01	Thyroid_AN45	12.611	242	1658	0.174123	1	0.304384	202	3650	4761	909	0	1.26667	Thyroid	C5	Skeletal_Myh2	Muscle	6171	0.648078	Skeletal_Myh2	NA	NA
Thyroid_AN45#Thyroid_AN45_BC05019_N01	Thyroid_AN45	9.83	139	1096	0.115078	1	0.440847	329	3305	4762	1128	117.94	6.8	Thyroid	C5	Skeletal_Myh4	Muscle	4694	0.49286	Skeletal_Myh4	NA	NA
Thyroid_AN45#Thyroid_AN45_BC05017_N04	Thyroid_AN45	6.745	218	1748	0.131192	1	0.264617	112	5268	6662	1282	25.825	3.33333	Thyroid	C5	Skeletal_Myh7	Muscle	6587	0.494371	Skeletal_Myh7	NA	NA
Thyroid_AN45#Thyroid_AN45_BC05015_N03	Thyroid_AN45	17.44	502	3367	0.21465	1	0.358095	499	5775	7843	1569	4.00658	2	Thyroid	C5	Skeletal_Myh4	Muscle	10173	0.64854	Skeletal_Myh4	NA	NA
Thyroid_AN45#Thyroid_AN45_BC05014_N02	Thyroid_AN45	8.294	222	1631	0.116918	1	0.290711	218	5404	6975	1353	19.2652	3	Thyroid	C5	Skeletal_Myh2	Muscle	7176	0.514409	Skeletal_Myh2	NA	NA
Thyroid_AN45#Thyroid_AN45_BC05013_N01	Thyroid_AN45	7.054	171	1289	0.135172	1	0.282755	179	3717	4768	872	0	0.8	Thyroid	C5	Skeletal_Myh2	Muscle	5087	0.533452	Skeletal_Myh2	NA	NA
Thyroid_AN45#Thyroid_AN45_BC05012_N01	Thyroid_AN45	7.574	153	1222	0.128092	1	0.369509	250	3483	4770	1037	0	1.06667	Thyroid	C5	Skeletal_Myh4	Muscle	4692	0.491824	Skeletal_Myh4	NA	NA
Thyroid_AN45#Thyroid_AN45_BC05010_N01	Thyroid_AN45	7.792	181	1465	0.153564	1	0.336883	272	3568	4770	930	0	0.866667	Thyroid	C5	Skeletal_Myh4	Muscle	4641	0.486478	Skeletal_Myh4	NA	NA
Thyroid_AN45#Thyroid_AN45_BC05009_N01	Thyroid_AN45	22.834	369	2346	0.24586	1	0.284599	227	3714	4771	830	0	1.53333	Thyroid	C5	Skeletal_Myh4	Muscle	6266	0.656676	Skeletal_Myh4	NA	NA
Thyroid_AN45#Thyroid_AN45_BC05008_N02	Thyroid_AN45	13.398	318	2040	0.161392	1	0.336435	338	4729	6320	1253	4.63972	2.06667	Thyroid	C5	Skeletal_Myh2	Muscle	7439	0.588528	Skeletal_Myh2	NA	NA
Thyroid_AN45#Thyroid_AN45_BC05007_N04	Thyroid_AN45	5.596	130	1380	0.0785072	1	0.318482	175	6666	8789	1948	2.51978	1.86667	Thyroid	C5	Skeletal_Myh4	Muscle	6275	0.357021	Skeletal_Myh4	NA	NA
Thyroid_AN45#Thyroid_AN45_BC05006_N02	Thyroid_AN45	7.921	208	1602	0.0999002	1	0.298251	299	6176	8018	1543	8.11427	2.33333	Thyroid	C5	Skeletal_Myh2	Muscle	6818	0.425168	Skeletal_Myh2	NA	NA
Thyroid_AN45#Thyroid_AN45_BC05005_N02	Thyroid_AN45	14.761	410	2432	0.210855	1	0.267194	288	4551	5767	928	29.5959	3.53333	Thyroid	C5	Skeletal_Myh4	Muscle	6835	0.592596	Skeletal_Myh4	NA	NA
Thyroid_AN45#Thyroid_AN45_BC05004_N01	Thyroid_AN45	5.788	152	1082	0.113275	1	0.393639	302	3427	4776	1047	0	0.533333	Thyroid	C5	Skeletal_Myh2	Muscle	5004	0.523869	Skeletal_Myh2	NA	NA
Thyroid_AN45#Thyroid_AN45_BC05003_N03	Thyroid_AN45	22.112	469	2859	0.20291	1	0.322508	373	5327	7045	1345	0	1.06667	Thyroid	C5	Skeletal_Myh7	Muscle	9147	0.649184	Skeletal_Myh7	NA	NA
Thyroid_AN45#Thyroid_AN45_BC05002_N01	Thyroid_AN45	14.502	249	1562	0.163492	1	0.287948	187	3709	4777	881	0	0.133333	Thyroid	C5	Skeletal_Myh2	Muscle	6117	0.640255	Skeletal_Myh2	NA	NA
Thyroid_AN45#Thyroid_AN45_BC05001_N02	Thyroid_AN45	23.355	401	2427	0.202757	1	0.306483	268	4581	5985	1136	4.63972	2.06667	Thyroid	C5	Skeletal_Myh2	Muscle	7337	0.612949	Skeletal_Myh2	NA	NA
Thyroid_AN45#Thyroid_AN45_BC05000_N01	Thyroid_AN45	14.42	284	1752	0.18334	1	0.302617	233	3668	4778	877	26.886	3.4	Thyroid	C5	Skeletal_Myh4	Muscle	5635	0.589682	Skeletal_Myh4	NA	NA
Thyroid_AN45#Thyroid_AN45_BC04997_N02	Thyroid_AN45	6.865	156	1352	0.105312	1	0.355077	365	4737	6419	1317	0	1.13333	Thyroid	C5	Skeletal_Myh2	Muscle	5383	0.419302	Skeletal_Myh2	NA	NA
Thyroid_AN45#Thyroid_AN45_BC04996_N02	Thyroid_AN45	16.143	375	2276	0.167698	1	0.392857	409	4872	6786	1505	0	1.2	Thyroid	C5	Skeletal_Myh2	Muscle	8494	0.625847	Skeletal_Myh2	NA	NA
Thyroid_AN45#Thyroid_AN45_BC04995_N02	Thyroid_AN45	6.931	182	1538	0.1144	1	0.300948	283	5167	6722	1272	4.00658	2	Thyroid	C5	Skeletal_Myh2	Muscle	6205	0.461544	Skeletal_Myh2	NA	NA
Thyroid_AN45#Thyroid_AN45_BC04993_N02	Thyroid_AN45	17.4	536	3233	0.240157	1	0.315419	356	5117	6731	1258	0	1.33333	Thyroid	C5	Skeletal_Myh4	Muscle	8324	0.618333	Skeletal_Myh4	NA	NA
Thyroid_AN45#Thyroid_AN45_BC04992_N02	Thyroid_AN45	11.148	304	2070	0.166559	1	0.327494	349	4681	6214	1184	61.3559	4.86667	Thyroid	C5	Skeletal_Myh2	Muscle	6502	0.523173	Skeletal_Myh2	NA	NA
Thyroid_AN45#Thyroid_AN45_BC04990_N02	Thyroid_AN45	6.91	164	1439	0.104185	1	0.385634	400	4984	6906	1522	63.4309	4.93333	Thyroid	C5	Skeletal_Myh2	Muscle	5890	0.426441	Skeletal_Myh2	NA	NA
Thyroid_AN45#Thyroid_AN45_BC04989_N01	Thyroid_AN45	11.774	220	1632	0.170248	1	0.301031	253	3684	4793	856	1.69619	1.8	Thyroid	C5	Skeletal_Myh4	Muscle	5033	0.525037	Skeletal_Myh4	NA	NA
Thyroid_AN45#Thyroid_AN45_BC04988_N02	Thyroid_AN45	4.356	66	717	0.051516	1	0.387914	397	5014	6959	1548	0	0.733333	Thyroid	C10	Thyroid_Stromal	Stromal	3579	0.257149	Thyroid_Stromal	NA	NA
Thyroid_AN45#Thyroid_AN45_BC04986_N01	Thyroid_AN45	8.053	183	1429	0.148916	1	0.272342	183	3771	4798	844	0	0.6	Thyroid	C5	Skeletal_Myh4	Muscle	4762	0.496248	Skeletal_Myh4	NA	NA
Thyroid_AN45#Thyroid_AN45_BC04984_N02	Thyroid_AN45	4.336	127	1084	0.0966304	1	0.412846	352	3970	5609	1287	2.51978	1.86667	Thyroid	C5	Skeletal_Myh2	Muscle	5330	0.475129	Skeletal_Myh2	NA	NA
Thyroid_AN45#Thyroid_AN45_BC04983_N02	Thyroid_AN45	13.24	341	1956	0.127626	1	0.221779	64	6272	7663	1327	0	0.466667	Thyroid	C5	Skeletal_Myh2	Muscle	7942	0.518204	Skeletal_Myh2	NA	NA
Thyroid_AN45#Thyroid_AN45_BC04982_N01	Thyroid_AN45	13.552	219	1325	0.138021	1	0.357082	233	3537	4800	1030	0	0.933333	Thyroid	C5	Skeletal_Myh2	Muscle	5286	0.550625	Skeletal_Myh2	NA	NA
Thyroid_AN45#Thyroid_AN45_BC04980_N02	Thyroid_AN45	17.775	377	2401	0.206876	1	0.406106	403	4127	5803	1273	0	1.4	Thyroid	C5	Skeletal_Myh7	Muscle	7662	0.660176	Skeletal_Myh7	NA	NA
Thyroid_AN45#Thyroid_AN45_BC04977_N01	Thyroid_AN45	8.307	172	1361	0.141653	1	0.346035	248	3569	4804	987	1.69619	1.8	Thyroid	C5	Skeletal_Myh4	Muscle	5168	0.537885	Skeletal_Myh4	NA	NA
Thyroid_AN45#Thyroid_AN45_BC04976_N02	Thyroid_AN45	8.243	179	1352	0.104563	1	0.33409	338	4846	6465	1281	105.635	6.4	Thyroid	C5	Skeletal_Myh4	Muscle	5407	0.418175	Skeletal_Myh4	NA	NA
Thyroid_AN45#Thyroid_AN45_BC04974_N01	Thyroid_AN45	9.815	114	845	0.0878927	1	0.290816	153	3724	4807	930	0	0.133333	Thyroid	C7	Thyroid_Endothelial	Endothelial	2628	0.273351	Thyroid_Endothelial	NA	NA
Thyroid_AN45#Thyroid_AN45_BC04973_N01	Thyroid_AN45	5.43	85	763	0.079281	1	0.418214	311	3393	4812	1108	0	0.666667	Thyroid	C12	Thyroid_Stromal	Stromal	2704	0.280964	Thyroid_Stromal	NA	NA
Thyroid_AN45#Thyroid_AN45_BC04972_N04	Thyroid_AN45	14.019	446	2940	0.1759	1	0.101054	24	7590	8357	743	0	1.33333	Thyroid	C5	Skeletal_Myh4	Muscle	9222	0.551753	Skeletal_Myh4	NA	NA
Thyroid_AN45#Thyroid_AN45_BC04971_N01	Thyroid_AN45	12.71	276	1751	0.181865	1	0.273882	166	3779	4814	869	0	1.2	Thyroid	C5	Skeletal_Myh2	Muscle	5916	0.614458	Skeletal_Myh2	NA	NA
Thyroid_AN45#Thyroid_AN45_BC04970_N01	Thyroid_AN45	14.539	279	1887	0.195991	1	0.275232	157	3775	4814	882	1.69619	1.8	Thyroid	C5	Skeletal_Myh4	Muscle	5632	0.584961	Skeletal_Myh4	NA	NA
Thyroid_AN45#Thyroid_AN45_BC04968_N01	Thyroid_AN45	18.229	313	2135	0.221427	1	0.299461	220	3710	4821	891	39.9914	4	Thyroid	C5	Skeletal_Myh4	Muscle	6089	0.631508	Skeletal_Myh4	NA	NA
Thyroid_AN45#Thyroid_AN45_BC04967_N02	Thyroid_AN45	9.992	328	2083	0.148003	1	0.338851	395	5256	7037	1386	0	0.6	Thyroid	C5	Skeletal_Myh2	Muscle	7750	0.550661	Skeletal_Myh2	NA	NA
Thyroid_AN45#Thyroid_AN45_BC04965_N03	Thyroid_AN45	9.323	226	1708	0.123037	1	0.283232	233	5409	6941	1299	0	0.333333	Thyroid	C10	Myosatellite	Muscle	5552	0.399942	Follicular	NA	NA
Thyroid_AN45#Thyroid_AN45_BC04964_N02	Thyroid_AN45	11.735	320	2174	0.159058	1	0.339212	361	5103	6834	1370	0	1.6	Thyroid	C5	Skeletal_Myh7	Muscle	7285	0.532997	Skeletal_Myh7	NA	NA
Thyroid_AN45#Thyroid_AN45_BC04962_N02	Thyroid_AN45	15.316	379	2431	0.175372	1	0.391767	434	4980	6931	1517	0	0.866667	Thyroid	C5	Skeletal_Myh4	Muscle	6439	0.464507	Skeletal_Myh4	NA	NA
Thyroid_AN45#Thyroid_AN45_BC04961_N01	Thyroid_AN45	13.005	243	1500	0.155344	1	0.383381	301	3490	4828	1037	0	0.4	Thyroid	C5	Skeletal_Myh4	Muscle	4948	0.512428	Skeletal_Myh4	NA	NA
Thyroid_AN45#Thyroid_AN45_BC04960_N01	Thyroid_AN45	7.525	76	596	0.0616977	1	0.318591	187	3663	4830	980	3.09771	1.93333	Thyroid	C5	Skeletal_Myh4	Muscle	2447	0.253313	Skeletal_Myh4	NA	NA
Thyroid_AN45#Thyroid_AN45_BC04959_N02	Thyroid_AN45	29.022	469	2652	0.23544	1	0.338721	274	4207	5632	1151	0	1.2	Thyroid	C5	Skeletal_Myh2	Muscle	7378	0.655007	Skeletal_Myh2	NA	NA
Thyroid_AN45#Thyroid_AN45_BC04956_N04	Thyroid_AN45	7.501	375	2812	0.120532	1	0.328739	608	8779	11665	2278	74.1082	5.33333	Thyroid	C5	Skeletal_Myh4	Muscle	11373	0.487484	Skeletal_Myh4	NA	NA
Thyroid_AN45#Thyroid_AN45_BC04955_N01	Thyroid_AN45	13.497	259	1798	0.185705	1	0.303446	208	3714	4841	919	4.63972	2.06667	Thyroid	C5	Skeletal_Myh2	Muscle	5803	0.59936	Skeletal_Myh2	NA	NA
Thyroid_AN45#Thyroid_AN45_BC04954_N02	Thyroid_AN45	5.08	118	904	0.0669927	1	0.285878	287	5247	6747	1213	69.0639	5.13333	Thyroid	C5	Skeletal_Myh4	Muscle	3965	0.293834	Skeletal_Myh4	NA	NA
Thyroid_AN45#Thyroid_AN45_BC04953_N04	Thyroid_AN45	14.221	395	2542	0.133888	1	0.377994	592	6889	9493	2012	0	1.4	Thyroid	C5	Skeletal_Myh4	Muscle	7859	0.413937	Skeletal_Myh4	NA	NA
Thyroid_AN45#Thyroid_AN45_BC04952_N01	Thyroid_AN45	5.824	150	1016	0.10485	1	0.382311	256	3505	4845	1084	20.2351	3.06667	Thyroid	C5	Skeletal_Myh2	Muscle	4307	0.444479	Skeletal_Myh2	NA	NA
Thyroid_AN45#Thyroid_AN45_BC04951_N01	Thyroid_AN45	15.943	314	2011	0.207448	1	0.343404	273	3608	4847	966	0	0.266667	Thyroid	C5	Skeletal_Myh4	Muscle	5454	0.562616	Skeletal_Myh4	NA	NA
Thyroid_AN45#Thyroid_AN45_BC04948_N05	Thyroid_AN45	5.658	160	1205	0.0512722	1	0.00979634	18	11637	11751	96	35.8341	3.8	Thyroid	C5	Skeletal_Myh4	Muscle	6802	0.289422	Skeletal_Myh4	NA	NA
Thyroid_AN45#Thyroid_AN45_BC04947_N01	Thyroid_AN45	9.668	166	1181	0.121778	1	0.327039	256	3654	4849	939	23.2317	3.2	Thyroid	C5	Skeletal_Myh2	Muscle	4968	0.512271	Skeletal_Myh2	NA	NA
Thyroid_AN45#Thyroid_AN45_BC04946_N01	Thyroid_AN45	10.741	179	1264	0.130309	1	0.375887	305	3525	4850	1020	0	0.8	Thyroid	C5	Skeletal_Myh4	Muscle	4526	0.466598	Skeletal_Myh4	NA	NA
Thyroid_AN45#Thyroid_AN45_BC04944_N02	Thyroid_AN45	16.164	351	2183	0.206959	1	0.332828	320	3957	5274	997	12.4843	2.6	Thyroid	C5	Skeletal_Myh7	Muscle	6480	0.614334	Skeletal_Myh7	NA	NA
Thyroid_AN45#Thyroid_AN45_BC04943_N01	Thyroid_AN45	6.073	138	1125	0.11586	1	0.324693	237	3665	4855	953	0	0.266667	Thyroid	C5	Skeletal_Myh4	Muscle	3749	0.386097	Skeletal_Myh4	NA	NA
Thyroid_AN45#Thyroid_AN45_BC04942_N03	Thyroid_AN45	26.274	544	3344	0.255618	1	0.329472	404	4920	6541	1217	0	0.133333	Thyroid	C5	Skeletal_Myh4	Muscle	8134	0.62177	Skeletal_Myh4	NA	NA
Thyroid_AN45#Thyroid_AN45_BC04940_N01	Thyroid_AN45	20.487	269	1797	0.184991	1	0.295545	211	3749	4857	897	0	0.666667	Thyroid	C5	Skeletal_Myh4	Muscle	5988	0.61643	Skeletal_Myh4	NA	NA
Thyroid_AN45#Thyroid_AN45_BC04938_N03	Thyroid_AN45	10.408	226	1691	0.114987	1	0.395256	527	5270	7353	1556	23.2317	3.2	Thyroid	C5	Skeletal_Myh2	Muscle	6288	0.427581	Skeletal_Myh2	NA	NA
Thyroid_AN45#Thyroid_AN45_BC04937_N01	Thyroid_AN45	15.783	271	1746	0.179593	1	0.24737	171	3897	4861	793	0	0.733333	Thyroid	C5	Skeletal_Myh4	Muscle	4951	0.509257	Skeletal_Myh4	NA	NA
Thyroid_AN45#Thyroid_AN45_BC04936_N02	Thyroid_AN45	21.634	437	2324	0.194379	1	0.283659	271	4657	5978	1050	0	0.933333	Thyroid	C5	Skeletal_Myh2	Muscle	7945	0.66452	Skeletal_Myh2	NA	NA
Thyroid_AN45#Thyroid_AN45_BC04934_N02	Thyroid_AN45	6.997	212	1506	0.111308	1	0.374721	393	4921	6765	1451	0.926259	1.73333	Thyroid	C5	Skeletal_Myh2	Muscle	7144	0.528012	Skeletal_Myh2	NA	NA
Thyroid_AN45#Thyroid_AN45_BC04933_N01	Thyroid_AN45	9.273	192	1467	0.15074	1	0.315846	244	3698	4866	924	0.443764	1.66667	Thyroid	C5	Skeletal_Myh4	Muscle	5348	0.549527	Skeletal_Myh4	NA	NA
Thyroid_AN45#Thyroid_AN45_BC04932_N01	Thyroid_AN45	13.916	253	1443	0.148243	1	0.321118	228	3684	4867	955	56.5962	4.66667	Thyroid	C5	Skeletal_Myh2	Muscle	5117	0.525683	Skeletal_Myh2	NA	NA
Thyroid_AN45#Thyroid_AN45_BC04930_N01	Thyroid_AN45	15.302	170	1182	0.121206	1	0.321767	257	3689	4876	930	15.5372	2.8	Thyroid	C5	Skeletal_Myh2	Muscle	4784	0.490667	Skeletal_Myh2	NA	NA
Thyroid_AN45#Thyroid_AN45_BC04928_N01	Thyroid_AN45	17.963	254	1720	0.176266	1	0.306292	275	3735	4879	869	0	1.53333	Thyroid	C5	Skeletal_Myh4	Muscle	5590	0.572863	Skeletal_Myh4	NA	NA
Thyroid_AN45#Thyroid_AN45_BC04927_N01	Thyroid_AN45	4.67	125	992	0.101619	1	0.350955	276	3613	4881	992	0	0.0666667	Thyroid	C5	Skeletal_Myh4	Muscle	3917	0.40125	Skeletal_Myh4	NA	NA
Thyroid_AN45#Thyroid_AN45_BC04926_N01	Thyroid_AN45	12.389	244	1557	0.159431	1	0.300053	200	3756	4883	927	5.62903	2.13333	Thyroid	C5	Skeletal_Myh2	Muscle	5999	0.614274	Skeletal_Myh2	NA	NA
Thyroid_AN45#Thyroid_AN45_BC04925_N01	Thyroid_AN45	14.851	150	1098	0.112408	1	0.369602	265	3566	4884	1053	0	0.133333	Thyroid	C10	Thyroid_Stromal	Stromal	4244	0.43448	Thyroid_Stromal	NA	NA
Thyroid_AN45#Thyroid_AN45_BC04924_N03	Thyroid_AN45	13.861	434	2642	0.162126	1	0.213403	191	6715	8148	1242	56.5962	4.66667	Thyroid	C5	Skeletal_Myh4	Muscle	10245	0.628682	Skeletal_Myh4	NA	NA
Thyroid_AN45#Thyroid_AN45_BC04923_N01	Thyroid_AN45	9.953	191	1219	0.124744	1	0.32376	263	3691	4886	932	0	1.6	Thyroid	C5	Skeletal_Myh2	Muscle	5312	0.543594	Skeletal_Myh2	NA	NA
Thyroid_AN45#Thyroid_AN45_BC04921_N01	Thyroid_AN45	9.699	240	1506	0.154019	1	0.347574	262	3628	4889	999	0	0.933333	Thyroid	C5	Skeletal_Myh4	Muscle	5317	0.543772	Skeletal_Myh4	NA	NA
Thyroid_AN45#Thyroid_AN45_BC04920_N02	Thyroid_AN45	8.487	120	1003	0.0820651	1	0.317878	250	4637	6111	1224	28.5022	3.46667	Thyroid	C5	Skeletal_Myh2	Muscle	4785	0.391507	Skeletal_Myh2	NA	NA
Thyroid_AN45#Thyroid_AN45_BC04919_N01	Thyroid_AN45	18.84	333	2011	0.205624	1	0.294678	213	3777	4890	900	0	0.6	Thyroid	C5	Skeletal_Myh4	Muscle	5556	0.568098	Skeletal_Myh4	NA	NA
Thyroid_AN45#Thyroid_AN45_BC04918_N01	Thyroid_AN45	9.351	170	1076	0.11002	1	0.276762	189	3830	4890	871	0	1.6	Thyroid	C5	Skeletal_Myh2	Muscle	4287	0.438344	Skeletal_Myh2	NA	NA
Thyroid_AN45#Thyroid_AN45_BC04917_N02	Thyroid_AN45	11.843	311	2228	0.145241	1	0.319229	349	5814	7670	1507	86.0226	5.73333	Thyroid	C5	Skeletal_Myh4	Muscle	8694	0.566754	Skeletal_Myh4	NA	NA
Thyroid_AN45#Thyroid_AN45_BC04914_N01	Thyroid_AN45	12.871	286	1866	0.190486	1	0.333515	225	3673	4898	1000	0	0.4	Thyroid	C5	Skeletal_Myh4	Muscle	5759	0.587893	Skeletal_Myh4	NA	NA
Thyroid_AN45#Thyroid_AN45_BC04913_N03	Thyroid_AN45	7.404	172	1313	0.0614355	1	0.271689	324	8403	10686	1959	4.00658	2	Thyroid	C5	Neuroendocrine	Endocrine	6252	0.292532	Neuroendocrine	NA	NA
Thyroid_AN45#Thyroid_AN45_BC04912_N03	Thyroid_AN45	7.525	133	1274	0.0844268	1	0.454037	617	5189	7545	1739	0	1.53333	Thyroid	C10	Myosatellite	Muscle	5317	0.352353	Follicular	NA	NA
Thyroid_AN45#Thyroid_AN45_BC04911_N03	Thyroid_AN45	8.667	302	2171	0.129782	1	0.29094	241	6479	8364	1644	0.926259	1.73333	Thyroid	C5	Skeletal_Myh4	Muscle	7393	0.441954	Skeletal_Myh4	NA	NA
Thyroid_AN45#Thyroid_AN45_BC04909_N01	Thyroid_AN45	9.671	210	1404	0.143148	1	0.320054	248	3715	4904	941	0	0.933333	Thyroid	C5	Skeletal_Myh2	Muscle	5342	0.544657	Skeletal_Myh2	NA	NA
Thyroid_AN45#Thyroid_AN45_BC04908_N01	Thyroid_AN45	4.971	123	981	0.1	1	0.270725	169	3860	4905	876	4.00658	2	Thyroid	C5	Skeletal_Myh2	Muscle	4596	0.468502	Skeletal_Myh2	NA	NA
Thyroid_AN45#Thyroid_AN45_BC04907_N02	Thyroid_AN45	11.241	193	1538	0.126626	1	0.396413	366	4349	6073	1358	0.926259	1.73333	Thyroid	C10	Myosatellite	Muscle	5550	0.456941	Follicular	NA	NA
Thyroid_AN45#Thyroid_AN45_BC04906_N02	Thyroid_AN45	14.565	331	2085	0.151725	1	0.329271	418	5169	6871	1284	6.3143	2.2	Thyroid	C5	Skeletal_Myh2	Muscle	7697	0.560108	Skeletal_Myh2	NA	NA
Thyroid_AN45#Thyroid_AN45_BC04905_N02	Thyroid_AN45	12.528	310	2126	0.14658	1	0.332109	358	5444	7252	1450	10.0331	2.46667	Thyroid	C5	Skeletal_Myh2	Muscle	8334	0.5746	Skeletal_Myh2	NA	NA
Thyroid_AN45#Thyroid_AN45_BC04904_N01	Thyroid_AN45	12.871	208	1249	0.127319	1	0.329989	274	3688	4905	943	2.51978	1.86667	Thyroid	C5	Skeletal_Myh7	Muscle	4791	0.488379	Skeletal_Myh7	NA	NA
Thyroid_AN45#Thyroid_AN45_BC04903_N01	Thyroid_AN45	8.245	229	1593	0.162352	1	0.296512	216	3784	4906	906	59.9842	4.8	Thyroid	C5	Skeletal_Myh2	Muscle	5473	0.557786	Skeletal_Myh2	NA	NA
Thyroid_AN45#Thyroid_AN45_BC04902_N01	Thyroid_AN45	10.916	215	1607	0.163779	1	0.265085	158	3878	4906	870	0	1.2	Thyroid	C5	Skeletal_Myh2	Muscle	5879	0.599164	Skeletal_Myh2	NA	NA
Thyroid_AN45#Thyroid_AN45_BC04901_N02	Thyroid_AN45	6.278	149	1256	0.0928719	1	0.345939	335	5024	6762	1403	83.7491	5.66667	Thyroid	C5	Skeletal_Myh2	Muscle	5442	0.402396	Skeletal_Myh2	NA	NA
Thyroid_AN45#Thyroid_AN45_BC04900_N02	Thyroid_AN45	8.78	235	1799	0.145339	1	0.337006	338	4629	6189	1222	11.239	2.53333	Thyroid	C5	Skeletal_Myh4	Muscle	5924	0.478591	Skeletal_Myh4	NA	NA
Thyroid_AN45#Thyroid_AN45_BC04898_N01	Thyroid_AN45	20.198	357	2038	0.207578	1	0.296962	234	3785	4909	890	0	1.26667	Thyroid	C5	Skeletal_Myh2	Muscle	6567	0.668873	Skeletal_Myh2	NA	NA
Thyroid_AN45#Thyroid_AN45_BC04896_N01	Thyroid_AN45	8.126	119	988	0.10055	1	0.312233	186	3744	4913	983	6.3143	2.2	Thyroid	C5	Skeletal_Myh2	Muscle	4356	0.443314	Skeletal_Myh2	NA	NA
Thyroid_AN45#Thyroid_AN45_BC04895_N01	Thyroid_AN45	9.53	231	1507	0.153244	1	0.332882	250	3689	4917	978	3.09771	1.93333	Thyroid	C5	Skeletal_Myh2	Muscle	5939	0.603925	Skeletal_Myh2	NA	NA
Thyroid_AN45#Thyroid_AN45_BC04893_N01	Thyroid_AN45	11.881	180	1182	0.120146	1	0.328024	208	3704	4919	1007	0	0.533333	Thyroid	C5	Skeletal_Myh2	Muscle	5243	0.532934	Skeletal_Myh2	NA	NA
Thyroid_AN45#Thyroid_AN45_BC04892_N01	Thyroid_AN45	11.431	127	992	0.100793	1	0.232715	83	3992	4921	846	8.11427	2.33333	Thyroid	C5	Skeletal_Myh2	Muscle	4241	0.430908	Skeletal_Myh2	NA	NA
Thyroid_AN45#Thyroid_AN45_BC04891_N03	Thyroid_AN45	4.151	109	927	0.0635367	1	0.00759669	3	7240	7295	52	57.9442	4.73333	Thyroid	C5	Skeletal_Myh2	Muscle	5145	0.352639	Skeletal_Myh2	NA	NA
Thyroid_AN45#Thyroid_AN45_BC04890_N02	Thyroid_AN45	12.015	358	2362	0.167923	1	0.292356	316	5442	7033	1275	9.25171	2.4	Thyroid	C5	Skeletal_Myh2	Muscle	8048	0.57216	Skeletal_Myh2	NA	NA
Thyroid_AN45#Thyroid_AN45_BC04889_N01	Thyroid_AN45	6.888	80	687	0.0697604	1	0.495293	396	3293	4924	1235	0	0.266667	Thyroid	C7	Thyroid_Endothelial	Endothelial	2683	0.272441	Thyroid_Endothelial	NA	NA
Thyroid_AN45#Thyroid_AN45_BC04888_N01	Thyroid_AN45	6.156	143	1113	0.112972	1	0.233659	75	3993	4926	858	7.37967	2.26667	Thyroid	C5	Skeletal_Myh4	Muscle	4438	0.450467	Skeletal_Myh4	NA	NA
Thyroid_AN45#Thyroid_AN45_BC04887_N03	Thyroid_AN45	4.688	161	1391	0.0893155	1	0.346766	364	5782	7787	1641	83.7491	5.66667	Thyroid	C5	Skeletal_Myh2	Muscle	6823	0.438102	Skeletal_Myh2	NA	NA
Thyroid_AN45#Thyroid_AN45_BC04884_N05	Thyroid_AN45	14.096	420	2617	0.13633	1	0.0783058	15	8901	9598	682	23.2317	3.2	Thyroid	C5	Skeletal_Myh2	Muscle	10986	0.572307	Skeletal_Myh2	NA	NA
Thyroid_AN45#Thyroid_AN45_BC04881_N02	Thyroid_AN45	8.461	282	2162	0.147557	1	0.33955	398	5469	7326	1459	32.3854	3.66667	Thyroid	C5	Skeletal_Myh2	Muscle	8494	0.579716	Skeletal_Myh2	NA	NA
Thyroid_AN45#Thyroid_AN45_BC04880_N02	Thyroid_AN45	5.244	143	1314	0.085558	1	0.356235	404	5662	7679	1613	38.7892	3.93333	Thyroid	C5	Skeletal_Myh2	Muscle	6105	0.397513	Skeletal_Myh2	NA	NA
Thyroid_AN45#Thyroid_AN45_BC04879_N01	Thyroid_AN45	12.828	298	1941	0.196657	1	0.281485	204	3851	4935	880	7.37967	2.26667	Thyroid	C5	Skeletal_Myh4	Muscle	5472	0.554407	Skeletal_Myh4	NA	NA
Thyroid_AN45#Thyroid_AN45_BC04878_N01	Thyroid_AN45	6.753	133	1102	0.111584	1	0.43089	350	3451	4938	1137	4.00658	2	Thyroid	C5	Skeletal_Myh2	Muscle	4483	0.453929	Skeletal_Myh2	NA	NA
Thyroid_AN45#Thyroid_AN45_BC04877_N01	Thyroid_AN45	5.658	100	831	0.0841434	1	0.432135	341	3448	4938	1149	38.7892	3.93333	Thyroid	C5	Skeletal_Myh4	Muscle	3795	0.384265	Skeletal_Myh4	NA	NA
Thyroid_AN45#Thyroid_AN45_BC04876_N01	Thyroid_AN45	7.762	196	1383	0.140008	1	0.320941	216	3739	4939	984	4.63972	2.06667	Thyroid	C5	Skeletal_Myh7	Muscle	5254	0.531889	Skeletal_Myh7	NA	NA
Thyroid_AN45#Thyroid_AN45_BC04875_N02	Thyroid_AN45	12.555	298	1874	0.13426	1	0.315303	306	5306	6979	1367	39.9914	4	Thyroid	C5	Skeletal_Myh2	Muscle	7664	0.549076	Skeletal_Myh2	NA	NA
Thyroid_AN45#Thyroid_AN45_BC04873_N02	Thyroid_AN45	11.639	288	1872	0.126555	1	0.302342	291	5679	7396	1426	4.63972	2.06667	Thyroid	C5	Skeletal_Myh2	Muscle	7431	0.502366	Skeletal_Myh2	NA	NA
Thyroid_AN45#Thyroid_AN45_BC04872_N02	Thyroid_AN45	14.163	329	2036	0.134817	1	0.290549	275	5851	7551	1425	28.5022	3.46667	Thyroid	C5	Skeletal_Myh4	Muscle	8253	0.546484	Skeletal_Myh4	NA	NA
Thyroid_AN45#Thyroid_AN45_BC04871_N02	Thyroid_AN45	4.788	133	1278	0.0944149	1	0.328883	301	5093	6768	1374	0.926259	1.73333	Thyroid	C5	Skeletal_Myh4	Muscle	5896	0.435579	Skeletal_Myh4	NA	NA
Thyroid_AN45#Thyroid_AN45_BC04870_N01	Thyroid_AN45	18.603	357	2005	0.202648	1	0.274671	198	3881	4947	868	0.443764	1.66667	Thyroid	C5	Skeletal_Myh2	Muscle	6830	0.690317	Skeletal_Myh2	NA	NA
Thyroid_AN45#Thyroid_AN45_BC04869_N02	Thyroid_AN45	14.046	305	1866	0.154215	1	0.380648	358	4382	6050	1310	0	1	Thyroid	C5	Skeletal_Myh2	Muscle	7083	0.585372	Skeletal_Myh2	NA	NA
Thyroid_AN45#Thyroid_AN45_BC04865_N01	Thyroid_AN45	19.089	241	1365	0.137823	1	0.404026	300	3527	4952	1125	0	0.4	Thyroid	C5	Skeletal_Myh2	Muscle	5316	0.536753	Skeletal_Myh2	NA	NA
Thyroid_AN45#Thyroid_AN45_BC04863_N03	Thyroid_AN45	4.537	181	1630	0.0880891	1	0.3727	533	6740	9252	1979	117.94	6.8	Thyroid	C5	Skeletal_Myh2	Muscle	7632	0.412451	Skeletal_Myh2	NA	NA
Thyroid_AN45#Thyroid_AN45_BC04862_N01	Thyroid_AN45	12.673	256	1749	0.176382	1	0.275534	207	3887	4958	864	72.6562	5.26667	Thyroid	C5	Skeletal_Myh2	Muscle	6058	0.610932	Skeletal_Myh2	NA	NA
Thyroid_AN45#Thyroid_AN45_BC04861_N02	Thyroid_AN45	6.365	135	999	0.0746079	1	0.347896	382	4967	6695	1346	1.69619	1.8	Thyroid	C5	Skeletal_Myh2	Muscle	4864	0.363256	Skeletal_Myh2	NA	NA
Thyroid_AN45#Thyroid_AN45_BC04860_N01	Thyroid_AN45	15.122	252	1865	0.188042	1	0.353808	281	3663	4959	1015	10.0331	2.46667	Thyroid	C5	Skeletal_Myh4	Muscle	5809	0.585703	Skeletal_Myh4	NA	NA
Thyroid_AN45#Thyroid_AN45_BC04859_N02	Thyroid_AN45	9.724	275	1820	0.143805	1	0.354452	326	4672	6328	1330	0	1.53333	Thyroid	C5	Skeletal_Myh2	Muscle	6567	0.518884	Skeletal_Myh2	NA	NA
Thyroid_AN45#Thyroid_AN45_BC04858_N01	Thyroid_AN45	27.996	410	2441	0.245969	1	0.282834	212	3868	4962	882	6.3143	2.2	Thyroid	C5	Skeletal_Myh4	Muscle	6608	0.665861	Skeletal_Myh4	NA	NA
Thyroid_AN45#Thyroid_AN45_BC04856_N02	Thyroid_AN45	11.116	247	1795	0.133975	1	0.334196	366	5021	6699	1312	13.3359	2.66667	Thyroid	C5	Skeletal_Myh2	Muscle	6970	0.520227	Skeletal_Myh2	NA	NA
Thyroid_AN45#Thyroid_AN45_BC04854_N01	Thyroid_AN45	18.998	307	1842	0.185275	1	0.365284	249	3641	4971	1081	0	1.6	Thyroid	C5	Skeletal_Myh7	Muscle	6350	0.638704	Skeletal_Myh7	NA	NA
Thyroid_AN45#Thyroid_AN45_BC04853_N03	Thyroid_AN45	7.234	274	2149	0.116376	1	0.355004	582	6814	9233	1837	0	0.466667	Thyroid	C5	Skeletal_Myh7	Muscle	7918	0.428788	Skeletal_Myh7	NA	NA
Thyroid_AN45#Thyroid_AN45_BC04852_N01	Thyroid_AN45	9.901	175	1252	0.12588	1	0.337187	247	3719	4973	1007	0.443764	1.66667	Thyroid	C5	Skeletal_Myh2	Muscle	5546	0.557611	Skeletal_Myh2	NA	NA
Thyroid_AN45#Thyroid_AN45_BC04850_N03	Thyroid_AN45	10.644	387	2623	0.159647	1	0.326069	421	6195	8215	1599	0	0.4	Thyroid	C5	Skeletal_Myh4	Muscle	7861	0.478454	Skeletal_Myh4	NA	NA
Thyroid_AN45#Thyroid_AN45_BC04848_N01	Thyroid_AN45	16.549	234	1283	0.128815	1	0.253776	169	3972	4980	839	0	1.2	Thyroid	C5	Skeletal_Myh2	Muscle	4964	0.498394	Skeletal_Myh2	NA	NA
Thyroid_AN45#Thyroid_AN45_BC04847_N01	Thyroid_AN45	13.653	262	1660	0.166633	1	0.255609	151	3967	4981	863	0	1.33333	Thyroid	C5	Skeletal_Myh2	Muscle	5837	0.585927	Skeletal_Myh2	NA	NA
Thyroid_AN45#Thyroid_AN45_BC04843_N02	Thyroid_AN45	14.096	420	2460	0.167918	1	0.315553	388	5568	7325	1369	23.2317	3.2	Thyroid	C5	Skeletal_Myh2	Muscle	9409	0.642253	Skeletal_Myh2	NA	NA
Thyroid_AN45#Thyroid_AN45_BC04842_N01	Thyroid_AN45	10.844	115	730	0.0731316	1	0.330579	197	3751	4991	1043	0	0.0666667	Thyroid	C10	Thyroid_Stromal	Stromal	2782	0.278702	Thyroid_Stromal	NA	NA
Thyroid_AN45#Thyroid_AN45_BC04841_N04	Thyroid_AN45	8.223	245	1966	0.111061	1	0.37995	509	6414	8851	1928	0.926259	1.73333	Thyroid	C5	Skeletal_Myh2	Muscle	8399	0.474466	Skeletal_Myh2	NA	NA
Thyroid_AN45#Thyroid_AN45_BC04840_N01	Thyroid_AN45	7.437	169	1251	0.125275	1	0.312566	255	3804	4993	934	0	0.666667	Thyroid	C5	Skeletal_Myh2	Muscle	5335	0.534248	Skeletal_Myh2	NA	NA
Thyroid_AN45#Thyroid_AN45_BC04839_N02	Thyroid_AN45	15.182	414	2541	0.184908	1	0.293	272	5314	6871	1285	122.968	6.93333	Thyroid	C5	Skeletal_Myh4	Muscle	8038	0.584922	Skeletal_Myh4	NA	NA
Thyroid_AN45#Thyroid_AN45_BC04838_N02	Thyroid_AN45	6.634	134	1168	0.0739615	1	0.292731	173	6108	7896	1615	0	0.4	Thyroid	C5	Skeletal_Myh4	Muscle	5624	0.35613	Skeletal_Myh4	NA	NA
Thyroid_AN45#Thyroid_AN45_BC04837_N03	Thyroid_AN45	10.102	403	2806	0.145615	1	0.350764	537	7133	9635	1965	0	0.466667	Thyroid	C5	Skeletal_Myh4	Muscle	9002	0.467151	Skeletal_Myh4	NA	NA
Thyroid_AN45#Thyroid_AN45_BC04836_N01	Thyroid_AN45	11.526	227	1585	0.158563	1	0.325378	227	3771	4998	1000	31.2602	3.6	Thyroid	C5	Skeletal_Myh4	Muscle	6026	0.602841	Skeletal_Myh4	NA	NA
Thyroid_AN45#Thyroid_AN45_BC04835_N03	Thyroid_AN45	14.718	498	3076	0.183576	1	0.290909	364	6490	8378	1524	0	0.866667	Thyroid	C5	Skeletal_Myh2	Muscle	9687	0.578121	Skeletal_Myh2	NA	NA
Thyroid_AN45#Thyroid_AN45_BC04833_N01	Thyroid_AN45	7.041	96	951	0.095119	1	0.348166	264	3708	4999	1027	0	1.53333	Thyroid	C5	Skeletal_Myh2	Muscle	3917	0.391778	Skeletal_Myh2	NA	NA
Thyroid_AN45#Thyroid_AN45_BC04832_N01	Thyroid_AN45	21.302	355	2056	0.205477	1	0.272704	176	3931	5003	896	77.775	5.46667	Thyroid	C5	Skeletal_Myh4	Muscle	7023	0.701879	Skeletal_Myh4	NA	NA
Thyroid_AN45#Thyroid_AN45_BC04831_N01	Thyroid_AN45	10.608	225	1494	0.14931	1	0.331293	273	3758	5003	972	10.0331	2.46667	Thyroid	C5	Skeletal_Myh2	Muscle	5261	0.525785	Skeletal_Myh2	NA	NA
Thyroid_AN45#Thyroid_AN45_BC04830_N02	Thyroid_AN45	6.601	100	862	0.0701497	1	0.310301	302	4689	6144	1153	72.6562	5.26667	Thyroid	C5	Skeletal_Myh4	Muscle	4162	0.338704	Skeletal_Myh4	NA	NA
Thyroid_AN45#Thyroid_AN45_BC04829_N04	Thyroid_AN45	10.871	269	1859	0.125168	1	0.0886967	7	6821	7426	598	37.0074	3.86667	Thyroid	C5	Skeletal_Myh2	Muscle	7620	0.513062	Skeletal_Myh2	NA	NA
Thyroid_AN45#Thyroid_AN45_BC04828_N01	Thyroid_AN45	12.923	248	1495	0.149231	1	0.322334	240	3788	5009	981	6.3143	2.2	Thyroid	C5	Skeletal_Myh2	Muscle	5456	0.54462	Skeletal_Myh2	NA	NA
Thyroid_AN45#Thyroid_AN45_BC04827_N02	Thyroid_AN45	10.76	288	1994	0.145952	1	0.323324	377	5162	6831	1292	11.239	2.53333	Thyroid	C5	Skeletal_Myh4	Muscle	6501	0.475845	Skeletal_Myh4	NA	NA
Thyroid_AN45#Thyroid_AN45_BC04826_N03	Thyroid_AN45	13.741	569	3513	0.191737	1	0.332315	503	6876	9161	1782	0	1.53333	Thyroid	C5	Skeletal_Myh4	Muscle	10539	0.57521	Skeletal_Myh4	NA	NA
Thyroid_AN45#Thyroid_AN45_BC04825_N01	Thyroid_AN45	14.327	246	1665	0.165969	1	0.366385	326	3671	5016	1019	0	0.333333	Thyroid	C5	Skeletal_Myh4	Muscle	5030	0.501396	Skeletal_Myh4	NA	NA
Thyroid_AN45#Thyroid_AN45_BC04824_N01	Thyroid_AN45	7.867	147	1181	0.117723	1	0.373118	275	3653	5016	1088	0	0.466667	Thyroid	C5	Skeletal_Myh2	Muscle	5380	0.536284	Skeletal_Myh2	NA	NA
Thyroid_AN45#Thyroid_AN45_BC04823_N02	Thyroid_AN45	20.173	489	2745	0.203273	1	0.330706	398	5074	6752	1280	21.7173	3.13333	Thyroid	C5	Skeletal_Myh4	Muscle	9200	0.68128	Skeletal_Myh4	NA	NA
Thyroid_AN45#Thyroid_AN45_BC04819_N01	Thyroid_AN45	15.633	300	1936	0.192445	1	0.332097	284	3776	5030	970	0	0.866667	Thyroid	C5	Skeletal_Myh4	Muscle	5436	0.540358	Skeletal_Myh4	NA	NA
Thyroid_AN45#Thyroid_AN45_BC04818_N02	Thyroid_AN45	11.646	347	2283	0.149607	1	0.268706	239	6014	7630	1377	13.3359	2.66667	Thyroid	C5	Skeletal_Myh2	Muscle	8603	0.563761	Skeletal_Myh2	NA	NA
Thyroid_AN45#Thyroid_AN45_BC04814_N01	Thyroid_AN45	12.56	222	1571	0.156039	1	0.308552	245	3847	5034	942	2.51978	1.86667	Thyroid	C5	Skeletal_Myh2	Muscle	5579	0.554132	Skeletal_Myh2	NA	NA
Thyroid_AN45#Thyroid_AN45_BC04813_N01	Thyroid_AN45	4.02	136	1112	0.110427	1	0.393193	325	3614	5035	1096	19.2652	3	Thyroid	C5	Skeletal_Myh2	Muscle	4421	0.439114	Skeletal_Myh2	NA	NA
Thyroid_AN45#Thyroid_AN45_BC04812_N01	Thyroid_AN45	6.631	144	1190	0.118149	1	0.354492	234	3718	5036	1084	0	0.466667	Thyroid	C12	Thyroid_Stromal	Stromal	4182	0.41521	Thyroid_Stromal	NA	NA
Thyroid_AN45#Thyroid_AN45_BC04811_N02	Thyroid_AN45	12.541	342	2185	0.147079	1	0.286457	379	5774	7428	1275	0	0.6	Thyroid	C5	Skeletal_Myh4	Muscle	6910	0.465132	Skeletal_Myh4	NA	NA
Thyroid_AN45#Thyroid_AN45_BC04810_N01	Thyroid_AN45	22.802	380	2516	0.249752	1	0.307293	273	3853	5037	911	0	0.266667	Thyroid	C5	Skeletal_Myh4	Muscle	6639	0.659023	Skeletal_Myh4	NA	NA
Thyroid_AN45#Thyroid_AN45_BC04809_N01	Thyroid_AN45	6.129	65	491	0.04872	1	0.342302	255	3754	5039	1030	0	1.33333	Thyroid	C5	Skeletal_Myh7	Muscle	2410	0.239135	Skeletal_Myh7	NA	NA
Thyroid_AN45#Thyroid_AN45_BC04808_N01	Thyroid_AN45	10.548	261	1729	0.171562	1	0.347326	256	3740	5039	1043	0.443764	1.66667	Thyroid	C5	Skeletal_Myh2	Muscle	6051	0.600417	Skeletal_Myh2	NA	NA
Thyroid_AN45#Thyroid_AN45_BC04806_N01	Thyroid_AN45	18.76	360	2258	0.224008	1	0.263475	185	3989	5040	866	31.2602	3.6	Thyroid	C5	Skeletal_Myh2	Muscle	7047	0.699107	Skeletal_Myh2	NA	NA
Thyroid_AN45#Thyroid_AN45_BC04805_N01	Thyroid_AN45	12.646	281	1873	0.18574	1	0.326493	238	3801	5042	1003	0	1.33333	Thyroid	C5	Skeletal_Myh2	Muscle	6216	0.616422	Skeletal_Myh2	NA	NA
Thyroid_AN45#Thyroid_AN45_BC04804_N01	Thyroid_AN45	9.286	136	979	0.0970652	1	0.320157	217	3820	5043	1006	8.11427	2.33333	Thyroid	C5	Skeletal_Myh2	Muscle	3814	0.378148	Skeletal_Myh2	NA	NA
Thyroid_AN45#Thyroid_AN45_BC04802_N01	Thyroid_AN45	5.491	122	1044	0.103407	1	0.412423	325	3574	5048	1149	76.302	5.4	Thyroid	C5	Skeletal_Myh7	Muscle	3855	0.381834	Skeletal_Myh7	NA	NA
Thyroid_AN45#Thyroid_AN45_BC04801_N04	Thyroid_AN45	23.319	683	3966	0.27254	1	0.214286	110	5992	7276	1174	0	0.133333	Thyroid	C5	Skeletal_Myh4	Muscle	9728	0.668499	Skeletal_Myh4	NA	NA
Thyroid_AN45#Thyroid_AN45_BC04800_N01	Thyroid_AN45	8.828	107	695	0.0688255	1	0.352531	226	3733	5049	1090	39.9914	4	Thyroid	C5	Skeletal_Myh4	Muscle	3388	0.335512	Skeletal_Myh4	NA	NA
Thyroid_AN45#Thyroid_AN45_BC04799_N01	Thyroid_AN45	22.616	434	2448	0.242424	1	0.228766	136	4109	5049	804	0	0.4	Thyroid	C5	Skeletal_Myh4	Muscle	6651	0.658645	Skeletal_Myh4	NA	NA
Thyroid_AN45#Thyroid_AN45_BC04798_N02	Thyroid_AN45	8.731	291	2040	0.151741	1	0.344669	393	4999	6722	1330	28.5022	3.46667	Thyroid	C5	Skeletal_Myh2	Muscle	7242	0.538679	Skeletal_Myh2	NA	NA
Thyroid_AN45#Thyroid_AN45_BC04797_N01	Thyroid_AN45	11.033	273	1782	0.176401	1	0.290496	239	3914	5051	898	53.2685	4.53333	Thyroid	C5	Skeletal_Myh4	Muscle	5850	0.579093	Skeletal_Myh4	NA	NA
Thyroid_AN45#Thyroid_AN45_BC04796_N04	Thyroid_AN45	12.746	457	3098	0.166774	1	0.295759	412	7168	9288	1708	24.2587	3.26667	Thyroid	C5	Skeletal_Myh2	Muscle	10530	0.56686	Skeletal_Myh2	NA	NA
Thyroid_AN45#Thyroid_AN45_BC04795_N02	Thyroid_AN45	8.258	196	1415	0.0998589	1	0.362762	465	5199	7085	1421	0	1.4	Thyroid	C5	Skeletal_Myh2	Muscle	5074	0.35808	Skeletal_Myh2	NA	NA
Thyroid_AN45#Thyroid_AN45_BC04793_N01	Thyroid_AN45	10.87	258	1669	0.165117	1	0.297894	204	3894	5054	956	1.69619	1.8	Thyroid	C5	Skeletal_Myh2	Muscle	5900	0.583696	Skeletal_Myh2	NA	NA
Thyroid_AN45#Thyroid_AN45_BC04789_N02	Thyroid_AN45	5.491	61	514	0.0396238	1	0.403896	342	4620	6486	1524	0	0.533333	Thyroid	C10	Thyroid_Stromal	Stromal	2466	0.190102	Thyroid_Stromal	NA	NA
Thyroid_AN45#Thyroid_AN45_BC04788_N02	Thyroid_AN45	11.944	380	2507	0.181851	1	0.370105	454	5031	6893	1408	0	0.2	Thyroid	C5	Skeletal_Myh4	Muscle	7417	0.53801	Skeletal_Myh4	NA	NA
Thyroid_AN45#Thyroid_AN45_BC04787_N01	Thyroid_AN45	14.448	197	1325	0.130929	1	0.330179	253	3804	5060	1003	0	0.333333	Thyroid	C5	Skeletal_Myh2	Muscle	5345	0.528162	Skeletal_Myh2	NA	NA
Thyroid_AN45#Thyroid_AN45_BC04786_N01	Thyroid_AN45	8.634	109	783	0.0773715	1	0.365353	230	3706	5060	1124	0	0	Thyroid	C5	Skeletal_Myh2	Muscle	3365	0.33251	Skeletal_Myh2	NA	NA
Thyroid_AN45#Thyroid_AN45_BC04785_N01	Thyroid_AN45	6.993	113	693	0.0684647	1	0.29239	152	3916	5061	993	0	1	Thyroid	C5	Skeletal_Myh2	Muscle	3745	0.369986	Skeletal_Myh2	NA	NA
Thyroid_AN45#Thyroid_AN45_BC04784_N01	Thyroid_AN45	8.034	142	1111	0.109761	1	0.392297	308	3635	5061	1118	4.00658	2	Thyroid	C5	Skeletal_Myh4	Muscle	4055	0.400613	Skeletal_Myh4	NA	NA
Thyroid_AN45#Thyroid_AN45_BC04783_N02	Thyroid_AN45	10.502	297	2007	0.136049	1	0.199155	100	6151	7376	1125	35.8341	3.8	Thyroid	C5	Skeletal_Myh2	Muscle	7896	0.535249	Skeletal_Myh2	NA	NA
Thyroid_AN45#Thyroid_AN45_BC04781_N01	Thyroid_AN45	11.386	230	1527	0.150681	1	0.395868	320	3630	5067	1117	0.443764	1.66667	Thyroid	C5	Skeletal_Myh4	Muscle	5577	0.550326	Skeletal_Myh4	NA	NA
Thyroid_AN45#Thyroid_AN45_BC04778_N01	Thyroid_AN45	9.804	203	1383	0.136364	1	0.264273	177	4011	5071	883	56.5962	4.66667	Thyroid	C5	Skeletal_Myh2	Muscle	5884	0.580162	Skeletal_Myh2	NA	NA
Thyroid_AN45#Thyroid_AN45_BC04777_N01	Thyroid_AN45	7.601	119	1034	0.101952	1	0.371653	311	3697	5071	1063	41.8158	4.06667	Thyroid	C5	Skeletal_Myh2	Muscle	4109	0.405147	Skeletal_Myh2	NA	NA
Thyroid_AN45#Thyroid_AN45_BC04776_N01	Thyroid_AN45	12.719	167	1183	0.116598	1	0.358597	308	3734	5073	1031	104.023	6.33333	Thyroid	C5	Skeletal_Myh4	Muscle	4336	0.427361	Skeletal_Myh4	NA	NA
Thyroid_AN45#Thyroid_AN45_BC04775_N02	Thyroid_AN45	5.545	168	1362	0.100309	1	0.382688	480	4910	6789	1399	43.0458	4.13333	Thyroid	C5	Skeletal_Myh4	Muscle	5385	0.396597	Skeletal_Myh4	NA	NA
Thyroid_AN45#Thyroid_AN45_BC04774_N01	Thyroid_AN45	17.212	339	2058	0.202719	1	0.336493	246	3798	5076	1032	74.1082	5.33333	Thyroid	C5	Skeletal_Myh2	Muscle	6005	0.591509	Skeletal_Myh2	NA	NA
Thyroid_AN45#Thyroid_AN45_BC04772_N03	Thyroid_AN45	11.2	362	2375	0.140449	1	0.29084	336	6550	8455	1569	0	1.2	Thyroid	C5	Skeletal_Myh2	Muscle	9617	0.568717	Skeletal_Myh2	NA	NA
Thyroid_AN45#Thyroid_AN45_BC04771_N02	Thyroid_AN45	13.687	235	1699	0.129045	1	0.36747	455	4814	6583	1314	0	0.733333	Thyroid	C10	Myosatellite	Muscle	5461	0.41478	Follicular	NA	NA
Thyroid_AN45#Thyroid_AN45_BC04770_N01	Thyroid_AN45	6.381	87	775	0.0762945	1	0.330278	186	3818	5079	1075	0	1.53333	Thyroid	C5	Skeletal_Myh7	Muscle	3780	0.37212	Skeletal_Myh7	NA	NA
Thyroid_AN45#Thyroid_AN45_BC04769_N02	Thyroid_AN45	11.396	282	1999	0.165343	1	0.336502	316	4523	6045	1206	0	1.53333	Thyroid	C5	Skeletal_Myh2	Muscle	6692	0.553515	Skeletal_Myh2	NA	NA
Thyroid_AN45#Thyroid_AN45_BC04767_N02	Thyroid_AN45	17.698	429	3039	0.220026	1	0.294228	314	5336	6906	1256	0	1.13333	Thyroid	C5	Skeletal_Myh4	Muscle	8180	0.592239	Skeletal_Myh4	NA	NA
Thyroid_AN45#Thyroid_AN45_BC04766_N05	Thyroid_AN45	16.933	419	2790	0.168662	1	0.221713	85	6770	8271	1416	4.00658	2	Thyroid	C5	Skeletal_Myh2	Muscle	9903	0.598658	Skeletal_Myh2	NA	NA
Thyroid_AN45#Thyroid_AN45_BC04765_N02	Thyroid_AN45	10.872	291	1924	0.138397	1	0.323496	341	5252	6951	1358	5.62903	2.13333	Thyroid	C5	Skeletal_Myh7	Muscle	7682	0.552582	Skeletal_Myh7	NA	NA
Thyroid_AN45#Thyroid_AN45_BC04764_N01	Thyroid_AN45	9.675	171	1353	0.133065	1	0.315395	253	3865	5084	966	0	1.13333	Thyroid	C5	Skeletal_Myh2	Muscle	5435	0.53452	Skeletal_Myh2	NA	NA
Thyroid_AN45#Thyroid_AN45_BC04763_N01	Thyroid_AN45	6.207	163	1366	0.134317	1	0.350956	262	3764	5085	1059	0	0.133333	Thyroid	C5	Skeletal_Myh4	Muscle	4993	0.490954	Skeletal_Myh4	NA	NA
Thyroid_AN45#Thyroid_AN45_BC04762_N01	Thyroid_AN45	6.991	233	1725	0.169617	1	0.36181	294	3734	5085	1057	0	0.6	Thyroid	C5	Skeletal_Myh4	Muscle	5543	0.545034	Skeletal_Myh4	NA	NA
Thyroid_AN45#Thyroid_AN45_BC04761_N04	Thyroid_AN45	4.749	259	2266	0.0821729	1	0.385589	790	9951	13788	3047	0	0.2	Thyroid	C5	Skeletal_Myh4	Muscle	10384	0.376559	Skeletal_Myh4	NA	NA
Thyroid_AN45#Thyroid_AN45_BC04760_N05	Thyroid_AN45	14.647	466	2878	0.151267	1	0.195251	44	7959	9513	1510	70.4943	5.2	Thyroid	C5	Skeletal_Myh4	Muscle	11317	0.594818	Skeletal_Myh4	NA	NA
Thyroid_AN45#Thyroid_AN45_BC04759_N02	Thyroid_AN45	8.02	81	586	0.0455677	1	0.271253	210	5058	6430	1162	0	0.266667	Thyroid	C16	Skeletal_Myh2	Muscle	3177	0.247045	Skeletal_Myh2	NA	NA
Thyroid_AN45#Thyroid_AN45_BC04758_N01	Thyroid_AN45	9.1	216	1474	0.144794	1	0.217703	90	4180	5090	820	0.926259	1.73333	Thyroid	C5	Skeletal_Myh4	Muscle	5376	0.528094	Skeletal_Myh4	NA	NA
Thyroid_AN45#Thyroid_AN45_BC04757_N02	Thyroid_AN45	10.984	355	2363	0.159705	1	0.31637	376	5620	7398	1402	0	0.6	Thyroid	C5	Skeletal_Myh2	Muscle	8637	0.583739	Skeletal_Myh2	NA	NA
Thyroid_AN45#Thyroid_AN45_BC04756_N01	Thyroid_AN45	8.592	256	1739	0.170758	1	0.17925	58	4318	5092	716	0	0.2	Thyroid	C5	Skeletal_Myh2	Muscle	6405	0.628928	Skeletal_Myh2	NA	NA
Thyroid_AN45#Thyroid_AN45_BC04755_N01	Thyroid_AN45	19.857	361	1947	0.191182	1	0.229952	170	4140	5092	782	0	0.333333	Thyroid	C5	Skeletal_Myh2	Muscle	6919	0.679399	Skeletal_Myh2	NA	NA
Thyroid_AN45#Thyroid_AN45_BC04753_N01	Thyroid_AN45	11.46	272	1806	0.177233	1	0.280794	175	3978	5095	942	0	1.46667	Thyroid	C5	Skeletal_Myh2	Muscle	6141	0.60265	Skeletal_Myh2	NA	NA
Thyroid_AN45#Thyroid_AN45_BC04752_N01	Thyroid_AN45	21.452	325	1985	0.194722	1	0.306253	205	3902	5097	990	44.9114	4.2	Thyroid	C5	Skeletal_Myh4	Muscle	6517	0.639298	Skeletal_Myh4	NA	NA
Thyroid_AN45#Thyroid_AN45_BC04750_N02	Thyroid_AN45	15.842	376	2290	0.17885	1	0.324643	324	4833	6402	1245	20.2351	3.06667	Thyroid	C5	Skeletal_Myh2	Muscle	7403	0.578179	Skeletal_Myh2	NA	NA
Thyroid_AN45#Thyroid_AN45_BC04749_N02	Thyroid_AN45	4.95	50	383	0.0340203	1	0.484441	421	3792	5629	1416	0	0.6	Thyroid	C4	Thyroid_Stromal	Stromal	1736	0.154201	Thyroid_Stromal	NA	NA
Thyroid_AN45#Thyroid_AN45_BC04748_N01	Thyroid_AN45	23.238	399	2145	0.210294	1	0.26144	190	4043	5100	867	11.239	2.53333	Thyroid	C5	Skeletal_Myh2	Muscle	7055	0.691667	Skeletal_Myh2	NA	NA
Thyroid_AN45#Thyroid_AN45_BC04746_N02	Thyroid_AN45	17.365	342	1994	0.140899	1	0.321382	360	5355	7076	1361	3.09771	1.93333	Thyroid	C5	Skeletal_Myh2	Muscle	8187	0.578505	Skeletal_Myh2	NA	NA
Thyroid_AN45#Thyroid_AN45_BC04745_N02	Thyroid_AN45	8.062	171	1257	0.0948679	1	0.345451	365	4924	6625	1336	0	0	Thyroid	C7	Thyroid_Endothelial	Endothelial	4045	0.305283	Thyroid_Endothelial	NA	NA
Thyroid_AN45#Thyroid_AN45_BC04744_N01	Thyroid_AN45	5.119	137	1247	0.122183	1	0.333769	247	3826	5103	1030	0	0.4	Thyroid	C5	Skeletal_Myh4	Muscle	4769	0.467274	Skeletal_Myh4	NA	NA
Thyroid_AN45#Thyroid_AN45_BC04742_N02	Thyroid_AN45	4.188	129	1076	0.0881678	1	0.362054	282	4480	6102	1340	39.9914	4	Thyroid	C5	Skeletal_Myh2	Muscle	5550	0.454769	Skeletal_Myh2	NA	NA
Thyroid_AN45#Thyroid_AN45_BC04740_N02	Thyroid_AN45	14.782	321	2117	0.163753	1	0.357413	359	4762	6464	1343	0	0.266667	Thyroid	C5	Skeletal_Myh4	Muscle	6741	0.521426	Skeletal_Myh4	NA	NA
Thyroid_AN45#Thyroid_AN45_BC04739_N01	Thyroid_AN45	15.295	224	1468	0.143781	1	0.282341	203	3981	5105	921	0.926259	1.73333	Thyroid	C5	Skeletal_Myh2	Muscle	6029	0.5905	Skeletal_Myh2	NA	NA
Thyroid_AN45#Thyroid_AN45_BC04738_N02	Thyroid_AN45	14.264	461	2811	0.209401	1	0.338385	372	5015	6712	1325	1.69619	1.8	Thyroid	C5	Skeletal_Myh2	Muscle	8702	0.648242	Skeletal_Myh2	NA	NA
Thyroid_AN45#Thyroid_AN45_BC04737_N01	Thyroid_AN45	11.667	218	1445	0.141417	1	0.356252	283	3767	5109	1059	0	0.733333	Thyroid	C5	Skeletal_Myh2	Muscle	5923	0.579663	Skeletal_Myh2	NA	NA
Thyroid_AN45#Thyroid_AN45_BC04735_N03	Thyroid_AN45	20.421	495	2755	0.166104	1	0.279192	321	6483	8293	1489	4.63972	2.06667	Thyroid	C5	Skeletal_Myh2	Muscle	9952	0.600096	Skeletal_Myh2	NA	NA
Thyroid_AN45#Thyroid_AN45_BC04734_N01	Thyroid_AN45	8.682	228	1481	0.144827	1	0.332551	295	3837	5113	981	131.479	7.2	Thyroid	C5	Skeletal_Myh4	Muscle	5857	0.572756	Skeletal_Myh4	NA	NA
Thyroid_AN45#Thyroid_AN45_BC04733_N01	Thyroid_AN45	5.08	59	494	0.0482893	1	0.301527	234	3930	5115	951	46.1685	4.26667	Thyroid	C5	Neuroendocrine	Endocrine	2890	0.282502	Neuroendocrine	NA	NA
Thyroid_AN45#Thyroid_AN45_BC04732_N02	Thyroid_AN45	9.956	362	2644	0.185128	1	0.362786	431	5240	7141	1470	0	0.133333	Thyroid	C5	Skeletal_Myh4	Muscle	7947	0.556435	Skeletal_Myh4	NA	NA
Thyroid_AN45#Thyroid_AN45_BC04727_N05	Thyroid_AN45	5.01	253	2299	0.0751209	1	0.29645	508	11803	15302	2991	7.37967	2.26667	Thyroid	C5	Skeletal_Myh4	Muscle	9513	0.310842	Skeletal_Myh4	NA	NA
Thyroid_AN45#Thyroid_AN45_BC04726_N02	Thyroid_AN45	18.355	482	2866	0.196328	1	0.300374	323	5613	7299	1363	24.2587	3.26667	Thyroid	C5	Skeletal_Myh4	Muscle	9006	0.616934	Skeletal_Myh4	NA	NA
Thyroid_AN45#Thyroid_AN45_BC04724_N01	Thyroid_AN45	12.178	246	1687	0.164489	1	0.360573	276	3769	5128	1083	1.69619	1.8	Thyroid	C5	Skeletal_Myh4	Muscle	5492	0.535491	Skeletal_Myh4	NA	NA
Thyroid_AN45#Thyroid_AN45_BC04722_N01	Thyroid_AN45	5.257	146	1175	0.114478	1	0.343455	288	3820	5132	1024	44.9114	4.2	Thyroid	C5	Skeletal_Myh4	Muscle	4505	0.438913	Skeletal_Myh4	NA	NA
Thyroid_AN45#Thyroid_AN45_BC04720_N01	Thyroid_AN45	14.741	268	1812	0.176402	1	0.33195	262	3856	5136	1018	2.51978	1.86667	Thyroid	C5	Skeletal_Myh2	Muscle	6737	0.655861	Skeletal_Myh2	NA	NA
Thyroid_AN45#Thyroid_AN45_BC04719_N01	Thyroid_AN45	12.824	272	1840	0.179128	1	0.188339	99	4322	5136	715	29.5959	3.53333	Thyroid	C5	Skeletal_Myh4	Muscle	5662	0.551207	Skeletal_Myh4	NA	NA
Thyroid_AN45#Thyroid_AN45_BC04718_N01	Thyroid_AN45	9.241	154	1159	0.112809	1	0.358276	278	3782	5137	1077	0	0.933333	Thyroid	C5	Skeletal_Myh2	Muscle	4777	0.46496	Skeletal_Myh2	NA	NA
Thyroid_AN45#Thyroid_AN45_BC04717_N01	Thyroid_AN45	14.906	271	1729	0.168289	1	0.240222	142	4142	5137	853	4.00658	2	Thyroid	C5	Skeletal_Myh2	Muscle	6138	0.59743	Skeletal_Myh2	NA	NA
Thyroid_AN45#Thyroid_AN45_BC04716_N01	Thyroid_AN45	22.376	226	1534	0.149309	1	0.247147	170	4119	5137	848	0	0.266667	Thyroid	C5	Skeletal_Myh2	Muscle	6081	0.591882	Skeletal_Myh2	NA	NA
Thyroid_AN45#Thyroid_AN45_BC04715_N01	Thyroid_AN45	14.671	326	2056	0.200078	1	0.312724	242	3914	5138	982	0	0.533333	Thyroid	C5	Skeletal_Myh4	Muscle	6761	0.657941	Skeletal_Myh4	NA	NA
Thyroid_AN45#Thyroid_AN45_BC04714_N01	Thyroid_AN45	20.539	446	2630	0.255737	1	0.327653	282	3873	5142	987	13.3359	2.66667	Thyroid	C5	Skeletal_Myh4	Muscle	7791	0.757585	Skeletal_Myh4	NA	NA
Thyroid_AN45#Thyroid_AN45_BC04712_N03	Thyroid_AN45	10.495	318	2237	0.12729	1	0.276995	322	6881	8787	1584	0	1.53333	Thyroid	C5	Skeletal_Myh2	Muscle	9345	0.531751	Skeletal_Myh2	NA	NA
Thyroid_AN45#Thyroid_AN45_BC04710_N01	Thyroid_AN45	6.954	151	975	0.0947338	1	0.313425	238	3918	5146	990	69.0639	5.13333	Thyroid	C5	Skeletal_Myh4	Muscle	3751	0.364458	Skeletal_Myh4	NA	NA
Thyroid_AN45#Thyroid_AN45_BC04709_N03	Thyroid_AN45	14.664	548	3196	0.192902	1	0.324169	375	6256	8284	1653	0	1.13333	Thyroid	C5	Skeletal_Myh2	Muscle	10508	0.634235	Skeletal_Myh2	NA	NA
Thyroid_AN45#Thyroid_AN45_BC04708_N01	Thyroid_AN45	18.524	290	1757	0.170682	1	0.31301	243	3920	5147	984	0	0.733333	Thyroid	C5	Skeletal_Myh2	Muscle	6514	0.632796	Skeletal_Myh2	NA	NA
Thyroid_AN45#Thyroid_AN45_BC04705_N01	Thyroid_AN45	13.288	255	1657	0.16078	1	0.350013	265	3817	5153	1071	0	1	Thyroid	C5	Skeletal_Myh2	Muscle	6610	0.641374	Skeletal_Myh2	NA	NA
Thyroid_AN45#Thyroid_AN45_BC04704_N04	Thyroid_AN45	10.818	295	2016	0.110176	1	0.327674	461	6891	9149	1797	17.8384	2.93333	Thyroid	C5	Skeletal_Myh2	Muscle	8502	0.464641	Skeletal_Myh2	NA	NA
Thyroid_AN45#Thyroid_AN45_BC04703_N01	Thyroid_AN45	20.187	367	2104	0.204113	1	0.290436	227	3994	5154	933	70.4943	5.2	Thyroid	C5	Skeletal_Myh4	Muscle	6845	0.664047	Skeletal_Myh4	NA	NA
Thyroid_AN45#Thyroid_AN45_BC04702_N02	Thyroid_AN45	11.259	199	1631	0.111088	1	0.348705	369	5443	7341	1529	69.0639	5.13333	Thyroid	C5	Skeletal_Myh2	Muscle	6985	0.475753	Skeletal_Myh2	NA	NA
Thyroid_AN45#Thyroid_AN45_BC04701_N01	Thyroid_AN45	41.485	419	2517	0.244085	1	0.304986	256	3951	5156	949	0.443764	1.66667	Thyroid	C5	Skeletal_Myh4	Muscle	6344	0.615206	Skeletal_Myh4	NA	NA
Thyroid_AN45#Thyroid_AN45_BC04700_N03	Thyroid_AN45	7.943	365	2613	0.153525	1	0.400362	565	6077	8510	1868	12.4843	2.6	Thyroid	C5	Skeletal_Myh4	Muscle	8103	0.476087	Skeletal_Myh4	NA	NA
Thyroid_AN45#Thyroid_AN45_BC04698_N03	Thyroid_AN45	9.525	279	1977	0.127845	1	0.303	272	5934	7732	1526	0	1.2	Thyroid	C5	Skeletal_Myh2	Muscle	8207	0.530717	Skeletal_Myh2	NA	NA
Thyroid_AN45#Thyroid_AN45_BC04697_N01	Thyroid_AN45	8.127	197	1319	0.12781	1	0.382266	300	3733	5160	1127	17.8384	2.93333	Thyroid	C5	Skeletal_Myh2	Muscle	5540	0.536822	Skeletal_Myh2	NA	NA
Thyroid_AN45#Thyroid_AN45_BC04695_N01	Thyroid_AN45	6.825	162	1310	0.126889	1	0.349542	299	3825	5162	1038	32.3854	3.66667	Thyroid	C5	Skeletal_Myh4	Muscle	4900	0.474622	Skeletal_Myh4	NA	NA
Thyroid_AN45#Thyroid_AN45_BC04694_N02	Thyroid_AN45	10.161	313	2313	0.164932	1	0.298519	342	5400	7012	1270	6.3143	2.2	Thyroid	C5	Skeletal_Myh2	Muscle	7957	0.567384	Skeletal_Myh2	NA	NA
Thyroid_AN45#Thyroid_AN45_BC04693_N02	Thyroid_AN45	9.522	226	1619	0.106387	1	0.359721	372	5596	7609	1641	0	0.8	Thyroid	C5	Skeletal_Myh4	Muscle	5965	0.39197	Skeletal_Myh4	NA	NA
Thyroid_AN45#Thyroid_AN45_BC04692_N03	Thyroid_AN45	18.686	519	3241	0.207199	1	0.351711	482	5786	7821	1553	0	0.533333	Thyroid	C5	Skeletal_Myh4	Muscle	9049	0.578507	Skeletal_Myh4	NA	NA
Thyroid_AN45#Thyroid_AN45_BC04691_N01	Thyroid_AN45	5.78	108	896	0.0867209	1	0.319203	264	3916	5166	986	113.795	6.66667	Thyroid	C5	Skeletal_Myh2	Muscle	3975	0.384727	Skeletal_Myh2	NA	NA
Thyroid_AN45#Thyroid_AN45_BC04689_N01	Thyroid_AN45	21.584	327	1849	0.178855	1	0.330502	254	3885	5169	1030	87.548	5.8	Thyroid	C5	Skeletal_Myh4	Muscle	6594	0.637841	Skeletal_Myh4	NA	NA
Thyroid_AN45#Thyroid_AN45_BC04688_N01	Thyroid_AN45	7.511	110	985	0.0952611	1	0.327002	245	3896	5170	1029	0	0.2	Thyroid	C10	Myosatellite	Muscle	3824	0.369826	Follicular	NA	NA
Thyroid_AN45#Thyroid_AN45_BC04687_N01	Thyroid_AN45	11.833	245	1818	0.175822	1	0.320225	278	3916	5170	976	0.443764	1.66667	Thyroid	C5	Skeletal_Myh4	Muscle	5340	0.516441	Skeletal_Myh4	NA	NA
Thyroid_AN45#Thyroid_AN45_BC04686_N01	Thyroid_AN45	11.221	204	1534	0.148327	1	0.352957	270	3822	5171	1079	0	1.53333	Thyroid	C5	Skeletal_Myh4	Muscle	5314	0.513827	Skeletal_Myh4	NA	NA
Thyroid_AN45#Thyroid_AN45_BC04685_N03	Thyroid_AN45	7.164	246	1697	0.103868	1	0.333061	450	6128	8169	1591	32.3854	3.66667	Thyroid	C5	Skeletal_Myh2	Muscle	7201	0.440752	Skeletal_Myh2	NA	NA
Thyroid_AN45#Thyroid_AN45_BC04684_N01	Thyroid_AN45	7.381	205	1465	0.141491	1	0.35311	285	3826	5177	1066	0	1.13333	Thyroid	C5	Skeletal_Myh2	Muscle	6086	0.587792	Skeletal_Myh2	NA	NA
Thyroid_AN45#Thyroid_AN45_BC04683_N01	Thyroid_AN45	19.582	356	2017	0.194766	1	0.33008	278	3893	5178	1007	0	1	Thyroid	C5	Skeletal_Myh4	Muscle	6767	0.653438	Skeletal_Myh4	NA	NA
Thyroid_AN45#Thyroid_AN45_BC04680_N04	Thyroid_AN45	15.757	557	3526	0.18517	1	0.303532	340	7304	9521	1877	1.69619	1.8	Thyroid	C5	Skeletal_Myh2	Muscle	12329	0.647464	Skeletal_Myh2	NA	NA
Thyroid_AN45#Thyroid_AN45_BC04679_N01	Thyroid_AN45	13.259	308	1774	0.171202	1	0.349219	311	3840	5181	1030	0	1.13333	Thyroid	C5	Skeletal_Myh2	Muscle	6585	0.635495	Skeletal_Myh2	NA	NA
Thyroid_AN45#Thyroid_AN45_BC04678_N02	Thyroid_AN45	6.616	147	1295	0.0815799	1	0.371285	546	5788	7937	1603	35.8341	3.8	Thyroid	C5	Skeletal_Myh2	Muscle	5926	0.373315	Skeletal_Myh2	NA	NA
Thyroid_AN45#Thyroid_AN45_BC04677_N02	Thyroid_AN45	8.983	186	1378	0.105223	1	0.291009	203	5072	6548	1273	44.9114	4.2	Thyroid	C5	Skeletal_Myh2	Muscle	5726	0.437233	Skeletal_Myh2	NA	NA
Thyroid_AN45#Thyroid_AN45_BC04676_N01	Thyroid_AN45	26.379	373	2324	0.224194	1	0.3062	251	3968	5183	964	0	0.4	Thyroid	C5	Skeletal_Myh4	Muscle	6265	0.60438	Skeletal_Myh4	NA	NA
Thyroid_AN45#Thyroid_AN45_BC04674_N01	Thyroid_AN45	9.473	177	1254	0.120949	1	0.315402	259	3941	5184	984	131.479	7.2	Thyroid	C5	Skeletal_Myh4	Muscle	4901	0.472704	Skeletal_Myh4	NA	NA
Thyroid_AN45#Thyroid_AN45_BC04673_N03	Thyroid_AN45	12.283	397	2425	0.154735	1	0.242429	133	6307	7836	1396	82.2435	5.6	Thyroid	C5	Skeletal_Myh2	Muscle	9047	0.577272	Skeletal_Myh2	NA	NA
Thyroid_AN45#Thyroid_AN45_BC04672_N01	Thyroid_AN45	15.55	267	1702	0.164096	1	0.271702	212	4078	5186	896	0	1.33333	Thyroid	C5	Skeletal_Myh2	Muscle	6428	0.619745	Skeletal_Myh2	NA	NA
Thyroid_AN45#Thyroid_AN45_BC04670_N01	Thyroid_AN45	12.588	178	1236	0.119121	1	0.489093	394	3484	5188	1310	0	0.533333	Thyroid	C5	Skeletal_Myh2	Muscle	4813	0.463859	Skeletal_Myh2	NA	NA
Thyroid_AN45#Thyroid_AN45_BC04669_N02	Thyroid_AN45	22.746	425	2598	0.178459	1	0.373915	432	5298	7279	1549	0	1.26667	Thyroid	C5	Skeletal_Myh2	Muscle	9372	0.64377	Skeletal_Myh2	NA	NA
Thyroid_AN45#Thyroid_AN45_BC04668_N02	Thyroid_AN45	10.329	193	1407	0.0894924	1	0.379849	515	5697	7861	1649	0	0.933333	Thyroid	C7	Thyroid_Endothelial	Endothelial	4360	0.277318	Thyroid_Endothelial	NA	NA
Thyroid_AN45#Thyroid_AN45_BC04666_N01	Thyroid_AN45	12.712	199	1362	0.131189	1	0.197463	94	4335	5191	762	0	1.13333	Thyroid	C5	Skeletal_Myh7	Muscle	4845	0.466673	Skeletal_Myh7	NA	NA
Thyroid_AN45#Thyroid_AN45_BC04665_N01	Thyroid_AN45	7.657	116	967	0.093142	1	0.361038	330	3814	5191	1047	4.00658	2	Thyroid	C5	Skeletal_Myh2	Muscle	4343	0.41832	Skeletal_Myh2	NA	NA
Thyroid_AN45#Thyroid_AN45_BC04664_N02	Thyroid_AN45	8.569	238	1859	0.118272	1	0.358279	459	5786	7859	1614	9.25171	2.4	Thyroid	C5	Skeletal_Myh4	Muscle	6753	0.429635	Skeletal_Myh4	NA	NA
Thyroid_AN45#Thyroid_AN45_BC04663_N01	Thyroid_AN45	17.878	316	2102	0.202349	1	0.314271	264	3952	5194	978	0	0.666667	Thyroid	C5	Skeletal_Myh4	Muscle	6039	0.581344	Skeletal_Myh4	NA	NA
Thyroid_AN45#Thyroid_AN45_BC04662_N01	Thyroid_AN45	12.97	262	1672	0.160955	1	0.346642	246	3857	5194	1091	1.69619	1.8	Thyroid	C5	Skeletal_Myh2	Muscle	6490	0.624759	Skeletal_Myh2	NA	NA
Thyroid_AN45#Thyroid_AN45_BC04661_N04	Thyroid_AN45	10.198	309	2388	0.127306	1	0.27536	261	7354	9379	1764	1.69619	1.8	Thyroid	C5	Skeletal_Myh2	Muscle	9471	0.504905	Skeletal_Myh2	NA	NA
Thyroid_AN45#Thyroid_AN45_BC04659_N04	Thyroid_AN45	10.269	363	2557	0.144382	1	0.253007	128	7067	8855	1660	0	0.8	Thyroid	C5	Skeletal_Myh4	Muscle	8724	0.492603	Skeletal_Myh4	NA	NA
Thyroid_AN45#Thyroid_AN45_BC04658_N01	Thyroid_AN45	9.139	180	1221	0.117449	1	0.322983	267	3929	5198	1002	19.2652	3	Thyroid	C5	Skeletal_Myh2	Muscle	5061	0.486822	Skeletal_Myh2	NA	NA
Thyroid_AN45#Thyroid_AN45_BC04657_N03	Thyroid_AN45	6.612	197	1640	0.103535	1	0.353615	416	5851	7920	1653	5.62903	2.13333	Thyroid	C5	Skeletal_Myh7	Muscle	7134	0.450379	Skeletal_Myh7	NA	NA
Thyroid_AN45#Thyroid_AN45_BC04656_N03	Thyroid_AN45	13.201	460	3052	0.192191	1	0.387627	566	5722	7940	1652	8.11427	2.33333	Thyroid	C5	Skeletal_Myh4	Muscle	10223	0.643766	Skeletal_Myh4	NA	NA
Thyroid_AN45#Thyroid_AN45_BC04655_N01	Thyroid_AN45	16.115	236	1550	0.14901	1	0.319381	295	3942	5201	964	1.69619	1.8	Thyroid	C5	Skeletal_Myh7	Muscle	5550	0.533551	Skeletal_Myh7	NA	NA
Thyroid_AN45#Thyroid_AN45_BC04654_N03	Thyroid_AN45	22.12	458	2672	0.190531	1	0.282605	324	5467	7012	1221	0	0.866667	Thyroid	C5	Skeletal_Myh2	Muscle	9624	0.686252	Skeletal_Myh2	NA	NA
Thyroid_AN45#Thyroid_AN45_BC04652_N01	Thyroid_AN45	13.296	235	1501	0.144188	1	0.319057	265	3946	5205	994	0	1	Thyroid	C5	Skeletal_Myh2	Muscle	6030	0.579251	Skeletal_Myh2	NA	NA
Thyroid_AN45#Thyroid_AN45_BC04651_N03	Thyroid_AN45	14.728	476	3066	0.180502	1	0.361712	498	6237	8493	1758	0	1.13333	Thyroid	C5	Skeletal_Myh2	Muscle	9987	0.587955	Skeletal_Myh2	NA	NA
Thyroid_AN45#Thyroid_AN45_BC04650_N02	Thyroid_AN45	4.338	46	559	0.0392887	1	0.265386	228	5622	7114	1264	0	0.533333	Thyroid	C7	Thyroid_Stromal	Stromal	2602	0.182879	Thyroid_Stromal	NA	NA
Thyroid_AN45#Thyroid_AN45_BC04649_N02	Thyroid_AN45	10.704	200	1489	0.108988	1	0.350801	383	5057	6831	1391	0	0	Thyroid	C7	Thyroid_Endothelial	Endothelial	4467	0.326965	Thyroid_Endothelial	NA	NA
Thyroid_AN45#Thyroid_AN45_BC04648_N01	Thyroid_AN45	22.397	328	2060	0.197697	1	0.344863	276	3874	5210	1060	24.2587	3.26667	Thyroid	C5	Skeletal_Myh2	Muscle	6332	0.607678	Skeletal_Myh2	NA	NA
Thyroid_AN45#Thyroid_AN45_BC04646_N01	Thyroid_AN45	4.972	118	1087	0.104279	1	0.375561	280	3789	5212	1143	0	1.2	Thyroid	C5	Skeletal_Myh2	Muscle	4812	0.461627	Skeletal_Myh2	NA	NA
Thyroid_AN45#Thyroid_AN45_BC04645_N02	Thyroid_AN45	5.971	196	1608	0.121139	1	0.359205	349	4883	6637	1405	0	1.33333	Thyroid	C5	Skeletal_Myh4	Muscle	5492	0.413741	Skeletal_Myh4	NA	NA
Thyroid_AN45#Thyroid_AN45_BC04643_N01	Thyroid_AN45	5.677	129	1033	0.0990033	1	0.359302	261	3838	5217	1118	46.1685	4.26667	Thyroid	C5	Skeletal_Myh2	Muscle	4696	0.450067	Skeletal_Myh2	NA	NA
Thyroid_AN45#Thyroid_AN45_BC04642_N02	Thyroid_AN45	22.372	531	2804	0.206419	1	0.308418	318	5191	6792	1283	9.25171	2.4	Thyroid	C5	Skeletal_Myh2	Muscle	8945	0.658495	Skeletal_Myh2	NA	NA
Thyroid_AN45#Thyroid_AN45_BC04641_N03	Thyroid_AN45	9.375	374	2464	0.136087	1	0.340788	466	6752	9053	1835	12.4843	2.6	Thyroid	C5	Skeletal_Myh2	Muscle	9472	0.523142	Skeletal_Myh2	NA	NA
Thyroid_AN45#Thyroid_AN45_BC04638_N03	Thyroid_AN45	17.057	379	2367	0.145572	1	0.324104	389	6140	8130	1601	0	0.6	Thyroid	C5	Skeletal_Myh2	Muscle	9734	0.598647	Skeletal_Myh2	NA	NA
Thyroid_AN45#Thyroid_AN45_BC04637_N01	Thyroid_AN45	17.657	321	2170	0.207656	1	0.32749	301	3936	5225	988	0	0.933333	Thyroid	C5	Skeletal_Myh4	Muscle	6755	0.646411	Skeletal_Myh4	NA	NA
Thyroid_AN45#Thyroid_AN45_BC04634_N03	Thyroid_AN45	21.819	595	3468	0.182603	1	0.273093	262	7459	9496	1775	97.6506	6.13333	Thyroid	C5	Skeletal_Myh4	Muscle	12813	0.674652	Skeletal_Myh4	NA	NA
Thyroid_AN45#Thyroid_AN45_BC04633_N01	Thyroid_AN45	20.658	386	2301	0.219897	1	0.3625	328	3840	5232	1064	1.69619	1.8	Thyroid	C5	Skeletal_Myh4	Muscle	6118	0.584671	Skeletal_Myh4	NA	NA
Thyroid_AN45#Thyroid_AN45_BC04632_N01	Thyroid_AN45	7.096	172	1385	0.132283	1	0.360094	295	3849	5235	1091	50.0028	4.4	Thyroid	C5	Skeletal_Myh2	Muscle	5273	0.503629	Skeletal_Myh2	NA	NA
Thyroid_AN45#Thyroid_AN45_BC04628_N01	Thyroid_AN45	10.75	190	1467	0.139954	1	0.341438	279	3907	5241	1055	0	1.6	Thyroid	C5	Skeletal_Myh4	Muscle	5485	0.523278	Skeletal_Myh4	NA	NA
Thyroid_AN45#Thyroid_AN45_BC04627_N02	Thyroid_AN45	6.297	159	1377	0.0947303	1	0.327974	408	5473	7268	1387	0	1.2	Thyroid	C5	Skeletal_Myh7	Muscle	5828	0.400936	Skeletal_Myh7	NA	NA
Thyroid_AN45#Thyroid_AN45_BC04624_N02	Thyroid_AN45	7.201	280	2128	0.13634	1	0.314247	341	5938	7804	1525	95.291	6.06667	Thyroid	C5	Skeletal_Myh4	Muscle	7927	0.507881	Skeletal_Myh4	NA	NA
Thyroid_AN45#Thyroid_AN45_BC04623_N01	Thyroid_AN45	14.014	276	1870	0.178197	1	0.297478	186	4044	5247	1017	0	1.6	Thyroid	C5	Skeletal_Myh4	Muscle	6328	0.603011	Skeletal_Myh4	NA	NA
Thyroid_AN45#Thyroid_AN45_BC04622_N01	Thyroid_AN45	5.156	138	1048	0.0998095	1	0.299505	172	4040	5250	1038	0	0.266667	Thyroid	C5	Skeletal_Myh2	Muscle	5208	0.496	Skeletal_Myh2	NA	NA
Thyroid_AN45#Thyroid_AN45_BC04620_N01	Thyroid_AN45	6.52	135	1157	0.11019	1	0.346845	249	3898	5250	1103	0	0.466667	Thyroid	C5	Skeletal_Myh4	Muscle	4635	0.441429	Skeletal_Myh4	NA	NA
Thyroid_AN45#Thyroid_AN45_BC04619_N01	Thyroid_AN45	4.31	74	620	0.0589914	1	0.176405	50	4467	5255	738	0	1.2	Thyroid	C7	Thyroid_Stromal	Stromal	2885	0.2745	Thyroid_Stromal	NA	NA
Thyroid_AN45#Thyroid_AN45_BC04618_N01	Thyroid_AN45	5.792	117	1063	0.101123	1	0.346311	253	3904	5256	1099	0	0.2	Thyroid	C5	Skeletal_Myh4	Muscle	3991	0.379661	Skeletal_Myh4	NA	NA
Thyroid_AN45#Thyroid_AN45_BC04617_N02	Thyroid_AN45	6.645	151	1284	0.087681	1	0.357938	469	5392	7322	1461	0	1.53333	Thyroid	C5	Skeletal_Myh2	Muscle	5333	0.364176	Skeletal_Myh2	NA	NA
Thyroid_AN45#Thyroid_AN45_BC04615_N01	Thyroid_AN45	16.792	212	1245	0.118391	1	0.248042	186	4213	5258	859	31.2602	3.6	Thyroid	C5	Skeletal_Myh4	Muscle	4717	0.448555	Skeletal_Myh4	NA	NA
Thyroid_AN45#Thyroid_AN45_BC04613_N01	Thyroid_AN45	12.258	130	849	0.0807188	1	0.560997	471	3369	5259	1419	9.25171	2.4	Thyroid	C5	Skeletal_Myh4	Muscle	3594	0.3417	Skeletal_Myh4	NA	NA
Thyroid_AN45#Thyroid_AN45_BC04612_N01	Thyroid_AN45	5.644	114	858	0.0815744	1	0.351233	263	3892	5259	1104	0	1.4	Thyroid	C5	Skeletal_Myh2	Muscle	4584	0.435824	Skeletal_Myh2	NA	NA
Thyroid_AN45#Thyroid_AN45_BC04611_N02	Thyroid_AN45	14.972	310	2123	0.165704	1	0.339327	350	4783	6406	1273	0	1.53333	Thyroid	C5	Skeletal_Myh2	Muscle	8057	0.628864	Skeletal_Myh2	NA	NA
Thyroid_AN45#Thyroid_AN45_BC04610_N02	Thyroid_AN45	16.773	432	2578	0.20415	1	0.364894	387	4626	6314	1301	0	0.533333	Thyroid	C5	Skeletal_Myh4	Muscle	7097	0.562005	Skeletal_Myh4	NA	NA
Thyroid_AN45#Thyroid_AN45_BC04609_N01	Thyroid_AN45	9.983	242	1732	0.16442	1	0.391913	312	3784	5267	1171	1.69619	1.8	Thyroid	C5	Skeletal_Myh4	Muscle	5581	0.529808	Skeletal_Myh4	NA	NA
Thyroid_AN45#Thyroid_AN45_BC04608_N02	Thyroid_AN45	12.27	347	2437	0.175855	1	0.353056	415	5121	6929	1393	0	1.6	Thyroid	C5	Skeletal_Myh4	Muscle	7659	0.552677	Skeletal_Myh4	NA	NA
Thyroid_AN45#Thyroid_AN45_BC04602_N01	Thyroid_AN45	11.185	209	1358	0.12872	1	0.208753	129	4364	5275	782	14.6444	2.73333	Thyroid	C5	Skeletal_Myh2	Muscle	4932	0.467488	Skeletal_Myh2	NA	NA
Thyroid_AN45#Thyroid_AN45_BC04601_N03	Thyroid_AN45	15.804	423	2870	0.173477	1	0.252764	230	6603	8272	1439	46.1685	4.26667	Thyroid	C5	Skeletal_Myh4	Muscle	8459	0.511303	Skeletal_Myh4	NA	NA
Thyroid_AN45#Thyroid_AN45_BC04600_N03	Thyroid_AN45	9.718	319	2351	0.133292	1	0.351571	497	6525	8819	1797	0	1	Thyroid	C5	Skeletal_Myh2	Muscle	9421	0.534131	Skeletal_Myh2	NA	NA
Thyroid_AN45#Thyroid_AN45_BC04599_N05	Thyroid_AN45	8.299	285	2100	0.115817	1	0.0396789	17	8720	9066	329	51.3015	4.46667	Thyroid	C5	Skeletal_Myh2	Muscle	9097	0.50171	Skeletal_Myh2	NA	NA
Thyroid_AN45#Thyroid_AN45_BC04598_N02	Thyroid_AN45	18.03	346	2176	0.145923	1	0.338359	416	5571	7456	1469	0	0.6	Thyroid	C5	Skeletal_Myh4	Muscle	7026	0.471164	Skeletal_Myh4	NA	NA
Thyroid_AN45#Thyroid_AN45_BC04597_N01	Thyroid_AN45	20.66	313	2227	0.21093	1	0.288504	212	4097	5279	970	0	0.8	Thyroid	C5	Skeletal_Myh4	Muscle	6271	0.593957	Skeletal_Myh4	NA	NA
Thyroid_AN45#Thyroid_AN45_BC04596_N01	Thyroid_AN45	10.329	193	1300	0.123106	1	0.269841	202	4158	5280	920	4.63972	2.06667	Thyroid	C5	Skeletal_Myh2	Muscle	5537	0.524337	Skeletal_Myh2	NA	NA
Thyroid_AN45#Thyroid_AN45_BC04595_N02	Thyroid_AN45	8.345	177	1482	0.0956129	1	0.364917	491	5678	7750	1581	95.291	6.06667	Thyroid	C5	Skeletal_Myh4	Muscle	6472	0.417548	Skeletal_Myh4	NA	NA
Thyroid_AN45#Thyroid_AN45_BC04594_N01	Thyroid_AN45	9.64	185	1381	0.130727	1	0.34402	274	3930	5282	1078	6.3143	2.2	Thyroid	C5	Skeletal_Myh2	Muscle	5326	0.504165	Skeletal_Myh2	NA	NA
Thyroid_AN45#Thyroid_AN45_BC04592_N02	Thyroid_AN45	4.594	174	1597	0.0996008	1	0.431352	501	5601	8017	1915	0	0.333333	Thyroid	C5	Skeletal_Myh4	Muscle	6991	0.436011	Skeletal_Myh4	NA	NA
Thyroid_AN45#Thyroid_AN45_BC04590_N01	Thyroid_AN45	26.403	360	2104	0.198979	1	0.276745	218	4141	5287	928	0	1.26667	Thyroid	C5	Skeletal_Myh2	Muscle	6624	0.626442	Skeletal_Myh2	NA	NA
Thyroid_AN45#Thyroid_AN45_BC04589_N03	Thyroid_AN45	9.875	384	2772	0.135896	1	0.327303	528	7684	10199	1987	2.51978	1.86667	Thyroid	C5	Skeletal_Myh4	Muscle	9399	0.46078	Skeletal_Myh4	NA	NA
Thyroid_AN45#Thyroid_AN45_BC04587_N01	Thyroid_AN45	8.835	174	1387	0.131072	1	0.254089	106	4219	5291	966	0	1.53333	Thyroid	C5	Skeletal_Myh4	Muscle	5489	0.518711	Skeletal_Myh4	NA	NA
Thyroid_AN45#Thyroid_AN45_BC04585_N02	Thyroid_AN45	21.828	474	2713	0.181036	1	0.310194	381	5719	7493	1393	31.2602	3.6	Thyroid	C5	Skeletal_Myh2	Muscle	9198	0.613773	Skeletal_Myh2	NA	NA
Thyroid_AN45#Thyroid_AN45_BC04584_N02	Thyroid_AN45	6.457	225	1815	0.117872	1	0.366282	390	5635	7699	1674	76.302	5.4	Thyroid	C5	Skeletal_Myh2	Muscle	7056	0.458241	Skeletal_Myh2	NA	NA
Thyroid_AN45#Thyroid_AN45_BC04582_N02	Thyroid_AN45	7.093	240	1703	0.119744	1	0.28636	273	5528	7111	1310	54.5922	4.6	Thyroid	C5	Skeletal_Myh2	Muscle	6501	0.457109	Skeletal_Myh2	NA	NA
Thyroid_AN45#Thyroid_AN45_BC04581_N01	Thyroid_AN45	12.592	248	1816	0.17145	1	0.347583	238	3930	5296	1128	0	1.33333	Thyroid	C5	Skeletal_Myh4	Muscle	5910	0.557968	Skeletal_Myh4	NA	NA
Thyroid_AN45#Thyroid_AN45_BC04579_N02	Thyroid_AN45	14.056	362	2308	0.146205	1	0.363683	460	5788	7893	1645	13.3359	2.66667	Thyroid	C5	Skeletal_Myh7	Muscle	8404	0.53237	Skeletal_Myh7	NA	NA
Thyroid_AN45#Thyroid_AN45_BC04577_N01	Thyroid_AN45	16.238	287	1886	0.177857	1	0.339565	282	3958	5302	1062	39.9914	4	Thyroid	C5	Skeletal_Myh7	Muscle	6136	0.57865	Skeletal_Myh7	NA	NA
Thyroid_AN45#Thyroid_AN45_BC04576_N02	Thyroid_AN45	9.366	175	1470	0.0989499	1	0.546533	601	4803	7428	2024	0.443764	1.66667	Thyroid	C5	Skeletal_Myh4	Muscle	5217	0.351171	Skeletal_Myh4	NA	NA
Thyroid_AN45#Thyroid_AN45_BC04575_N02	Thyroid_AN45	9.27	323	2098	0.132953	1	0.313468	359	6007	7890	1524	21.7173	3.13333	Thyroid	C5	Skeletal_Myh7	Muscle	8107	0.513752	Skeletal_Myh7	NA	NA
Thyroid_AN45#Thyroid_AN45_BC04574_N02	Thyroid_AN45	6.163	249	1983	0.131989	1	0.36013	438	5523	7512	1551	15.5372	2.8	Thyroid	C5	Skeletal_Myh4	Muscle	7587	0.504992	Skeletal_Myh4	NA	NA
Thyroid_AN45#Thyroid_AN45_BC04570_N02	Thyroid_AN45	5.171	94	962	0.0592365	1	0.325065	267	6128	8120	1725	0	0.266667	Thyroid	C7	Thyroid_Endothelial	Endothelial	3637	0.223953	Thyroid_Endothelial	NA	NA
Thyroid_AN45#Thyroid_AN45_BC04569_N03	Thyroid_AN45	16.062	438	2964	0.184489	1	0.357155	512	5919	8033	1602	0	0.266667	Thyroid	C5	Skeletal_Myh4	Muscle	8885	0.553031	Skeletal_Myh4	NA	NA
Thyroid_AN45#Thyroid_AN45_BC04567_N02	Thyroid_AN45	10.297	338	2163	0.155746	1	0.291186	287	5378	6944	1279	9.25171	2.4	Thyroid	C5	Skeletal_Myh2	Muscle	7835	0.564156	Skeletal_Myh2	NA	NA
Thyroid_AN45#Thyroid_AN45_BC04566_N01	Thyroid_AN45	7.567	214	1530	0.143986	1	0.361609	296	3902	5313	1115	0	1.2	Thyroid	C5	Skeletal_Myh2	Muscle	5596	0.526633	Skeletal_Myh2	NA	NA
Thyroid_AN45#Thyroid_AN45_BC04565_N01	Thyroid_AN45	7.756	141	1114	0.104837	1	0.388657	278	3826	5313	1209	70.4943	5.2	Thyroid	C5	Skeletal_Myh2	Muscle	4882	0.459439	Skeletal_Myh2	NA	NA
Thyroid_AN45#Thyroid_AN45_BC04563_N02	Thyroid_AN45	6.414	149	1215	0.0787019	1	0.357306	456	5687	7719	1576	0	0.6	Thyroid	C5	Skeletal_Myh4	Muscle	4629	0.299845	Skeletal_Myh4	NA	NA
Thyroid_AN45#Thyroid_AN45_BC04562_N04	Thyroid_AN45	29.516	790	4261	0.213178	1	0.273608	426	7847	9994	1721	0	1.13333	Thyroid	C5	Skeletal_Myh2	Muscle	13884	0.694617	Skeletal_Myh2	NA	NA
Thyroid_AN45#Thyroid_AN45_BC04561_N05	Thyroid_AN45	6.326	246	1958	0.0803711	1	0.0479181	14	11624	12181	543	34.0962	3.73333	Thyroid	C5	Skeletal_Myh4	Muscle	9329	0.382932	Skeletal_Myh4	NA	NA
Thyroid_AN45#Thyroid_AN45_BC04557_N01	Thyroid_AN45	9.269	220	1640	0.154048	1	0.322156	245	4026	5323	1052	0	0.533333	Thyroid	C5	Skeletal_Myh4	Muscle	5807	0.545463	Skeletal_Myh4	NA	NA
Thyroid_AN45#Thyroid_AN45_BC04556_N02	Thyroid_AN45	11.721	367	2317	0.159178	1	0.353291	374	5378	7278	1526	11.239	2.53333	Thyroid	C5	Skeletal_Myh2	Muscle	8422	0.578593	Skeletal_Myh2	NA	NA
Thyroid_AN45#Thyroid_AN45_BC04555_N02	Thyroid_AN45	9.431	381	2799	0.189737	1	0.355135	465	5443	7376	1468	0	0.866667	Thyroid	C5	Skeletal_Myh4	Muscle	8365	0.567042	Skeletal_Myh4	NA	NA
Thyroid_AN45#Thyroid_AN45_BC04554_N01	Thyroid_AN45	9.771	301	1956	0.183352	1	0.300658	274	4101	5334	959	0	1.4	Thyroid	C5	Skeletal_Myh4	Muscle	5963	0.558961	Skeletal_Myh4	NA	NA
Thyroid_AN45#Thyroid_AN45_BC04553_N01	Thyroid_AN45	5.422	115	969	0.0908324	1	0.310887	225	4069	5334	1040	76.302	5.4	Thyroid	C5	Skeletal_Myh2	Muscle	4138	0.387889	Skeletal_Myh2	NA	NA
Thyroid_AN45#Thyroid_AN45_BC04552_N02	Thyroid_AN45	20.682	376	2368	0.161704	1	0.274278	245	5746	7322	1331	0	1.26667	Thyroid	C5	Skeletal_Myh4	Muscle	7171	0.489689	Skeletal_Myh4	NA	NA
Thyroid_AN45#Thyroid_AN45_BC04550_N01	Thyroid_AN45	7.969	165	1224	0.11465	1	0.294061	201	4125	5338	1012	0	0.666667	Thyroid	C5	Skeletal_Myh2	Muscle	5425	0.508149	Skeletal_Myh2	NA	NA
Thyroid_AN45#Thyroid_AN45_BC04549_N04	Thyroid_AN45	16.832	544	3287	0.188669	1	0.284808	272	6780	8711	1659	0	0.733333	Thyroid	C5	Skeletal_Myh2	Muscle	11400	0.654345	Skeletal_Myh2	NA	NA
Thyroid_AN45#Thyroid_AN45_BC04548_N02	Thyroid_AN45	26.866	502	2997	0.233885	1	0.275787	286	5022	6407	1099	0	0.533333	Thyroid	C5	Skeletal_Myh2	Muscle	9249	0.721789	Skeletal_Myh2	NA	NA
Thyroid_AN45#Thyroid_AN45_BC04547_N02	Thyroid_AN45	24.099	572	3527	0.269483	1	0.306188	356	5010	6544	1178	0	0.6	Thyroid	C5	Skeletal_Myh4	Muscle	8469	0.647081	Skeletal_Myh4	NA	NA
Thyroid_AN45#Thyroid_AN45_BC04546_N03	Thyroid_AN45	8.765	270	1874	0.113935	1	0.401977	558	5866	8224	1800	2.51978	1.86667	Thyroid	C5	Skeletal_Myh2	Muscle	8497	0.516598	Skeletal_Myh2	NA	NA
Thyroid_AN45#Thyroid_AN45_BC04545_N02	Thyroid_AN45	10.174	298	2028	0.117023	1	0.340709	418	6463	8665	1784	99.233	6.2	Thyroid	C5	Skeletal_Myh4	Muscle	7862	0.453664	Skeletal_Myh4	NA	NA
Thyroid_AN45#Thyroid_AN45_BC04544_N02	Thyroid_AN45	9.767	291	1992	0.135769	1	0.325384	362	5535	7336	1439	4.00658	2	Thyroid	C5	Skeletal_Myh2	Muscle	7520	0.512541	Skeletal_Myh2	NA	NA
Thyroid_AN45#Thyroid_AN45_BC04542_N01	Thyroid_AN45	9.998	207	1453	0.135668	1	0.330435	280	4025	5355	1050	0	1.6	Thyroid	C5	Skeletal_Myh2	Muscle	5614	0.524183	Skeletal_Myh2	NA	NA
Thyroid_AN45#Thyroid_AN45_BC04541_N01	Thyroid_AN45	13.811	272	1566	0.146218	1	0.311536	260	4083	5355	1012	0	0.333333	Thyroid	C5	Skeletal_Myh2	Muscle	6372	0.594958	Skeletal_Myh2	NA	NA
Thyroid_AN45#Thyroid_AN45_BC04538_N01	Thyroid_AN45	5.879	95	625	0.0583349	1	0.318159	202	4064	5357	1091	0	0.866667	Thyroid	C5	Neuroendocrine	Endocrine	3072	0.286728	Neuroendocrine	NA	NA
Thyroid_AN45#Thyroid_AN45_BC04537_N02	Thyroid_AN45	10.994	322	2243	0.155613	1	0.368591	402	5266	7207	1539	9.25171	2.4	Thyroid	C5	Skeletal_Myh2	Muscle	8636	0.59914	Skeletal_Myh2	NA	NA
Thyroid_AN45#Thyroid_AN45_BC04534_N03	Thyroid_AN45	17.558	532	3251	0.225921	1	0.326512	402	5424	7195	1369	0	1.33333	Thyroid	C5	Skeletal_Myh4	Muscle	9680	0.672689	Skeletal_Myh4	NA	NA
Thyroid_AN45#Thyroid_AN45_BC04532_N03	Thyroid_AN45	14.547	382	2482	0.136734	1	0.303461	522	6963	9076	1591	44.9114	4.2	Thyroid	C5	Skeletal_Myh2	Muscle	8135	0.44816	Skeletal_Myh2	NA	NA
Thyroid_AN45#Thyroid_AN45_BC04531_N01	Thyroid_AN45	13.681	304	1998	0.186346	1	0.3426	273	3993	5361	1095	0	0.0666667	Thyroid	C5	Skeletal_Myh2	Muscle	6853	0.639153	Skeletal_Myh2	NA	NA
Thyroid_AN45#Thyroid_AN45_BC04530_N01	Thyroid_AN45	8.355	173	1220	0.113764	1	0.288323	180	4162	5362	1020	0	0.6	Thyroid	C5	Skeletal_Myh2	Muscle	5251	0.489649	Skeletal_Myh2	NA	NA
Thyroid_AN45#Thyroid_AN45_BC04529_N01	Thyroid_AN45	6.586	153	1084	0.101044	1	0.352155	300	3967	5364	1097	65.5264	5	Thyroid	C5	Skeletal_Myh2	Muscle	4846	0.451715	Skeletal_Myh2	NA	NA
Thyroid_AN45#Thyroid_AN45_BC04528_N01	Thyroid_AN45	12.194	234	1585	0.147744	1	0.312133	241	4088	5364	1035	0	1.2	Thyroid	C5	Skeletal_Myh2	Muscle	5597	0.521719	Skeletal_Myh2	NA	NA
Thyroid_AN45#Thyroid_AN45_BC04526_N01	Thyroid_AN45	7.794	185	1353	0.126072	1	0.264373	179	4244	5366	943	0	1.06667	Thyroid	C5	Skeletal_Myh2	Muscle	5293	0.493198	Skeletal_Myh2	NA	NA
Thyroid_AN45#Thyroid_AN45_BC04525_N01	Thyroid_AN45	8.911	207	1537	0.14319	1	0.292008	217	4154	5367	996	0	1.4	Thyroid	C5	Skeletal_Myh2	Muscle	6506	0.606111	Skeletal_Myh2	NA	NA
Thyroid_AN45#Thyroid_AN45_BC04524_N02	Thyroid_AN45	12.194	351	2208	0.154039	1	0.356359	397	5284	7167	1486	0	0.8	Thyroid	C5	Skeletal_Myh2	Muscle	8258	0.576113	Skeletal_Myh2	NA	NA
Thyroid_AN45#Thyroid_AN45_BC04522_N02	Thyroid_AN45	22.69	550	2980	0.227273	1	0.303121	330	5031	6556	1195	0	1.06667	Thyroid	C5	Skeletal_Myh2	Muscle	10047	0.766245	Skeletal_Myh2	NA	NA
Thyroid_AN45#Thyroid_AN45_BC04521_N01	Thyroid_AN45	13.524	321	1953	0.181742	1	0.321121	260	4067	5373	1046	0.443764	1.66667	Thyroid	C5	Skeletal_Myh2	Muscle	6611	0.615206	Skeletal_Myh2	NA	NA
Thyroid_AN45#Thyroid_AN45_BC04519_N02	Thyroid_AN45	14.574	368	2371	0.16676	1	0.304643	360	5449	7109	1300	0	1.53333	Thyroid	C5	Skeletal_Myh2	Muscle	9242	0.650021	Skeletal_Myh2	NA	NA
Thyroid_AN45#Thyroid_AN45_BC04518_N03	Thyroid_AN45	6.738	279	2160	0.138037	1	0.309237	302	5976	7824	1546	43.0458	4.13333	Thyroid	C5	Skeletal_Myh2	Muscle	8369	0.534829	Skeletal_Myh2	NA	NA
Thyroid_AN45#Thyroid_AN45_BC04517_N01	Thyroid_AN45	5.092	126	1200	0.111566	1	0.37089	281	3923	5378	1174	0	0.333333	Thyroid	C5	Skeletal_Myh4	Muscle	4501	0.418464	Skeletal_Myh4	NA	NA
Thyroid_AN45#Thyroid_AN45_BC04516_N01	Thyroid_AN45	19.994	313	2007	0.186524	1	0.297011	219	4148	5380	1013	0	1.33333	Thyroid	C5	Skeletal_Myh4	Muscle	5777	0.536896	Skeletal_Myh4	NA	NA
Thyroid_AN45#Thyroid_AN45_BC04515_N03	Thyroid_AN45	12.967	406	2699	0.165542	1	0.383336	498	5893	8152	1761	108.065	6.46667	Thyroid	C5	Skeletal_Myh2	Muscle	8496	0.521099	Skeletal_Myh2	NA	NA
Thyroid_AN45#Thyroid_AN45_BC04513_N03	Thyroid_AN45	15.687	610	3587	0.186842	1	0.277652	391	7513	9599	1695	43.0458	4.13333	Thyroid	C5	Skeletal_Myh4	Muscle	12493	0.650745	Skeletal_Myh4	NA	NA
Thyroid_AN45#Thyroid_AN45_BC04512_N01	Thyroid_AN45	20.924	317	1815	0.168555	1	0.281905	229	4200	5384	955	0	1.4	Thyroid	C5	Skeletal_Myh2	Muscle	6800	0.631501	Skeletal_Myh2	NA	NA
Thyroid_AN45#Thyroid_AN45_BC04510_N01	Thyroid_AN45	11.945	187	1393	0.129245	1	0.262357	135	4269	5389	985	0	0.0666667	Thyroid	C5	Skeletal_Myh2	Muscle	6042	0.560586	Skeletal_Myh2	NA	NA
Thyroid_AN45#Thyroid_AN45_BC04509_N02	Thyroid_AN45	16.355	223	1534	0.122231	1	0.39942	425	4484	6275	1366	1.69619	1.8	Thyroid	C5	Skeletal_Myh2	Muscle	6784	0.540558	Skeletal_Myh2	NA	NA
Thyroid_AN45#Thyroid_AN45_BC04508_N01	Thyroid_AN45	9.739	241	1787	0.165616	1	0.305031	269	4134	5395	992	4.63972	2.06667	Thyroid	C5	Skeletal_Myh4	Muscle	5389	0.499444	Skeletal_Myh4	NA	NA
Thyroid_AN45#Thyroid_AN45_BC04505_N01	Thyroid_AN45	8.126	119	995	0.0921467	1	0.28151	161	4213	5399	1025	29.5959	3.53333	Thyroid	C5	Skeletal_Myh2	Muscle	4230	0.391739	Skeletal_Myh2	NA	NA
Thyroid_AN45#Thyroid_AN45_BC04504_N02	Thyroid_AN45	26.525	576	3363	0.241248	1	0.341675	375	5195	6970	1400	38.7892	3.93333	Thyroid	C5	Skeletal_Myh4	Muscle	10114	0.725538	Skeletal_Myh4	NA	NA
Thyroid_AN45#Thyroid_AN45_BC04503_N01	Thyroid_AN45	9.841	164	1106	0.102369	1	0.348141	260	4007	5402	1135	0	0.933333	Thyroid	C5	Skeletal_Myh2	Muscle	4746	0.439282	Skeletal_Myh2	NA	NA
Thyroid_AN45#Thyroid_AN45_BC04502_N01	Thyroid_AN45	6.618	127	1030	0.0953174	1	0.334404	244	4049	5403	1110	69.0639	5.13333	Thyroid	C5	Skeletal_Myh4	Muscle	4651	0.430409	Skeletal_Myh4	NA	NA
Thyroid_AN45#Thyroid_AN45_BC04501_N02	Thyroid_AN45	5.866	157	1404	0.0989429	1	0.338932	367	5299	7095	1429	86.0226	5.73333	Thyroid	C5	Skeletal_Myh2	Muscle	6223	0.438548	Skeletal_Myh2	NA	NA
Thyroid_AN45#Thyroid_AN45_BC04500_N01	Thyroid_AN45	15.685	301	1868	0.172739	1	0.334403	275	4052	5407	1080	0	1.4	Thyroid	C5	Skeletal_Myh4	Muscle	5385	0.497966	Skeletal_Myh4	NA	NA
Thyroid_AN45#Thyroid_AN45_BC04499_N03	Thyroid_AN45	15.549	479	3124	0.186753	1	0.390986	586	6013	8364	1765	0	0.866667	Thyroid	C5	Skeletal_Myh4	Muscle	9044	0.54065	Skeletal_Myh4	NA	NA
Thyroid_AN45#Thyroid_AN45_BC04493_N01	Thyroid_AN45	7.393	168	1305	0.120343	1	0.373354	300	3948	5422	1174	0	1.4	Thyroid	C5	Skeletal_Myh4	Muscle	5270	0.486073	Skeletal_Myh4	NA	NA
Thyroid_AN45#Thyroid_AN45_BC04491_N04	Thyroid_AN45	11.881	474	3218	0.17472	1	0.259264	123	7313	9209	1773	0	1.26667	Thyroid	C5	Skeletal_Myh4	Muscle	9692	0.526224	Skeletal_Myh4	NA	NA
Thyroid_AN45#Thyroid_AN45_BC04485_N03	Thyroid_AN45	6.476	242	1809	0.094062	1	0.462732	838	6574	9616	2204	0	0.0666667	Thyroid	C7	Thyroid_Endothelial	Endothelial	6763	0.351653	Thyroid_Endothelial	NA	NA
Thyroid_AN45#Thyroid_AN45_BC04484_N04	Thyroid_AN45	12	503	3303	0.162421	1	0.342842	563	7572	10168	2033	0	1.6	Thyroid	C5	Skeletal_Myh2	Muscle	12787	0.628786	Skeletal_Myh2	NA	NA
Thyroid_AN45#Thyroid_AN45_BC04482_N03	Thyroid_AN45	10.112	383	2661	0.15664	1	0.312626	440	6471	8494	1583	10.0331	2.46667	Thyroid	C5	Skeletal_Myh4	Muscle	9234	0.54356	Skeletal_Myh4	NA	NA
Thyroid_AN45#Thyroid_AN45_BC04480_N04	Thyroid_AN45	6.37	267	2175	0.108848	1	0.255624	208	7957	9991	1826	38.7892	3.93333	Thyroid	C5	Skeletal_Myh2	Muscle	8646	0.432689	Skeletal_Myh2	NA	NA
Thyroid_AN45#Thyroid_AN45_BC04479_N01	Thyroid_AN45	10.036	223	1606	0.147773	1	0.234719	170	4401	5434	863	7.37967	2.26667	Thyroid	C5	Skeletal_Myh7	Muscle	5682	0.522819	Skeletal_Myh7	NA	NA
Thyroid_AN45#Thyroid_AN45_BC04478_N01	Thyroid_AN45	8.003	194	1381	0.12707	1	0.362246	282	3989	5434	1163	0	0.333333	Thyroid	C5	Skeletal_Myh2	Muscle	5740	0.528156	Skeletal_Myh2	NA	NA
Thyroid_AN45#Thyroid_AN45_BC04474_N01	Thyroid_AN45	19.926	322	1835	0.168751	1	0.294832	217	4199	5437	1021	0	0.466667	Thyroid	C5	Skeletal_Myh2	Muscle	6914	0.635829	Skeletal_Myh2	NA	NA
Thyroid_AN45#Thyroid_AN45_BC04473_N03	Thyroid_AN45	11.444	445	2630	0.154288	1	0.242782	127	6858	8523	1538	6.3143	2.2	Thyroid	C5	Skeletal_Myh2	Muscle	9237	0.541887	Skeletal_Myh2	NA	NA
Thyroid_AN45#Thyroid_AN45_BC04471_N01	Thyroid_AN45	7.921	192	1351	0.124127	1	0.342047	258	4055	5442	1129	0	0.6	Thyroid	C5	Skeletal_Myh4	Muscle	4901	0.450294	Skeletal_Myh4	NA	NA
Thyroid_AN45#Thyroid_AN45_BC04470_N02	Thyroid_AN45	6.537	241	1988	0.131342	1	0.353604	423	5591	7568	1554	37.0074	3.86667	Thyroid	C5	Skeletal_Myh2	Muscle	7414	0.489826	Skeletal_Myh2	NA	NA
Thyroid_AN45#Thyroid_AN45_BC04469_N02	Thyroid_AN45	7.171	239	1770	0.122746	1	0.343645	369	5366	7210	1475	0	0.333333	Thyroid	C5	Skeletal_Myh4	Muscle	6645	0.460818	Skeletal_Myh4	NA	NA
Thyroid_AN45#Thyroid_AN45_BC04468_N01	Thyroid_AN45	24.401	382	2303	0.211401	1	0.28225	249	4248	5447	950	0	0.933333	Thyroid	C5	Skeletal_Myh2	Muscle	7010	0.643473	Skeletal_Myh2	NA	NA
Thyroid_AN45#Thyroid_AN45_BC04467_N02	Thyroid_AN45	6.31	239	1909	0.148653	1	0.309072	310	4905	6421	1206	57.9442	4.73333	Thyroid	C5	Skeletal_Myh4	Muscle	6502	0.506307	Skeletal_Myh4	NA	NA
Thyroid_AN45#Thyroid_AN45_BC04466_N01	Thyroid_AN45	5.242	90	769	0.0704858	1	0.401953	306	3891	5455	1258	0	0.533333	Thyroid	C10	Myosatellite	Muscle	3426	0.314024	Follicular	NA	NA
Thyroid_AN45#Thyroid_AN45_BC04465_N02	Thyroid_AN45	14.633	436	2902	0.203221	1	0.342105	401	5320	7140	1419	0	0.2	Thyroid	C5	Skeletal_Myh4	Muscle	7196	0.503922	Skeletal_Myh4	NA	NA
Thyroid_AN45#Thyroid_AN45_BC04463_N01	Thyroid_AN45	19.307	351	1936	0.177289	1	0.327498	285	4113	5460	1062	0	0.4	Thyroid	C5	Skeletal_Myh2	Muscle	7546	0.691026	Skeletal_Myh2	NA	NA
Thyroid_AN45#Thyroid_AN45_BC04461_N04	Thyroid_AN45	5.761	256	2026	0.100876	1	0.233358	133	8142	10042	1767	44.9114	4.2	Thyroid	C5	Skeletal_Myh2	Muscle	9353	0.465694	Skeletal_Myh2	NA	NA
Thyroid_AN45#Thyroid_AN45_BC04460_N02	Thyroid_AN45	8.678	298	2187	0.131399	1	0.393736	521	5971	8322	1830	0	1.4	Thyroid	C5	Skeletal_Myh2	Muscle	8691	0.52217	Skeletal_Myh2	NA	NA
Thyroid_AN45#Thyroid_AN45_BC04458_N02	Thyroid_AN45	4.95	50	435	0.0323372	1	0.342515	348	5010	6726	1368	0	0.533333	Thyroid	C10	Thyroid_Stromal	Stromal	2352	0.174844	Thyroid_Stromal	NA	NA
Thyroid_AN45#Thyroid_AN45_BC04457_N02	Thyroid_AN45	9.151	305	1959	0.130114	1	0.320702	342	5700	7528	1486	6.3143	2.2	Thyroid	C5	Skeletal_Myh2	Muscle	7381	0.490236	Skeletal_Myh2	NA	NA
Thyroid_AN45#Thyroid_AN45_BC04456_N03	Thyroid_AN45	11.037	379	2383	0.132139	1	0.384037	637	6515	9017	1865	0	0.333333	Thyroid	C5	Skeletal_Myh4	Muscle	8193	0.454309	Skeletal_Myh4	NA	NA
Thyroid_AN45#Thyroid_AN45_BC04455_N03	Thyroid_AN45	8.798	311	2033	0.122485	1	0.38432	461	5995	8299	1843	26.886	3.4	Thyroid	C5	Skeletal_Myh7	Muscle	7912	0.476684	Skeletal_Myh7	NA	NA
Thyroid_AN45#Thyroid_AN45_BC04452_N02	Thyroid_AN45	19.439	589	3454	0.226611	1	0.328163	484	5738	7621	1399	0	0.933333	Thyroid	C5	Skeletal_Myh4	Muscle	9696	0.636137	Skeletal_Myh4	NA	NA
Thyroid_AN45#Thyroid_AN45_BC04451_N01	Thyroid_AN45	7.129	144	1098	0.100018	1	0.299479	213	4224	5489	1052	12.4843	2.6	Thyroid	C5	Skeletal_Myh2	Muscle	5046	0.459647	Skeletal_Myh2	NA	NA
Thyroid_AN45#Thyroid_AN45_BC04447_N02	Thyroid_AN45	12.752	322	2079	0.143123	1	0.303482	360	5572	7263	1331	0	0.666667	Thyroid	C5	Skeletal_Myh2	Muscle	8816	0.606912	Skeletal_Myh2	NA	NA
Thyroid_AN45#Thyroid_AN45_BC04446_N02	Thyroid_AN45	14.234	496	3149	0.198225	1	0.336755	439	5942	7943	1562	0	1.4	Thyroid	C5	Skeletal_Myh4	Muscle	9591	0.603739	Skeletal_Myh4	NA	NA
Thyroid_AN45#Thyroid_AN45_BC04444_N01	Thyroid_AN45	7.985	125	1088	0.0989091	1	0.36004	324	4044	5500	1132	32.3854	3.66667	Thyroid	C5	Skeletal_Myh2	Muscle	4886	0.444182	Skeletal_Myh2	NA	NA
Thyroid_AN45#Thyroid_AN45_BC04443_N04	Thyroid_AN45	13.718	478	3068	0.183449	1	0.297239	328	6446	8362	1588	0	1.53333	Thyroid	C5	Skeletal_Myh2	Muscle	10193	0.609483	Skeletal_Myh2	NA	NA
Thyroid_AN45#Thyroid_AN45_BC04441_N01	Thyroid_AN45	6.223	88	760	0.0690282	1	0.379354	380	3991	5505	1134	0	0	Thyroid	C7	Thyroid_Endothelial	Endothelial	2767	0.251363	Thyroid_Endothelial	NA	NA
Thyroid_AN45#Thyroid_AN45_BC04440_N01	Thyroid_AN45	4.98	83	830	0.0753723	1	0.336083	191	4121	5506	1194	0	0	Thyroid	C5	Skeletal_Myh4	Muscle	3383	0.30721	Skeletal_Myh4	NA	NA
Thyroid_AN45#Thyroid_AN45_BC04439_N02	Thyroid_AN45	16.414	373	2451	0.154462	1	0.297253	404	6116	7934	1414	26.886	3.4	Thyroid	C5	Skeletal_Myh2	Muscle	8978	0.565793	Skeletal_Myh2	NA	NA
Thyroid_AN45#Thyroid_AN45_BC04438_N03	Thyroid_AN45	6.337	224	1904	0.101105	1	0.252294	251	7519	9416	1646	0	1.6	Thyroid	C5	Skeletal_Myh2	Muscle	7229	0.383868	Skeletal_Myh2	NA	NA
Thyroid_AN45#Thyroid_AN45_BC04437_N02	Thyroid_AN45	6.297	283	2157	0.147417	1	0.36671	447	5353	7316	1516	0.926259	1.73333	Thyroid	C5	Skeletal_Myh7	Muscle	7587	0.518521	Skeletal_Myh7	NA	NA
Thyroid_AN45#Thyroid_AN45_BC04436_N01	Thyroid_AN45	4.788	133	1149	0.10417	1	0.282856	203	4299	5515	1013	0	0.666667	Thyroid	C5	Skeletal_Myh2	Muscle	5177	0.469356	Skeletal_Myh2	NA	NA
Thyroid_AN45#Thyroid_AN45_BC04435_N02	Thyroid_AN45	10.502	297	2198	0.148896	1	0.311478	299	5628	7381	1454	0	0.733333	Thyroid	C5	Skeletal_Myh4	Muscle	7707	0.522084	Skeletal_Myh4	NA	NA
Thyroid_AN45#Thyroid_AN45_BC04434_N01	Thyroid_AN45	6.751	150	1352	0.12253	1	0.353533	323	4076	5517	1118	0	0.666667	Thyroid	C5	Skeletal_Myh4	Muscle	4886	0.442813	Skeletal_Myh4	NA	NA
Thyroid_AN45#Thyroid_AN45_BC04433_N03	Thyroid_AN45	13.122	497	3078	0.1875	1	0.334851	479	6149	8208	1580	0	0.266667	Thyroid	C5	Skeletal_Myh4	Muscle	8726	0.531555	Skeletal_Myh4	NA	NA
Thyroid_AN45#Thyroid_AN45_BC04432_N03	Thyroid_AN45	15.741	469	2943	0.161526	1	0.338132	535	6808	9110	1767	76.302	5.4	Thyroid	C5	Skeletal_Myh4	Muscle	9893	0.542975	Skeletal_Myh4	NA	NA
Thyroid_AN45#Thyroid_AN45_BC04430_N02	Thyroid_AN45	13.583	391	2478	0.156538	1	0.326018	419	5969	7915	1527	0	1.2	Thyroid	C5	Skeletal_Myh2	Muscle	9379	0.592483	Skeletal_Myh2	NA	NA
Thyroid_AN45#Thyroid_AN45_BC04428_N03	Thyroid_AN45	11.047	424	3184	0.181487	1	0.324075	465	6625	8772	1682	0	0.466667	Thyroid	C5	Skeletal_Myh4	Muscle	9461	0.539273	Skeletal_Myh4	NA	NA
Thyroid_AN45#Thyroid_AN45_BC04427_N01	Thyroid_AN45	8.757	199	1479	0.133701	1	0.261345	169	4385	5531	977	0	0.466667	Thyroid	C5	Skeletal_Myh4	Muscle	5262	0.475683	Skeletal_Myh4	NA	NA
Thyroid_AN45#Thyroid_AN45_BC04425_N01	Thyroid_AN45	6.8	182	1405	0.126988	1	0.264746	181	4374	5532	977	0	1.13333	Thyroid	C5	Skeletal_Myh2	Muscle	5790	0.523319	Skeletal_Myh2	NA	NA
Thyroid_AN45#Thyroid_AN45_BC04424_N04	Thyroid_AN45	15.562	723	4417	0.17578	1	0.312578	554	9572	12564	2438	80.0001	5.53333	Thyroid	C5	Skeletal_Myh4	Muscle	13498	0.53717	Skeletal_Myh4	NA	NA
Thyroid_AN45#Thyroid_AN45_BC04423_N03	Thyroid_AN45	8.889	404	2819	0.153024	1	0.298055	384	7096	9211	1731	0	0.933333	Thyroid	C5	Skeletal_Myh4	Muscle	9671	0.52497	Skeletal_Myh4	NA	NA
Thyroid_AN45#Thyroid_AN45_BC04422_N04	Thyroid_AN45	16.929	607	3753	0.1949	1	0.234359	186	7800	9628	1642	0	1	Thyroid	C5	Skeletal_Myh2	Muscle	12285	0.637983	Skeletal_Myh2	NA	NA
Thyroid_AN45#Thyroid_AN45_BC04419_N02	Thyroid_AN45	17.777	395	2585	0.166624	1	0.307433	348	5933	7757	1476	0.926259	1.73333	Thyroid	C5	Skeletal_Myh2	Muscle	9485	0.611383	Skeletal_Myh2	NA	NA
Thyroid_AN45#Thyroid_AN45_BC04416_N03	Thyroid_AN45	7.694	237	1873	0.108997	1	0.351794	479	6356	8592	1757	91.3957	5.93333	Thyroid	C5	Skeletal_Myh2	Muscle	8133	0.473289	Skeletal_Myh2	NA	NA
Thyroid_AN45#Thyroid_AN45_BC04414_N01	Thyroid_AN45	22.607	411	2277	0.205357	1	0.287805	240	4305	5544	999	0.926259	1.73333	Thyroid	C5	Skeletal_Myh4	Muscle	7152	0.645022	Skeletal_Myh4	NA	NA
Thyroid_AN45#Thyroid_AN45_BC04413_N01	Thyroid_AN45	12.723	257	1939	0.174842	1	0.330374	291	4168	5545	1086	0	0.333333	Thyroid	C5	Skeletal_Myh4	Muscle	5683	0.512444	Skeletal_Myh4	NA	NA
Thyroid_AN45#Thyroid_AN45_BC04412_N01	Thyroid_AN45	10.833	186	1523	0.137306	1	0.289468	223	4301	5546	1022	25.825	3.33333	Thyroid	C5	Skeletal_Myh4	Muscle	5051	0.455373	Skeletal_Myh4	NA	NA
Thyroid_AN45#Thyroid_AN45_BC04411_N02	Thyroid_AN45	8.95	226	1742	0.115824	1	0.419404	502	5298	7520	1720	26.886	3.4	Thyroid	C5	Skeletal_Myh2	Muscle	7158	0.475931	Skeletal_Myh2	NA	NA
Thyroid_AN45#Thyroid_AN45_BC04410_N01	Thyroid_AN45	10.03	233	1700	0.153153	1	0.304961	241	4253	5550	1056	0	0.266667	Thyroid	C5	Skeletal_Myh2	Muscle	6331	0.57036	Skeletal_Myh2	NA	NA
Thyroid_AN45#Thyroid_AN45_BC04409_N03	Thyroid_AN45	22.209	572	2940	0.208452	1	0.286861	102	5480	7052	1470	0	0.4	Thyroid	C5	Skeletal_Myh2	Muscle	9856	0.698809	Skeletal_Myh2	NA	NA
Thyroid_AN45#Thyroid_AN45_BC04408_N01	Thyroid_AN45	8.392	178	1414	0.127319	1	0.321199	264	4203	5553	1086	0	0.133333	Thyroid	C10	Thyroid_Stromal	Stromal	5304	0.47758	Thyroid_Stromal	NA	NA
Thyroid_AN45#Thyroid_AN45_BC04407_N02	Thyroid_AN45	14.768	440	2708	0.16119	1	0.322835	381	6350	8400	1669	51.3015	4.46667	Thyroid	C5	Skeletal_Myh2	Muscle	10196	0.606905	Skeletal_Myh2	NA	NA
Thyroid_AN45#Thyroid_AN45_BC04405_N01	Thyroid_AN45	5.142	161	1199	0.107901	1	0.364105	350	4073	5556	1133	28.5022	3.46667	Thyroid	C5	Skeletal_Myh2	Muscle	5263	0.473632	Skeletal_Myh2	NA	NA
Thyroid_AN45#Thyroid_AN45_BC04400_N02	Thyroid_AN45	9.447	291	1973	0.131779	1	0.314717	409	5694	7486	1383	0	0.933333	Thyroid	C5	Skeletal_Myh2	Muscle	7945	0.530657	Skeletal_Myh2	NA	NA
Thyroid_AN45#Thyroid_AN45_BC04398_N04	Thyroid_AN45	12.229	457	3008	0.143224	1	0.339242	524	7841	10501	2136	31.2602	3.6	Thyroid	C5	Skeletal_Myh4	Muscle	10529	0.501333	Skeletal_Myh4	NA	NA
Thyroid_AN45#Thyroid_AN45_BC04397_N01	Thyroid_AN45	10.027	238	1580	0.141933	1	0.263851	205	4404	5566	957	0	0.933333	Thyroid	C5	Skeletal_Myh4	Muscle	5448	0.4894	Skeletal_Myh4	NA	NA
Thyroid_AN45#Thyroid_AN45_BC04396_N03	Thyroid_AN45	11.837	532	3682	0.203089	1	0.348758	511	6721	9065	1833	0	1.4	Thyroid	C5	Skeletal_Myh4	Muscle	10394	0.573304	Skeletal_Myh4	NA	NA
Thyroid_AN45#Thyroid_AN45_BC04395_N03	Thyroid_AN45	15.003	447	2805	0.166035	1	0.125216	14	7507	8447	926	77.775	5.46667	Thyroid	C5	Skeletal_Myh4	Muscle	9253	0.547709	Skeletal_Myh4	NA	NA
Thyroid_AN45#Thyroid_AN45_BC04394_N01	Thyroid_AN45	10.491	249	1645	0.147666	1	0.320218	266	4219	5570	1085	0	1.06667	Thyroid	C5	Skeletal_Myh4	Muscle	6000	0.5386	Skeletal_Myh4	NA	NA
Thyroid_AN45#Thyroid_AN45_BC04393_N02	Thyroid_AN45	9.451	210	1537	0.124898	1	0.0248168	11	6004	6153	138	0	0.733333	Thyroid	C10	Thyroid_Stromal	Stromal	6032	0.490167	Thyroid_Stromal	NA	NA
Thyroid_AN45#Thyroid_AN45_BC04391_N01	Thyroid_AN45	5.071	105	913	0.0819128	1	0.371309	317	4064	5573	1192	37.0074	3.86667	Thyroid	C5	Skeletal_Myh2	Muscle	4720	0.42347	Skeletal_Myh2	NA	NA
Thyroid_AN45#Thyroid_AN45_BC04388_N01	Thyroid_AN45	11.584	117	908	0.081435	1	0.335969	266	4173	5575	1136	0	0	Thyroid	C7	Thyroid_Endothelial	Endothelial	2986	0.267803	Thyroid_Endothelial	NA	NA
Thyroid_AN45#Thyroid_AN45_BC04386_N02	Thyroid_AN45	6.702	132	1235	0.100554	1	0.355629	405	4530	6141	1206	0	0.2	Thyroid	C10	Myosatellite	Muscle	4736	0.385605	Follicular	NA	NA
Thyroid_AN45#Thyroid_AN45_BC04384_N03	Thyroid_AN45	7.979	274	2054	0.126696	1	0.333224	306	6080	8106	1720	0	1.46667	Thyroid	C5	Skeletal_Myh2	Muscle	8517	0.525352	Skeletal_Myh2	NA	NA
Thyroid_AN45#Thyroid_AN45_BC04383_N01	Thyroid_AN45	9.849	189	1389	0.124462	1	0.34296	293	4155	5580	1132	7.37967	2.26667	Thyroid	C5	Skeletal_Myh4	Muscle	5424	0.486022	Skeletal_Myh4	NA	NA
Thyroid_AN45#Thyroid_AN45_BC04382_N01	Thyroid_AN45	7.129	198	1442	0.129188	1	0.315963	244	4241	5581	1096	3.09771	1.93333	Thyroid	C5	Skeletal_Myh2	Muscle	5893	0.527952	Skeletal_Myh2	NA	NA
Thyroid_AN45#Thyroid_AN45_BC04381_N01	Thyroid_AN45	13.333	303	1853	0.16598	1	0.37251	364	4067	5582	1151	7.37967	2.26667	Thyroid	C5	Skeletal_Myh2	Muscle	6549	0.586618	Skeletal_Myh2	NA	NA
Thyroid_AN45#Thyroid_AN45_BC04380_N02	Thyroid_AN45	11.913	373	2464	0.146579	1	0.333915	461	6301	8405	1643	4.00658	2	Thyroid	C5	Skeletal_Myh2	Muscle	9876	0.587507	Skeletal_Myh2	NA	NA
Thyroid_AN45#Thyroid_AN45_BC04379_N03	Thyroid_AN45	5.879	95	818	0.0435802	1	0.314242	392	7141	9385	1852	0	0	Thyroid	C7	Thyroid_Endothelial	Endothelial	3713	0.197816	Thyroid_Endothelial	NA	NA
Thyroid_AN45#Thyroid_AN45_BC04378_N01	Thyroid_AN45	15.083	358	2429	0.217496	1	0.306199	259	4275	5584	1050	0	0.8	Thyroid	C5	Skeletal_Myh4	Muscle	6947	0.622045	Skeletal_Myh4	NA	NA
Thyroid_AN45#Thyroid_AN45_BC04377_N01	Thyroid_AN45	18.709	274	1599	0.143177	1	0.285155	273	4345	5584	966	10.0331	2.46667	Thyroid	C5	Skeletal_Myh2	Muscle	6259	0.560441	Skeletal_Myh2	NA	NA
Thyroid_AN45#Thyroid_AN45_BC04376_N02	Thyroid_AN45	13.63	530	3564	0.221037	1	0.320124	458	6107	8062	1497	0	0.933333	Thyroid	C5	Skeletal_Myh4	Muscle	9450	0.586083	Skeletal_Myh4	NA	NA
Thyroid_AN45#Thyroid_AN45_BC04374_N02	Thyroid_AN45	12.17	295	2120	0.134143	1	0.306764	396	6047	7902	1459	37.0074	3.86667	Thyroid	C5	Skeletal_Myh2	Muscle	7813	0.494369	Skeletal_Myh2	NA	NA
Thyroid_AN45#Thyroid_AN45_BC04370_N01	Thyroid_AN45	7.525	171	1240	0.110813	1	0.338197	275	4181	5595	1139	0	0.8	Thyroid	C7	Thyroid_Endothelial	Endothelial	5119	0.457462	Thyroid_Endothelial	NA	NA
Thyroid_AN45#Thyroid_AN45_BC04369_N02	Thyroid_AN45	21.122	512	3020	0.189105	1	0.408041	536	5671	7985	1778	50.0028	4.4	Thyroid	C5	Skeletal_Myh2	Muscle	9176	0.574577	Skeletal_Myh2	NA	NA
Thyroid_AN45#Thyroid_AN45_BC04368_N01	Thyroid_AN45	7.189	167	1430	0.12777	1	0.327954	276	4214	5596	1106	0	0.666667	Thyroid	C5	Skeletal_Myh4	Muscle	4782	0.427269	Skeletal_Myh4	NA	NA
Thyroid_AN45#Thyroid_AN45_BC04366_N04	Thyroid_AN45	9.932	316	2180	0.102328	1	0.321588	532	8060	10652	2060	59.9842	4.8	Thyroid	C5	Neuroendocrine	Endocrine	7844	0.368194	Neuroendocrine	NA	NA
Thyroid_AN45#Thyroid_AN45_BC04364_N01	Thyroid_AN45	6.557	149	1181	0.105371	1	0.317039	256	4255	5604	1093	7.37967	2.26667	Thyroid	C5	Skeletal_Myh2	Muscle	5063	0.451731	Skeletal_Myh2	NA	NA
Thyroid_AN45#Thyroid_AN45_BC04361_N02	Thyroid_AN45	6.965	204	1535	0.0956983	1	0.344284	461	5966	8020	1593	99.233	6.2	Thyroid	C5	Skeletal_Myh2	Muscle	6994	0.436035	Skeletal_Myh2	NA	NA
Thyroid_AN45#Thyroid_AN45_BC04360_N01	Thyroid_AN45	12.083	299	1891	0.168508	1	0.313129	267	4273	5611	1071	17.8384	2.93333	Thyroid	C5	Skeletal_Myh2	Muscle	6291	0.560595	Skeletal_Myh2	NA	NA
Thyroid_AN45#Thyroid_AN45_BC04359_N02	Thyroid_AN45	18.069	438	2798	0.183187	1	0.353358	415	5643	7637	1579	0	1.2	Thyroid	C5	Skeletal_Myh2	Muscle	9680	0.633757	Skeletal_Myh2	NA	NA
Thyroid_AN45#Thyroid_AN45_BC04358_N02	Thyroid_AN45	4.006	87	838	0.0525787	1	0.378243	496	5782	7969	1691	0	0.466667	Thyroid	C10	Thyroid_Stromal	Stromal	4358	0.273435	Thyroid_Stromal	NA	NA
Thyroid_AN45#Thyroid_AN45_BC04356_N04	Thyroid_AN45	5.799	205	1748	0.0894667	1	0.310923	302	7452	9769	2015	0	0.933333	Thyroid	C5	Skeletal_Myh2	Muscle	7647	0.391391	Skeletal_Myh2	NA	NA
Thyroid_AN45#Thyroid_AN45_BC04354_N01	Thyroid_AN45	27.1	479	2844	0.253025	1	0.294334	274	4342	5620	1004	0	1.33333	Thyroid	C5	Skeletal_Myh2	Muscle	8624	0.76726	Skeletal_Myh2	NA	NA
Thyroid_AN45#Thyroid_AN45_BC04353_N02	Thyroid_AN45	9.826	263	2057	0.143605	1	0.357211	424	5277	7162	1461	26.886	3.4	Thyroid	C5	Skeletal_Myh4	Muscle	6738	0.470399	Skeletal_Myh4	NA	NA
Thyroid_AN45#Thyroid_AN45_BC04352_N01	Thyroid_AN45	12.816	233	1654	0.147048	1	0.327041	268	4238	5624	1118	0	0.6	Thyroid	C5	Skeletal_Myh4	Muscle	5271	0.468617	Skeletal_Myh4	NA	NA
Thyroid_AN45#Thyroid_AN45_BC04351_N01	Thyroid_AN45	9.347	236	1601	0.142336	1	0.165113	48	4827	5624	749	0	0.466667	Thyroid	C5	Skeletal_Myh2	Muscle	6046	0.537518	Skeletal_Myh2	NA	NA
Thyroid_AN45#Thyroid_AN45_BC04349_N02	Thyroid_AN45	15.393	412	2632	0.184909	1	0.272483	318	5593	7117	1206	0	1.6	Thyroid	C5	Skeletal_Myh4	Muscle	8466	0.594773	Skeletal_Myh4	NA	NA
Thyroid_AN45#Thyroid_AN45_BC04345_N01	Thyroid_AN45	6.013	167	1242	0.110224	1	0.349784	304	4174	5634	1156	1.69619	1.8	Thyroid	C5	Skeletal_Myh2	Muscle	5733	0.508876	Skeletal_Myh2	NA	NA
Thyroid_AN45#Thyroid_AN45_BC04344_N02	Thyroid_AN45	6.341	269	2049	0.119517	1	0.287667	352	6657	8572	1563	5.62903	2.13333	Thyroid	C5	Skeletal_Myh2	Muscle	8022	0.467919	Skeletal_Myh2	NA	NA
Thyroid_AN45#Thyroid_AN45_BC04341_N01	Thyroid_AN45	15.129	382	2563	0.227136	1	0.293147	257	4363	5642	1022	0	0.533333	Thyroid	C5	Skeletal_Myh4	Muscle	6523	0.578075	Skeletal_Myh4	NA	NA
Thyroid_AN45#Thyroid_AN45_BC04340_N02	Thyroid_AN45	16.488	408	2509	0.17477	1	0.302486	335	5511	7178	1332	14.6444	2.73333	Thyroid	C5	Skeletal_Myh2	Muscle	8675	0.604277	Skeletal_Myh2	NA	NA
Thyroid_AN45#Thyroid_AN45_BC04339_N01	Thyroid_AN45	8.059	175	1339	0.118622	1	0.298964	268	4345	5644	1031	5.62903	2.13333	Thyroid	C5	Skeletal_Myh2	Muscle	5550	0.491673	Skeletal_Myh2	NA	NA
Thyroid_AN45#Thyroid_AN45_BC04337_N02	Thyroid_AN45	18.434	512	3242	0.207927	1	0.287531	369	6055	7796	1372	0	0.8	Thyroid	C5	Skeletal_Myh4	Muscle	9091	0.583055	Skeletal_Myh4	NA	NA
Thyroid_AN45#Thyroid_AN45_BC04336_N02	Thyroid_AN45	21.109	533	3176	0.207962	1	0.310451	386	5827	7636	1423	8.11427	2.33333	Thyroid	C5	Skeletal_Myh4	Muscle	8894	0.582373	Skeletal_Myh4	NA	NA
Thyroid_AN45#Thyroid_AN45_BC04334_N02	Thyroid_AN45	5.898	140	1127	0.0764379	1	0.359646	359	5422	7372	1591	25.825	3.33333	Thyroid	C5	Skeletal_Myh2	Muscle	4980	0.337765	Skeletal_Myh2	NA	NA
Thyroid_AN45#Thyroid_AN45_BC04333_N03	Thyroid_AN45	6.093	320	2544	0.125419	1	0.341002	507	7563	10142	2072	0	1.2	Thyroid	C5	Skeletal_Myh4	Muscle	9677	0.477076	Skeletal_Myh4	NA	NA
Thyroid_AN45#Thyroid_AN45_BC04332_N04	Thyroid_AN45	11.527	390	2680	0.159638	1	0.270663	141	6606	8394	1647	20.2351	3.06667	Thyroid	C5	Skeletal_Myh2	Muscle	9888	0.588992	Skeletal_Myh2	NA	NA
Thyroid_AN45#Thyroid_AN45_BC04331_N02	Thyroid_AN45	10.684	232	1650	0.111607	1	0.298893	366	5691	7392	1335	12.4843	2.6	Thyroid	C5	Skeletal_Myh4	Muscle	6113	0.413488	Skeletal_Myh4	NA	NA
Thyroid_AN45#Thyroid_AN45_BC04330_N01	Thyroid_AN45	7.516	167	1397	0.12365	1	0.368459	286	4128	5649	1235	0	0.8	Thyroid	C5	Skeletal_Myh4	Muscle	4932	0.436537	Skeletal_Myh4	NA	NA
Thyroid_AN45#Thyroid_AN45_BC04328_N03	Thyroid_AN45	8.283	297	2262	0.122615	1	0.344802	497	6859	9224	1868	8.11427	2.33333	Thyroid	C5	Skeletal_Myh2	Muscle	9373	0.508077	Skeletal_Myh2	NA	NA
Thyroid_AN45#Thyroid_AN45_BC04327_N02	Thyroid_AN45	14.244	410	2639	0.17771	1	0.26858	285	5853	7425	1287	0.926259	1.73333	Thyroid	C5	Skeletal_Myh4	Muscle	9439	0.635623	Skeletal_Myh4	NA	NA
Thyroid_AN45#Thyroid_AN45_BC04326_N01	Thyroid_AN45	5.087	149	1280	0.113174	1	0.29583	235	4364	5655	1056	24.2587	3.26667	Thyroid	C5	Skeletal_Myh2	Muscle	5567	0.492219	Skeletal_Myh2	NA	NA
Thyroid_AN45#Thyroid_AN45_BC04323_N02	Thyroid_AN45	11.408	265	1924	0.113336	1	0.279855	298	6632	8488	1558	19.2652	3	Thyroid	C5	Skeletal_Myh2	Muscle	8236	0.485156	Skeletal_Myh2	NA	NA
Thyroid_AN45#Thyroid_AN45_BC04322_N02	Thyroid_AN45	11.819	382	2812	0.190051	1	0.337552	455	5531	7398	1412	0	1.06667	Thyroid	C5	Skeletal_Myh4	Muscle	8297	0.56076	Skeletal_Myh4	NA	NA
Thyroid_AN45#Thyroid_AN45_BC04321_N02	Thyroid_AN45	9.04	210	1578	0.0990708	1	0.516663	681	5251	7964	2032	0	1.6	Thyroid	C8	Thyroid_Stromal	Stromal	5289	0.332098	Thyroid_Stromal	NA	NA
Thyroid_AN45#Thyroid_AN45_BC04320_N01	Thyroid_AN45	8.251	200	1495	0.132044	1	0.345295	288	4208	5661	1165	2.51978	1.86667	Thyroid	C5	Skeletal_Myh2	Muscle	5968	0.527115	Skeletal_Myh2	NA	NA
Thyroid_AN45#Thyroid_AN45_BC04317_N01	Thyroid_AN45	9.673	254	1827	0.161282	1	0.288737	225	4395	5664	1044	0	1.06667	Thyroid	C5	Skeletal_Myh4	Muscle	5509	0.486317	Skeletal_Myh4	NA	NA
Thyroid_AN45#Thyroid_AN45_BC04316_N03	Thyroid_AN45	14.321	499	3065	0.174425	1	0.335055	468	6581	8786	1737	86.0226	5.73333	Thyroid	C5	Skeletal_Myh2	Muscle	10620	0.604371	Skeletal_Myh2	NA	NA
Thyroid_AN45#Thyroid_AN45_BC04315_N02	Thyroid_AN45	13.971	381	2364	0.173696	1	0.314976	347	5175	6805	1283	0.443764	1.66667	Thyroid	C5	Skeletal_Myh2	Muscle	8594	0.631447	Skeletal_Myh2	NA	NA
Thyroid_AN45#Thyroid_AN45_BC04314_N02	Thyroid_AN45	6.343	205	1512	0.0740886	1	0.20786	240	8448	10204	1516	147.189	7.66667	Thyroid	C5	Skeletal_Myh4	Muscle	6055	0.296697	Skeletal_Myh4	NA	NA
Thyroid_AN45#Thyroid_AN45_BC04313_N02	Thyroid_AN45	5.182	157	1418	0.1	1	0.360845	418	5210	7090	1462	4.00658	2	Thyroid	C5	Skeletal_Myh7	Muscle	6142	0.433145	Skeletal_Myh7	NA	NA
Thyroid_AN45#Thyroid_AN45_BC04312_N01	Thyroid_AN45	7.673	186	1334	0.117512	1	0.301536	296	4361	5676	1019	0	0.4	Thyroid	C5	Skeletal_Myh2	Muscle	5361	0.472252	Skeletal_Myh2	NA	NA
Thyroid_AN45#Thyroid_AN45_BC04311_N01	Thyroid_AN45	8.124	160	1206	0.106199	1	0.314656	268	4319	5678	1091	0	1.26667	Thyroid	C5	Skeletal_Myh4	Muscle	5056	0.445227	Skeletal_Myh4	NA	NA
Thyroid_AN45#Thyroid_AN45_BC04310_N01	Thyroid_AN45	15.457	281	1862	0.163851	1	0.258193	217	4516	5682	949	0	0.333333	Thyroid	C5	Skeletal_Myh2	Muscle	6706	0.590109	Skeletal_Myh2	NA	NA
Thyroid_AN45#Thyroid_AN45_BC04307_N01	Thyroid_AN45	7.534	156	1240	0.10904	1	0.324482	276	4293	5686	1117	19.2652	3	Thyroid	C5	Skeletal_Myh2	Muscle	5439	0.47828	Skeletal_Myh2	NA	NA
Thyroid_AN45#Thyroid_AN45_BC04304_N02	Thyroid_AN45	15.462	367	2733	0.171369	1	0.332776	416	5983	7974	1575	0	0.666667	Thyroid	C5	Skeletal_Myh4	Muscle	8605	0.539566	Skeletal_Myh4	NA	NA
Thyroid_AN45#Thyroid_AN45_BC04303_N01	Thyroid_AN45	9.956	181	1433	0.125812	1	0.374276	331	4144	5695	1220	0	0.2	Thyroid	C5	Skeletal_Myh4	Muscle	5282	0.46374	Skeletal_Myh4	NA	NA
Thyroid_AN45#Thyroid_AN45_BC04302_N02	Thyroid_AN45	16.867	477	2800	0.179097	1	0.319548	398	5924	7817	1495	76.302	5.4	Thyroid	C5	Skeletal_Myh2	Muscle	10062	0.643597	Skeletal_Myh2	NA	NA
Thyroid_AN45#Thyroid_AN45_BC04301_N02	Thyroid_AN45	11.919	313	2073	0.133141	1	0.345024	428	5788	7785	1569	0	0.666667	Thyroid	C5	Skeletal_Myh2	Muscle	8900	0.571612	Skeletal_Myh2	NA	NA
Thyroid_AN45#Thyroid_AN45_BC04300_N02	Thyroid_AN45	8.894	256	1778	0.0944138	1	0.323215	374	7116	9416	1926	0	0.0666667	Thyroid	C10	Thyroid_Stromal	Stromal	7523	0.39948	Thyroid_Stromal	NA	NA
Thyroid_AN45#Thyroid_AN45_BC04299_N02	Thyroid_AN45	9.465	239	1819	0.110029	1	0.337324	433	6181	8266	1652	5.62903	2.13333	Thyroid	C5	Skeletal_Myh2	Muscle	8231	0.497883	Skeletal_Myh2	NA	NA
Thyroid_AN45#Thyroid_AN45_BC04298_N01	Thyroid_AN45	18.529	262	1611	0.141291	1	0.363223	287	4182	5701	1232	0	1.46667	Thyroid	C5	Skeletal_Myh2	Muscle	6585	0.57753	Skeletal_Myh2	NA	NA
Thyroid_AN45#Thyroid_AN45_BC04297_N01	Thyroid_AN45	10.75	228	1604	0.140677	1	0.277678	198	4462	5701	1041	0	1.13333	Thyroid	C5	Skeletal_Myh2	Muscle	6390	0.560428	Skeletal_Myh2	NA	NA
Thyroid_AN45#Thyroid_AN45_BC04294_N02	Thyroid_AN45	16.812	433	2635	0.173859	1	0.273399	245	5951	7578	1382	26.886	3.4	Thyroid	C5	Skeletal_Myh4	Muscle	9713	0.640868	Skeletal_Myh4	NA	NA
Thyroid_AN45#Thyroid_AN45_BC04292_N01	Thyroid_AN45	8.236	183	1386	0.121472	1	0.353178	238	4216	5705	1251	0	0.266667	Thyroid	C5	Skeletal_Myh4	Muscle	5372	0.470815	Skeletal_Myh4	NA	NA
Thyroid_AN45#Thyroid_AN45_BC04291_N01	Thyroid_AN45	12.461	258	1829	0.16027	1	0.336613	311	4269	5706	1126	0	0.466667	Thyroid	C5	Skeletal_Myh4	Muscle	5614	0.491938	Skeletal_Myh4	NA	NA
Thyroid_AN45#Thyroid_AN45_BC04290_N01	Thyroid_AN45	6.127	164	1269	0.111082	1	0.328681	255	4299	5712	1158	61.3559	4.86667	Thyroid	C5	Skeletal_Myh4	Muscle	5620	0.491947	Skeletal_Myh4	NA	NA
Thyroid_AN45#Thyroid_AN45_BC04289_N01	Thyroid_AN45	5.569	135	1110	0.0971469	1	0.325215	289	4311	5713	1113	41.8158	4.06667	Thyroid	C5	Skeletal_Myh2	Muscle	5234	0.458078	Skeletal_Myh2	NA	NA
Thyroid_AN45#Thyroid_AN45_BC04288_N03	Thyroid_AN45	8.487	360	2648	0.136805	1	0.341186	487	7216	9678	1975	0	1.53333	Thyroid	C5	Skeletal_Myh4	Muscle	8777	0.453451	Skeletal_Myh4	NA	NA
Thyroid_AN45#Thyroid_AN45_BC04287_N02	Thyroid_AN45	6.762	140	1374	0.0843048	1	0.416232	531	5754	8149	1864	0	1.4	Thyroid	C5	Skeletal_Myh4	Muscle	6160	0.37796	Skeletal_Myh4	NA	NA
Thyroid_AN45#Thyroid_AN45_BC04286_N01	Thyroid_AN45	8.963	172	1342	0.117287	1	0.371285	328	4172	5721	1221	21.7173	3.13333	Thyroid	C5	Skeletal_Myh4	Muscle	4300	0.375808	Skeletal_Myh4	NA	NA
Thyroid_AN45#Thyroid_AN45_BC04285_N02	Thyroid_AN45	10.794	278	2200	0.139736	1	0.36952	474	5748	7872	1650	61.3559	4.86667	Thyroid	C5	Skeletal_Myh4	Muscle	7564	0.480437	Skeletal_Myh4	NA	NA
Thyroid_AN45#Thyroid_AN45_BC04283_N01	Thyroid_AN45	8.805	249	1653	0.144367	1	0.321866	262	4331	5725	1132	0	1.6	Thyroid	C5	Skeletal_Myh2	Muscle	6769	0.591179	Skeletal_Myh2	NA	NA
Thyroid_AN45#Thyroid_AN45_BC04282_N02	Thyroid_AN45	5.293	139	1198	0.0700913	1	0.395721	567	6123	8546	1856	112.15	6.6	Thyroid	C5	Skeletal_Myh2	Muscle	5799	0.339282	Skeletal_Myh2	NA	NA
Thyroid_AN45#Thyroid_AN45_BC04280_N03	Thyroid_AN45	11.479	371	2542	0.129707	1	0.182883	83	8284	9799	1432	0.926259	1.73333	Thyroid	C5	Skeletal_Myh4	Muscle	8807	0.449383	Skeletal_Myh4	NA	NA
Thyroid_AN45#Thyroid_AN45_BC04279_N02	Thyroid_AN45	11.043	290	1894	0.131291	1	0.301046	311	5544	7213	1358	2.51978	1.86667	Thyroid	C5	Skeletal_Myh2	Muscle	7540	0.522667	Skeletal_Myh2	NA	NA
Thyroid_AN45#Thyroid_AN45_BC04278_N02	Thyroid_AN45	11.148	304	2063	0.1261	1	0.381523	549	5921	8180	1710	17.8384	2.93333	Thyroid	C5	Skeletal_Myh4	Muscle	8127	0.49676	Skeletal_Myh4	NA	NA
Thyroid_AN45#Thyroid_AN45_BC04277_N01	Thyroid_AN45	15.565	338	2102	0.183325	1	0.337299	290	4287	5733	1156	0.926259	1.73333	Thyroid	C5	Skeletal_Myh4	Muscle	6714	0.585557	Skeletal_Myh4	NA	NA
Thyroid_AN45#Thyroid_AN45_BC04276_N01	Thyroid_AN45	8.097	184	1302	0.113533	1	0.372427	342	4178	5734	1214	0	1.2	Thyroid	C5	Skeletal_Myh7	Muscle	5426	0.473143	Skeletal_Myh7	NA	NA
Thyroid_AN45#Thyroid_AN45_BC04275_N03	Thyroid_AN45	4.41	147	1075	0.0503419	1	0.317335	534	8105	10677	2038	95.291	6.06667	Thyroid	C5	Neuroendocrine	Endocrine	5452	0.255315	Neuroendocrine	NA	NA
Thyroid_AN45#Thyroid_AN45_BC04272_N02	Thyroid_AN45	4.884	148	1480	0.0913242	1	0.335366	347	6068	8103	1688	0.443764	1.66667	Thyroid	C5	Skeletal_Myh4	Muscle	6156	0.379859	Skeletal_Myh4	NA	NA
Thyroid_AN45#Thyroid_AN45_BC04271_N02	Thyroid_AN45	14.121	435	2863	0.219118	1	0.281986	231	5096	6533	1206	0	0.866667	Thyroid	C5	Skeletal_Myh4	Muscle	7628	0.583805	Skeletal_Myh4	NA	NA
Thyroid_AN45#Thyroid_AN45_BC04270_N02	Thyroid_AN45	14.356	290	1758	0.135795	1	0.0156912	5	6373	6473	95	44.9114	4.2	Thyroid	C5	Skeletal_Myh2	Muscle	6780	0.523714	Skeletal_Myh2	NA	NA
Thyroid_AN45#Thyroid_AN45_BC04266_N04	Thyroid_AN45	10.341	329	2191	0.136188	1	0.114436	9	7218	8044	817	13.3359	2.66667	Thyroid	C5	Skeletal_Myh2	Muscle	8724	0.542268	Skeletal_Myh2	NA	NA
Thyroid_AN45#Thyroid_AN45_BC04265_N01	Thyroid_AN45	7.261	154	1165	0.101393	1	0.314345	268	4371	5745	1106	0	0.6	Thyroid	C5	Skeletal_Myh4	Muscle	4620	0.402089	Skeletal_Myh4	NA	NA
Thyroid_AN45#Thyroid_AN45_BC04264_N01	Thyroid_AN45	7.261	143	987	0.0858858	1	0.276605	201	4501	5746	1044	39.9914	4	Thyroid	C5	Skeletal_Myh2	Muscle	4663	0.405761	Skeletal_Myh2	NA	NA
Thyroid_AN45#Thyroid_AN45_BC04261_N02	Thyroid_AN45	11.179	350	2549	0.145342	1	0.401918	580	6255	8769	1934	0	0.866667	Thyroid	C5	Skeletal_Myh4	Muscle	8921	0.508667	Skeletal_Myh4	NA	NA
Thyroid_AN45#Thyroid_AN45_BC04259_N03	Thyroid_AN45	9.352	392	2735	0.145216	1	0.338783	521	7034	9417	1862	1.69619	1.8	Thyroid	C5	Skeletal_Myh2	Muscle	10437	0.554157	Skeletal_Myh2	NA	NA
Thyroid_AN45#Thyroid_AN45_BC04258_N04	Thyroid_AN45	4.748	211	1893	0.0816652	1	0.13261	15	10233	11590	1342	3.09771	1.93333	Thyroid	C5	Skeletal_Myh2	Muscle	8400	0.362381	Skeletal_Myh2	NA	NA
Thyroid_AN45#Thyroid_AN45_BC04257_N01	Thyroid_AN45	11.656	259	1817	0.157753	1	0.2832	242	4488	5759	1029	20.2351	3.06667	Thyroid	C5	Skeletal_Myh2	Muscle	6372	0.553221	Skeletal_Myh2	NA	NA
Thyroid_AN45#Thyroid_AN45_BC04255_N01	Thyroid_AN45	7.921	164	1312	0.113889	1	0.311774	254	4391	5760	1115	32.3854	3.66667	Thyroid	C5	Skeletal_Myh2	Muscle	5357	0.465017	Skeletal_Myh2	NA	NA
Thyroid_AN45#Thyroid_AN45_BC04254_N01	Thyroid_AN45	8.156	243	1756	0.152404	1	0.296355	199	4444	5761	1118	0	0.933333	Thyroid	C5	Skeletal_Myh4	Muscle	5929	0.514581	Skeletal_Myh4	NA	NA
Thyroid_AN45#Thyroid_AN45_BC04247_N02	Thyroid_AN45	9.745	187	1220	0.0811062	1	0.363241	406	5517	7521	1598	0	0.0666667	Thyroid	C7	Thyroid_Endothelial	Endothelial	4050	0.269246	Thyroid_Endothelial	NA	NA
Thyroid_AN45#Thyroid_AN45_BC04246_N01	Thyroid_AN45	6.487	95	766	0.0663203	1	0.334643	261	4327	5775	1187	0	0.933333	Thyroid	C5	Skeletal_Myh7	Muscle	3822	0.330909	Skeletal_Myh7	NA	NA
Thyroid_AN45#Thyroid_AN45_BC04244_N03	Thyroid_AN45	16.603	545	3439	0.199362	1	0.27721	367	6753	8625	1505	0	1.26667	Thyroid	C5	Skeletal_Myh4	Muscle	10082	0.584464	Skeletal_Myh4	NA	NA
Thyroid_AN45#Thyroid_AN45_BC04242_N01	Thyroid_AN45	4.417	58	546	0.0472482	1	0.341537	302	4307	5778	1169	61.3559	4.86667	Thyroid	C5	Skeletal_Myh2	Muscle	2942	0.254586	Skeletal_Myh2	NA	NA
Thyroid_AN45#Thyroid_AN45_BC04240_N01	Thyroid_AN45	12.9	228	1589	0.137457	1	0.331797	292	4340	5780	1148	2.51978	1.86667	Thyroid	C5	Skeletal_Myh2	Muscle	6474	0.560035	Skeletal_Myh2	NA	NA
Thyroid_AN45#Thyroid_AN45_BC04238_N02	Thyroid_AN45	10.429	316	2327	0.144894	1	0.34012	438	5992	8030	1600	0	0.533333	Thyroid	C5	Skeletal_Myh4	Muscle	8135	0.506538	Skeletal_Myh4	NA	NA
Thyroid_AN45#Thyroid_AN45_BC04236_N02	Thyroid_AN45	10.145	333	2301	0.160348	1	0.337871	392	5363	7175	1420	0	0.533333	Thyroid	C5	Skeletal_Myh2	Muscle	8688	0.605436	Skeletal_Myh2	NA	NA
Thyroid_AN45#Thyroid_AN45_BC04235_N02	Thyroid_AN45	13.141	292	1919	0.137248	1	0.276429	237	5477	6991	1277	0	1.46667	Thyroid	C5	Skeletal_Myh2	Muscle	7954	0.568874	Skeletal_Myh2	NA	NA
Thyroid_AN45#Thyroid_AN45_BC04234_N04	Thyroid_AN45	7.548	324	2307	0.122361	1	0.36544	530	6904	9427	1993	32.3854	3.66667	Thyroid	C5	Skeletal_Myh2	Muscle	9376	0.497295	Skeletal_Myh2	NA	NA
Thyroid_AN45#Thyroid_AN45_BC04233_N02	Thyroid_AN45	4.678	163	1277	0.0730466	1	0.396326	548	6260	8741	1933	0	0.533333	Thyroid	C5	Skeletal_Myh4	Muscle	5728	0.327651	Skeletal_Myh4	NA	NA
Thyroid_AN45#Thyroid_AN45_BC04232_N01	Thyroid_AN45	27.459	416	2239	0.193284	1	0.278305	101	4531	5792	1160	0	0.4	Thyroid	C5	Skeletal_Myh2	Muscle	8191	0.707096	Skeletal_Myh2	NA	NA
Thyroid_AN45#Thyroid_AN45_BC04231_N03	Thyroid_AN45	7.679	349	2464	0.131064	1	0.333144	509	7051	9400	1840	38.7892	3.93333	Thyroid	C5	Skeletal_Myh2	Muscle	10162	0.540532	Skeletal_Myh2	NA	NA
Thyroid_AN45#Thyroid_AN45_BC04230_N01	Thyroid_AN45	4.752	108	966	0.083319	1	0.336638	305	4337	5797	1155	6.3143	2.2	Thyroid	C5	Skeletal_Myh2	Muscle	4759	0.410471	Skeletal_Myh2	NA	NA
Thyroid_AN45#Thyroid_AN45_BC04228_N02	Thyroid_AN45	4.632	131	1389	0.103333	1	0.374719	337	4889	6721	1495	5.62903	2.13333	Thyroid	C5	Skeletal_Myh2	Muscle	6774	0.503943	Skeletal_Myh2	NA	NA
Thyroid_AN45#Thyroid_AN45_BC04227_N02	Thyroid_AN45	8.945	262	1638	0.112997	1	0.381624	424	5246	7248	1578	50.0028	4.4	Thyroid	C5	Skeletal_Myh2	Muscle	7315	0.504622	Skeletal_Myh2	NA	NA
Thyroid_AN45#Thyroid_AN45_BC04225_N03	Thyroid_AN45	12.604	401	2864	0.149011	1	0.331763	539	7216	9610	1855	0	1.26667	Thyroid	C5	Skeletal_Myh4	Muscle	8822	0.459001	Skeletal_Myh4	NA	NA
Thyroid_AN45#Thyroid_AN45_BC04224_N01	Thyroid_AN45	4.392	122	960	0.0827586	1	0.409135	370	4116	5800	1314	35.8341	3.8	Thyroid	C5	Skeletal_Myh7	Muscle	4243	0.365776	Skeletal_Myh7	NA	NA
Thyroid_AN45#Thyroid_AN45_BC04223_N01	Thyroid_AN45	5.281	120	1145	0.0986729	1	0.259661	116	4606	5802	1080	65.5264	5	Thyroid	C5	Skeletal_Myh2	Muscle	4081	0.351689	Skeletal_Myh2	NA	NA
Thyroid_AN45#Thyroid_AN45_BC04222_N02	Thyroid_AN45	18.928	650	3901	0.179919	1	0.256054	419	8631	10841	1791	82.2435	5.6	Thyroid	C5	Skeletal_Myh2	Muscle	12380	0.570981	Skeletal_Myh2	NA	NA
Thyroid_AN45#Thyroid_AN45_BC04221_N02	Thyroid_AN45	15.698	436	2574	0.173872	1	0.306389	304	5666	7402	1432	1.69619	1.8	Thyroid	C5	Skeletal_Myh2	Muscle	9078	0.613213	Skeletal_Myh2	NA	NA
Thyroid_AN45#Thyroid_AN45_BC04220_N02	Thyroid_AN45	13.366	378	2399	0.157085	1	0.350787	399	5653	7636	1584	0	1.6	Thyroid	C5	Skeletal_Myh2	Muscle	8798	0.576087	Skeletal_Myh2	NA	NA
Thyroid_AN45#Thyroid_AN45_BC04219_N02	Thyroid_AN45	11.353	344	2451	0.136561	1	0.278712	318	7018	8974	1638	93.7272	6	Thyroid	C5	Skeletal_Myh4	Muscle	8252	0.459773	Skeletal_Myh4	NA	NA
Thyroid_AN45#Thyroid_AN45_BC04217_N02	Thyroid_AN45	14.182	487	3125	0.176374	1	0.318304	407	6720	8859	1732	0	1.53333	Thyroid	C5	Skeletal_Myh2	Muscle	11006	0.621176	Skeletal_Myh2	NA	NA
Thyroid_AN45#Thyroid_AN45_BC04216_N01	Thyroid_AN45	11.078	207	1424	0.122442	1	0.315313	310	4421	5815	1084	0	0.933333	Thyroid	C5	Skeletal_Myh2	Muscle	5821	0.500516	Skeletal_Myh2	NA	NA
Thyroid_AN45#Thyroid_AN45_BC04215_N02	Thyroid_AN45	15.796	343	2501	0.158151	1	0.311712	373	6028	7907	1506	39.9914	4	Thyroid	C5	Skeletal_Myh2	Muscle	9278	0.586695	Skeletal_Myh2	NA	NA
Thyroid_AN45#Thyroid_AN45_BC04214_N02	Thyroid_AN45	11.994	212	1445	0.0977673	1	0.246837	190	5927	7390	1273	0	1.53333	Thyroid	C5	Skeletal_Myh2	Muscle	6251	0.422936	Skeletal_Myh2	NA	NA
Thyroid_AN45#Thyroid_AN45_BC04213_N02	Thyroid_AN45	9.493	326	2134	0.142647	1	0.335953	362	5599	7480	1519	15.5372	2.8	Thyroid	C5	Skeletal_Myh2	Muscle	8131	0.543516	Skeletal_Myh2	NA	NA
Thyroid_AN45#Thyroid_AN45_BC04212_N02	Thyroid_AN45	10.997	311	2144	0.138627	1	0.333506	360	5799	7733	1574	12.4843	2.6	Thyroid	C5	Skeletal_Myh4	Muscle	6965	0.450343	Skeletal_Myh4	NA	NA
Thyroid_AN45#Thyroid_AN45_BC04211_N02	Thyroid_AN45	6.17	215	1763	0.108653	1	0.376018	534	5896	8113	1683	32.3854	3.66667	Thyroid	C5	Skeletal_Myh4	Muscle	6319	0.389437	Skeletal_Myh4	NA	NA
Thyroid_AN45#Thyroid_AN45_BC04210_N02	Thyroid_AN45	9.282	300	1965	0.139342	1	0.399841	454	5037	7051	1560	0	1.13333	Thyroid	C5	Skeletal_Myh2	Muscle	7455	0.528648	Skeletal_Myh2	NA	NA
Thyroid_AN45#Thyroid_AN45_BC04209_N02	Thyroid_AN45	34.208	691	3754	0.234742	1	0.301009	343	6146	7996	1507	133.2	7.26667	Thyroid	C5	Skeletal_Myh4	Muscle	10389	0.649637	Skeletal_Myh4	NA	NA
Thyroid_AN45#Thyroid_AN45_BC04208_N02	Thyroid_AN45	5.415	175	1313	0.0773627	1	0.329677	449	6382	8486	1655	12.4843	2.6	Thyroid	C5	Skeletal_Myh2	Muscle	5764	0.339618	Skeletal_Myh2	NA	NA
Thyroid_AN45#Thyroid_AN45_BC04207_N02	Thyroid_AN45	12.554	317	1998	0.139292	1	0.375527	441	5214	7172	1517	0	0.6	Thyroid	C5	Skeletal_Myh2	Muscle	7663	0.53423	Skeletal_Myh2	NA	NA
Thyroid_AN45#Thyroid_AN45_BC04205_N03	Thyroid_AN45	7.841	293	2100	0.116654	1	0.321927	487	6809	9001	1705	11.239	2.53333	Thyroid	C5	Skeletal_Myh2	Muscle	8669	0.481558	Skeletal_Myh2	NA	NA
Thyroid_AN45#Thyroid_AN45_BC04203_N02	Thyroid_AN45	8.155	313	2194	0.14613	1	0.379456	478	5442	7507	1587	142.776	7.53333	Thyroid	C5	Skeletal_Myh4	Muscle	7619	0.50746	Skeletal_Myh4	NA	NA
Thyroid_AN45#Thyroid_AN45_BC04202_N01	Thyroid_AN45	27.981	325	2225	0.190791	1	0.281257	236	4551	5831	1044	4.00658	2	Thyroid	C5	Skeletal_Myh4	Muscle	6984	0.598868	Skeletal_Myh4	NA	NA
Thyroid_AN45#Thyroid_AN45_BC04201_N01	Thyroid_AN45	7.436	184	1490	0.127765	1	0.325529	254	4399	5831	1178	0	1.6	Thyroid	C5	Skeletal_Myh4	Muscle	5419	0.464672	Skeletal_Myh4	NA	NA
Thyroid_AN45#Thyroid_AN45_BC04200_N02	Thyroid_AN45	6.103	188	1568	0.0882783	1	0.360447	397	6528	8881	1956	4.63972	2.06667	Thyroid	C5	Skeletal_Myh2	Muscle	7730	0.435199	Skeletal_Myh2	NA	NA
Thyroid_AN45#Thyroid_AN45_BC04199_N02	Thyroid_AN45	9.777	237	1815	0.121065	1	0.386864	485	5405	7496	1606	5.62903	2.13333	Thyroid	C5	Skeletal_Myh2	Muscle	7138	0.476121	Skeletal_Myh2	NA	NA
Thyroid_AN45#Thyroid_AN45_BC04198_N01	Thyroid_AN45	4.68	130	1127	0.0965063	1	0.385291	297	4215	5839	1327	4.00658	2	Thyroid	C5	Skeletal_Myh2	Muscle	5283	0.452389	Skeletal_Myh2	NA	NA
Thyroid_AN45#Thyroid_AN45_BC04197_N01	Thyroid_AN45	14.653	296	1959	0.167751	1	0.322836	268	4414	5839	1157	0	0.6	Thyroid	C5	Skeletal_Myh4	Muscle	6232	0.533653	Skeletal_Myh4	NA	NA
Thyroid_AN45#Thyroid_AN45_BC04195_N01	Thyroid_AN45	7.453	207	1544	0.132034	1	0.346614	300	4342	5847	1205	41.8158	4.06667	Thyroid	C5	Skeletal_Myh2	Muscle	5753	0.491962	Skeletal_Myh2	NA	NA
Thyroid_AN45#Thyroid_AN45_BC04194_N01	Thyroid_AN45	5.892	122	1156	0.0988034	1	0.339592	310	4367	5850	1173	0	1.06667	Thyroid	C5	Skeletal_Myh4	Muscle	5069	0.433248	Skeletal_Myh4	NA	NA
Thyroid_AN45#Thyroid_AN45_BC04193_N01	Thyroid_AN45	28.053	425	2503	0.213932	1	0.287979	221	4542	5850	1087	95.291	6.06667	Thyroid	C5	Skeletal_Myh4	Muscle	8221	0.70265	Skeletal_Myh4	NA	NA
Thyroid_AN45#Thyroid_AN45_BC04192_N01	Thyroid_AN45	9.729	113	1027	0.0877778	1	0.398518	380	4183	5850	1287	0	0.0666667	Thyroid	C7	Thyroid_Endothelial	Endothelial	3338	0.285299	Thyroid_Endothelial	NA	NA
Thyroid_AN45#Thyroid_AN45_BC04189_N02	Thyroid_AN45	17.266	497	3235	0.240449	1	0.334722	361	5040	6727	1326	8.11427	2.33333	Thyroid	C5	Skeletal_Myh4	Muscle	9430	0.700907	Skeletal_Myh4	NA	NA
Thyroid_AN45#Thyroid_AN45_BC04187_N02	Thyroid_AN45	9.901	395	2595	0.148167	1	0.329033	474	6589	8757	1694	89.8509	5.86667	Thyroid	C5	Skeletal_Myh4	Muscle	8778	0.501199	Skeletal_Myh4	NA	NA
Thyroid_AN45#Thyroid_AN45_BC04184_N01	Thyroid_AN45	14.161	236	1522	0.129863	1	0.265112	193	4632	5860	1035	0	0.466667	Thyroid	C5	Skeletal_Myh2	Muscle	5907	0.50401	Skeletal_Myh2	NA	NA
Thyroid_AN45#Thyroid_AN45_BC04183_N01	Thyroid_AN45	4.018	140	1145	0.097613	1	0.387837	356	4226	5865	1283	0	0.533333	Thyroid	C5	Skeletal_Myh4	Muscle	4570	0.389599	Skeletal_Myh4	NA	NA
Thyroid_AN45#Thyroid_AN45_BC04180_N01	Thyroid_AN45	16.415	315	1843	0.157038	1	0.306613	275	4491	5868	1102	0	1.06667	Thyroid	C5	Skeletal_Myh7	Muscle	6581	0.560753	Skeletal_Myh7	NA	NA
Thyroid_AN45#Thyroid_AN45_BC04177_N01	Thyroid_AN45	4.174	137	1130	0.0962521	1	0.328054	226	4420	5870	1224	0	0.0666667	Thyroid	C5	Skeletal_Myh4	Muscle	4740	0.403817	Skeletal_Myh4	NA	NA
Thyroid_AN45#Thyroid_AN45_BC04176_N02	Thyroid_AN45	10.289	265	1951	0.111181	1	0.336481	471	6565	8774	1738	14.6444	2.73333	Thyroid	C5	Skeletal_Myh2	Muscle	7767	0.442615	Skeletal_Myh2	NA	NA
Thyroid_AN45#Thyroid_AN45_BC04174_N01	Thyroid_AN45	8.622	209	1362	0.115875	1	0.385105	340	4243	5877	1294	66.9347	5.06667	Thyroid	C5	Skeletal_Myh2	Muscle	5984	0.509103	Skeletal_Myh2	NA	NA
Thyroid_AN45#Thyroid_AN45_BC04172_N01	Thyroid_AN45	12.327	249	1584	0.13474	1	0.279217	272	4595	5878	1011	26.886	3.4	Thyroid	C5	Skeletal_Myh4	Muscle	5918	0.503403	Skeletal_Myh4	NA	NA
Thyroid_AN45#Thyroid_AN45_BC04171_N02	Thyroid_AN45	13.507	457	2841	0.17214	1	0.329253	517	6208	8252	1527	2.51978	1.86667	Thyroid	C5	Skeletal_Myh4	Muscle	8226	0.498425	Skeletal_Myh4	NA	NA
Thyroid_AN45#Thyroid_AN45_BC04170_N01	Thyroid_AN45	8.581	169	1259	0.10704	1	0.316249	298	4468	5881	1115	108.065	6.46667	Thyroid	C5	Skeletal_Myh4	Muscle	4963	0.421952	Skeletal_Myh4	NA	NA
Thyroid_AN45#Thyroid_AN45_BC04169_N01	Thyroid_AN45	10.09	214	1639	0.139323	1	0.317062	263	4466	5882	1153	39.9914	4	Thyroid	C5	Skeletal_Myh2	Muscle	6296	0.535192	Skeletal_Myh2	NA	NA
Thyroid_AN45#Thyroid_AN45_BC04168_N02	Thyroid_AN45	16.577	293	2102	0.14354	1	0.34918	433	5427	7322	1462	0	0.933333	Thyroid	C5	Skeletal_Myh4	Muscle	5831	0.398184	Skeletal_Myh4	NA	NA
Thyroid_AN45#Thyroid_AN45_BC04164_N02	Thyroid_AN45	8.339	299	2153	0.13766	1	0.283229	192	6094	7820	1534	0	1.33333	Thyroid	C5	Skeletal_Myh2	Muscle	7700	0.492327	Skeletal_Myh2	NA	NA
Thyroid_AN45#Thyroid_AN45_BC04163_N02	Thyroid_AN45	9.252	285	2120	0.153601	1	0.2875	253	5360	6901	1288	0	0.533333	Thyroid	C5	Skeletal_Myh4	Muscle	7209	0.522316	Skeletal_Myh4	NA	NA
Thyroid_AN45#Thyroid_AN45_BC04162_N01	Thyroid_AN45	7.021	156	1232	0.104602	1	0.288903	227	4569	5889	1093	0	1.6	Thyroid	C5	Skeletal_Myh4	Muscle	4467	0.379266	Skeletal_Myh4	NA	NA
Thyroid_AN45#Thyroid_AN45_BC04160_N02	Thyroid_AN45	7.892	275	2084	0.126533	1	0.331017	422	6187	8235	1626	0	1.6	Thyroid	C5	Skeletal_Myh4	Muscle	7986	0.484882	Skeletal_Myh4	NA	NA
Thyroid_AN45#Thyroid_AN45_BC04159_N01	Thyroid_AN45	4.513	98	754	0.0639634	1	0.331977	302	4425	5894	1167	0	0.333333	Thyroid	C5	Skeletal_Myh4	Muscle	3562	0.302172	Skeletal_Myh4	NA	NA
Thyroid_AN45#Thyroid_AN45_BC04158_N02	Thyroid_AN45	5.027	165	1371	0.088406	1	0.366103	424	5676	7754	1654	0	1.46667	Thyroid	C5	Skeletal_Myh4	Muscle	6127	0.395086	Skeletal_Myh4	NA	NA
Thyroid_AN45#Thyroid_AN45_BC04157_N01	Thyroid_AN45	19.747	359	2122	0.180014	1	0.408027	340	4186	5894	1368	69.0639	5.13333	Thyroid	C5	Skeletal_Myh2	Muscle	6349	0.538599	Skeletal_Myh2	NA	NA
Thyroid_AN45#Thyroid_AN45_BC04156_N01	Thyroid_AN45	16.832	289	1878	0.159288	1	0.327703	316	4440	5895	1139	0	0.333333	Thyroid	C5	Skeletal_Myh4	Muscle	5851	0.496268	Skeletal_Myh4	NA	NA
Thyroid_AN45#Thyroid_AN45_BC04155_N02	Thyroid_AN45	9.384	327	2386	0.132718	1	0.336456	475	6726	8989	1788	59.9842	4.8	Thyroid	C5	Skeletal_Myh4	Muscle	8937	0.497108	Skeletal_Myh4	NA	NA
Thyroid_AN45#Thyroid_AN45_BC04153_N02	Thyroid_AN45	8.581	195	1430	0.0988525	1	0.354748	361	5339	7233	1533	0	0.866667	Thyroid	C7	Thyroid_Endothelial	Endothelial	4462	0.308447	Thyroid_Endothelial	NA	NA
Thyroid_AN45#Thyroid_AN45_BC04152_N01	Thyroid_AN45	10.177	221	1510	0.127944	1	0.340223	295	4403	5901	1203	3.09771	1.93333	Thyroid	C5	Skeletal_Myh2	Muscle	6457	0.547111	Skeletal_Myh2	NA	NA
Thyroid_AN45#Thyroid_AN45_BC04151_N02	Thyroid_AN45	11.492	325	2028	0.122775	1	0.32696	394	6224	8259	1641	2.51978	1.86667	Thyroid	C5	Skeletal_Myh2	Muscle	9039	0.547221	Skeletal_Myh2	NA	NA
Thyroid_AN45#Thyroid_AN45_BC04150_N01	Thyroid_AN45	18.33	361	1970	0.166836	1	0.299868	301	4542	5904	1061	6.3143	2.2	Thyroid	C5	Skeletal_Myh2	Muscle	7853	0.665058	Skeletal_Myh2	NA	NA
Thyroid_AN45#Thyroid_AN45_BC04149_N01	Thyroid_AN45	4.23	141	1189	0.100694	1	0.391468	386	4243	5904	1275	0	1.4	Thyroid	C5	Skeletal_Myh4	Muscle	4903	0.415227	Skeletal_Myh4	NA	NA
Thyroid_AN45#Thyroid_AN45_BC04148_N03	Thyroid_AN45	9.109	299	2322	0.115408	1	0.264613	143	7955	10060	1962	12.4843	2.6	Thyroid	C5	Skeletal_Myh7	Muscle	8932	0.443936	Skeletal_Myh7	NA	NA
Thyroid_AN45#Thyroid_AN45_BC04147_N02	Thyroid_AN45	8.672	254	1620	0.115847	1	0.376649	409	5079	6992	1504	0	0.733333	Thyroid	C5	Skeletal_Myh2	Muscle	6620	0.473398	Skeletal_Myh2	NA	NA
Thyroid_AN45#Thyroid_AN45_BC04146_N02	Thyroid_AN45	12.428	477	3227	0.182213	1	0.338624	436	6615	8855	1804	2.51978	1.86667	Thyroid	C5	Skeletal_Myh4	Muscle	10460	0.590627	Skeletal_Myh4	NA	NA
Thyroid_AN45#Thyroid_AN45_BC04145_N01	Thyroid_AN45	7.248	183	1538	0.13003	1	0.296361	276	4562	5914	1076	0	1.33333	Thyroid	C5	Skeletal_Myh4	Muscle	5800	0.490362	Skeletal_Myh4	NA	NA
Thyroid_AN45#Thyroid_AN45_BC04144_N03	Thyroid_AN45	7.544	240	1846	0.076061	1	0.300922	456	9328	12135	2351	97.6506	6.13333	Thyroid	C5	Skeletal_Myh2	Muscle	7770	0.320148	Skeletal_Myh2	NA	NA
Thyroid_AN45#Thyroid_AN45_BC04143_N03	Thyroid_AN45	24.571	608	3673	0.222175	1	0.302963	424	6344	8266	1498	48.074	4.33333	Thyroid	C5	Skeletal_Myh4	Muscle	10905	0.65963	Skeletal_Myh4	NA	NA
Thyroid_AN45#Thyroid_AN45_BC04142_N01	Thyroid_AN45	7.772	157	1226	0.1036	1	0.262159	155	4688	5917	1074	0.926259	1.73333	Thyroid	C5	Skeletal_Myh2	Muscle	5736	0.484705	Skeletal_Myh2	NA	NA
Thyroid_AN45#Thyroid_AN45_BC04141_N02	Thyroid_AN45	8.137	226	1785	0.110883	1	0.369343	499	5878	8049	1672	10.0331	2.46667	Thyroid	C5	Skeletal_Myh2	Muscle	7031	0.436817	Skeletal_Myh2	NA	NA
Thyroid_AN45#Thyroid_AN45_BC04139_N01	Thyroid_AN45	16.287	329	2025	0.170973	1	0.339516	323	4421	5922	1178	0	1.6	Thyroid	C5	Skeletal_Myh4	Muscle	6033	0.509372	Skeletal_Myh4	NA	NA
Thyroid_AN45#Thyroid_AN45_BC04137_N01	Thyroid_AN45	5.519	131	887	0.0748397	1	0.295867	221	4573	5926	1132	37.0074	3.86667	Thyroid	C5	Skeletal_Myh2	Muscle	4714	0.397739	Skeletal_Myh2	NA	NA
Thyroid_AN45#Thyroid_AN45_BC04134_N01	Thyroid_AN45	5.294	131	1317	0.111027	1	0.294695	191	4581	5931	1159	0	1	Thyroid	C5	Skeletal_Myh4	Muscle	5236	0.44141	Skeletal_Myh4	NA	NA
Thyroid_AN45#Thyroid_AN45_BC04133_N03	Thyroid_AN45	9.876	399	2730	0.136323	1	0.364727	529	7337	10013	2147	43.0458	4.13333	Thyroid	C5	Skeletal_Myh2	Muscle	10310	0.514831	Skeletal_Myh2	NA	NA
Thyroid_AN45#Thyroid_AN45_BC04131_N02	Thyroid_AN45	15.543	416	2674	0.191055	1	0.239462	191	5646	6998	1161	28.5022	3.46667	Thyroid	C5	Skeletal_Myh4	Muscle	8206	0.58631	Skeletal_Myh4	NA	NA
Thyroid_AN45#Thyroid_AN45_BC04127_N01	Thyroid_AN45	20.765	388	2275	0.19166	1	0.295286	265	4582	5935	1088	0	0.733333	Thyroid	C5	Skeletal_Myh2	Muscle	7634	0.643134	Skeletal_Myh2	NA	NA
Thyroid_AN45#Thyroid_AN45_BC04125_N03	Thyroid_AN45	8.987	236	1805	0.102896	1	0.360478	500	6447	8771	1824	31.2602	3.6	Thyroid	C5	Skeletal_Myh2	Muscle	7445	0.42441	Skeletal_Myh2	NA	NA
Thyroid_AN45#Thyroid_AN45_BC04124_N02	Thyroid_AN45	17.694	554	3377	0.203704	1	0.322431	433	6268	8289	1588	16.9062	2.86667	Thyroid	C5	Skeletal_Myh2	Muscle	10873	0.655869	Skeletal_Myh2	NA	NA
Thyroid_AN45#Thyroid_AN45_BC04123_N01	Thyroid_AN45	10.396	252	1774	0.149402	1	0.311465	316	4527	5937	1094	29.5959	3.53333	Thyroid	C5	Skeletal_Myh2	Muscle	6139	0.517012	Skeletal_Myh2	NA	NA
Thyroid_AN45#Thyroid_AN45_BC04122_N03	Thyroid_AN45	8.666	372	2859	0.132878	1	0.387413	686	7754	10758	2318	54.5922	4.6	Thyroid	C5	Skeletal_Myh4	Muscle	10278	0.477691	Skeletal_Myh4	NA	NA
Thyroid_AN45#Thyroid_AN45_BC04120_N01	Thyroid_AN45	12.441	289	1777	0.149604	1	0.391518	372	4268	5939	1299	0.443764	1.66667	Thyroid	C5	Skeletal_Myh2	Muscle	7413	0.624095	Skeletal_Myh2	NA	NA
Thyroid_AN45#Thyroid_AN45_BC04119_N02	Thyroid_AN45	6.847	204	1750	0.132235	1	0.39071	444	4758	6617	1415	63.4309	4.93333	Thyroid	C5	Skeletal_Myh4	Muscle	6285	0.474913	Skeletal_Myh4	NA	NA
Thyroid_AN45#Thyroid_AN45_BC04118_N03	Thyroid_AN45	14.237	417	2570	0.137551	1	0.286068	404	7264	9342	1674	0	0.866667	Thyroid	C5	Skeletal_Myh4	Muscle	7176	0.384072	Skeletal_Myh4	NA	NA
Thyroid_AN45#Thyroid_AN45_BC04114_N01	Thyroid_AN45	12.795	252	1640	0.137861	1	0.31622	260	4519	5948	1169	0	0.2	Thyroid	C5	Skeletal_Myh2	Muscle	6882	0.578514	Skeletal_Myh2	NA	NA
Thyroid_AN45#Thyroid_AN45_BC04113_N05	Thyroid_AN45	8.317	378	2760	0.117567	1	0.345947	598	8721	11738	2419	11.239	2.53333	Thyroid	C5	Skeletal_Myh7	Muscle	10313	0.4393	Skeletal_Myh7	NA	NA
Thyroid_AN45#Thyroid_AN45_BC04111_N01	Thyroid_AN45	9.901	205	1608	0.135126	1	0.324872	257	4491	5950	1202	38.7892	3.93333	Thyroid	C5	Skeletal_Myh4	Muscle	5572	0.468235	Skeletal_Myh4	NA	NA
Thyroid_AN45#Thyroid_AN45_BC04110_N01	Thyroid_AN45	24.328	344	2021	0.169803	1	0.288374	187	4619	5951	1145	4.00658	2	Thyroid	C5	Skeletal_Myh2	Muscle	7436	0.624769	Skeletal_Myh2	NA	NA
Thyroid_AN45#Thyroid_AN45_BC04109_N01	Thyroid_AN45	15.737	302	1873	0.157316	1	0.325245	316	4492	5953	1145	17.8384	2.93333	Thyroid	C5	Skeletal_Myh4	Muscle	7699	0.646649	Skeletal_Myh4	NA	NA
Thyroid_AN45#Thyroid_AN45_BC04107_N02	Thyroid_AN45	24.197	501	2952	0.216899	1	0.297921	291	5243	6805	1271	93.7272	6	Thyroid	C5	Skeletal_Myh4	Muscle	9453	0.694563	Skeletal_Myh4	NA	NA
Thyroid_AN45#Thyroid_AN45_BC04106_N02	Thyroid_AN45	15.531	400	2329	0.160201	1	0.347109	422	5396	7269	1451	0.926259	1.73333	Thyroid	C5	Skeletal_Myh2	Muscle	8602	0.591691	Skeletal_Myh2	NA	NA
Thyroid_AN45#Thyroid_AN45_BC04105_N01	Thyroid_AN45	14.356	232	1587	0.133115	1	0.322316	288	4508	5961	1165	2.51978	1.86667	Thyroid	C5	Skeletal_Myh2	Muscle	5657	0.474501	Skeletal_Myh2	NA	NA
Thyroid_AN45#Thyroid_AN45_BC04103_N02	Thyroid_AN45	18.994	470	3225	0.205022	1	0.343755	455	5853	7865	1557	0	0.0666667	Thyroid	C5	Skeletal_Myh4	Muscle	9204	0.585124	Skeletal_Myh4	NA	NA
Thyroid_AN45#Thyroid_AN45_BC04101_N01	Thyroid_AN45	12.572	273	1924	0.161166	1	0.327034	335	4498	5969	1136	0	1	Thyroid	C5	Skeletal_Myh4	Muscle	5888	0.493215	Skeletal_Myh4	NA	NA
Thyroid_AN45#Thyroid_AN45_BC04100_N01	Thyroid_AN45	19.04	375	2123	0.177716	1	0.306716	272	4571	5973	1130	0	0.266667	Thyroid	C5	Skeletal_Myh2	Muscle	8020	0.671354	Skeletal_Myh2	NA	NA
Thyroid_AN45#Thyroid_AN45_BC04099_N02	Thyroid_AN45	10.21	165	1156	0.0766782	1	0.350412	414	5582	7538	1542	0	0.333333	Thyroid	C5	Skeletal_Myh4	Muscle	5039	0.33424	Skeletal_Myh4	NA	NA
[truncated: 113,726 more rows]
