# Supplementary material for: Single-nucleus multiple-organ chromatin accessibility landscape in the adult rat
Source: Gigascience. 2026 Feb 3;15:giag013. doi: 10.1093/gigascience/giag013 (PMC12954174; doi:10.1093/gigascience/giag013)
Supplement: giag013_Supplemental_Files [file giag013_supplemental_files.zip › Data S2.xlsx]

## Sheet: 02.UMAP
Table name	Descriptions
Data S2	a data frame that contains the UMAP (Uniform Manifold Approximation and Projection) coordinates for each cell in the ArchR project.
index	IterativeLSI.UMAP_Dimension_1	IterativeLSI.UMAP_Dimension_2
Ovary_AN65#Ovary_AN65_BC00343_N04	10.8564	7.68028
Ovary_AN65#Ovary_AN65_BC00102_N03	10.2954	7.20648
Ovary_AN65#Ovary_AN65_BC00155_N03	10.1769	7.00251
Ovary_AN65#Ovary_AN65_BC00044_N01	10.1525	6.91114
Ovary_AN65#Ovary_AN65_BC00208_N03	10.0725	7.11684
Ovary_AN65#Ovary_AN65_BC00313_N05	0.816577	0.781158
Ovary_AN65#Ovary_AN65_BC00054_N01	-5.51771	6.77808
Ovary_AN65#Ovary_AN65_BC00129_N03	11.1215	7.72452
Ovary_AN65#Ovary_AN65_BC00342_N03	10.1102	6.81198
Ovary_AN65#Ovary_AN65_BC00081_N01	-2.4775	7.6895
Ovary_AN65#Ovary_AN65_BC00268_N03	3.96773	7.72206
Ovary_AN65#Ovary_AN65_BC00134_N02	-3.54146	6.29464
Ovary_AN65#Ovary_AN65_BC00765_N04	10.0698	7.09172
Ovary_AN65#Ovary_AN65_BC00163_N03	0.494124	0.53758
Ovary_AN65#Ovary_AN65_BC00340_N03	-5.1955	6.82681
Ovary_AN65#Ovary_AN65_BC00098_N02	10.8456	7.14157
Ovary_AN65#Ovary_AN65_BC00712_N06	-5.16805	6.94424
Ovary_AN65#Ovary_AN65_BC00341_N03	0.557451	0.557844
Ovary_AN65#Ovary_AN65_BC00237_N02	-4.92095	6.8335
Ovary_AN65#Ovary_AN65_BC00136_N01	10.4762	7.21699
Ovary_AN65#Ovary_AN65_BC00141_N01	10.2057	6.92435
Ovary_AN65#Ovary_AN65_BC00290_N04	10.175	6.98155
Ovary_AN65#Ovary_AN65_BC00503_N04	-1.91973	8.02292
Ovary_AN65#Ovary_AN65_BC00226_N06	-5.95474	7.10974
Ovary_AN65#Ovary_AN65_BC00171_N01	10.2334	7.03198
Ovary_AN65#Ovary_AN65_BC00300_N02	10.3261	7.26606
Ovary_AN65#Ovary_AN65_BC00178_N01	10.2053	6.8555
Ovary_AN65#Ovary_AN65_BC00190_N02	-2.44663	7.65549
Ovary_AN65#Ovary_AN65_BC00429_N03	-2.34447	4.97357
Ovary_AN65#Ovary_AN65_BC00185_N01	-2.25459	4.64465
Ovary_AN65#Ovary_AN65_BC00410_N02	0.906149	0.977634
Ovary_AN65#Ovary_AN65_BC00238_N02	-2.4516	7.47795
Ovary_AN65#Ovary_AN65_BC00513_N03	-3.65373	6.41369
Ovary_AN65#Ovary_AN65_BC00476_N02	-2.42298	4.88493
Ovary_AN65#Ovary_AN65_BC00412_N04	-5.34269	6.87107
Ovary_AN65#Ovary_AN65_BC00676_N03	10.2024	7.03558
Ovary_AN65#Ovary_AN65_BC00351_N02	-0.191797	1.58544
Ovary_AN65#Ovary_AN65_BC00437_N02	-6.03528	7.10961
Ovary_AN65#Ovary_AN65_BC00509_N03	-1.87653	4.87789
Ovary_AN65#Ovary_AN65_BC00604_N03	11.2671	8.09861
Ovary_AN65#Ovary_AN65_BC00241_N01	0.693992	1.09986
Ovary_AN65#Ovary_AN65_BC00451_N02	1.06177	0.903893
Ovary_AN65#Ovary_AN65_BC00405_N02	-1.97661	5.20674
Ovary_AN65#Ovary_AN65_BC00254_N01	10.2042	7.0268
Ovary_AN65#Ovary_AN65_BC00484_N04	-2.38108	4.64112
Ovary_AN65#Ovary_AN65_BC00532_N02	10.1693	7.03805
Ovary_AN65#Ovary_AN65_BC00694_N03	1.40472	0.380959
Ovary_AN65#Ovary_AN65_BC00515_N02	-2.53671	4.70241
Ovary_AN65#Ovary_AN65_BC00349_N02	0.781007	1.01264
Ovary_AN65#Ovary_AN65_BC01146_N05	11.3935	7.69206
Ovary_AN65#Ovary_AN65_BC00751_N03	-0.336694	4.6788
Ovary_AN65#Ovary_AN65_BC00631_N03	1.0069	0.976526
Ovary_AN65#Ovary_AN65_BC00278_N01	10.8441	7.48618
Ovary_AN65#Ovary_AN65_BC00653_N04	-5.23416	6.80063
Ovary_AN65#Ovary_AN65_BC00470_N03	11.1318	7.66557
Ovary_AN65#Ovary_AN65_BC00294_N01	-2.30464	7.65687
Ovary_AN65#Ovary_AN65_BC00506_N02	10.1281	6.85382
Ovary_AN65#Ovary_AN65_BC00672_N02	10.2419	6.86783
Ovary_AN65#Ovary_AN65_BC00308_N01	-2.48057	4.56218
Ovary_AN65#Ovary_AN65_BC00312_N01	0.880973	0.400039
Ovary_AN65#Ovary_AN65_BC00316_N01	10.6791	7.03959
Ovary_AN65#Ovary_AN65_BC00568_N02	0.757944	0.562797
Ovary_AN65#Ovary_AN65_BC00605_N02	11.2113	6.90837
Ovary_AN65#Ovary_AN65_BC00337_N01	10.3068	6.88991
Ovary_AN65#Ovary_AN65_BC00350_N02	-2.27033	5.29021
Ovary_AN65#Ovary_AN65_BC00560_N02	0.935938	0.867595
Ovary_AN65#Ovary_AN65_BC00635_N02	-2.43621	7.72351
Ovary_AN65#Ovary_AN65_BC00414_N03	-2.28441	7.72359
Ovary_AN65#Ovary_AN65_BC00663_N03	-2.53366	7.84352
Ovary_AN65#Ovary_AN65_BC00862_N03	-2.55899	4.56712
Ovary_AN65#Ovary_AN65_BC00357_N01	-2.07683	4.8448
Ovary_AN65#Ovary_AN65_BC00623_N03	10.9806	7.04585
Ovary_AN65#Ovary_AN65_BC00811_N03	-5.41694	6.82249
Ovary_AN65#Ovary_AN65_BC00358_N01	-2.37757	5.32088
Ovary_AN65#Ovary_AN65_BC00949_N04	11.0522	7.25168
Ovary_AN65#Ovary_AN65_BC00742_N02	11.1325	7.8911
Ovary_AN65#Ovary_AN65_BC00846_N04	11.1286	7.96101
Ovary_AN65#Ovary_AN65_BC00920_N03	-5.51822	6.76547
Ovary_AN65#Ovary_AN65_BC00664_N02	-2.21389	7.86837
Ovary_AN65#Ovary_AN65_BC00939_N04	11.0178	7.8151
Ovary_AN65#Ovary_AN65_BC00628_N02	10.6961	7.04518
Ovary_AN65#Ovary_AN65_BC00501_N02	11.2176	7.93621
Ovary_AN65#Ovary_AN65_BC00377_N01	10.1942	6.93917
Ovary_AN65#Ovary_AN65_BC00473_N03	-2.50265	4.52938
Ovary_AN65#Ovary_AN65_BC01347_N05	10.3089	6.99005
Ovary_AN65#Ovary_AN65_BC00766_N03	10.9797	7.53241
Ovary_AN65#Ovary_AN65_BC00381_N01	-2.35238	4.9355
Ovary_AN65#Ovary_AN65_BC00383_N01	1.00331	0.526941
Ovary_AN65#Ovary_AN65_BC00557_N02	11.3687	7.917
Ovary_AN65#Ovary_AN65_BC00722_N03	-2.01347	5.40605
Ovary_AN65#Ovary_AN65_BC00946_N03	-2.35218	4.65766
Ovary_AN65#Ovary_AN65_BC00878_N04	1.87692	5.55942
Ovary_AN65#Ovary_AN65_BC00392_N01	-2.39463	7.57163
Ovary_AN65#Ovary_AN65_BC00850_N05	-2.47918	7.82971
Ovary_AN65#Ovary_AN65_BC00629_N04	11.1757	8.05836
Ovary_AN65#Ovary_AN65_BC00809_N03	-4.14704	6.65449
Ovary_AN65#Ovary_AN65_BC01592_N05	-5.59298	6.8425
Ovary_AN65#Ovary_AN65_BC00563_N02	-2.55443	4.84255
Ovary_AN65#Ovary_AN65_BC02847_N07	11.1016	7.46498
Ovary_AN65#Ovary_AN65_BC00597_N02	-0.172516	4.91377
Ovary_AN65#Ovary_AN65_BC00679_N05	10.3592	7.39108
Ovary_AN65#Ovary_AN65_BC00404_N01	10.2285	6.94298
Ovary_AN65#Ovary_AN65_BC00756_N02	-2.36547	7.77051
Ovary_AN65#Ovary_AN65_BC00962_N03	-2.44182	7.58337
Ovary_AN65#Ovary_AN65_BC00590_N03	11.0574	7.84308
Ovary_AN65#Ovary_AN65_BC01155_N05	-4.97904	6.73002
Ovary_AN65#Ovary_AN65_BC00572_N03	10.2465	6.83736
Ovary_AN65#Ovary_AN65_BC00481_N03	11.3752	7.97916
Ovary_AN65#Ovary_AN65_BC00785_N02	0.276336	1.64438
Ovary_AN65#Ovary_AN65_BC00610_N02	-2.03808	5.31143
Ovary_AN65#Ovary_AN65_BC00757_N02	-2.48014	4.49373
Ovary_AN65#Ovary_AN65_BC00701_N02	-2.49472	7.87849
Ovary_AN65#Ovary_AN65_BC00452_N01	0.449652	1.42958
Ovary_AN65#Ovary_AN65_BC00981_N03	-4.87355	6.79867
Ovary_AN65#Ovary_AN65_BC00716_N04	4.28272	8.17797
Ovary_AN65#Ovary_AN65_BC00761_N02	10.2252	6.88322
Ovary_AN65#Ovary_AN65_BC01567_N05	10.8698	7.62099
Ovary_AN65#Ovary_AN65_BC00959_N02	0.948115	0.477949
Ovary_AN65#Ovary_AN65_BC00477_N01	10.1989	6.83357
Ovary_AN65#Ovary_AN65_BC00482_N01	11.3145	8.21927
Ovary_AN65#Ovary_AN65_BC01116_N04	0.694971	0.499672
Ovary_AN65#Ovary_AN65_BC00947_N02	11.0186	6.97817
Ovary_AN65#Ovary_AN65_BC00919_N02	4.60521	8.44694
Ovary_AN65#Ovary_AN65_BC00596_N02	11.1434	7.71486
Ovary_AN65#Ovary_AN65_BC00489_N01	-2.42176	7.75058
Ovary_AN65#Ovary_AN65_BC00815_N02	-2.06661	8.00047
Ovary_AN65#Ovary_AN65_BC00499_N01	-2.63386	4.58437
Ovary_AN65#Ovary_AN65_BC00690_N03	11.3252	8.22253
Ovary_AN65#Ovary_AN65_BC00977_N03	-2.55245	4.57806
Ovary_AN65#Ovary_AN65_BC00747_N02	10.2582	7.22399
Ovary_AN65#Ovary_AN65_BC01655_N06	-2.49549	4.91459
Ovary_AN65#Ovary_AN65_BC00720_N02	-1.96606	8.23668
Ovary_AN65#Ovary_AN65_BC00973_N02	-3.45854	6.2944
Ovary_AN65#Ovary_AN65_BC00769_N02	-2.51773	7.55179
Ovary_AN65#Ovary_AN65_BC00519_N01	10.8577	7.42143
Ovary_AN65#Ovary_AN65_BC00520_N01	11.3405	7.97746
Ovary_AN65#Ovary_AN65_BC01053_N03	10.7778	7.1409
Ovary_AN65#Ovary_AN65_BC00802_N02	-2.33156	5.29073
Ovary_AN65#Ovary_AN65_BC00762_N02	11.3429	7.86024
Ovary_AN65#Ovary_AN65_BC00746_N02	-2.41894	5.00773
Ovary_AN65#Ovary_AN65_BC00936_N02	-2.33253	7.7378
Ovary_AN65#Ovary_AN65_BC00803_N02	-2.86654	7.528
Ovary_AN65#Ovary_AN65_BC00534_N01	11.2477	7.82859
Ovary_AN65#Ovary_AN65_BC01056_N03	-2.51683	7.81018
Ovary_AN65#Ovary_AN65_BC00536_N01	10.8875	7.02997
Ovary_AN65#Ovary_AN65_BC00770_N02	11.4564	7.89337
Ovary_AN65#Ovary_AN65_BC01036_N02	-2.55936	5.3611
Ovary_AN65#Ovary_AN65_BC01631_N06	11.1056	7.94704
Ovary_AN65#Ovary_AN65_BC00540_N01	-2.36271	7.74109
Ovary_AN65#Ovary_AN65_BC00542_N01	10.1297	6.83212
Ovary_AN65#Ovary_AN65_BC00547_N01	3.6673	6.7706
Ovary_AN65#Ovary_AN65_BC00958_N02	-2.66288	7.66105
Ovary_AN65#Ovary_AN65_BC00957_N02	-2.40887	4.82652
Ovary_AN65#Ovary_AN65_BC00772_N02	-5.45626	6.6793
Ovary_AN65#Ovary_AN65_BC01014_N03	11.2022	7.60067
Ovary_AN65#Ovary_AN65_BC01062_N04	11.3307	7.85601
Ovary_AN65#Ovary_AN65_BC00705_N02	11.2032	7.6566
Ovary_AN65#Ovary_AN65_BC01236_N04	4.62333	8.6565
Ovary_AN65#Ovary_AN65_BC00763_N02	4.81072	8.53443
Ovary_AN65#Ovary_AN65_BC00800_N03	-4.0863	6.66149
Ovary_AN65#Ovary_AN65_BC00621_N03	10.1841	6.95957
Ovary_AN65#Ovary_AN65_BC00556_N01	10.1989	6.98234
Ovary_AN65#Ovary_AN65_BC00897_N02	11.2829	8.07866
Ovary_AN65#Ovary_AN65_BC01298_N04	0.827868	0.905944
Ovary_AN65#Ovary_AN65_BC00576_N01	-2.47964	5.50988
Ovary_AN65#Ovary_AN65_BC01052_N02	-1.912	4.70663
Ovary_AN65#Ovary_AN65_BC00888_N02	-2.36727	4.53335
Ovary_AN65#Ovary_AN65_BC00584_N01	0.739274	1.0939
Ovary_AN65#Ovary_AN65_BC00587_N01	-2.24713	4.88992
Ovary_AN65#Ovary_AN65_BC00967_N02	-2.09795	4.49381
Ovary_AN65#Ovary_AN65_BC00591_N01	-2.46704	4.56135
Ovary_AN65#Ovary_AN65_BC01946_N06	4.9617	8.57186
Ovary_AN65#Ovary_AN65_BC00593_N01	10.238	6.93822
Ovary_AN65#Ovary_AN65_BC00955_N03	-5.60496	6.80419
Ovary_AN65#Ovary_AN65_BC01099_N03	11.4416	8.07701
Ovary_AN65#Ovary_AN65_BC00989_N03	2.32922	5.84464
Ovary_AN65#Ovary_AN65_BC00910_N02	11.1162	7.80703
Ovary_AN65#Ovary_AN65_BC00606_N01	0.519376	0.541236
Ovary_AN65#Ovary_AN65_BC00609_N01	-2.45897	7.63237
Ovary_AN65#Ovary_AN65_BC01065_N03	-5.6149	6.83859
Ovary_AN65#Ovary_AN65_BC00616_N01	5.14578	8.70687
Ovary_AN65#Ovary_AN65_BC00617_N01	-5.81928	6.84015
Ovary_AN65#Ovary_AN65_BC01055_N03	11.6374	7.68512
Ovary_AN65#Ovary_AN65_BC00861_N02	11.1807	8.03277
Ovary_AN65#Ovary_AN65_BC01172_N03	-6.18993	7.02596
Ovary_AN65#Ovary_AN65_BC00626_N01	-3.96917	6.57504
Ovary_AN65#Ovary_AN65_BC00737_N04	-2.22761	7.70861
Ovary_AN65#Ovary_AN65_BC00627_N01	11.0033	7.11728
Ovary_AN65#Ovary_AN65_BC00797_N02	0.736784	0.774233
Ovary_AN65#Ovary_AN65_BC00630_N01	-2.27747	7.83902
Ovary_AN65#Ovary_AN65_BC01186_N02	-2.32507	4.40345
Ovary_AN65#Ovary_AN65_BC00886_N02	11.3637	7.81114
Ovary_AN65#Ovary_AN65_BC00927_N03	-2.39364	7.70299
Ovary_AN65#Ovary_AN65_BC04917_N07	11.3531	7.28378
Ovary_AN65#Ovary_AN65_BC00638_N01	-2.63293	4.80335
Ovary_AN65#Ovary_AN65_BC00639_N01	0.540391	0.268893
Ovary_AN65#Ovary_AN65_BC01177_N03	11.2642	7.6973
Ovary_AN65#Ovary_AN65_BC01018_N02	11.1327	7.65303
Ovary_AN65#Ovary_AN65_BC00704_N02	0.661952	0.363487
Ovary_AN65#Ovary_AN65_BC01314_N03	10.8683	7.00306
Ovary_AN65#Ovary_AN65_BC00983_N03	-2.37011	7.81701
Ovary_AN65#Ovary_AN65_BC01093_N02	10.9104	7.08348
Ovary_AN65#Ovary_AN65_BC00645_N01	0.5168	0.447025
Ovary_AN65#Ovary_AN65_BC01210_N02	0.805871	0.397
Ovary_AN65#Ovary_AN65_BC00648_N01	-2.534	4.77159
Ovary_AN65#Ovary_AN65_BC00650_N01	-2.23634	7.96218
Ovary_AN65#Ovary_AN65_BC01037_N02	-2.49986	5.11763
Ovary_AN65#Ovary_AN65_BC01054_N02	-4.63723	6.79304
Ovary_AN65#Ovary_AN65_BC01220_N03	-2.3221	7.98424
Ovary_AN65#Ovary_AN65_BC00656_N01	11.392	7.59621
Ovary_AN65#Ovary_AN65_BC00659_N01	-2.44436	4.70958
Ovary_AN65#Ovary_AN65_BC00660_N01	-2.29795	5.21751
Ovary_AN65#Ovary_AN65_BC00661_N01	-1.90515	8.32152
Ovary_AN65#Ovary_AN65_BC01101_N02	1.35879	0.559611
Ovary_AN65#Ovary_AN65_BC01389_N03	11.5509	7.65672
Ovary_AN65#Ovary_AN65_BC00673_N01	-2.18756	4.99763
Ovary_AN65#Ovary_AN65_BC00674_N01	11.1785	6.79396
Ovary_AN65#Ovary_AN65_BC00675_N01	0.699809	0.426376
Ovary_AN65#Ovary_AN65_BC00678_N01	11.2755	7.84715
Ovary_AN65#Ovary_AN65_BC00807_N02	-2.52754	7.6531
Ovary_AN65#Ovary_AN65_BC00831_N02	0.369489	0.152985
Ovary_AN65#Ovary_AN65_BC00684_N01	-3.38117	6.26634
Ovary_AN65#Ovary_AN65_BC00940_N02	0.72498	0.530679
Ovary_AN65#Ovary_AN65_BC00688_N01	11.2032	7.74991
Ovary_AN65#Ovary_AN65_BC01167_N02	-2.05986	7.97875
Ovary_AN65#Ovary_AN65_BC00695_N01	-4.0197	6.54207
Ovary_AN65#Ovary_AN65_BC01452_N04	-2.47332	4.71774
Ovary_AN65#Ovary_AN65_BC00703_N01	10.2001	6.94985
Ovary_AN65#Ovary_AN65_BC01276_N02	0.793098	0.826256
Ovary_AN65#Ovary_AN65_BC00711_N01	11.1573	7.26784
Ovary_AN65#Ovary_AN65_BC01025_N02	-2.59047	5.56187
Ovary_AN65#Ovary_AN65_BC00715_N01	11.3647	8.16179
Ovary_AN65#Ovary_AN65_BC01034_N02	-2.48794	4.84232
Ovary_AN65#Ovary_AN65_BC00833_N02	11.4096	8.24694
Ovary_AN65#Ovary_AN65_BC01216_N03	0.619073	0.353228
Ovary_AN65#Ovary_AN65_BC00731_N01	11.5535	8.04702
Ovary_AN65#Ovary_AN65_BC00733_N01	10.9308	7.24687
Ovary_AN65#Ovary_AN65_BC00735_N01	-2.37973	4.16771
Ovary_AN65#Ovary_AN65_BC01239_N03	11.4041	7.66057
Ovary_AN65#Ovary_AN65_BC01281_N04	-2.41162	5.32491
Ovary_AN65#Ovary_AN65_BC01131_N02	10.9679	7.26428
Ovary_AN65#Ovary_AN65_BC01264_N02	10.1589	6.96234
Ovary_AN65#Ovary_AN65_BC01530_N03	10.9018	7.0302
Ovary_AN65#Ovary_AN65_BC01151_N02	-2.6566	4.79047
Ovary_AN65#Ovary_AN65_BC00755_N01	10.8375	7.00339
Ovary_AN65#Ovary_AN65_BC01391_N04	11.6342	7.41512
Ovary_AN65#Ovary_AN65_BC01242_N02	11.4509	7.70415
Ovary_AN65#Ovary_AN65_BC01200_N02	11.2079	7.86727
Ovary_AN65#Ovary_AN65_BC01559_N03	11.5028	8.1773
Ovary_AN65#Ovary_AN65_BC01961_N03	11.0097	6.83097
Ovary_AN65#Ovary_AN65_BC01033_N02	0.734393	0.458349
Ovary_AN65#Ovary_AN65_BC00760_N01	0.641563	1.21876
Ovary_AN65#Ovary_AN65_BC01327_N03	11.5174	8.1757
Ovary_AN65#Ovary_AN65_BC01520_N03	10.4015	7.02279
Ovary_AN65#Ovary_AN65_BC01670_N03	3.81015	6.84246
Ovary_AN65#Ovary_AN65_BC01252_N02	-6.01515	6.88721
Ovary_AN65#Ovary_AN65_BC01336_N04	11.8968	8.14888
Ovary_AN65#Ovary_AN65_BC02086_N04	11.4276	7.92844
Ovary_AN65#Ovary_AN65_BC01304_N02	-2.14937	8.16602
Ovary_AN65#Ovary_AN65_BC00783_N01	3.59209	7.16715
Ovary_AN65#Ovary_AN65_BC00784_N01	-3.26072	6.93493
Ovary_AN65#Ovary_AN65_BC01219_N03	11.4674	8.00531
Ovary_AN65#Ovary_AN65_BC01952_N03	-2.53919	4.9134
Ovary_AN65#Ovary_AN65_BC00788_N01	10.2079	6.95965
Ovary_AN65#Ovary_AN65_BC01247_N02	11.2413	7.51603
Ovary_AN65#Ovary_AN65_BC01321_N02	-2.46555	7.67127
Ovary_AN65#Ovary_AN65_BC01103_N02	-2.55924	4.87673
Ovary_AN65#Ovary_AN65_BC01120_N02	-1.74826	4.88102
Ovary_AN65#Ovary_AN65_BC00792_N01	10.8811	6.98424
Ovary_AN65#Ovary_AN65_BC00794_N01	0.140247	1.71944
Ovary_AN65#Ovary_AN65_BC00796_N01	-2.25372	7.9133
Ovary_AN65#Ovary_AN65_BC00976_N02	11.0987	7.58863
Ovary_AN65#Ovary_AN65_BC00799_N01	0.833275	1.78311
Ovary_AN65#Ovary_AN65_BC00858_N02	11.4178	7.58806
Ovary_AN65#Ovary_AN65_BC05119_N10	-5.30935	6.92349
Ovary_AN65#Ovary_AN65_BC00804_N01	-2.57068	7.80568
Ovary_AN65#Ovary_AN65_BC00808_N01	11.0228	7.03738
Ovary_AN65#Ovary_AN65_BC01286_N02	-2.58071	4.57774
Ovary_AN65#Ovary_AN65_BC01318_N02	-2.34977	7.99868
Ovary_AN65#Ovary_AN65_BC01063_N02	-2.32877	3.71841
Ovary_AN65#Ovary_AN65_BC00813_N01	-2.54242	7.73443
Ovary_AN65#Ovary_AN65_BC00814_N01	-2.64922	5.36118
Ovary_AN65#Ovary_AN65_BC01685_N03	10.2666	6.98133
Ovary_AN65#Ovary_AN65_BC00820_N01	10.1679	6.90617
Ovary_AN65#Ovary_AN65_BC00975_N02	10.3146	6.84778
Ovary_AN65#Ovary_AN65_BC00827_N01	11.316	8.05738
Ovary_AN65#Ovary_AN65_BC01193_N02	-2.4843	7.84735
Ovary_AN65#Ovary_AN65_BC01501_N03	4.47437	8.23651
Ovary_AN65#Ovary_AN65_BC00836_N01	10.2867	7.19295
Ovary_AN65#Ovary_AN65_BC00838_N01	11.6557	8.26285
Ovary_AN65#Ovary_AN65_BC01269_N03	0.828954	0.223252
Ovary_AN65#Ovary_AN65_BC01095_N04	10.9208	6.87988
Ovary_AN65#Ovary_AN65_BC01067_N02	-2.54293	4.5533
Ovary_AN65#Ovary_AN65_BC01557_N02	4.16793	7.73038
Ovary_AN65#Ovary_AN65_BC00845_N01	-6.37318	7.09393
Ovary_AN65#Ovary_AN65_BC01436_N02	11.4062	8.27414
Ovary_AN65#Ovary_AN65_BC02419_N06	10.1948	6.87213
Ovary_AN65#Ovary_AN65_BC01429_N02	-4.99742	6.9603
Ovary_AN65#Ovary_AN65_BC01100_N03	1.06285	0.532412
Ovary_AN65#Ovary_AN65_BC01376_N02	-2.55239	7.97013
Ovary_AN65#Ovary_AN65_BC02450_N03	11.6161	8.107
Ovary_AN65#Ovary_AN65_BC01403_N04	-6.21593	7.30858
Ovary_AN65#Ovary_AN65_BC00852_N01	-2.74446	7.65082
Ovary_AN65#Ovary_AN65_BC01196_N02	-2.48721	7.64921
Ovary_AN65#Ovary_AN65_BC00857_N01	11.1663	7.13131
Ovary_AN65#Ovary_AN65_BC01439_N03	0.666624	1.23076
Ovary_AN65#Ovary_AN65_BC01118_N02	11.6628	8.14652
Ovary_AN65#Ovary_AN65_BC01045_N02	11.1982	7.57929
Ovary_AN65#Ovary_AN65_BC01224_N02	-2.55431	4.5316
Ovary_AN65#Ovary_AN65_BC01246_N02	11.0084	7.50149
Ovary_AN65#Ovary_AN65_BC00918_N02	11.317	8.0607
Ovary_AN65#Ovary_AN65_BC00866_N01	-1.7404	4.69977
Ovary_AN65#Ovary_AN65_BC01367_N02	-2.57169	4.77481
Ovary_AN65#Ovary_AN65_BC01997_N03	-5.27835	6.83094
Ovary_AN65#Ovary_AN65_BC00879_N01	-2.76567	7.57791
Ovary_AN65#Ovary_AN65_BC01284_N02	11.2534	7.79763
Ovary_AN65#Ovary_AN65_BC00883_N01	0.360391	0.369336
Ovary_AN65#Ovary_AN65_BC00885_N01	10.2105	7.0335
Ovary_AN65#Ovary_AN65_BC01825_N02	11.5891	8.24629
Ovary_AN65#Ovary_AN65_BC01253_N02	11.6244	8.0319
Ovary_AN65#Ovary_AN65_BC00894_N01	11.3484	8.13741
Ovary_AN65#Ovary_AN65_BC01330_N03	-5.91422	7.07389
Ovary_AN65#Ovary_AN65_BC01292_N03	0.643342	1.19294
Ovary_AN65#Ovary_AN65_BC01181_N02	-3.39493	6.39854
Ovary_AN65#Ovary_AN65_BC01471_N03	11.9272	7.93501
Ovary_AN65#Ovary_AN65_BC01750_N04	11.3697	7.84852
Ovary_AN65#Ovary_AN65_BC01174_N03	-5.54127	6.7294
Ovary_AN65#Ovary_AN65_BC00899_N01	-2.52324	4.68606
Ovary_AN65#Ovary_AN65_BC01637_N03	-2.01377	8.19751
Ovary_AN65#Ovary_AN65_BC00901_N01	11.2658	7.64513
Ovary_AN65#Ovary_AN65_BC02003_N05	-5.98789	7.01076
Ovary_AN65#Ovary_AN65_BC01168_N03	-2.13156	8.16994
Ovary_AN65#Ovary_AN65_BC01603_N03	11.4717	7.64895
Ovary_AN65#Ovary_AN65_BC01465_N03	-6.22639	7.29862
Ovary_AN65#Ovary_AN65_BC00907_N01	11.3909	7.83395
Ovary_AN65#Ovary_AN65_BC01205_N02	-2.20477	7.41429
Ovary_AN65#Ovary_AN65_BC01009_N02	-2.43845	7.70321
Ovary_AN65#Ovary_AN65_BC00914_N01	-2.72614	4.82079
Ovary_AN65#Ovary_AN65_BC00915_N01	1.10962	0.53842
Ovary_AN65#Ovary_AN65_BC00916_N01	-2.58789	7.87339
Ovary_AN65#Ovary_AN65_BC01265_N02	-2.23521	6.11058
Ovary_AN65#Ovary_AN65_BC01332_N03	11.1881	7.77457
Ovary_AN65#Ovary_AN65_BC01338_N02	-2.42804	7.66569
Ovary_AN65#Ovary_AN65_BC01071_N02	0.726806	0.451433
Ovary_AN65#Ovary_AN65_BC01531_N02	11.2956	7.01798
Ovary_AN65#Ovary_AN65_BC01233_N02	-2.22076	8.08827
Ovary_AN65#Ovary_AN65_BC01022_N03	-2.59657	4.83095
Ovary_AN65#Ovary_AN65_BC00921_N01	-6.23137	7.10259
Ovary_AN65#Ovary_AN65_BC00922_N01	-5.63725	6.83867
Ovary_AN65#Ovary_AN65_BC01503_N03	11.0594	7.80704
Ovary_AN65#Ovary_AN65_BC01360_N02	-2.35279	7.59145
Ovary_AN65#Ovary_AN65_BC01377_N03	-2.93994	5.27951
Ovary_AN65#Ovary_AN65_BC00928_N01	-2.13874	5.17539
Ovary_AN65#Ovary_AN65_BC00929_N01	10.3851	7.30812
Ovary_AN65#Ovary_AN65_BC00931_N01	-2.19166	6.9061
Ovary_AN65#Ovary_AN65_BC01310_N02	11.2389	7.31396
Ovary_AN65#Ovary_AN65_BC00935_N01	-2.58944	4.72977
Ovary_AN65#Ovary_AN65_BC01543_N02	-6.09895	6.92065
Ovary_AN65#Ovary_AN65_BC01328_N02	0.904657	0.744184
Ovary_AN65#Ovary_AN65_BC00943_N01	0.526414	0.76977
Ovary_AN65#Ovary_AN65_BC01288_N02	11.2805	8.1025
Ovary_AN65#Ovary_AN65_BC04200_N08	-2.27217	5.96112
Ovary_AN65#Ovary_AN65_BC01527_N02	-2.39233	5.91265
Ovary_AN65#Ovary_AN65_BC01509_N02	10.8379	7.10437
Ovary_AN65#Ovary_AN65_BC00950_N01	11.2797	8.07285
Ovary_AN65#Ovary_AN65_BC01302_N02	10.9811	6.95418
Ovary_AN65#Ovary_AN65_BC02348_N04	11.5122	7.74538
Ovary_AN65#Ovary_AN65_BC01387_N03	11.3214	8.06351
Ovary_AN65#Ovary_AN65_BC00960_N01	-4.58876	6.86028
Ovary_AN65#Ovary_AN65_BC01460_N02	11.8441	7.54698
Ovary_AN65#Ovary_AN65_BC01555_N02	-3.78828	6.49232
Ovary_AN65#Ovary_AN65_BC01658_N03	-1.89881	4.51115
Ovary_AN65#Ovary_AN65_BC01457_N02	-5.68159	6.78503
Ovary_AN65#Ovary_AN65_BC01353_N02	11.675	7.95236
Ovary_AN65#Ovary_AN65_BC01039_N02	10.2405	7.01591
Ovary_AN65#Ovary_AN65_BC01424_N02	1.61552	0.279196
Ovary_AN65#Ovary_AN65_BC01602_N02	11.1986	7.80424
Ovary_AN65#Ovary_AN65_BC02104_N03	10.8318	6.9549
Ovary_AN65#Ovary_AN65_BC01469_N03	-2.47709	5.13824
Ovary_AN65#Ovary_AN65_BC01385_N02	-2.44362	7.95661
Ovary_AN65#Ovary_AN65_BC03870_N04	-5.58786	6.98086
Ovary_AN65#Ovary_AN65_BC00986_N01	-2.70748	7.93098
Ovary_AN65#Ovary_AN65_BC00987_N01	0.67851	1.13409
Ovary_AN65#Ovary_AN65_BC00992_N01	-2.32775	5.31851
Ovary_AN65#Ovary_AN65_BC02147_N04	11.1057	7.62194
Ovary_AN65#Ovary_AN65_BC01137_N02	-2.35823	8.01058
Ovary_AN65#Ovary_AN65_BC00996_N01	-2.57276	4.3132
Ovary_AN65#Ovary_AN65_BC01641_N03	-2.47821	7.9882
Ovary_AN65#Ovary_AN65_BC01466_N03	10.9176	6.98742
Ovary_AN65#Ovary_AN65_BC01660_N03	1.04903	4.89428
Ovary_AN65#Ovary_AN65_BC01143_N02	11.0022	7.60127
Ovary_AN65#Ovary_AN65_BC01690_N02	11.5259	8.05048
Ovary_AN65#Ovary_AN65_BC01005_N01	0.686179	0.74851
Ovary_AN65#Ovary_AN65_BC01437_N02	-5.6116	6.81197
Ovary_AN65#Ovary_AN65_BC01808_N03	-2.71996	5.17428
Ovary_AN65#Ovary_AN65_BC02277_N05	-5.6581	6.84729
Ovary_AN65#Ovary_AN65_BC01841_N03	11.0453	6.95709
Ovary_AN65#Ovary_AN65_BC02215_N04	-5.73723	6.88651
Ovary_AN65#Ovary_AN65_BC02386_N05	11.4862	7.84643
Ovary_AN65#Ovary_AN65_BC01701_N02	-4.83784	6.82479
Ovary_AN65#Ovary_AN65_BC01260_N02	11.3684	7.99222
Ovary_AN65#Ovary_AN65_BC01713_N02	-2.39957	5.01552
Ovary_AN65#Ovary_AN65_BC01639_N02	11.6458	8.13256
Ovary_AN65#Ovary_AN65_BC01683_N02	-2.33508	8.26913
Ovary_AN65#Ovary_AN65_BC01031_N01	10.6898	7.12928
Ovary_AN65#Ovary_AN65_BC01842_N02	-5.06327	6.80206
Ovary_AN65#Ovary_AN65_BC01581_N02	-2.42141	7.70124
Ovary_AN65#Ovary_AN65_BC01505_N02	11.1128	7.93631
Ovary_AN65#Ovary_AN65_BC01886_N04	-5.42442	6.82854
Ovary_AN65#Ovary_AN65_BC01578_N02	11.3474	8.10309
Ovary_AN65#Ovary_AN65_BC01231_N02	-6.21545	7.01986
Ovary_AN65#Ovary_AN65_BC01758_N03	-2.07885	8.13514
Ovary_AN65#Ovary_AN65_BC02288_N03	11.7317	8.09316
Ovary_AN65#Ovary_AN65_BC01049_N01	-2.72132	7.72201
Ovary_AN65#Ovary_AN65_BC01591_N02	-4.61934	6.88229
Ovary_AN65#Ovary_AN65_BC03590_N06	0.705504	0.999215
Ovary_AN65#Ovary_AN65_BC01546_N02	11.742	8.08185
Ovary_AN65#Ovary_AN65_BC01755_N04	11.4325	7.57855
Ovary_AN65#Ovary_AN65_BC01804_N02	10.4742	7.39257
Ovary_AN65#Ovary_AN65_BC01064_N01	10.9678	6.89275
Ovary_AN65#Ovary_AN65_BC01565_N02	11.5742	8.12212
Ovary_AN65#Ovary_AN65_BC01776_N02	4.83589	8.45696
Ovary_AN65#Ovary_AN65_BC01303_N02	-2.64673	4.84646
Ovary_AN65#Ovary_AN65_BC01414_N02	-4.84394	6.79721
Ovary_AN65#Ovary_AN65_BC01815_N02	-2.50876	4.44586
Ovary_AN65#Ovary_AN65_BC01428_N02	-4.76179	6.90801
Ovary_AN65#Ovary_AN65_BC01834_N02	11.2667	7.3091
Ovary_AN65#Ovary_AN65_BC01611_N02	-5.12936	6.88123
Ovary_AN65#Ovary_AN65_BC01745_N02	11.804	8.10518
Ovary_AN65#Ovary_AN65_BC01072_N01	11.6563	8.15562
Ovary_AN65#Ovary_AN65_BC02249_N03	11.4474	8.01895
Ovary_AN65#Ovary_AN65_BC01079_N01	11.2338	7.73947
Ovary_AN65#Ovary_AN65_BC01675_N02	-2.22628	5.17336
Ovary_AN65#Ovary_AN65_BC01085_N01	3.44523	7.32648
Ovary_AN65#Ovary_AN65_BC01089_N01	10.7735	6.9543
Ovary_AN65#Ovary_AN65_BC01092_N01	-6.01879	6.87653
Ovary_AN65#Ovary_AN65_BC01644_N02	-5.63152	6.82092
Ovary_AN65#Ovary_AN65_BC01554_N02	11.5289	7.61488
Ovary_AN65#Ovary_AN65_BC01094_N01	-5.98562	7.06483
Ovary_AN65#Ovary_AN65_BC01096_N01	-2.36936	7.73374
Ovary_AN65#Ovary_AN65_BC01097_N01	-2.2166	7.90646
Ovary_AN65#Ovary_AN65_BC01221_N02	-2.4321	4.5448
Ovary_AN65#Ovary_AN65_BC01105_N01	-2.48109	7.62715
Ovary_AN65#Ovary_AN65_BC01973_N03	11.274	7.97192
Ovary_AN65#Ovary_AN65_BC01107_N01	11.5554	7.81292
Ovary_AN65#Ovary_AN65_BC02221_N03	-2.41714	7.74789
Ovary_AN65#Ovary_AN65_BC01643_N02	-2.19288	7.76624
Ovary_AN65#Ovary_AN65_BC01113_N01	10.9543	6.9253
Ovary_AN65#Ovary_AN65_BC01513_N03	10.7486	7.16909
Ovary_AN65#Ovary_AN65_BC01831_N02	11.7242	7.87467
Ovary_AN65#Ovary_AN65_BC01115_N01	-2.64786	7.68462
Ovary_AN65#Ovary_AN65_BC01552_N02	-2.46907	4.56361
Ovary_AN65#Ovary_AN65_BC01912_N03	-2.11068	7.84926
Ovary_AN65#Ovary_AN65_BC01521_N02	11.3326	7.64931
Ovary_AN65#Ovary_AN65_BC02210_N03	-2.06257	7.8053
Ovary_AN65#Ovary_AN65_BC01615_N02	-2.58622	7.86541
Ovary_AN65#Ovary_AN65_BC01995_N04	12.1595	8.13455
Ovary_AN65#Ovary_AN65_BC01291_N02	11.6634	8.07403
Ovary_AN65#Ovary_AN65_BC01121_N01	-2.62177	4.81469
Ovary_AN65#Ovary_AN65_BC01122_N01	-2.3014	7.68714
Ovary_AN65#Ovary_AN65_BC01791_N02	-5.58493	6.97908
Ovary_AN65#Ovary_AN65_BC01126_N01	-1.884	5.39499
Ovary_AN65#Ovary_AN65_BC01201_N02	11.0864	7.06094
Ovary_AN65#Ovary_AN65_BC01844_N03	1.20059	0.614524
Ovary_AN65#Ovary_AN65_BC02023_N03	11.7982	7.51935
Ovary_AN65#Ovary_AN65_BC02688_N03	-4.81131	6.83589
Ovary_AN65#Ovary_AN65_BC02220_N04	11.6809	8.19661
Ovary_AN65#Ovary_AN65_BC01741_N02	5.01989	8.63454
Ovary_AN65#Ovary_AN65_BC01905_N03	-2.61296	5.10896
Ovary_AN65#Ovary_AN65_BC01138_N01	10.9534	7.2447
Ovary_AN65#Ovary_AN65_BC01754_N02	11.2027	7.15506
Ovary_AN65#Ovary_AN65_BC01528_N02	-5.1701	6.87222
Ovary_AN65#Ovary_AN65_BC01985_N02	3.12462	5.73502
Ovary_AN65#Ovary_AN65_BC01140_N01	-2.54276	4.72563
Ovary_AN65#Ovary_AN65_BC01275_N02	-1.89509	5.39584
Ovary_AN65#Ovary_AN65_BC01144_N01	10.8557	7.01521
Ovary_AN65#Ovary_AN65_BC01145_N01	-2.40444	7.72321
Ovary_AN65#Ovary_AN65_BC02024_N02	-2.38615	5.99824
Ovary_AN65#Ovary_AN65_BC01148_N01	3.70718	7.09651
Ovary_AN65#Ovary_AN65_BC02213_N04	11.4651	7.51416
Ovary_AN65#Ovary_AN65_BC01150_N01	0.813349	1.03697
Ovary_AN65#Ovary_AN65_BC01154_N01	11.6984	8.28421
Ovary_AN65#Ovary_AN65_BC01325_N02	11.4829	7.9665
Ovary_AN65#Ovary_AN65_BC01458_N02	11.3462	7.4609
Ovary_AN65#Ovary_AN65_BC01807_N02	11.2374	7.89713
Ovary_AN65#Ovary_AN65_BC02094_N03	0.878123	0.799486
Ovary_AN65#Ovary_AN65_BC01159_N01	11.681	8.13433
Ovary_AN65#Ovary_AN65_BC01160_N01	-3.98946	6.97804
Ovary_AN65#Ovary_AN65_BC02640_N04	-2.46152	5.12525
Ovary_AN65#Ovary_AN65_BC02004_N04	-2.61371	5.49567
Ovary_AN65#Ovary_AN65_BC02991_N03	-3.07027	6.03125
Ovary_AN65#Ovary_AN65_BC01218_N03	-2.62381	7.93087
Ovary_AN65#Ovary_AN65_BC01163_N01	1.18172	0.920512
Ovary_AN65#Ovary_AN65_BC03301_N04	10.7864	7.13584
Ovary_AN65#Ovary_AN65_BC01953_N02	-2.50594	7.71315
Ovary_AN65#Ovary_AN65_BC01962_N03	-2.5106	4.9466
Ovary_AN65#Ovary_AN65_BC01617_N02	4.89617	8.55415
Ovary_AN65#Ovary_AN65_BC01669_N02	0.85031	1.56981
Ovary_AN65#Ovary_AN65_BC01634_N02	-2.52925	7.68578
Ovary_AN65#Ovary_AN65_BC01170_N01	-4.22545	6.97807
Ovary_AN65#Ovary_AN65_BC01764_N04	1.67752	0.329356
Ovary_AN65#Ovary_AN65_BC01922_N02	11.2522	7.96208
Ovary_AN65#Ovary_AN65_BC01692_N02	-2.19484	7.79973
Ovary_AN65#Ovary_AN65_BC01180_N01	11.2727	7.89136
Ovary_AN65#Ovary_AN65_BC01183_N01	-4.9054	6.81594
Ovary_AN65#Ovary_AN65_BC01394_N02	-2.49233	4.80921
Ovary_AN65#Ovary_AN65_BC01185_N01	-2.63608	7.72663
Ovary_AN65#Ovary_AN65_BC01263_N02	11.4615	7.5759
Ovary_AN65#Ovary_AN65_BC01981_N03	0.961676	0.919844
Ovary_AN65#Ovary_AN65_BC02537_N03	-6.01355	6.96781
Ovary_AN65#Ovary_AN65_BC02021_N03	11.2867	7.75361
Ovary_AN65#Ovary_AN65_BC01188_N01	10.9703	6.84604
Ovary_AN65#Ovary_AN65_BC01190_N01	10.8036	6.94991
Ovary_AN65#Ovary_AN65_BC01191_N01	-2.56849	7.76362
Ovary_AN65#Ovary_AN65_BC02061_N03	-6.13749	7.22564
Ovary_AN65#Ovary_AN65_BC01990_N02	11.5069	7.96147
Ovary_AN65#Ovary_AN65_BC03615_N03	1.24394	0.911632
Ovary_AN65#Ovary_AN65_BC01197_N01	-5.34794	6.70805
Ovary_AN65#Ovary_AN65_BC02007_N02	-1.90691	4.21099
Ovary_AN65#Ovary_AN65_BC02239_N03	4.77127	8.38332
Ovary_AN65#Ovary_AN65_BC01198_N01	-2.06469	4.02413
Ovary_AN65#Ovary_AN65_BC01295_N02	11.846	8.2963
Ovary_AN65#Ovary_AN65_BC01733_N02	10.8554	6.96087
Ovary_AN65#Ovary_AN65_BC01818_N02	11.659	8.15762
Ovary_AN65#Ovary_AN65_BC01199_N01	-2.76112	5.41472
Ovary_AN65#Ovary_AN65_BC01202_N01	-2.33327	7.94592
Ovary_AN65#Ovary_AN65_BC01863_N04	-6.23585	6.9748
Ovary_AN65#Ovary_AN65_BC01431_N02	-1.96886	5.59002
Ovary_AN65#Ovary_AN65_BC01208_N01	11.622	8.06799
Ovary_AN65#Ovary_AN65_BC01209_N01	-2.00849	4.85381
Ovary_AN65#Ovary_AN65_BC01451_N02	11.2957	8.08719
Ovary_AN65#Ovary_AN65_BC01211_N01	-2.62414	3.19579
Ovary_AN65#Ovary_AN65_BC01872_N02	11.534	7.47274
Ovary_AN65#Ovary_AN65_BC01968_N03	-5.66188	6.99034
Ovary_AN65#Ovary_AN65_BC02192_N02	10.9129	6.8986
Ovary_AN65#Ovary_AN65_BC01215_N01	11.5318	8.17827
Ovary_AN65#Ovary_AN65_BC01800_N03	4.91026	8.79268
Ovary_AN65#Ovary_AN65_BC02242_N04	11.8931	7.63793
Ovary_AN65#Ovary_AN65_BC01222_N01	11.4946	8.04364
Ovary_AN65#Ovary_AN65_BC01924_N03	-6.20733	6.98227
Ovary_AN65#Ovary_AN65_BC02143_N02	-2.62633	5.13588
Ovary_AN65#Ovary_AN65_BC02803_N03	11.1086	7.4297
Ovary_AN65#Ovary_AN65_BC01455_N02	-5.66804	6.83295
Ovary_AN65#Ovary_AN65_BC02114_N03	11.4362	7.73617
Ovary_AN65#Ovary_AN65_BC01228_N01	4.76716	8.51541
Ovary_AN65#Ovary_AN65_BC02373_N03	-5.98425	7.06606
Ovary_AN65#Ovary_AN65_BC04519_N04	-3.34293	7.12701
Ovary_AN65#Ovary_AN65_BC01935_N02	11.2331	7.67939
Ovary_AN65#Ovary_AN65_BC02747_N03	-2.25792	7.95644
Ovary_AN65#Ovary_AN65_BC02582_N03	0.819066	1.07836
Ovary_AN65#Ovary_AN65_BC01829_N04	11.6092	7.87983
Ovary_AN65#Ovary_AN65_BC01238_N01	4.67485	7.8858
Ovary_AN65#Ovary_AN65_BC02339_N03	11.0693	7.08732
Ovary_AN65#Ovary_AN65_BC01904_N03	10.9423	7.21748
Ovary_AN65#Ovary_AN65_BC01938_N02	10.3659	6.95147
Ovary_AN65#Ovary_AN65_BC03251_N06	11.6587	8.25612
Ovary_AN65#Ovary_AN65_BC02064_N03	-2.47078	7.58911
Ovary_AN65#Ovary_AN65_BC01459_N02	11.4753	8.19684
Ovary_AN65#Ovary_AN65_BC01970_N02	11.2502	6.75276
Ovary_AN65#Ovary_AN65_BC01646_N02	4.16163	7.08627
Ovary_AN65#Ovary_AN65_BC01248_N01	-2.62922	7.67005
Ovary_AN65#Ovary_AN65_BC01250_N01	-2.10875	8.05841
Ovary_AN65#Ovary_AN65_BC02600_N04	4.81232	8.54645
Ovary_AN65#Ovary_AN65_BC01854_N02	-2.60575	7.7365
Ovary_AN65#Ovary_AN65_BC01255_N01	-5.16468	6.7961
Ovary_AN65#Ovary_AN65_BC02034_N02	-2.15455	8.07482
Ovary_AN65#Ovary_AN65_BC01945_N02	5.11742	8.57241
Ovary_AN65#Ovary_AN65_BC01613_N02	11.5845	7.65072
Ovary_AN65#Ovary_AN65_BC01266_N01	-2.32129	4.44747
Ovary_AN65#Ovary_AN65_BC01267_N01	-2.55499	4.79075
Ovary_AN65#Ovary_AN65_BC02519_N03	-5.99429	7.00068
Ovary_AN65#Ovary_AN65_BC01271_N01	-2.03126	8.13304
Ovary_AN65#Ovary_AN65_BC01761_N02	1.19326	0.986627
Ovary_AN65#Ovary_AN65_BC02591_N03	-6.1706	7.04349
Ovary_AN65#Ovary_AN65_BC01274_N01	-3.20426	6.1598
Ovary_AN65#Ovary_AN65_BC01533_N02	10.9332	7.24749
Ovary_AN65#Ovary_AN65_BC01278_N01	4.13165	7.46014
Ovary_AN65#Ovary_AN65_BC01866_N02	1.41989	0.349411
Ovary_AN65#Ovary_AN65_BC01827_N02	11.3301	8.09573
Ovary_AN65#Ovary_AN65_BC01699_N02	-2.64955	7.99427
Ovary_AN65#Ovary_AN65_BC02153_N04	0.381482	0.508098
Ovary_AN65#Ovary_AN65_BC01689_N02	11.6793	7.55392
Ovary_AN65#Ovary_AN65_BC01969_N02	4.65075	8.51196
Ovary_AN65#Ovary_AN65_BC01725_N02	-5.69118	6.81417
Ovary_AN65#Ovary_AN65_BC02436_N04	-2.22104	6.32873
Ovary_AN65#Ovary_AN65_BC01766_N03	-1.27478	5.04532
Ovary_AN65#Ovary_AN65_BC01285_N01	-5.42893	6.83793
Ovary_AN65#Ovary_AN65_BC02013_N03	4.58411	8.05286
Ovary_AN65#Ovary_AN65_BC01289_N01	-1.6982	5.84415
Ovary_AN65#Ovary_AN65_BC02269_N03	11.0955	7.15895
Ovary_AN65#Ovary_AN65_BC01290_N01	11.0516	6.84625
Ovary_AN65#Ovary_AN65_BC02089_N03	5.0316	8.55278
Ovary_AN65#Ovary_AN65_BC01848_N02	4.80091	8.60362
Ovary_AN65#Ovary_AN65_BC01919_N04	11.5053	8.08359
Ovary_AN65#Ovary_AN65_BC01296_N01	-4.80967	6.85415
Ovary_AN65#Ovary_AN65_BC01744_N02	-2.52554	7.52605
Ovary_AN65#Ovary_AN65_BC01588_N02	-2.47762	7.83794
Ovary_AN65#Ovary_AN65_BC01299_N01	-2.72883	4.84415
Ovary_AN65#Ovary_AN65_BC01301_N01	-2.55187	7.69851
Ovary_AN65#Ovary_AN65_BC01965_N02	-2.25223	6.76483
Ovary_AN65#Ovary_AN65_BC01770_N02	11.3552	8.09895
Ovary_AN65#Ovary_AN65_BC01421_N02	11.7305	7.93748
Ovary_AN65#Ovary_AN65_BC01558_N02	11.7373	7.96154
Ovary_AN65#Ovary_AN65_BC01571_N03	11.4506	7.93678
Ovary_AN65#Ovary_AN65_BC02592_N03	0.992131	0.778056
Ovary_AN65#Ovary_AN65_BC01305_N01	-2.33752	8.17983
Ovary_AN65#Ovary_AN65_BC01730_N02	11.5001	8.1893
Ovary_AN65#Ovary_AN65_BC02429_N03	-2.61776	4.94181
Ovary_AN65#Ovary_AN65_BC01519_N02	-4.0574	6.72983
Ovary_AN65#Ovary_AN65_BC01616_N02	0.750996	1.05342
Ovary_AN65#Ovary_AN65_BC01779_N02	-2.19807	7.82694
Ovary_AN65#Ovary_AN65_BC01569_N02	11.7989	7.12304
Ovary_AN65#Ovary_AN65_BC01684_N02	-5.67843	6.96307
Ovary_AN65#Ovary_AN65_BC01783_N02	11.7898	8.01085
Ovary_AN65#Ovary_AN65_BC02383_N03	0.92345	0.221342
Ovary_AN65#Ovary_AN65_BC01315_N01	0.342464	0.182265
Ovary_AN65#Ovary_AN65_BC02872_N04	1.09142	0.62646
Ovary_AN65#Ovary_AN65_BC02197_N04	1.37001	0.770455
Ovary_AN65#Ovary_AN65_BC01317_N01	-1.80114	4.18209
Ovary_AN65#Ovary_AN65_BC01472_N02	-2.6494	7.56711
Ovary_AN65#Ovary_AN65_BC01322_N01	11.7063	7.6487
Ovary_AN65#Ovary_AN65_BC01947_N02	-2.36966	4.55352
Ovary_AN65#Ovary_AN65_BC01845_N02	11.5061	7.96506
Ovary_AN65#Ovary_AN65_BC01324_N01	-2.38798	4.8919
Ovary_AN65#Ovary_AN65_BC01822_N02	-3.07589	6.04257
Ovary_AN65#Ovary_AN65_BC01677_N02	-2.32567	7.87698
Ovary_AN65#Ovary_AN65_BC02218_N02	10.3383	7.41204
Ovary_AN65#Ovary_AN65_BC01647_N02	11.9116	7.879
Ovary_AN65#Ovary_AN65_BC01876_N02	11.7154	7.98484
Ovary_AN65#Ovary_AN65_BC02483_N03	1.00875	0.805598
Ovary_AN65#Ovary_AN65_BC02071_N03	11.4375	7.23112
Ovary_AN65#Ovary_AN65_BC01793_N03	11.4252	7.86197
Ovary_AN65#Ovary_AN65_BC01934_N02	-6.0752	6.91901
Ovary_AN65#Ovary_AN65_BC01948_N02	-2.66525	7.58279
Ovary_AN65#Ovary_AN65_BC01486_N02	3.30851	6.51491
Ovary_AN65#Ovary_AN65_BC02395_N04	-2.67779	4.60676
Ovary_AN65#Ovary_AN65_BC01757_N03	11.8312	7.91371
Ovary_AN65#Ovary_AN65_BC01642_N02	-2.22384	6.20326
Ovary_AN65#Ovary_AN65_BC02168_N03	11.5871	7.91987
Ovary_AN65#Ovary_AN65_BC01880_N02	-5.7099	6.84924
Ovary_AN65#Ovary_AN65_BC01342_N01	-2.62365	4.64459
Ovary_AN65#Ovary_AN65_BC01343_N01	11.4235	6.68824
Ovary_AN65#Ovary_AN65_BC01345_N01	-5.41802	6.90221
Ovary_AN65#Ovary_AN65_BC01346_N01	-1.96739	5.38988
Ovary_AN65#Ovary_AN65_BC02329_N02	11.6358	7.90475
Ovary_AN65#Ovary_AN65_BC01348_N01	-2.26981	7.49929
Ovary_AN65#Ovary_AN65_BC01354_N01	11.6683	8.02122
Ovary_AN65#Ovary_AN65_BC01817_N02	4.69445	8.34383
Ovary_AN65#Ovary_AN65_BC01355_N01	-0.0102204	1.78823
Ovary_AN65#Ovary_AN65_BC01931_N02	11.0633	7.07712
Ovary_AN65#Ovary_AN65_BC01972_N02	11.6152	7.54725
Ovary_AN65#Ovary_AN65_BC01773_N02	-6.17797	7.28726
Ovary_AN65#Ovary_AN65_BC03205_N05	-2.58503	4.74727
Ovary_AN65#Ovary_AN65_BC01361_N01	-3.98078	6.56538
Ovary_AN65#Ovary_AN65_BC01362_N01	11.2085	7.6121
Ovary_AN65#Ovary_AN65_BC01363_N01	10.2783	7.41976
Ovary_AN65#Ovary_AN65_BC02120_N02	11.2548	7.98003
Ovary_AN65#Ovary_AN65_BC01365_N01	11.5274	7.95973
Ovary_AN65#Ovary_AN65_BC02074_N02	-2.19139	8.12847
Ovary_AN65#Ovary_AN65_BC01369_N01	11.7403	7.67718
Ovary_AN65#Ovary_AN65_BC02968_N03	11.1548	7.89318
Ovary_AN65#Ovary_AN65_BC02355_N03	1.7501	6.07809
Ovary_AN65#Ovary_AN65_BC01372_N01	-2.28131	4.5816
Ovary_AN65#Ovary_AN65_BC01373_N01	11.7449	8.01604
Ovary_AN65#Ovary_AN65_BC02027_N02	11.8627	8.29696
Ovary_AN65#Ovary_AN65_BC02335_N03	11.3855	7.91696
Ovary_AN65#Ovary_AN65_BC01375_N01	11.3916	7.94805
Ovary_AN65#Ovary_AN65_BC02500_N04	11.753	8.25025
Ovary_AN65#Ovary_AN65_BC01380_N01	11.4201	7.81346
Ovary_AN65#Ovary_AN65_BC01590_N02	-2.59208	4.78663
Ovary_AN65#Ovary_AN65_BC01858_N02	-6.20083	7.02609
Ovary_AN65#Ovary_AN65_BC01392_N01	11.7287	7.45342
Ovary_AN65#Ovary_AN65_BC03148_N03	-2.61051	7.78426
Ovary_AN65#Ovary_AN65_BC02666_N03	11.9205	8.10937
Ovary_AN65#Ovary_AN65_BC01399_N01	-6.09136	6.94184
Ovary_AN65#Ovary_AN65_BC01907_N03	11.9045	8.20482
Ovary_AN65#Ovary_AN65_BC02371_N03	11.5937	7.92935
Ovary_AN65#Ovary_AN65_BC02102_N02	-2.52145	7.91506
Ovary_AN65#Ovary_AN65_BC02593_N02	-5.67398	6.84628
Ovary_AN65#Ovary_AN65_BC01407_N01	-2.20163	8.08032
Ovary_AN65#Ovary_AN65_BC01409_N01	11.6503	7.40529
Ovary_AN65#Ovary_AN65_BC01410_N01	11.4241	7.82754
Ovary_AN65#Ovary_AN65_BC02310_N03	-2.07605	7.97847
Ovary_AN65#Ovary_AN65_BC01415_N01	11.2212	6.64622
Ovary_AN65#Ovary_AN65_BC01553_N02	-5.37591	6.83609
Ovary_AN65#Ovary_AN65_BC01416_N01	11.2316	7.20773
Ovary_AN65#Ovary_AN65_BC01419_N01	11.3432	7.52621
Ovary_AN65#Ovary_AN65_BC02092_N02	-3.33528	6.20932
Ovary_AN65#Ovary_AN65_BC01420_N01	-2.55976	7.69571
Ovary_AN65#Ovary_AN65_BC02107_N03	11.4031	7.84468
Ovary_AN65#Ovary_AN65_BC03548_N06	-6.09778	7.12825
Ovary_AN65#Ovary_AN65_BC02454_N03	-6.33843	7.21521
Ovary_AN65#Ovary_AN65_BC02209_N02	11.1264	7.8225
Ovary_AN65#Ovary_AN65_BC02178_N04	-1.74395	4.42452
Ovary_AN65#Ovary_AN65_BC01430_N01	-5.77371	6.8428
Ovary_AN65#Ovary_AN65_BC01433_N01	10.9085	6.95253
Ovary_AN65#Ovary_AN65_BC01438_N01	11.396	8.03631
Ovary_AN65#Ovary_AN65_BC02694_N04	11.9576	8.00334
Ovary_AN65#Ovary_AN65_BC01442_N01	11.7056	7.9142
Ovary_AN65#Ovary_AN65_BC01798_N03	-2.50299	7.38372
Ovary_AN65#Ovary_AN65_BC02611_N03	-1.89036	5.46222
Ovary_AN65#Ovary_AN65_BC01885_N02	-2.13226	7.80706
Ovary_AN65#Ovary_AN65_BC02286_N04	-2.14382	5.24744
Ovary_AN65#Ovary_AN65_BC02040_N02	11.9913	7.68976
Ovary_AN65#Ovary_AN65_BC01445_N01	11.3593	8.09708
Ovary_AN65#Ovary_AN65_BC02261_N02	-2.49358	7.74887
Ovary_AN65#Ovary_AN65_BC01897_N02	11.1547	7.15627
Ovary_AN65#Ovary_AN65_BC01448_N01	10.947	7.04076
Ovary_AN65#Ovary_AN65_BC01449_N01	10.9982	7.41625
Ovary_AN65#Ovary_AN65_BC01929_N03	11.2908	6.544
Ovary_AN65#Ovary_AN65_BC02036_N02	-2.70977	4.80305
Ovary_AN65#Ovary_AN65_BC01706_N03	10.9333	7.04721
Ovary_AN65#Ovary_AN65_BC02515_N04	11.1607	7.94653
Ovary_AN65#Ovary_AN65_BC02485_N02	-4.76128	6.81895
Ovary_AN65#Ovary_AN65_BC02109_N02	1.41872	0.278648
Ovary_AN65#Ovary_AN65_BC01462_N01	-2.17471	4.96846
Ovary_AN65#Ovary_AN65_BC02117_N02	11.5035	6.91375
Ovary_AN65#Ovary_AN65_BC01463_N01	10.9105	6.90886
Ovary_AN65#Ovary_AN65_BC01941_N02	11.7009	7.81451
Ovary_AN65#Ovary_AN65_BC01752_N02	11.4136	7.78994
Ovary_AN65#Ovary_AN65_BC01666_N02	11.7204	7.69531
Ovary_AN65#Ovary_AN65_BC01470_N01	11.1166	6.7884
Ovary_AN65#Ovary_AN65_BC01665_N02	3.48068	6.87941
Ovary_AN65#Ovary_AN65_BC01475_N01	11.8381	7.39035
Ovary_AN65#Ovary_AN65_BC02357_N03	-5.65368	6.84713
Ovary_AN65#Ovary_AN65_BC01991_N02	0.944978	0.832027
Ovary_AN65#Ovary_AN65_BC01480_N01	11.0623	7.0801
Ovary_AN65#Ovary_AN65_BC02686_N02	0.897006	0.820178
Ovary_AN65#Ovary_AN65_BC01481_N01	11.8551	8.03406
Ovary_AN65#Ovary_AN65_BC02296_N02	-6.29524	7.28286
Ovary_AN65#Ovary_AN65_BC01482_N01	11.5403	8.28538
Ovary_AN65#Ovary_AN65_BC02186_N02	-5.9458	7.05433
Ovary_AN65#Ovary_AN65_BC01485_N01	11.3346	8.02237
Ovary_AN65#Ovary_AN65_BC01490_N01	-5.80087	6.92517
Ovary_AN65#Ovary_AN65_BC01492_N01	11.8137	7.79363
Ovary_AN65#Ovary_AN65_BC02018_N02	4.07289	6.70139
Ovary_AN65#Ovary_AN65_BC01832_N02	11.7507	8.21932
Ovary_AN65#Ovary_AN65_BC01862_N02	-2.19421	4.89629
Ovary_AN65#Ovary_AN65_BC02836_N04	-2.09142	8.22616
Ovary_AN65#Ovary_AN65_BC02361_N02	11.433	6.59701
Ovary_AN65#Ovary_AN65_BC02550_N03	-2.47066	4.64839
Ovary_AN65#Ovary_AN65_BC01499_N01	-2.51813	7.76977
Ovary_AN65#Ovary_AN65_BC02062_N02	11.434	7.81587
Ovary_AN65#Ovary_AN65_BC01502_N01	-5.76333	7.11457
Ovary_AN65#Ovary_AN65_BC02512_N04	11.4998	7.83937
Ovary_AN65#Ovary_AN65_BC02162_N02	11.2363	7.45603
Ovary_AN65#Ovary_AN65_BC02146_N02	-2.67219	7.64021
Ovary_AN65#Ovary_AN65_BC01731_N02	11.7108	7.26185
Ovary_AN65#Ovary_AN65_BC01896_N02	11.7293	7.88509
Ovary_AN65#Ovary_AN65_BC02234_N02	-2.49041	5.1607
Ovary_AN65#Ovary_AN65_BC02037_N02	4.54178	8.4299
Ovary_AN65#Ovary_AN65_BC02155_N02	11.4559	8.15959
Ovary_AN65#Ovary_AN65_BC03272_N04	10.3733	6.85597
Ovary_AN65#Ovary_AN65_BC01510_N01	-2.62136	4.87843
Ovary_AN65#Ovary_AN65_BC01512_N01	11.7201	7.75884
Ovary_AN65#Ovary_AN65_BC02099_N02	11.3498	7.89377
Ovary_AN65#Ovary_AN65_BC02462_N02	11.6162	7.88394
Ovary_AN65#Ovary_AN65_BC01515_N01	11.5097	8.03124
Ovary_AN65#Ovary_AN65_BC01516_N01	1.21932	0.160131
Ovary_AN65#Ovary_AN65_BC02388_N02	-6.23426	7.20698
Ovary_AN65#Ovary_AN65_BC02351_N04	-6.23607	6.94645
Ovary_AN65#Ovary_AN65_BC02938_N05	12.0928	8.10532
Ovary_AN65#Ovary_AN65_BC02382_N02	11.3849	8.09616
Ovary_AN65#Ovary_AN65_BC01523_N01	11.4888	8.06714
Ovary_AN65#Ovary_AN65_BC01525_N01	-0.265333	4.75947
Ovary_AN65#Ovary_AN65_BC01526_N01	10.3271	6.95245
Ovary_AN65#Ovary_AN65_BC02844_N05	11.5949	8.19425
Ovary_AN65#Ovary_AN65_BC02176_N03	11.8745	7.58434
Ovary_AN65#Ovary_AN65_BC01996_N02	-5.65691	6.98274
Ovary_AN65#Ovary_AN65_BC01534_N01	1.50349	0.442364
Ovary_AN65#Ovary_AN65_BC02118_N02	-5.90789	6.9736
Ovary_AN65#Ovary_AN65_BC02513_N03	11.4524	7.70272
Ovary_AN65#Ovary_AN65_BC01536_N01	11.7671	8.33031
Ovary_AN65#Ovary_AN65_BC01537_N01	11.3279	7.70352
Ovary_AN65#Ovary_AN65_BC01538_N01	11.8628	7.90402
Ovary_AN65#Ovary_AN65_BC02191_N02	11.4818	7.96567
Ovary_AN65#Ovary_AN65_BC02372_N03	4.80006	8.31315
Ovary_AN65#Ovary_AN65_BC02403_N03	-2.31005	7.74817
Ovary_AN65#Ovary_AN65_BC02057_N02	-2.89863	7.68217
Ovary_AN65#Ovary_AN65_BC02621_N03	11.6735	7.35899
Ovary_AN65#Ovary_AN65_BC02332_N03	-2.684	8.04269
Ovary_AN65#Ovary_AN65_BC02093_N02	-2.17736	8.32205
Ovary_AN65#Ovary_AN65_BC01547_N01	-4.70833	6.90557
Ovary_AN65#Ovary_AN65_BC02087_N03	-2.07501	8.19708
Ovary_AN65#Ovary_AN65_BC01549_N01	-2.46093	7.7248
Ovary_AN65#Ovary_AN65_BC01906_N02	11.3609	7.94669
Ovary_AN65#Ovary_AN65_BC03597_N04	-2.87245	5.78227
Ovary_AN65#Ovary_AN65_BC02307_N02	-6.20078	7.13085
Ovary_AN65#Ovary_AN65_BC02931_N03	11.5898	7.62567
Ovary_AN65#Ovary_AN65_BC02331_N03	-2.15967	8.26242
Ovary_AN65#Ovary_AN65_BC02476_N03	11.6739	8.08921
Ovary_AN65#Ovary_AN65_BC02423_N02	-2.20246	7.86359
Ovary_AN65#Ovary_AN65_BC02706_N04	-3.13225	7.64314
Ovary_AN65#Ovary_AN65_BC01560_N01	-2.41524	7.90102
Ovary_AN65#Ovary_AN65_BC02231_N02	-2.3039	4.44758
Ovary_AN65#Ovary_AN65_BC02085_N02	11.5268	7.85079
Ovary_AN65#Ovary_AN65_BC03105_N03	11.886	8.07337
Ovary_AN65#Ovary_AN65_BC01811_N02	-3.74706	6.93442
Ovary_AN65#Ovary_AN65_BC02870_N03	11.6735	7.98762
Ovary_AN65#Ovary_AN65_BC02662_N03	-2.76785	7.7266
Ovary_AN65#Ovary_AN65_BC02315_N02	11.7517	8.32366
Ovary_AN65#Ovary_AN65_BC02083_N02	-2.23325	8.01913
Ovary_AN65#Ovary_AN65_BC01709_N02	-1.99846	8.39629
Ovary_AN65#Ovary_AN65_BC01566_N01	-2.50128	4.71791
Ovary_AN65#Ovary_AN65_BC02715_N03	-1.87895	5.60584
Ovary_AN65#Ovary_AN65_BC02793_N04	11.5486	7.79442
Ovary_AN65#Ovary_AN65_BC01574_N01	-2.43096	7.726
Ovary_AN65#Ovary_AN65_BC01575_N01	-2.41533	7.62773
Ovary_AN65#Ovary_AN65_BC02258_N02	-5.57589	6.82043
Ovary_AN65#Ovary_AN65_BC02544_N03	-2.80026	7.83892
Ovary_AN65#Ovary_AN65_BC01577_N01	11.8366	8.0892
Ovary_AN65#Ovary_AN65_BC02287_N02	12.0165	7.99564
Ovary_AN65#Ovary_AN65_BC02188_N03	11.6132	8.04874
Ovary_AN65#Ovary_AN65_BC04166_N04	12.159	8.09674
Ovary_AN65#Ovary_AN65_BC02541_N02	-2.2738	8.14028
Ovary_AN65#Ovary_AN65_BC02001_N02	-2.53098	4.90196
Ovary_AN65#Ovary_AN65_BC01585_N01	-2.5553	7.93673
Ovary_AN65#Ovary_AN65_BC02014_N02	-2.67034	7.92963
Ovary_AN65#Ovary_AN65_BC01595_N01	11.2598	7.73451
Ovary_AN65#Ovary_AN65_BC01596_N01	-2.6727	5.28005
Ovary_AN65#Ovary_AN65_BC02565_N03	12.0962	7.91603
Ovary_AN65#Ovary_AN65_BC02058_N02	11.4406	7.84648
Ovary_AN65#Ovary_AN65_BC02563_N03	11.404	7.86856
Ovary_AN65#Ovary_AN65_BC02384_N03	11.0603	6.8879
Ovary_AN65#Ovary_AN65_BC02562_N02	11.3637	6.58881
Ovary_AN65#Ovary_AN65_BC01600_N01	11.8401	7.39512
Ovary_AN65#Ovary_AN65_BC02748_N03	-6.18539	6.94525
Ovary_AN65#Ovary_AN65_BC01604_N01	11.7621	7.59854
Ovary_AN65#Ovary_AN65_BC01605_N01	-2.21831	7.86692
Ovary_AN65#Ovary_AN65_BC02201_N02	11.6274	8.28975
Ovary_AN65#Ovary_AN65_BC02289_N02	1.693	6.393
Ovary_AN65#Ovary_AN65_BC01894_N02	-2.29321	5.33433
Ovary_AN65#Ovary_AN65_BC01614_N01	11.6081	7.80443
Ovary_AN65#Ovary_AN65_BC02045_N02	-6.26222	7.36452
Ovary_AN65#Ovary_AN65_BC01966_N02	11.9137	8.28165
Ovary_AN65#Ovary_AN65_BC02790_N04	11.7722	7.27444
Ovary_AN65#Ovary_AN65_BC02020_N02	-2.02399	4.79992
Ovary_AN65#Ovary_AN65_BC02202_N02	1.00485	0.89231
Ovary_AN65#Ovary_AN65_BC02873_N03	-2.28989	7.9198
Ovary_AN65#Ovary_AN65_BC01621_N01	11.1498	6.94283
Ovary_AN65#Ovary_AN65_BC01622_N01	10.2406	7.05508
Ovary_AN65#Ovary_AN65_BC01623_N01	12.0107	7.25707
Ovary_AN65#Ovary_AN65_BC01627_N01	11.8415	7.78878
Ovary_AN65#Ovary_AN65_BC01917_N02	11.3336	6.89476
Ovary_AN65#Ovary_AN65_BC01629_N01	0.611192	0.40113
Ovary_AN65#Ovary_AN65_BC01976_N02	11.6249	7.87036
Ovary_AN65#Ovary_AN65_BC01635_N01	12.0074	8.02309
Ovary_AN65#Ovary_AN65_BC03286_N04	-2.69047	4.87348
Ovary_AN65#Ovary_AN65_BC01640_N01	11.3971	6.54653
Ovary_AN65#Ovary_AN65_BC02369_N02	11.7844	7.62306
Ovary_AN65#Ovary_AN65_BC02590_N02	11.6933	7.72345
Ovary_AN65#Ovary_AN65_BC01645_N01	11.5512	7.91782
Ovary_AN65#Ovary_AN65_BC02684_N04	-5.08784	6.87692
Ovary_AN65#Ovary_AN65_BC02185_N02	11.4549	7.73529
Ovary_AN65#Ovary_AN65_BC01650_N01	0.871675	0.478969
Ovary_AN65#Ovary_AN65_BC02624_N02	10.9983	7.10407
Ovary_AN65#Ovary_AN65_BC01986_N02	11.7213	7.99129
Ovary_AN65#Ovary_AN65_BC01652_N01	11.4884	7.2954
Ovary_AN65#Ovary_AN65_BC01656_N01	0.0383314	4.80532
Ovary_AN65#Ovary_AN65_BC02527_N03	11.8358	8.0834
Ovary_AN65#Ovary_AN65_BC01657_N01	0.49604	0.389509
Ovary_AN65#Ovary_AN65_BC02347_N02	-2.22247	7.32694
Ovary_AN65#Ovary_AN65_BC01661_N01	4.72964	8.57413
Ovary_AN65#Ovary_AN65_BC02469_N02	11.3545	7.77301
Ovary_AN65#Ovary_AN65_BC02678_N03	11.5229	7.94017
Ovary_AN65#Ovary_AN65_BC02451_N02	-4.15126	7.03246
Ovary_AN65#Ovary_AN65_BC02048_N02	6.11768	9.4015
Ovary_AN65#Ovary_AN65_BC03031_N03	-2.20867	7.60884
Ovary_AN65#Ovary_AN65_BC02503_N02	11.4631	7.4217
Ovary_AN65#Ovary_AN65_BC06868_N07	-1.89749	5.78868
Ovary_AN65#Ovary_AN65_BC02070_N03	11.6624	8.17553
Ovary_AN65#Ovary_AN65_BC01672_N01	1.86189	0.441216
Ovary_AN65#Ovary_AN65_BC01673_N01	11.8222	7.4183
Ovary_AN65#Ovary_AN65_BC01674_N01	-2.74229	4.44334
Ovary_AN65#Ovary_AN65_BC02531_N03	-3.05099	6.01888
Ovary_AN65#Ovary_AN65_BC02246_N02	1.7032	6.20255
Ovary_AN65#Ovary_AN65_BC02478_N02	12.0639	7.96827
Ovary_AN65#Ovary_AN65_BC01681_N01	-2.98491	5.78058
Ovary_AN65#Ovary_AN65_BC01682_N01	11.398	8.13223
Ovary_AN65#Ovary_AN65_BC02542_N02	11.3231	7.81469
Ovary_AN65#Ovary_AN65_BC01830_N02	1.63613	0.390446
Ovary_AN65#Ovary_AN65_BC02992_N03	11.7891	8.17595
Ovary_AN65#Ovary_AN65_BC03137_N03	11.7087	7.95911
Ovary_AN65#Ovary_AN65_BC02151_N02	12.0234	8.02673
Ovary_AN65#Ovary_AN65_BC01691_N01	-2.39576	8.29695
Ovary_AN65#Ovary_AN65_BC02005_N02	-4.94249	6.84638
Ovary_AN65#Ovary_AN65_BC02486_N03	11.2669	7.74091
Ovary_AN65#Ovary_AN65_BC01693_N01	-2.36004	7.94029
Ovary_AN65#Ovary_AN65_BC01695_N01	0.65066	0.550294
Ovary_AN65#Ovary_AN65_BC01697_N01	-2.89679	7.1854
Ovary_AN65#Ovary_AN65_BC01698_N01	11.5998	8.0753
Ovary_AN65#Ovary_AN65_BC02363_N02	0.991935	0.580297
Ovary_AN65#Ovary_AN65_BC04919_N04	-2.39567	4.99765
Ovary_AN65#Ovary_AN65_BC02489_N03	11.5448	7.99359
Ovary_AN65#Ovary_AN65_BC01702_N01	3.50694	5.50761
Ovary_AN65#Ovary_AN65_BC01703_N01	11.4916	7.89635
Ovary_AN65#Ovary_AN65_BC01705_N01	-2.69225	4.90968
Ovary_AN65#Ovary_AN65_BC01707_N01	11.8788	8.20061
Ovary_AN65#Ovary_AN65_BC02398_N02	11.0413	7.02748
Ovary_AN65#Ovary_AN65_BC02736_N02	-6.29537	7.19733
Ovary_AN65#Ovary_AN65_BC02349_N02	11.234	7.93273
Ovary_AN65#Ovary_AN65_BC02755_N02	1.15041	0.679287
Ovary_AN65#Ovary_AN65_BC01711_N01	-2.49221	4.71759
Ovary_AN65#Ovary_AN65_BC01712_N01	-2.37862	8.14348
Ovary_AN65#Ovary_AN65_BC03443_N03	-1.82555	4.31004
Ovary_AN65#Ovary_AN65_BC02914_N03	2.09022	6.76258
Ovary_AN65#Ovary_AN65_BC02695_N02	11.9745	7.84428
Ovary_AN65#Ovary_AN65_BC02140_N02	1.21937	0.938338
Ovary_AN65#Ovary_AN65_BC01714_N01	11.5214	8.11782
Ovary_AN65#Ovary_AN65_BC02471_N02	11.8144	7.99754
Ovary_AN65#Ovary_AN65_BC02805_N02	11.8485	7.8945
Ovary_AN65#Ovary_AN65_BC01719_N01	11.4734	7.64803
Ovary_AN65#Ovary_AN65_BC02161_N02	12.174	8.13526
Ovary_AN65#Ovary_AN65_BC02975_N04	-2.61997	8.05121
Ovary_AN65#Ovary_AN65_BC02636_N03	11.8549	7.74376
Ovary_AN65#Ovary_AN65_BC01722_N01	11.2583	7.83057
Ovary_AN65#Ovary_AN65_BC02749_N03	11.913	7.74681
Ovary_AN65#Ovary_AN65_BC02944_N04	-1.94108	5.4459
Ovary_AN65#Ovary_AN65_BC02017_N03	-5.60544	6.91897
Ovary_AN65#Ovary_AN65_BC01724_N01	10.9032	6.89415
Ovary_AN65#Ovary_AN65_BC01726_N01	11.4218	7.96433
Ovary_AN65#Ovary_AN65_BC02391_N03	11.9458	7.83508
Ovary_AN65#Ovary_AN65_BC02672_N02	1.20489	0.930526
Ovary_AN65#Ovary_AN65_BC02568_N02	11.7688	7.71848
Ovary_AN65#Ovary_AN65_BC01728_N01	-2.59612	5.75796
Ovary_AN65#Ovary_AN65_BC01729_N01	11.8138	8.06428
Ovary_AN65#Ovary_AN65_BC03598_N04	11.1328	6.97933
Ovary_AN65#Ovary_AN65_BC02524_N03	-5.50264	6.91799
Ovary_AN65#Ovary_AN65_BC03703_N06	11.9086	8.13446
Ovary_AN65#Ovary_AN65_BC02958_N03	11.6647	8.13749
Ovary_AN65#Ovary_AN65_BC02650_N02	11.6999	7.53922
Ovary_AN65#Ovary_AN65_BC03275_N03	0.928097	0.462384
Ovary_AN65#Ovary_AN65_BC02902_N03	11.8016	7.052
Ovary_AN65#Ovary_AN65_BC01738_N01	11.8364	8.18594
Ovary_AN65#Ovary_AN65_BC03637_N03	11.2343	7.7196
Ovary_AN65#Ovary_AN65_BC01739_N01	-2.60714	7.68624
Ovary_AN65#Ovary_AN65_BC03019_N03	11.6017	7.88462
Ovary_AN65#Ovary_AN65_BC02081_N02	-6.18518	6.97499
Ovary_AN65#Ovary_AN65_BC02610_N02	-6.18249	7.19584
Ovary_AN65#Ovary_AN65_BC02194_N02	-2.36634	4.92819
Ovary_AN65#Ovary_AN65_BC03077_N03	-2.74922	8.00849
Ovary_AN65#Ovary_AN65_BC02758_N02	-2.39674	4.51225
Ovary_AN65#Ovary_AN65_BC02336_N02	-5.18502	7.00651
Ovary_AN65#Ovary_AN65_BC01942_N02	11.8317	7.76439
Ovary_AN65#Ovary_AN65_BC03001_N03	11.4923	7.83312
Ovary_AN65#Ovary_AN65_BC02128_N02	-2.68599	7.84274
Ovary_AN65#Ovary_AN65_BC03040_N03	11.543	7.97205
Ovary_AN65#Ovary_AN65_BC01747_N01	11.9363	7.78285
Ovary_AN65#Ovary_AN65_BC01751_N01	11.1851	6.92593
Ovary_AN65#Ovary_AN65_BC01753_N01	-2.56396	4.97801
Ovary_AN65#Ovary_AN65_BC04531_N04	11.1713	6.79906
Ovary_AN65#Ovary_AN65_BC01756_N01	11.2527	7.87497
Ovary_AN65#Ovary_AN65_BC03464_N03	5.0931	8.34631
Ovary_AN65#Ovary_AN65_BC02960_N04	11.4182	6.5341
Ovary_AN65#Ovary_AN65_BC01956_N02	-2.81811	7.60989
Ovary_AN65#Ovary_AN65_BC02052_N02	-2.3204	7.8227
Ovary_AN65#Ovary_AN65_BC02707_N02	11.7003	8.03861
Ovary_AN65#Ovary_AN65_BC02860_N02	-2.70233	4.97301
Ovary_AN65#Ovary_AN65_BC02578_N02	11.6097	8.2125
Ovary_AN65#Ovary_AN65_BC01763_N01	11.1611	6.86292
Ovary_AN65#Ovary_AN65_BC01765_N01	-5.18555	6.8918
Ovary_AN65#Ovary_AN65_BC03384_N04	-2.09063	8.41924
Ovary_AN65#Ovary_AN65_BC01768_N01	-2.96782	7.37978
Ovary_AN65#Ovary_AN65_BC01769_N01	-2.2062	7.98713
Ovary_AN65#Ovary_AN65_BC01771_N01	-3.29904	7.43555
Ovary_AN65#Ovary_AN65_BC01772_N01	11.2776	7.75418
Ovary_AN65#Ovary_AN65_BC03145_N03	-2.28732	5.8104
Ovary_AN65#Ovary_AN65_BC02200_N02	-1.90914	5.16821
Ovary_AN65#Ovary_AN65_BC01774_N01	11.9534	7.97918
Ovary_AN65#Ovary_AN65_BC01775_N01	11.4512	8.14054
Ovary_AN65#Ovary_AN65_BC03372_N03	11.6877	8.15385
Ovary_AN65#Ovary_AN65_BC02309_N02	11.5285	7.39386
Ovary_AN65#Ovary_AN65_BC02368_N02	-2.75746	4.80921
Ovary_AN65#Ovary_AN65_BC01780_N01	11.6163	7.18448
Ovary_AN65#Ovary_AN65_BC02295_N02	-2.54724	4.76674
Ovary_AN65#Ovary_AN65_BC01781_N01	11.1076	7.92892
Ovary_AN65#Ovary_AN65_BC02923_N02	-2.17437	6.00561
Ovary_AN65#Ovary_AN65_BC03181_N04	4.70345	8.44119
Ovary_AN65#Ovary_AN65_BC01784_N01	-6.16515	6.88651
Ovary_AN65#Ovary_AN65_BC01785_N01	-2.55951	4.9094
Ovary_AN65#Ovary_AN65_BC02264_N02	11.7692	8.24516
Ovary_AN65#Ovary_AN65_BC01786_N01	-2.70253	8.15238
Ovary_AN65#Ovary_AN65_BC02327_N02	1.25716	0.831887
Ovary_AN65#Ovary_AN65_BC01787_N01	-6.32126	7.21303
Ovary_AN65#Ovary_AN65_BC01789_N01	11.4472	7.91899
Ovary_AN65#Ovary_AN65_BC03493_N03	-2.59647	4.97295
Ovary_AN65#Ovary_AN65_BC02445_N02	11.7285	8.03874
Ovary_AN65#Ovary_AN65_BC02502_N03	-3.72739	7.06554
Ovary_AN65#Ovary_AN65_BC01792_N01	-3.07187	7.73406
Ovary_AN65#Ovary_AN65_BC02352_N02	-2.74975	7.77373
Ovary_AN65#Ovary_AN65_BC02376_N02	-2.61345	4.63904
Ovary_AN65#Ovary_AN65_BC01794_N01	10.7478	7.28469
Ovary_AN65#Ovary_AN65_BC02876_N02	10.9606	6.82414
Ovary_AN65#Ovary_AN65_BC01795_N01	-2.81059	4.99023
Ovary_AN65#Ovary_AN65_BC01796_N01	11.5786	8.06037
Ovary_AN65#Ovary_AN65_BC02628_N03	11.5561	7.6686
Ovary_AN65#Ovary_AN65_BC02614_N02	11.3548	7.72777
Ovary_AN65#Ovary_AN65_BC01797_N01	-2.72953	5.13114
Ovary_AN65#Ovary_AN65_BC01944_N02	11.63	7.77888
Ovary_AN65#Ovary_AN65_BC01802_N01	-6.24392	7.33299
Ovary_AN65#Ovary_AN65_BC01803_N01	-1.8681	5.43225
Ovary_AN65#Ovary_AN65_BC03401_N03	5.1947	8.59077
Ovary_AN65#Ovary_AN65_BC02670_N02	-2.847	7.69196
Ovary_AN65#Ovary_AN65_BC01805_N01	-2.66522	4.88198
Ovary_AN65#Ovary_AN65_BC02233_N02	12.024	7.98072
Ovary_AN65#Ovary_AN65_BC01806_N01	0.68887	0.306721
Ovary_AN65#Ovary_AN65_BC02913_N02	-6.39763	7.37958
Ovary_AN65#Ovary_AN65_BC02444_N02	5.42507	8.65538
Ovary_AN65#Ovary_AN65_BC02655_N02	4.23037	6.49219
Ovary_AN65#Ovary_AN65_BC02639_N02	5.29477	8.82343
Ovary_AN65#Ovary_AN65_BC02868_N02	-2.55257	4.52786
Ovary_AN65#Ovary_AN65_BC02878_N02	-2.4428	4.65064
Ovary_AN65#Ovary_AN65_BC02717_N03	11.3921	7.98166
Ovary_AN65#Ovary_AN65_BC02421_N02	-3.25666	7.42366
Ovary_AN65#Ovary_AN65_BC05293_N06	-2.45752	8.17222
Ovary_AN65#Ovary_AN65_BC01813_N01	-2.86488	8.00011
Ovary_AN65#Ovary_AN65_BC02973_N02	-2.63421	4.81704
Ovary_AN65#Ovary_AN65_BC02460_N02	4.86995	8.50901
Ovary_AN65#Ovary_AN65_BC02571_N03	11.5186	7.96417
Ovary_AN65#Ovary_AN65_BC02407_N02	1.81179	0.632284
Ovary_AN65#Ovary_AN65_BC01816_N01	11.6551	7.57349
Ovary_AN65#Ovary_AN65_BC01819_N01	-5.58535	6.78697
Ovary_AN65#Ovary_AN65_BC01821_N01	-5.69846	7.04617
Ovary_AN65#Ovary_AN65_BC02989_N03	11.7413	8.03675
Ovary_AN65#Ovary_AN65_BC01826_N01	11.2002	7.49624
Ovary_AN65#Ovary_AN65_BC03895_N02	11.7558	7.93037
Ovary_AN65#Ovary_AN65_BC01828_N01	-2.32036	4.16918
Ovary_AN65#Ovary_AN65_BC02859_N02	11.1928	6.93357
Ovary_AN65#Ovary_AN65_BC02732_N03	11.6504	7.82367
Ovary_AN65#Ovary_AN65_BC02495_N02	-2.58819	4.86998
Ovary_AN65#Ovary_AN65_BC01833_N01	-2.53256	7.74234
Ovary_AN65#Ovary_AN65_BC02616_N02	11.1755	7.60388
Ovary_AN65#Ovary_AN65_BC01982_N02	-2.61031	4.63158
Ovary_AN65#Ovary_AN65_BC01838_N01	11.498	7.71562
Ovary_AN65#Ovary_AN65_BC01839_N01	12.1096	7.4105
Ovary_AN65#Ovary_AN65_BC01843_N01	11.7456	7.93546
Ovary_AN65#Ovary_AN65_BC02742_N02	11.6887	8.21026
Ovary_AN65#Ovary_AN65_BC02529_N02	11.9456	7.72846
Ovary_AN65#Ovary_AN65_BC01846_N01	11.0394	7.01715
Ovary_AN65#Ovary_AN65_BC03466_N04	-5.09097	6.78771
Ovary_AN65#Ovary_AN65_BC02675_N02	11.8206	8.05966
Ovary_AN65#Ovary_AN65_BC01849_N01	11.4168	8.02414
Ovary_AN65#Ovary_AN65_BC01850_N01	11.4167	7.88102
Ovary_AN65#Ovary_AN65_BC01852_N01	-2.26528	7.89828
Ovary_AN65#Ovary_AN65_BC01853_N01	3.08231	5.70286
Ovary_AN65#Ovary_AN65_BC02411_N02	-2.67638	7.93429
Ovary_AN65#Ovary_AN65_BC01856_N01	2.14781	6.52443
Ovary_AN65#Ovary_AN65_BC02379_N02	-2.05657	8.1281
Ovary_AN65#Ovary_AN65_BC02108_N02	0.877189	0.792698
Ovary_AN65#Ovary_AN65_BC02631_N02	12.038	7.56176
Ovary_AN65#Ovary_AN65_BC02553_N02	-3.39317	7.22278
Ovary_AN65#Ovary_AN65_BC01859_N01	11.8779	7.98252
Ovary_AN65#Ovary_AN65_BC01860_N01	-2.34315	8.39243
Ovary_AN65#Ovary_AN65_BC01864_N01	-6.10581	7.05234
Ovary_AN65#Ovary_AN65_BC03701_N04	0.513262	0.496866
Ovary_AN65#Ovary_AN65_BC02689_N02	0.992685	5.3965
Ovary_AN65#Ovary_AN65_BC03110_N02	-2.69433	4.97213
Ovary_AN65#Ovary_AN65_BC01868_N01	11.8246	8.11297
Ovary_AN65#Ovary_AN65_BC01869_N01	-3.41707	6.22024
Ovary_AN65#Ovary_AN65_BC01871_N01	11.8063	7.92546
Ovary_AN65#Ovary_AN65_BC02908_N03	-1.84043	5.36908
Ovary_AN65#Ovary_AN65_BC01873_N01	11.7318	8.19281
Ovary_AN65#Ovary_AN65_BC02318_N02	-2.99184	5.98343
Ovary_AN65#Ovary_AN65_BC01874_N01	11.2198	7.0236
Ovary_AN65#Ovary_AN65_BC01875_N01	-2.74413	4.71565
Ovary_AN65#Ovary_AN65_BC03030_N03	-2.53877	7.77777
Ovary_AN65#Ovary_AN65_BC02673_N02	11.4127	7.5402
Ovary_AN65#Ovary_AN65_BC02927_N02	11.5189	8.24816
Ovary_AN65#Ovary_AN65_BC03018_N03	5.10757	8.52961
Ovary_AN65#Ovary_AN65_BC04373_N05	1.71079	0.552102
Ovary_AN65#Ovary_AN65_BC02325_N02	-2.58507	4.73416
Ovary_AN65#Ovary_AN65_BC02659_N02	11.5417	8.09962
Ovary_AN65#Ovary_AN65_BC01887_N01	11.7647	8.29629
Ovary_AN65#Ovary_AN65_BC01888_N01	4.03828	7.52946
Ovary_AN65#Ovary_AN65_BC01889_N01	-1.75308	4.58692
Ovary_AN65#Ovary_AN65_BC02414_N02	11.3239	7.5155
Ovary_AN65#Ovary_AN65_BC01890_N01	-0.376212	0.327898
Ovary_AN65#Ovary_AN65_BC02829_N02	-5.93918	7.0544
Ovary_AN65#Ovary_AN65_BC01891_N01	-2.14721	7.54862
Ovary_AN65#Ovary_AN65_BC02905_N02	11.914	8.14335
Ovary_AN65#Ovary_AN65_BC01892_N01	11.2716	7.08077
Ovary_AN65#Ovary_AN65_BC01893_N01	11.4969	7.78323
Ovary_AN65#Ovary_AN65_BC02961_N02	-5.45538	6.8766
Ovary_AN65#Ovary_AN65_BC01895_N01	-2.17572	8.3084
Ovary_AN65#Ovary_AN65_BC02796_N02	11.5389	7.74767
Ovary_AN65#Ovary_AN65_BC03049_N03	-2.60917	7.9497
Ovary_AN65#Ovary_AN65_BC01898_N01	11.4379	7.76605
Ovary_AN65#Ovary_AN65_BC01899_N01	11.9179	7.55203
Ovary_AN65#Ovary_AN65_BC03433_N03	4.65133	8.6369
Ovary_AN65#Ovary_AN65_BC01900_N01	11.2383	7.95056
Ovary_AN65#Ovary_AN65_BC03550_N04	11.9828	7.9381
Ovary_AN65#Ovary_AN65_BC02523_N02	11.7392	7.18448
Ovary_AN65#Ovary_AN65_BC01901_N01	11.6766	7.35366
Ovary_AN65#Ovary_AN65_BC02245_N03	-2.2736	5.77676
Ovary_AN65#Ovary_AN65_BC02820_N02	-2.1237	8.03391
Ovary_AN65#Ovary_AN65_BC02750_N02	12.388	8.09263
Ovary_AN65#Ovary_AN65_BC02886_N02	11.7593	7.9797
Ovary_AN65#Ovary_AN65_BC02723_N02	11.4876	7.91762
Ovary_AN65#Ovary_AN65_BC03002_N03	11.5054	7.79146
Ovary_AN65#Ovary_AN65_BC02623_N02	-2.13337	8.09879
Ovary_AN65#Ovary_AN65_BC02986_N03	12.3112	7.85706
Ovary_AN65#Ovary_AN65_BC02546_N03	11.9477	7.81981
Ovary_AN65#Ovary_AN65_BC03404_N03	11.7508	7.68937
Ovary_AN65#Ovary_AN65_BC01911_N01	-2.232	6.18358
Ovary_AN65#Ovary_AN65_BC02709_N02	12.2635	7.666
Ovary_AN65#Ovary_AN65_BC01915_N01	-2.40248	8.20634
Ovary_AN65#Ovary_AN65_BC02299_N02	11.4117	8.07439
Ovary_AN65#Ovary_AN65_BC02183_N02	11.5968	8.00342
Ovary_AN65#Ovary_AN65_BC03222_N04	11.4142	7.51839
Ovary_AN65#Ovary_AN65_BC03044_N02	-4.83352	6.89763
Ovary_AN65#Ovary_AN65_BC02657_N02	-2.29524	8.19556
Ovary_AN65#Ovary_AN65_BC01920_N01	-2.64828	4.73901
Ovary_AN65#Ovary_AN65_BC02945_N04	11.7812	7.10011
Ovary_AN65#Ovary_AN65_BC03383_N04	10.3394	6.95835
Ovary_AN65#Ovary_AN65_BC02782_N02	11.7684	7.8773
Ovary_AN65#Ovary_AN65_BC03683_N04	0.382092	0.888481
Ovary_AN65#Ovary_AN65_BC02691_N02	-2.39383	8.32457
Ovary_AN65#Ovary_AN65_BC02921_N03	11.342	6.51598
Ovary_AN65#Ovary_AN65_BC03235_N02	11.5815	7.58307
Ovary_AN65#Ovary_AN65_BC02956_N02	11.775	7.73826
Ovary_AN65#Ovary_AN65_BC02305_N02	11.4924	7.98174
Ovary_AN65#Ovary_AN65_BC02416_N02	-2.59605	7.82862
Ovary_AN65#Ovary_AN65_BC01925_N01	5.1138	8.46951
Ovary_AN65#Ovary_AN65_BC01926_N01	0.468979	0.376032
Ovary_AN65#Ovary_AN65_BC02911_N03	-1.76707	5.329
Ovary_AN65#Ovary_AN65_BC02667_N03	-3.06894	7.82586
Ovary_AN65#Ovary_AN65_BC02410_N02	11.6462	7.77757
Ovary_AN65#Ovary_AN65_BC01927_N01	11.8351	7.17055
Ovary_AN65#Ovary_AN65_BC02375_N02	11.7316	7.88618
Ovary_AN65#Ovary_AN65_BC01936_N01	-5.28876	7.01117
Ovary_AN65#Ovary_AN65_BC03591_N03	12.0825	7.76447
Ovary_AN65#Ovary_AN65_BC03060_N02	-2.52809	8.05789
Ovary_AN65#Ovary_AN65_BC01939_N01	-2.41289	4.73445
Ovary_AN65#Ovary_AN65_BC01940_N01	-2.14811	8.00355
Ovary_AN65#Ovary_AN65_BC02333_N02	11.8715	7.42937
Ovary_AN65#Ovary_AN65_BC03033_N02	11.943	7.9997
Ovary_AN65#Ovary_AN65_BC03057_N02	11.9172	8.13691
Ovary_AN65#Ovary_AN65_BC03232_N02	11.6245	7.44605
Ovary_AN65#Ovary_AN65_BC02906_N02	11.6326	7.7979
Ovary_AN65#Ovary_AN65_BC02871_N02	11.6445	7.5096
Ovary_AN65#Ovary_AN65_BC02402_N02	11.1	6.87569
Ovary_AN65#Ovary_AN65_BC01949_N01	-2.76203	5.08281
Ovary_AN65#Ovary_AN65_BC01950_N01	11.3928	8.14133
Ovary_AN65#Ovary_AN65_BC01954_N01	-2.83042	7.56351
Ovary_AN65#Ovary_AN65_BC01955_N01	11.3411	7.84917
Ovary_AN65#Ovary_AN65_BC01957_N01	11.4205	7.93002
Ovary_AN65#Ovary_AN65_BC02195_N02	11.6149	8.03974
Ovary_AN65#Ovary_AN65_BC01958_N01	1.73105	0.516387
Ovary_AN65#Ovary_AN65_BC03004_N03	11.8157	7.72738
Ovary_AN65#Ovary_AN65_BC02539_N02	11.9315	7.90274
Ovary_AN65#Ovary_AN65_BC02882_N02	12.0018	8.23785
Ovary_AN65#Ovary_AN65_BC01960_N01	-6.11343	7.04693
Ovary_AN65#Ovary_AN65_BC03185_N02	-2.62667	4.76054
Ovary_AN65#Ovary_AN65_BC02293_N03	11.768	8.05077
Ovary_AN65#Ovary_AN65_BC02743_N02	-5.12847	6.8816
Ovary_AN65#Ovary_AN65_BC01964_N01	11.809	7.94139
Ovary_AN65#Ovary_AN65_BC03139_N03	11.6458	7.51376
Ovary_AN65#Ovary_AN65_BC03387_N03	11.579	7.97601
Ovary_AN65#Ovary_AN65_BC02734_N02	-5.47914	7.09856
Ovary_AN65#Ovary_AN65_BC02752_N03	11.639	7.6881
Ovary_AN65#Ovary_AN65_BC03276_N04	-1.79516	4.26994
Ovary_AN65#Ovary_AN65_BC02824_N02	-5.2026	6.88065
Ovary_AN65#Ovary_AN65_BC02703_N02	-2.28272	7.59101
Ovary_AN65#Ovary_AN65_BC01974_N01	11.882	7.74886
Ovary_AN65#Ovary_AN65_BC01975_N01	11.4571	7.48759
Ovary_AN65#Ovary_AN65_BC03046_N03	0.879206	0.711125
Ovary_AN65#Ovary_AN65_BC03221_N04	-6.12474	6.8172
Ovary_AN65#Ovary_AN65_BC03296_N04	10.9291	7.09931
Ovary_AN65#Ovary_AN65_BC01980_N01	11.7139	7.9028
Ovary_AN65#Ovary_AN65_BC02536_N02	11.6056	8.00243
Ovary_AN65#Ovary_AN65_BC03284_N03	-4.39612	6.86501
Ovary_AN65#Ovary_AN65_BC04520_N05	-5.97707	6.99405
Ovary_AN65#Ovary_AN65_BC02594_N03	11.2142	6.89411
Ovary_AN65#Ovary_AN65_BC03360_N03	11.9409	7.57412
Ovary_AN65#Ovary_AN65_BC04049_N03	11.818	8.02247
Ovary_AN65#Ovary_AN65_BC01983_N01	12.0721	6.41074
Ovary_AN65#Ovary_AN65_BC04120_N02	10.4325	6.82406
Ovary_AN65#Ovary_AN65_BC01984_N01	-3.16928	6.1452
Ovary_AN65#Ovary_AN65_BC02321_N02	11.6249	7.39194
Ovary_AN65#Ovary_AN65_BC01988_N01	11.8613	7.46572
Ovary_AN65#Ovary_AN65_BC01989_N01	11.4381	7.55447
Ovary_AN65#Ovary_AN65_BC03936_N04	11.3959	7.7334
Ovary_AN65#Ovary_AN65_BC03063_N02	-5.62727	6.91969
Ovary_AN65#Ovary_AN65_BC02971_N02	11.4731	8.13125
Ovary_AN65#Ovary_AN65_BC02867_N02	11.9147	7.63879
Ovary_AN65#Ovary_AN65_BC01992_N01	5.17155	8.55136
Ovary_AN65#Ovary_AN65_BC02916_N02	-1.81047	5.11385
Ovary_AN65#Ovary_AN65_BC01993_N01	1.15518	0.861196
Ovary_AN65#Ovary_AN65_BC03963_N03	10.4165	6.87979
Ovary_AN65#Ovary_AN65_BC01994_N01	-4.97128	6.90598
Ovary_AN65#Ovary_AN65_BC01998_N01	-2.21791	7.75471
Ovary_AN65#Ovary_AN65_BC03348_N04	-1.99286	5.7442
Ovary_AN65#Ovary_AN65_BC02000_N01	11.1108	7.05576
Ovary_AN65#Ovary_AN65_BC02002_N01	1.48148	0.459657
Ovary_AN65#Ovary_AN65_BC03439_N03	11.781	7.88656
Ovary_AN65#Ovary_AN65_BC03864_N04	-6.20395	7.27367
Ovary_AN65#Ovary_AN65_BC02987_N02	11.6243	7.77979
Ovary_AN65#Ovary_AN65_BC02006_N01	11.6567	8.20159
Ovary_AN65#Ovary_AN65_BC02008_N01	11.5676	7.41485
Ovary_AN65#Ovary_AN65_BC03491_N02	11.44	7.75836
Ovary_AN65#Ovary_AN65_BC02941_N02	-3.33844	7.36544
Ovary_AN65#Ovary_AN65_BC02009_N01	-6.31672	7.08023
Ovary_AN65#Ovary_AN65_BC02909_N04	-1.9552	5.44102
Ovary_AN65#Ovary_AN65_BC02016_N01	0.920166	0.413417
Ovary_AN65#Ovary_AN65_BC02022_N01	-5.77491	7.23462
Ovary_AN65#Ovary_AN65_BC02457_N02	11.9039	7.62101
Ovary_AN65#Ovary_AN65_BC02025_N01	-2.67033	5.03372
Ovary_AN65#Ovary_AN65_BC02990_N02	1.29046	0.549441
Ovary_AN65#Ovary_AN65_BC02026_N01	-2.6456	4.59022
Ovary_AN65#Ovary_AN65_BC02029_N01	11.357	7.6971
Ovary_AN65#Ovary_AN65_BC02272_N02	11.1667	7.57657
Ovary_AN65#Ovary_AN65_BC02030_N01	11.7816	8.30407
Ovary_AN65#Ovary_AN65_BC02031_N01	11.2166	6.78915
Ovary_AN65#Ovary_AN65_BC03056_N03	-1.97244	5.29072
Ovary_AN65#Ovary_AN65_BC02035_N01	-2.35971	5.19209
Ovary_AN65#Ovary_AN65_BC03064_N03	-5.97573	7.06424
Ovary_AN65#Ovary_AN65_BC02774_N02	11.9448	8.11182
Ovary_AN65#Ovary_AN65_BC02786_N02	11.6587	7.61064
Ovary_AN65#Ovary_AN65_BC02841_N02	-2.25252	7.45834
Ovary_AN65#Ovary_AN65_BC02039_N01	1.24602	0.383458
Ovary_AN65#Ovary_AN65_BC04016_N04	-2.52049	7.84757
Ovary_AN65#Ovary_AN65_BC03237_N02	12.0517	7.36312
Ovary_AN65#Ovary_AN65_BC02041_N01	-2.73451	7.79326
Ovary_AN65#Ovary_AN65_BC02042_N01	-2.51038	7.83784
Ovary_AN65#Ovary_AN65_BC02043_N01	-2.27301	8.19448
Ovary_AN65#Ovary_AN65_BC02044_N01	11.9304	7.88412
Ovary_AN65#Ovary_AN65_BC02701_N02	-3.06882	7.71825
Ovary_AN65#Ovary_AN65_BC02046_N01	11.8579	7.89883
Ovary_AN65#Ovary_AN65_BC03636_N03	-5.61022	6.74209
Ovary_AN65#Ovary_AN65_BC02047_N01	-2.15293	4.80904
Ovary_AN65#Ovary_AN65_BC02050_N01	0.88057	0.528406
Ovary_AN65#Ovary_AN65_BC02051_N01	-2.95573	7.89104
Ovary_AN65#Ovary_AN65_BC03169_N03	11.4111	7.45062
Ovary_AN65#Ovary_AN65_BC03743_N03	-5.5898	6.99811
Ovary_AN65#Ovary_AN65_BC02054_N01	1.7626	5.89737
Ovary_AN65#Ovary_AN65_BC02056_N01	12.0835	7.75393
Ovary_AN65#Ovary_AN65_BC03502_N04	11.9264	7.72568
Ovary_AN65#Ovary_AN65_BC06589_N07	11.859	8.04444
Ovary_AN65#Ovary_AN65_BC02063_N01	11.4451	8.14109
Ovary_AN65#Ovary_AN65_BC02586_N02	12.1447	7.90243
Ovary_AN65#Ovary_AN65_BC03809_N03	-2.35454	4.6429
Ovary_AN65#Ovary_AN65_BC02066_N01	-5.95793	6.83328
Ovary_AN65#Ovary_AN65_BC02943_N02	12.2514	8.02758
Ovary_AN65#Ovary_AN65_BC03324_N02	10.8832	6.88611
Ovary_AN65#Ovary_AN65_BC02067_N01	11.776	8.05171
Ovary_AN65#Ovary_AN65_BC03450_N03	-2.99893	5.30577
Ovary_AN65#Ovary_AN65_BC03022_N02	-2.61252	7.81707
Ovary_AN65#Ovary_AN65_BC02851_N02	-2.61568	5.63971
Ovary_AN65#Ovary_AN65_BC02075_N01	11.7303	7.81434
Ovary_AN65#Ovary_AN65_BC03067_N02	5.35659	8.29251
Ovary_AN65#Ovary_AN65_BC03146_N02	11.5479	7.89714
Ovary_AN65#Ovary_AN65_BC03129_N02	1.55072	0.58405
Ovary_AN65#Ovary_AN65_BC02077_N01	-5.69641	7.1691
Ovary_AN65#Ovary_AN65_BC02078_N01	-1.57291	4.89625
Ovary_AN65#Ovary_AN65_BC02079_N01	-2.43921	7.73393
Ovary_AN65#Ovary_AN65_BC03907_N04	12.0126	7.63174
Ovary_AN65#Ovary_AN65_BC02080_N01	10.9999	6.98618
Ovary_AN65#Ovary_AN65_BC02285_N02	11.8727	7.96593
Ovary_AN65#Ovary_AN65_BC03391_N05	11.3969	7.8569
Ovary_AN65#Ovary_AN65_BC05002_N04	-5.69222	7.00783
Ovary_AN65#Ovary_AN65_BC03166_N03	11.9934	7.71696
Ovary_AN65#Ovary_AN65_BC02399_N02	5.34365	8.49385
Ovary_AN65#Ovary_AN65_BC03835_N03	11.8721	8.22624
Ovary_AN65#Ovary_AN65_BC02084_N01	11.8401	7.96771
Ovary_AN65#Ovary_AN65_BC03824_N03	11.9922	7.88041
Ovary_AN65#Ovary_AN65_BC02096_N01	11.392	7.85067
Ovary_AN65#Ovary_AN65_BC02097_N01	-2.57966	4.9208
Ovary_AN65#Ovary_AN65_BC02602_N02	11.5236	7.88212
Ovary_AN65#Ovary_AN65_BC02939_N02	11.9189	8.00563
Ovary_AN65#Ovary_AN65_BC03255_N02	-2.65286	4.67899
Ovary_AN65#Ovary_AN65_BC02874_N03	11.4462	7.67295
Ovary_AN65#Ovary_AN65_BC03407_N02	1.80724	6.48253
Ovary_AN65#Ovary_AN65_BC03552_N05	11.3448	6.99965
Ovary_AN65#Ovary_AN65_BC02996_N02	11.9354	7.88349
Ovary_AN65#Ovary_AN65_BC02106_N01	-2.70691	7.6545
Ovary_AN65#Ovary_AN65_BC02656_N02	-2.04083	5.91246
Ovary_AN65#Ovary_AN65_BC03945_N04	12.1328	7.6567
Ovary_AN65#Ovary_AN65_BC02110_N01	-2.62834	7.67506
Ovary_AN65#Ovary_AN65_BC02111_N01	-6.22277	7.46345
Ovary_AN65#Ovary_AN65_BC02112_N01	4.52734	8.17247
Ovary_AN65#Ovary_AN65_BC02113_N01	4.81912	8.10445
Ovary_AN65#Ovary_AN65_BC03041_N02	-1.84139	5.36876
Ovary_AN65#Ovary_AN65_BC03823_N03	-2.75717	4.71412
Ovary_AN65#Ovary_AN65_BC03750_N03	11.9344	7.6422
Ovary_AN65#Ovary_AN65_BC03342_N02	-2.71429	8.076
Ovary_AN65#Ovary_AN65_BC02121_N01	-2.94454	6.49938
Ovary_AN65#Ovary_AN65_BC02731_N02	11.5273	7.3974
Ovary_AN65#Ovary_AN65_BC03531_N03	11.8464	8.03723
Ovary_AN65#Ovary_AN65_BC02895_N02	12.117	8.30159
Ovary_AN65#Ovary_AN65_BC02998_N02	-1.99496	5.37596
Ovary_AN65#Ovary_AN65_BC02124_N01	-2.67913	5.64874
Ovary_AN65#Ovary_AN65_BC02812_N02	11.5872	7.79559
Ovary_AN65#Ovary_AN65_BC03104_N03	-2.86973	7.9675
Ovary_AN65#Ovary_AN65_BC02129_N01	-5.37074	6.92713
Ovary_AN65#Ovary_AN65_BC02714_N02	11.7169	7.74607
Ovary_AN65#Ovary_AN65_BC02131_N01	11.8013	8.31513
Ovary_AN65#Ovary_AN65_BC02132_N01	11.7724	7.99973
Ovary_AN65#Ovary_AN65_BC02601_N02	-2.40494	8.25635
Ovary_AN65#Ovary_AN65_BC02136_N01	11.0821	6.95097
Ovary_AN65#Ovary_AN65_BC02137_N01	4.65248	7.82023
Ovary_AN65#Ovary_AN65_BC02138_N01	1.83742	6.00143
Ovary_AN65#Ovary_AN65_BC02139_N01	-5.58073	6.93143
Ovary_AN65#Ovary_AN65_BC02543_N02	11.8845	8.21862
Ovary_AN65#Ovary_AN65_BC03428_N02	11.6142	7.79297
Ovary_AN65#Ovary_AN65_BC04124_N03	-6.13112	7.02623
Ovary_AN65#Ovary_AN65_BC03666_N04	11.9171	8.05168
Ovary_AN65#Ovary_AN65_BC03114_N03	12.1517	8.20698
Ovary_AN65#Ovary_AN65_BC03334_N02	11.5287	7.41216
Ovary_AN65#Ovary_AN65_BC04478_N04	5.10243	8.59785
Ovary_AN65#Ovary_AN65_BC02892_N02	10.7831	7.37718
Ovary_AN65#Ovary_AN65_BC02526_N02	-1.63151	4.04519
Ovary_AN65#Ovary_AN65_BC02823_N02	-6.17349	7.64675
Ovary_AN65#Ovary_AN65_BC02144_N01	-2.10809	7.99456
Ovary_AN65#Ovary_AN65_BC03079_N03	-2.7836	5.2298
Ovary_AN65#Ovary_AN65_BC03065_N04	-6.26114	7.12028
Ovary_AN65#Ovary_AN65_BC03252_N03	-2.73563	8.04028
Ovary_AN65#Ovary_AN65_BC02148_N01	-2.90831	6.04086
Ovary_AN65#Ovary_AN65_BC03191_N02	-2.58255	4.97679
Ovary_AN65#Ovary_AN65_BC02150_N01	12.1246	7.86953
Ovary_AN65#Ovary_AN65_BC02152_N01	-1.83336	8.39611
Ovary_AN65#Ovary_AN65_BC03317_N02	11.6894	8.10194
Ovary_AN65#Ovary_AN65_BC03618_N03	-2.24269	7.98662
Ovary_AN65#Ovary_AN65_BC02435_N02	-5.93148	6.99062
Ovary_AN65#Ovary_AN65_BC03643_N02	12.0726	7.98537
Ovary_AN65#Ovary_AN65_BC02157_N01	-2.80367	7.57143
Ovary_AN65#Ovary_AN65_BC03262_N02	11.4053	7.83137
Ovary_AN65#Ovary_AN65_BC03095_N02	-5.9858	7.19952
Ovary_AN65#Ovary_AN65_BC03075_N02	-2.49729	7.69635
Ovary_AN65#Ovary_AN65_BC02160_N01	-2.09514	7.97412
Ovary_AN65#Ovary_AN65_BC02780_N02	12.0099	7.26931
Ovary_AN65#Ovary_AN65_BC02164_N01	11.6875	6.92717
Ovary_AN65#Ovary_AN65_BC03010_N02	12.0064	7.49643
Ovary_AN65#Ovary_AN65_BC02768_N02	-4.58367	6.91925
Ovary_AN65#Ovary_AN65_BC02165_N01	11.9078	8.24083
Ovary_AN65#Ovary_AN65_BC02166_N01	11.6648	7.5769
Ovary_AN65#Ovary_AN65_BC03366_N04	11.5287	7.99936
Ovary_AN65#Ovary_AN65_BC02932_N02	12.1716	8.01439
Ovary_AN65#Ovary_AN65_BC03650_N03	-2.84515	7.8096
Ovary_AN65#Ovary_AN65_BC02171_N01	-2.68433	4.69574
Ovary_AN65#Ovary_AN65_BC02172_N01	11.5529	8.11954
Ovary_AN65#Ovary_AN65_BC03727_N04	-5.68492	7.10632
Ovary_AN65#Ovary_AN65_BC03714_N03	11.9606	7.71748
Ovary_AN65#Ovary_AN65_BC02907_N02	0.241846	1.62739
Ovary_AN65#Ovary_AN65_BC02175_N01	11.4151	6.76796
Ovary_AN65#Ovary_AN65_BC02177_N01	11.4947	8.18875
Ovary_AN65#Ovary_AN65_BC03347_N02	12.0194	7.65287
Ovary_AN65#Ovary_AN65_BC02728_N02	5.15911	8.44797
Ovary_AN65#Ovary_AN65_BC02182_N01	11.7864	8.11084
Ovary_AN65#Ovary_AN65_BC03537_N02	11.6036	7.93614
Ovary_AN65#Ovary_AN65_BC02184_N01	-5.09386	6.8575
Ovary_AN65#Ovary_AN65_BC02549_N02	12.0848	7.86813
Ovary_AN65#Ovary_AN65_BC02806_N02	11.8826	7.57638
Ovary_AN65#Ovary_AN65_BC02190_N01	-3.85099	6.52303
Ovary_AN65#Ovary_AN65_BC03508_N03	-2.80211	5.10596
Ovary_AN65#Ovary_AN65_BC02196_N01	12.0309	8.08042
Ovary_AN65#Ovary_AN65_BC02641_N02	11.6321	8.09031
Ovary_AN65#Ovary_AN65_BC02622_N02	-2.93555	8.0466
Ovary_AN65#Ovary_AN65_BC02198_N01	11.6173	7.79159
Ovary_AN65#Ovary_AN65_BC02199_N01	-2.81419	5.73991
Ovary_AN65#Ovary_AN65_BC02203_N01	0.65444	0.303736
Ovary_AN65#Ovary_AN65_BC03120_N02	-1.80612	8.44268
Ovary_AN65#Ovary_AN65_BC03429_N03	11.5607	7.77083
Ovary_AN65#Ovary_AN65_BC02204_N01	11.6524	7.96951
Ovary_AN65#Ovary_AN65_BC03126_N02	11.7583	7.77867
Ovary_AN65#Ovary_AN65_BC02848_N02	11.3537	7.9045
Ovary_AN65#Ovary_AN65_BC02206_N01	-5.94409	6.92215
Ovary_AN65#Ovary_AN65_BC02207_N01	11.2133	7.10389
Ovary_AN65#Ovary_AN65_BC03612_N03	-5.66738	6.80674
Ovary_AN65#Ovary_AN65_BC03697_N02	5.23749	8.53077
Ovary_AN65#Ovary_AN65_BC03257_N02	-5.61677	7.08785
Ovary_AN65#Ovary_AN65_BC03078_N02	11.9423	8.25679
Ovary_AN65#Ovary_AN65_BC03228_N02	11.7968	8.28338
Ovary_AN65#Ovary_AN65_BC02861_N03	5.47708	8.61368
Ovary_AN65#Ovary_AN65_BC03202_N02	12.167	7.92486
Ovary_AN65#Ovary_AN65_BC02517_N02	-5.74509	6.82783
Ovary_AN65#Ovary_AN65_BC02214_N01	0.616771	1.21533
Ovary_AN65#Ovary_AN65_BC02217_N01	-3.10498	6.01835
Ovary_AN65#Ovary_AN65_BC02455_N02	11.4206	8.02147
Ovary_AN65#Ovary_AN65_BC02219_N01	11.6605	6.62427
Ovary_AN65#Ovary_AN65_BC02222_N01	11.9998	8.01648
Ovary_AN65#Ovary_AN65_BC03514_N02	11.3555	7.76043
Ovary_AN65#Ovary_AN65_BC03565_N02	11.9024	8.14275
Ovary_AN65#Ovary_AN65_BC02223_N01	11.8934	7.77537
Ovary_AN65#Ovary_AN65_BC02224_N01	3.51019	6.506
Ovary_AN65#Ovary_AN65_BC02967_N02	-6.2079	7.54334
Ovary_AN65#Ovary_AN65_BC02225_N01	11.8748	7.40396
Ovary_AN65#Ovary_AN65_BC02226_N01	11.1981	7.19566
Ovary_AN65#Ovary_AN65_BC02227_N01	-2.65714	8.00024
Ovary_AN65#Ovary_AN65_BC02228_N01	11.7496	7.96256
Ovary_AN65#Ovary_AN65_BC02229_N01	11.5632	8.05095
Ovary_AN65#Ovary_AN65_BC02230_N01	0.411426	1.24413
Ovary_AN65#Ovary_AN65_BC03165_N02	11.985	8.0221
Ovary_AN65#Ovary_AN65_BC02232_N01	11.2762	7.99661
Ovary_AN65#Ovary_AN65_BC02845_N02	10.9647	6.85416
Ovary_AN65#Ovary_AN65_BC02235_N01	-2.77556	4.50217
Ovary_AN65#Ovary_AN65_BC02712_N02	12.1279	7.5125
Ovary_AN65#Ovary_AN65_BC02237_N01	11.7785	8.08516
Ovary_AN65#Ovary_AN65_BC02238_N01	11.8772	7.87076
Ovary_AN65#Ovary_AN65_BC02661_N02	11.8509	7.60759
Ovary_AN65#Ovary_AN65_BC03975_N03	11.9963	7.56653
Ovary_AN65#Ovary_AN65_BC04506_N04	12.0338	7.59794
Ovary_AN65#Ovary_AN65_BC02241_N01	11.1141	6.80397
Ovary_AN65#Ovary_AN65_BC02243_N01	-2.65055	4.89259
Ovary_AN65#Ovary_AN65_BC04182_N04	11.2547	7.99642
Ovary_AN65#Ovary_AN65_BC03153_N03	12.0907	8.02027
Ovary_AN65#Ovary_AN65_BC02247_N01	11.7992	7.8576
Ovary_AN65#Ovary_AN65_BC03500_N03	11.626	8.03294
Ovary_AN65#Ovary_AN65_BC02248_N01	11.4623	7.75275
Ovary_AN65#Ovary_AN65_BC03757_N04	-6.27261	7.41215
Ovary_AN65#Ovary_AN65_BC02250_N01	-3.25356	6.29387
Ovary_AN65#Ovary_AN65_BC02726_N02	-1.9619	5.88807
Ovary_AN65#Ovary_AN65_BC02252_N01	-2.4965	4.63947
Ovary_AN65#Ovary_AN65_BC03451_N06	5.12686	8.39721
Ovary_AN65#Ovary_AN65_BC02254_N01	11.7953	7.32105
Ovary_AN65#Ovary_AN65_BC02852_N02	11.5786	7.91163
Ovary_AN65#Ovary_AN65_BC04211_N03	11.6505	7.77297
Ovary_AN65#Ovary_AN65_BC02984_N02	4.16208	7.10023
Ovary_AN65#Ovary_AN65_BC02255_N01	11.3006	6.67397
Ovary_AN65#Ovary_AN65_BC02256_N01	12.0413	8.03956
Ovary_AN65#Ovary_AN65_BC02257_N01	11.9601	7.94923
Ovary_AN65#Ovary_AN65_BC03622_N04	1.81297	0.452883
Ovary_AN65#Ovary_AN65_BC02761_N02	-2.53791	7.91013
Ovary_AN65#Ovary_AN65_BC03190_N02	12.0263	8.20938
Ovary_AN65#Ovary_AN65_BC02917_N02	11.7266	7.62127
Ovary_AN65#Ovary_AN65_BC03032_N02	1.75819	0.349275
Ovary_AN65#Ovary_AN65_BC02260_N01	-6.17041	7.27398
Ovary_AN65#Ovary_AN65_BC04050_N03	-2.09363	6.10965
Ovary_AN65#Ovary_AN65_BC03211_N02	4.4696	8.30582
Ovary_AN65#Ovary_AN65_BC03124_N02	11.3428	7.58055
Ovary_AN65#Ovary_AN65_BC04361_N04	-1.88956	5.79762
Ovary_AN65#Ovary_AN65_BC02924_N02	11.8982	8.18808
Ovary_AN65#Ovary_AN65_BC03488_N03	-1.95361	5.44167
Ovary_AN65#Ovary_AN65_BC04918_N03	-2.74781	4.86343
Ovary_AN65#Ovary_AN65_BC02263_N01	12.0545	7.85611
Ovary_AN65#Ovary_AN65_BC03477_N03	11.7458	7.95816
Ovary_AN65#Ovary_AN65_BC04198_N03	5.04855	8.13905
Ovary_AN65#Ovary_AN65_BC03373_N02	11.5155	7.83484
Ovary_AN65#Ovary_AN65_BC03977_N03	11.7705	7.6246
Ovary_AN65#Ovary_AN65_BC02270_N01	-2.54703	7.56018
Ovary_AN65#Ovary_AN65_BC02767_N02	12.3597	7.9531
Ovary_AN65#Ovary_AN65_BC02271_N01	11.2243	7.53964
Ovary_AN65#Ovary_AN65_BC03783_N03	10.455	7.41434
Ovary_AN65#Ovary_AN65_BC02274_N01	11.7906	8.0546
Ovary_AN65#Ovary_AN65_BC04258_N02	12.0538	7.36269
Ovary_AN65#Ovary_AN65_BC02276_N01	11.9781	8.13747
Ovary_AN65#Ovary_AN65_BC03028_N02	11.3418	7.53371
Ovary_AN65#Ovary_AN65_BC03409_N02	11.8071	7.25816
Ovary_AN65#Ovary_AN65_BC02278_N01	-0.0321718	1.99452
Ovary_AN65#Ovary_AN65_BC03016_N03	-2.88349	8.19061
Ovary_AN65#Ovary_AN65_BC02279_N01	11.9523	7.64259
Ovary_AN65#Ovary_AN65_BC02281_N01	0.909735	1.68177
Ovary_AN65#Ovary_AN65_BC02282_N01	1.10285	0.686756
Ovary_AN65#Ovary_AN65_BC02283_N01	11.409	7.78396
Ovary_AN65#Ovary_AN65_BC02751_N02	-2.66559	5.20791
Ovary_AN65#Ovary_AN65_BC03513_N02	-2.92408	7.97559
Ovary_AN65#Ovary_AN65_BC03089_N03	-4.95351	7.06034
Ovary_AN65#Ovary_AN65_BC02290_N01	-1.88371	3.88596
Ovary_AN65#Ovary_AN65_BC03266_N02	11.8475	7.42428
Ovary_AN65#Ovary_AN65_BC02292_N01	1.77428	0.234447
Ovary_AN65#Ovary_AN65_BC03471_N02	1.50992	0.484774
Ovary_AN65#Ovary_AN65_BC02294_N01	-4.73274	6.89413
Ovary_AN65#Ovary_AN65_BC04130_N04	11.3266	6.83341
Ovary_AN65#Ovary_AN65_BC03377_N03	11.768	8.12876
Ovary_AN65#Ovary_AN65_BC02297_N01	-5.24357	6.87432
Ovary_AN65#Ovary_AN65_BC02298_N01	11.6683	8.18135
Ovary_AN65#Ovary_AN65_BC02300_N01	-2.69792	5.16867
Ovary_AN65#Ovary_AN65_BC02301_N01	11.5811	7.66761
Ovary_AN65#Ovary_AN65_BC02304_N01	11.9271	8.10206
Ovary_AN65#Ovary_AN65_BC03421_N02	11.8516	7.63099
Ovary_AN65#Ovary_AN65_BC02306_N01	-2.68761	4.45211
Ovary_AN65#Ovary_AN65_BC02573_N02	-3.01648	7.7752
Ovary_AN65#Ovary_AN65_BC03656_N03	11.8333	7.96705
Ovary_AN65#Ovary_AN65_BC02314_N01	-1.95005	8.38233
Ovary_AN65#Ovary_AN65_BC03087_N02	-2.87237	5.38795
Ovary_AN65#Ovary_AN65_BC03298_N02	-6.19648	7.19056
Ovary_AN65#Ovary_AN65_BC03005_N02	11.5134	7.05401
Ovary_AN65#Ovary_AN65_BC03254_N02	-2.43246	4.75616
Ovary_AN65#Ovary_AN65_BC05521_N06	11.4973	7.3379
Ovary_AN65#Ovary_AN65_BC02320_N01	11.994	7.234
Ovary_AN65#Ovary_AN65_BC03320_N02	-6.27775	7.13737
Ovary_AN65#Ovary_AN65_BC04466_N04	11.8849	7.41145
Ovary_AN65#Ovary_AN65_BC02930_N02	-2.27576	8.07609
Ovary_AN65#Ovary_AN65_BC03891_N04	11.3689	7.91957
Ovary_AN65#Ovary_AN65_BC02326_N01	-2.86828	7.72814
Ovary_AN65#Ovary_AN65_BC02738_N02	11.9684	8.2607
Ovary_AN65#Ovary_AN65_BC02330_N01	11.3539	8.04791
Ovary_AN65#Ovary_AN65_BC02604_N02	-2.76253	5.13383
Ovary_AN65#Ovary_AN65_BC03100_N02	-6.27551	7.32585
Ovary_AN65#Ovary_AN65_BC03207_N02	-5.01923	6.94276
Ovary_AN65#Ovary_AN65_BC03475_N02	-6.06286	7.40907
Ovary_AN65#Ovary_AN65_BC02999_N02	11.9482	8.15249
Ovary_AN65#Ovary_AN65_BC02334_N01	11.8605	7.35389
Ovary_AN65#Ovary_AN65_BC02337_N01	12.2687	7.94171
Ovary_AN65#Ovary_AN65_BC02338_N01	11.7377	7.29454
Ovary_AN65#Ovary_AN65_BC03611_N02	-5.08819	7.10878
Ovary_AN65#Ovary_AN65_BC02340_N01	11.6308	7.96281
Ovary_AN65#Ovary_AN65_BC02342_N01	11.1101	6.73345
Ovary_AN65#Ovary_AN65_BC02789_N02	11.7271	8.21127
Ovary_AN65#Ovary_AN65_BC02343_N01	11.2795	6.76033
Ovary_AN65#Ovary_AN65_BC02344_N01	-2.1488	5.48523
Ovary_AN65#Ovary_AN65_BC03417_N02	11.6226	7.77334
Ovary_AN65#Ovary_AN65_BC03484_N04	1.43047	0.279321
Ovary_AN65#Ovary_AN65_BC02345_N01	11.2255	7.05762
Ovary_AN65#Ovary_AN65_BC02346_N01	12.2079	7.68928
Ovary_AN65#Ovary_AN65_BC03393_N02	12.205	8.24257
Ovary_AN65#Ovary_AN65_BC02350_N01	11.296	7.47976
Ovary_AN65#Ovary_AN65_BC03356_N03	-4.75246	6.90145
Ovary_AN65#Ovary_AN65_BC03424_N02	-2.23726	8.19677
Ovary_AN65#Ovary_AN65_BC03220_N03	-2.61991	4.96883
Ovary_AN65#Ovary_AN65_BC02646_N03	-2.01041	5.41432
Ovary_AN65#Ovary_AN65_BC02952_N02	11.9716	8.22426
Ovary_AN65#Ovary_AN65_BC02354_N01	-2.81339	7.91116
Ovary_AN65#Ovary_AN65_BC04409_N04	-6.2097	7.09511
Ovary_AN65#Ovary_AN65_BC02360_N01	11.126	6.93535
Ovary_AN65#Ovary_AN65_BC03431_N02	-5.3999	6.98555
Ovary_AN65#Ovary_AN65_BC02364_N01	-2.78497	5.15619
Ovary_AN65#Ovary_AN65_BC02365_N01	11.5403	7.67703
Ovary_AN65#Ovary_AN65_BC04202_N04	12.374	7.748
Ovary_AN65#Ovary_AN65_BC02366_N01	11.6213	7.92818
Ovary_AN65#Ovary_AN65_BC02367_N01	0.893341	0.267572
Ovary_AN65#Ovary_AN65_BC02374_N01	-6.09896	6.99568
Ovary_AN65#Ovary_AN65_BC03430_N02	11.6329	7.46531
Ovary_AN65#Ovary_AN65_BC03389_N02	12.1256	8.18489
Ovary_AN65#Ovary_AN65_BC02377_N01	-1.63444	4.06989
Ovary_AN65#Ovary_AN65_BC02378_N01	-5.72163	7.12106
Ovary_AN65#Ovary_AN65_BC03096_N02	11.7869	7.43617
Ovary_AN65#Ovary_AN65_BC03446_N02	11.9884	7.13326
Ovary_AN65#Ovary_AN65_BC03256_N02	-5.62566	6.93426
Ovary_AN65#Ovary_AN65_BC02385_N01	11.3582	6.6803
Ovary_AN65#Ovary_AN65_BC03094_N02	12.1048	8.02134
Ovary_AN65#Ovary_AN65_BC03219_N03	-3.03659	7.53854
Ovary_AN65#Ovary_AN65_BC03427_N02	11.6518	7.92337
Ovary_AN65#Ovary_AN65_BC02387_N01	-2.78979	5.35199
Ovary_AN65#Ovary_AN65_BC02389_N01	12.0333	7.55045
Ovary_AN65#Ovary_AN65_BC03645_N02	11.8495	7.57663
Ovary_AN65#Ovary_AN65_BC03141_N03	11.1677	7.07057
Ovary_AN65#Ovary_AN65_BC03440_N02	10.3893	6.95925
Ovary_AN65#Ovary_AN65_BC02393_N01	10.1662	7.40723
Ovary_AN65#Ovary_AN65_BC02394_N01	5.41196	8.6967
Ovary_AN65#Ovary_AN65_BC02396_N01	11.1101	6.84247
Ovary_AN65#Ovary_AN65_BC02862_N02	11.8544	8.03904
Ovary_AN65#Ovary_AN65_BC03240_N02	4.87123	8.02217
Ovary_AN65#Ovary_AN65_BC03933_N03	-6.24879	7.63357
Ovary_AN65#Ovary_AN65_BC02401_N01	-1.87999	4.71189
Ovary_AN65#Ovary_AN65_BC02404_N01	-2.14164	5.30822
Ovary_AN65#Ovary_AN65_BC02405_N01	11.8493	6.90159
Ovary_AN65#Ovary_AN65_BC02406_N01	0.950633	0.574628
Ovary_AN65#Ovary_AN65_BC03791_N03	12.2663	7.83293
Ovary_AN65#Ovary_AN65_BC03323_N02	12.0472	7.96066
Ovary_AN65#Ovary_AN65_BC02408_N01	11.7997	8.31705
Ovary_AN65#Ovary_AN65_BC03349_N02	11.9818	7.75938
Ovary_AN65#Ovary_AN65_BC03119_N02	5.43223	8.28312
Ovary_AN65#Ovary_AN65_BC02412_N01	12.1369	7.73504
Ovary_AN65#Ovary_AN65_BC02951_N02	11.902	7.74136
Ovary_AN65#Ovary_AN65_BC03884_N03	1.90643	6.91767
Ovary_AN65#Ovary_AN65_BC02415_N01	-2.65616	8.33323
Ovary_AN65#Ovary_AN65_BC03528_N02	-2.56963	7.79814
Ovary_AN65#Ovary_AN65_BC02420_N01	10.9604	7.27481
Ovary_AN65#Ovary_AN65_BC02422_N01	12.3504	7.70136
Ovary_AN65#Ovary_AN65_BC03787_N03	12.0808	8.30663
Ovary_AN65#Ovary_AN65_BC03501_N02	12.3145	7.87355
Ovary_AN65#Ovary_AN65_BC03340_N02	12.056	7.99869
Ovary_AN65#Ovary_AN65_BC02756_N02	0.687845	0.776402
Ovary_AN65#Ovary_AN65_BC03785_N03	-2.83084	5.25485
Ovary_AN65#Ovary_AN65_BC02425_N01	11.2226	7.82021
Ovary_AN65#Ovary_AN65_BC02831_N02	11.3716	7.47303
Ovary_AN65#Ovary_AN65_BC02427_N01	11.917	8.11807
Ovary_AN65#Ovary_AN65_BC02431_N01	11.6198	7.90295
Ovary_AN65#Ovary_AN65_BC03293_N02	-2.63579	5.15551
Ovary_AN65#Ovary_AN65_BC03159_N03	12.5711	7.71599
Ovary_AN65#Ovary_AN65_BC03825_N02	-2.90973	5.65612
Ovary_AN65#Ovary_AN65_BC03230_N03	-6.09304	6.98783
Ovary_AN65#Ovary_AN65_BC02437_N01	11.8379	7.66385
Ovary_AN65#Ovary_AN65_BC03773_N03	11.6842	7.6662
Ovary_AN65#Ovary_AN65_BC04227_N03	11.2158	6.59339
Ovary_AN65#Ovary_AN65_BC02438_N01	11.8571	7.99782
Ovary_AN65#Ovary_AN65_BC02439_N01	11.4059	7.60827
Ovary_AN65#Ovary_AN65_BC02440_N01	-2.06398	5.38414
Ovary_AN65#Ovary_AN65_BC04581_N03	11.8664	7.94608
Ovary_AN65#Ovary_AN65_BC03144_N02	-2.06416	4.756
Ovary_AN65#Ovary_AN65_BC02441_N01	-1.93527	4.49508
Ovary_AN65#Ovary_AN65_BC02627_N02	-1.92794	3.78432
Ovary_AN65#Ovary_AN65_BC03336_N03	11.5053	7.95422
Ovary_AN65#Ovary_AN65_BC03072_N02	-5.49104	6.98165
Ovary_AN65#Ovary_AN65_BC02443_N01	12.1199	6.66429
Ovary_AN65#Ovary_AN65_BC02632_N02	-1.99043	5.33393
Ovary_AN65#Ovary_AN65_BC03299_N02	-2.6693	8.34091
Ovary_AN65#Ovary_AN65_BC02612_N02	11.3972	7.73806
Ovary_AN65#Ovary_AN65_BC03127_N02	-2.49156	8.08812
Ovary_AN65#Ovary_AN65_BC03294_N03	-2.65361	8.01783
Ovary_AN65#Ovary_AN65_BC03558_N02	-2.8104	5.46115
Ovary_AN65#Ovary_AN65_BC04216_N02	11.0548	6.96599
Ovary_AN65#Ovary_AN65_BC02447_N01	4.21459	8.04365
Ovary_AN65#Ovary_AN65_BC02448_N01	11.8543	7.58066
Ovary_AN65#Ovary_AN65_BC02449_N01	5.58919	8.86776
Ovary_AN65#Ovary_AN65_BC03102_N02	-5.86278	7.49457
Ovary_AN65#Ovary_AN65_BC03470_N03	1.34833	0.326644
Ovary_AN65#Ovary_AN65_BC02452_N01	-2.8201	7.83387
Ovary_AN65#Ovary_AN65_BC02453_N01	-3.06904	5.1389
Ovary_AN65#Ovary_AN65_BC05030_N04	11.865	7.80395
Ovary_AN65#Ovary_AN65_BC03541_N02	11.7792	8.11937
Ovary_AN65#Ovary_AN65_BC02456_N01	-1.82181	8.45275
Ovary_AN65#Ovary_AN65_BC03158_N02	12.0177	8.01161
Ovary_AN65#Ovary_AN65_BC02459_N01	-5.76652	6.84791
Ovary_AN65#Ovary_AN65_BC02461_N01	-2.78502	5.2138
Ovary_AN65#Ovary_AN65_BC03976_N03	-2.86987	7.78551
Ovary_AN65#Ovary_AN65_BC02464_N01	0.516522	0.394436
Ovary_AN65#Ovary_AN65_BC02465_N01	11.3404	6.65431
Ovary_AN65#Ovary_AN65_BC03651_N02	11.7785	7.9293
Ovary_AN65#Ovary_AN65_BC02466_N01	11.3313	8.05177
Ovary_AN65#Ovary_AN65_BC02467_N01	11.8002	7.70751
Ovary_AN65#Ovary_AN65_BC02468_N01	11.4279	7.73443
Ovary_AN65#Ovary_AN65_BC05735_N06	12.0221	7.81991
Ovary_AN65#Ovary_AN65_BC03396_N02	-5.44182	6.9347
Ovary_AN65#Ovary_AN65_BC03633_N02	11.6951	8.02997
Ovary_AN65#Ovary_AN65_BC02470_N01	11.8859	7.6467
Ovary_AN65#Ovary_AN65_BC03238_N02	11.7834	7.74231
Ovary_AN65#Ovary_AN65_BC03580_N02	-2.65914	8.22579
Ovary_AN65#Ovary_AN65_BC04214_N04	5.44234	8.84738
Ovary_AN65#Ovary_AN65_BC02473_N01	3.62527	5.67096
Ovary_AN65#Ovary_AN65_BC02899_N02	-3.31329	7.75467
Ovary_AN65#Ovary_AN65_BC03609_N02	4.88514	7.92897
Ovary_AN65#Ovary_AN65_BC02474_N01	11.6541	7.9764
Ovary_AN65#Ovary_AN65_BC02475_N01	11.0976	7.39156
Ovary_AN65#Ovary_AN65_BC03092_N02	-3.09213	7.75366
Ovary_AN65#Ovary_AN65_BC04040_N03	-2.36388	5.48864
Ovary_AN65#Ovary_AN65_BC03329_N02	-6.04656	6.94994
Ovary_AN65#Ovary_AN65_BC02479_N01	11.7466	7.82009
Ovary_AN65#Ovary_AN65_BC02480_N01	-2.28524	5.99381
Ovary_AN65#Ovary_AN65_BC02481_N01	12.0421	7.59802
Ovary_AN65#Ovary_AN65_BC04037_N03	11.2988	7.76129
Ovary_AN65#Ovary_AN65_BC03133_N02	-2.44784	5.59909
Ovary_AN65#Ovary_AN65_BC02484_N01	-2.80395	4.91031
Ovary_AN65#Ovary_AN65_BC03130_N02	11.4829	7.88344
Ovary_AN65#Ovary_AN65_BC02487_N01	-2.72609	5.13255
Ovary_AN65#Ovary_AN65_BC06744_N05	11.5576	7.3247
Ovary_AN65#Ovary_AN65_BC03309_N02	-2.8869	7.89062
Ovary_AN65#Ovary_AN65_BC02488_N01	-5.24023	6.95421
Ovary_AN65#Ovary_AN65_BC02490_N01	12.0712	8.07858
Ovary_AN65#Ovary_AN65_BC03437_N04	-5.35467	6.90217
Ovary_AN65#Ovary_AN65_BC02493_N01	11.6835	7.49854
Ovary_AN65#Ovary_AN65_BC02865_N02	-6.12214	6.98623
Ovary_AN65#Ovary_AN65_BC03526_N03	11.7954	7.00589
Ovary_AN65#Ovary_AN65_BC03563_N02	12.0096	7.47202
Ovary_AN65#Ovary_AN65_BC03647_N02	11.6182	8.23085
Ovary_AN65#Ovary_AN65_BC02494_N01	-2.93462	7.80576
Ovary_AN65#Ovary_AN65_BC02881_N02	12.1491	7.44762
Ovary_AN65#Ovary_AN65_BC03661_N02	11.6905	7.9462
Ovary_AN65#Ovary_AN65_BC04146_N03	-2.78196	4.98005
Ovary_AN65#Ovary_AN65_BC03247_N02	12.2027	7.86877
Ovary_AN65#Ovary_AN65_BC02496_N01	5.30939	8.54702
Ovary_AN65#Ovary_AN65_BC04344_N04	11.6334	7.78355
Ovary_AN65#Ovary_AN65_BC02497_N01	-3.6793	6.8744
Ovary_AN65#Ovary_AN65_BC02498_N01	1.01684	0.516929
Ovary_AN65#Ovary_AN65_BC02499_N01	11.6842	8.19086
Ovary_AN65#Ovary_AN65_BC04449_N03	-2.26828	6.34343
Ovary_AN65#Ovary_AN65_BC02504_N01	5.39284	8.56719
Ovary_AN65#Ovary_AN65_BC02505_N01	-3.1685	6.01599
Ovary_AN65#Ovary_AN65_BC02506_N01	0.808131	0.353273
Ovary_AN65#Ovary_AN65_BC02507_N01	-2.13926	8.19751
Ovary_AN65#Ovary_AN65_BC03452_N02	-6.13971	7.17196
Ovary_AN65#Ovary_AN65_BC02508_N01	-2.52642	4.94457
Ovary_AN65#Ovary_AN65_BC02511_N01	-4.25547	6.78053
Ovary_AN65#Ovary_AN65_BC03013_N02	1.1167	0.176351
Ovary_AN65#Ovary_AN65_BC03399_N02	11.2643	7.82125
Ovary_AN65#Ovary_AN65_BC02514_N01	-2.07742	5.25067
Ovary_AN65#Ovary_AN65_BC04583_N04	11.8786	7.47125
Ovary_AN65#Ovary_AN65_BC02833_N02	-5.8501	7.146
Ovary_AN65#Ovary_AN65_BC03700_N03	11.5069	7.52386
Ovary_AN65#Ovary_AN65_BC02516_N01	11.4393	7.75108
Ovary_AN65#Ovary_AN65_BC02518_N01	3.7327	5.71337
Ovary_AN65#Ovary_AN65_BC02521_N01	-5.05112	6.93102
Ovary_AN65#Ovary_AN65_BC02522_N01	11.9157	7.34458
Ovary_AN65#Ovary_AN65_BC03688_N02	-6.28389	6.99823
Ovary_AN65#Ovary_AN65_BC03479_N02	-2.34952	8.40972
Ovary_AN65#Ovary_AN65_BC04134_N03	1.7206	0.469648
Ovary_AN65#Ovary_AN65_BC03178_N02	-3.62864	6.58671
Ovary_AN65#Ovary_AN65_BC03174_N03	-2.76953	8.01364
Ovary_AN65#Ovary_AN65_BC03536_N04	11.5393	7.52368
Ovary_AN65#Ovary_AN65_BC03705_N02	11.8434	7.79358
Ovary_AN65#Ovary_AN65_BC03343_N02	-2.23054	7.57871
Ovary_AN65#Ovary_AN65_BC02528_N01	2.0043	6.85056
Ovary_AN65#Ovary_AN65_BC03581_N03	11.648	8.0866
Ovary_AN65#Ovary_AN65_BC03080_N02	-6.06187	6.8813
Ovary_AN65#Ovary_AN65_BC02530_N01	-1.87193	5.54488
Ovary_AN65#Ovary_AN65_BC02533_N01	11.2894	7.72045
Ovary_AN65#Ovary_AN65_BC02534_N01	11.0184	7.0841
Ovary_AN65#Ovary_AN65_BC03674_N02	-1.88555	8.53667
Ovary_AN65#Ovary_AN65_BC03246_N02	-2.64673	4.88295
Ovary_AN65#Ovary_AN65_BC04538_N04	-5.54036	7.17186
Ovary_AN65#Ovary_AN65_BC03720_N03	12.0816	8.19092
Ovary_AN65#Ovary_AN65_BC02538_N01	11.4275	7.76396
Ovary_AN65#Ovary_AN65_BC03679_N02	11.4823	6.8085
Ovary_AN65#Ovary_AN65_BC03003_N02	11.512	6.76893
Ovary_AN65#Ovary_AN65_BC03260_N02	11.8443	7.05605
Ovary_AN65#Ovary_AN65_BC04184_N03	1.98372	0.234951
Ovary_AN65#Ovary_AN65_BC03392_N02	0.946801	0.749849
Ovary_AN65#Ovary_AN65_BC03675_N03	-2.58149	5.10727
Ovary_AN65#Ovary_AN65_BC02545_N01	11.8823	7.89564
Ovary_AN65#Ovary_AN65_BC02548_N01	11.9938	7.98832
Ovary_AN65#Ovary_AN65_BC03768_N02	11.6627	6.34325
Ovary_AN65#Ovary_AN65_BC02551_N01	0.613381	1.27615
Ovary_AN65#Ovary_AN65_BC02552_N01	-6.0901	7.13828
Ovary_AN65#Ovary_AN65_BC03454_N02	12.0853	7.97233
Ovary_AN65#Ovary_AN65_BC02554_N01	11.6727	7.49688
Ovary_AN65#Ovary_AN65_BC03781_N02	11.6413	7.7493
Ovary_AN65#Ovary_AN65_BC03726_N02	-2.69544	8.00834
Ovary_AN65#Ovary_AN65_BC02557_N01	11.7964	6.7351
Ovary_AN65#Ovary_AN65_BC02558_N01	1.06181	2.65886
Ovary_AN65#Ovary_AN65_BC02559_N01	12.1149	7.58582
Ovary_AN65#Ovary_AN65_BC03381_N02	11.7778	7.96884
Ovary_AN65#Ovary_AN65_BC02561_N01	12.1534	7.73767
Ovary_AN65#Ovary_AN65_BC04470_N03	-2.87151	5.21458
Ovary_AN65#Ovary_AN65_BC02564_N01	0.892802	0.279761
Ovary_AN65#Ovary_AN65_BC03692_N02	10.9847	7.5609
Ovary_AN65#Ovary_AN65_BC03991_N03	12.6065	8.07202
Ovary_AN65#Ovary_AN65_BC03560_N02	11.7206	7.83202
Ovary_AN65#Ovary_AN65_BC04224_N03	-2.43508	4.6205
Ovary_AN65#Ovary_AN65_BC03965_N04	11.8838	7.84664
Ovary_AN65#Ovary_AN65_BC03444_N02	5.23506	8.512
Ovary_AN65#Ovary_AN65_BC02567_N01	11.684	8.04485
Ovary_AN65#Ovary_AN65_BC03521_N02	-2.677	4.98074
Ovary_AN65#Ovary_AN65_BC02569_N01	-2.78541	4.75336
Ovary_AN65#Ovary_AN65_BC02570_N01	-2.72587	5.08542
Ovary_AN65#Ovary_AN65_BC03805_N02	-3.05549	7.91057
Ovary_AN65#Ovary_AN65_BC02575_N01	-2.97108	7.6462
Ovary_AN65#Ovary_AN65_BC03867_N03	-4.5845	6.95656
Ovary_AN65#Ovary_AN65_BC02577_N01	11.67	7.67503
Ovary_AN65#Ovary_AN65_BC02580_N01	11.854	8.05986
Ovary_AN65#Ovary_AN65_BC02581_N01	-2.48856	4.66881
Ovary_AN65#Ovary_AN65_BC04453_N03	11.8367	7.98542
Ovary_AN65#Ovary_AN65_BC04071_N03	11.8927	8.16647
Ovary_AN65#Ovary_AN65_BC03929_N03	5.10127	8.1202
Ovary_AN65#Ovary_AN65_BC02585_N01	-6.27305	7.15961
Ovary_AN65#Ovary_AN65_BC02587_N01	12.0331	7.8131
Ovary_AN65#Ovary_AN65_BC03327_N02	-2.71024	5.52068
Ovary_AN65#Ovary_AN65_BC02588_N01	11.6312	7.90284
Ovary_AN65#Ovary_AN65_BC03607_N02	5.46816	8.50268
Ovary_AN65#Ovary_AN65_BC03857_N03	-2.77872	7.88824
Ovary_AN65#Ovary_AN65_BC03673_N02	11.977	7.73212
Ovary_AN65#Ovary_AN65_BC03927_N02	11.7788	7.43883
Ovary_AN65#Ovary_AN65_BC03282_N02	-2.00157	4.92579
Ovary_AN65#Ovary_AN65_BC02596_N01	11.4934	8.04202
Ovary_AN65#Ovary_AN65_BC03111_N02	-2.47983	8.17504
Ovary_AN65#Ovary_AN65_BC02597_N01	11.691	8.12512
Ovary_AN65#Ovary_AN65_BC02599_N01	-2.87193	8.0138
Ovary_AN65#Ovary_AN65_BC03898_N03	12.1551	7.49542
Ovary_AN65#Ovary_AN65_BC03535_N03	-6.32879	7.17698
Ovary_AN65#Ovary_AN65_BC02603_N01	-5.67033	7.08479
Ovary_AN65#Ovary_AN65_BC02605_N01	11.295	7.68328
Ovary_AN65#Ovary_AN65_BC02606_N01	-2.74084	4.73595
Ovary_AN65#Ovary_AN65_BC02866_N02	4.8173	8.28256
Ovary_AN65#Ovary_AN65_BC02609_N01	-2.18969	4.19127
Ovary_AN65#Ovary_AN65_BC03638_N02	11.7179	8.06317
Ovary_AN65#Ovary_AN65_BC05123_N03	12.5002	7.90925
Ovary_AN65#Ovary_AN65_BC02613_N01	-3.07411	7.61976
Ovary_AN65#Ovary_AN65_BC02615_N01	11.6974	7.69219
Ovary_AN65#Ovary_AN65_BC03567_N03	-3.00655	5.14497
Ovary_AN65#Ovary_AN65_BC02617_N01	11.8331	8.18555
Ovary_AN65#Ovary_AN65_BC03419_N02	-2.44108	5.94234
Ovary_AN65#Ovary_AN65_BC03150_N02	-2.86968	8.30359
Ovary_AN65#Ovary_AN65_BC02618_N01	-2.93872	4.04301
Ovary_AN65#Ovary_AN65_BC04103_N03	-2.6644	8.41389
Ovary_AN65#Ovary_AN65_BC03782_N03	-2.18899	5.16472
Ovary_AN65#Ovary_AN65_BC03838_N02	-5.32536	6.94447
Ovary_AN65#Ovary_AN65_BC03987_N04	-3.55591	7.12248
Ovary_AN65#Ovary_AN65_BC03672_N02	-2.11933	8.24202
Ovary_AN65#Ovary_AN65_BC02626_N01	11.7216	7.63202
Ovary_AN65#Ovary_AN65_BC03394_N03	11.8421	7.9857
Ovary_AN65#Ovary_AN65_BC03624_N02	12.4252	7.99955
Ovary_AN65#Ovary_AN65_BC03711_N02	-2.28132	8.15124
Ovary_AN65#Ovary_AN65_BC03915_N02	1.10348	0.663886
Ovary_AN65#Ovary_AN65_BC03896_N02	12.1021	7.74409
Ovary_AN65#Ovary_AN65_BC03917_N02	-5.96089	6.98781
Ovary_AN65#Ovary_AN65_BC02630_N01	-2.07679	7.85027
Ovary_AN65#Ovary_AN65_BC04622_N04	-2.29502	7.70635
Ovary_AN65#Ovary_AN65_BC02634_N01	12.1268	7.52812
Ovary_AN65#Ovary_AN65_BC02635_N01	11.6536	7.24677
Ovary_AN65#Ovary_AN65_BC02637_N01	-5.56443	6.92029
Ovary_AN65#Ovary_AN65_BC03934_N03	-5.71455	7.03096
Ovary_AN65#Ovary_AN65_BC04178_N03	-4.99376	6.91857
Ovary_AN65#Ovary_AN65_BC02642_N01	-5.96881	7.05145
Ovary_AN65#Ovary_AN65_BC04174_N04	-2.8208	7.80781
Ovary_AN65#Ovary_AN65_BC02643_N01	1.75181	0.395347
Ovary_AN65#Ovary_AN65_BC04097_N04	-5.16071	6.80986
Ovary_AN65#Ovary_AN65_BC03023_N02	-1.89252	5.36588
Ovary_AN65#Ovary_AN65_BC04440_N04	11.7648	7.29526
Ovary_AN65#Ovary_AN65_BC02647_N01	-2.0758	6.29596
Ovary_AN65#Ovary_AN65_BC04176_N03	11.9881	7.42564
Ovary_AN65#Ovary_AN65_BC02648_N01	11.4976	7.97143
Ovary_AN65#Ovary_AN65_BC03572_N02	4.65226	7.90921
Ovary_AN65#Ovary_AN65_BC02651_N01	-6.01821	7.01791
Ovary_AN65#Ovary_AN65_BC02652_N01	11.2283	7.1819
Ovary_AN65#Ovary_AN65_BC02653_N01	-5.71551	6.8583
Ovary_AN65#Ovary_AN65_BC03453_N02	11.4526	7.85785
Ovary_AN65#Ovary_AN65_BC02654_N01	11.6195	7.94639
Ovary_AN65#Ovary_AN65_BC03108_N02	11.498	8.03489
Ovary_AN65#Ovary_AN65_BC04207_N03	-5.50272	7.05624
Ovary_AN65#Ovary_AN65_BC03730_N02	-2.76903	5.42188
Ovary_AN65#Ovary_AN65_BC03024_N02	-2.27586	7.56189
Ovary_AN65#Ovary_AN65_BC02658_N01	11.7693	7.08575
Ovary_AN65#Ovary_AN65_BC02660_N01	11.9092	8.04922
Ovary_AN65#Ovary_AN65_BC03480_N03	11.8631	7.92948
Ovary_AN65#Ovary_AN65_BC04015_N02	11.7087	7.70291
Ovary_AN65#Ovary_AN65_BC04144_N03	-1.61203	4.2128
Ovary_AN65#Ovary_AN65_BC03671_N02	11.887	7.69132
Ovary_AN65#Ovary_AN65_BC02665_N01	11.2878	6.63933
Ovary_AN65#Ovary_AN65_BC04197_N04	12.3019	7.97146
Ovary_AN65#Ovary_AN65_BC03653_N02	3.77009	7.74737
Ovary_AN65#Ovary_AN65_BC02668_N01	11.9411	7.85263
Ovary_AN65#Ovary_AN65_BC02671_N01	11.668	7.37505
Ovary_AN65#Ovary_AN65_BC02674_N01	4.37631	7.52803
Ovary_AN65#Ovary_AN65_BC03300_N02	11.2408	7.39196
Ovary_AN65#Ovary_AN65_BC04053_N03	-5.56053	6.88697
Ovary_AN65#Ovary_AN65_BC03357_N02	12.0421	7.99059
Ovary_AN65#Ovary_AN65_BC02676_N01	11.7339	8.22329
Ovary_AN65#Ovary_AN65_BC03629_N03	-3.02947	7.89857
Ovary_AN65#Ovary_AN65_BC04340_N03	11.9254	7.42139
Ovary_AN65#Ovary_AN65_BC02677_N01	-5.93493	7.40885
Ovary_AN65#Ovary_AN65_BC02963_N02	11.8899	7.94819
Ovary_AN65#Ovary_AN65_BC02679_N01	-2.10446	4.84973
Ovary_AN65#Ovary_AN65_BC02680_N01	11.7205	7.35215
Ovary_AN65#Ovary_AN65_BC02682_N01	11.7395	7.65938
Ovary_AN65#Ovary_AN65_BC02683_N01	-6.16246	7.05089
Ovary_AN65#Ovary_AN65_BC04412_N03	11.6574	7.7527
Ovary_AN65#Ovary_AN65_BC03879_N02	4.92402	8.56082
Ovary_AN65#Ovary_AN65_BC02685_N01	5.42287	8.64842
Ovary_AN65#Ovary_AN65_BC04419_N03	12.4334	7.94925
Ovary_AN65#Ovary_AN65_BC04396_N03	-2.70764	4.82253
Ovary_AN65#Ovary_AN65_BC03242_N02	-5.42923	7.11184
Ovary_AN65#Ovary_AN65_BC04046_N02	4.2025	7.15557
Ovary_AN65#Ovary_AN65_BC03834_N02	1.37294	0.561398
Ovary_AN65#Ovary_AN65_BC03492_N02	12.4292	7.62599
Ovary_AN65#Ovary_AN65_BC04395_N02	-2.18247	5.55507
Ovary_AN65#Ovary_AN65_BC02970_N02	12.2461	7.22271
Ovary_AN65#Ovary_AN65_BC03920_N02	11.8719	8.31831
Ovary_AN65#Ovary_AN65_BC02690_N01	-4.97919	6.87724
Ovary_AN65#Ovary_AN65_BC02692_N01	-5.85002	6.83985
Ovary_AN65#Ovary_AN65_BC03681_N02	11.6178	7.84584
Ovary_AN65#Ovary_AN65_BC02693_N01	12.2076	7.69667
Ovary_AN65#Ovary_AN65_BC02957_N02	-5.47401	7.08911
Ovary_AN65#Ovary_AN65_BC02696_N01	11.4447	8.01767
Ovary_AN65#Ovary_AN65_BC03557_N02	-2.26576	8.24499
Ovary_AN65#Ovary_AN65_BC02934_N02	11.604	7.8156
Ovary_AN65#Ovary_AN65_BC02697_N01	11.4597	7.56884
Ovary_AN65#Ovary_AN65_BC02698_N01	11.5533	8.10268
Ovary_AN65#Ovary_AN65_BC02700_N01	-1.85625	5.47752
Ovary_AN65#Ovary_AN65_BC03968_N03	11.7898	7.88391
Ovary_AN65#Ovary_AN65_BC02702_N01	-2.7039	7.85271
Ovary_AN65#Ovary_AN65_BC04121_N03	1.96508	6.45083
Ovary_AN65#Ovary_AN65_BC03283_N02	5.06362	7.97947
Ovary_AN65#Ovary_AN65_BC02705_N01	0.901081	0.307359
Ovary_AN65#Ovary_AN65_BC03854_N03	4.99182	8.44436
Ovary_AN65#Ovary_AN65_BC03188_N02	11.1931	7.18573
Ovary_AN65#Ovary_AN65_BC04115_N02	1.27132	0.423402
Ovary_AN65#Ovary_AN65_BC03710_N02	-5.83894	6.9044
Ovary_AN65#Ovary_AN65_BC03259_N02	12.0232	7.70914
Ovary_AN65#Ovary_AN65_BC03644_N02	-5.19226	6.99522
Ovary_AN65#Ovary_AN65_BC03217_N02	11.5308	7.53556
Ovary_AN65#Ovary_AN65_BC04105_N02	1.94554	6.09972
Ovary_AN65#Ovary_AN65_BC02708_N01	-6.07497	7.2248
Ovary_AN65#Ovary_AN65_BC03292_N02	1.14482	0.102408
Ovary_AN65#Ovary_AN65_BC03425_N03	12.371	7.86214
Ovary_AN65#Ovary_AN65_BC04638_N03	-2.74642	4.93674
Ovary_AN65#Ovary_AN65_BC03584_N02	12.0985	8.1312
Ovary_AN65#Ovary_AN65_BC02710_N01	12.1077	7.82102
Ovary_AN65#Ovary_AN65_BC02711_N01	12.1277	8.17851
Ovary_AN65#Ovary_AN65_BC04066_N02	12.1342	8.07465
Ovary_AN65#Ovary_AN65_BC03498_N02	11.7615	7.76105
Ovary_AN65#Ovary_AN65_BC03658_N02	11.8487	8.02226
Ovary_AN65#Ovary_AN65_BC02713_N01	11.8374	7.7069
Ovary_AN65#Ovary_AN65_BC03753_N02	12.1082	7.60324
Ovary_AN65#Ovary_AN65_BC02716_N01	1.69975	0.642213
Ovary_AN65#Ovary_AN65_BC03691_N03	12.2762	7.09943
Ovary_AN65#Ovary_AN65_BC02718_N01	-2.5745	7.8213
Ovary_AN65#Ovary_AN65_BC04005_N03	11.6538	6.51913
Ovary_AN65#Ovary_AN65_BC03489_N02	-2.57167	7.98102
Ovary_AN65#Ovary_AN65_BC03816_N03	-5.71856	6.90817
Ovary_AN65#Ovary_AN65_BC02719_N01	-6.26545	7.03157
Ovary_AN65#Ovary_AN65_BC02720_N01	-2.03858	5.32607
Ovary_AN65#Ovary_AN65_BC02722_N01	-5.38371	7.00449
Ovary_AN65#Ovary_AN65_BC04370_N03	11.7685	7.76224
Ovary_AN65#Ovary_AN65_BC02725_N01	-2.79068	5.83064
Ovary_AN65#Ovary_AN65_BC03346_N02	-2.24101	5.95931
Ovary_AN65#Ovary_AN65_BC03866_N02	-3.06963	8.07595
Ovary_AN65#Ovary_AN65_BC02727_N01	-1.99583	8.39795
Ovary_AN65#Ovary_AN65_BC02729_N01	11.8575	8.04193
Ovary_AN65#Ovary_AN65_BC02965_N02	11.595	7.96961
Ovary_AN65#Ovary_AN65_BC04300_N03	-2.79935	4.93914
Ovary_AN65#Ovary_AN65_BC02730_N01	11.578	7.71081
Ovary_AN65#Ovary_AN65_BC03175_N02	12.0302	7.09209
Ovary_AN65#Ovary_AN65_BC03955_N02	11.6958	8.27989
Ovary_AN65#Ovary_AN65_BC03412_N02	-6.21635	7.5361
Ovary_AN65#Ovary_AN65_BC03226_N02	11.7243	8.12758
Ovary_AN65#Ovary_AN65_BC02733_N01	0.470813	0.248212
Ovary_AN65#Ovary_AN65_BC02735_N01	12.0999	7.83142
Ovary_AN65#Ovary_AN65_BC03817_N02	12.0021	8.05467
Ovary_AN65#Ovary_AN65_BC03731_N02	12.2926	7.49446
Ovary_AN65#Ovary_AN65_BC03992_N02	11.7984	7.38695
Ovary_AN65#Ovary_AN65_BC03579_N02	5.1885	8.41365
Ovary_AN65#Ovary_AN65_BC02737_N01	11.6902	7.93751
Ovary_AN65#Ovary_AN65_BC02739_N01	11.6727	8.01021
Ovary_AN65#Ovary_AN65_BC02740_N01	1.61263	6.92165
Ovary_AN65#Ovary_AN65_BC04101_N02	11.594	7.98038
Ovary_AN65#Ovary_AN65_BC02741_N01	10.986	7.02556
Ovary_AN65#Ovary_AN65_BC04586_N03	11.608	7.54497
Ovary_AN65#Ovary_AN65_BC04020_N02	-2.09741	6.43044
Ovary_AN65#Ovary_AN65_BC02745_N01	-2.64873	4.87195
Ovary_AN65#Ovary_AN65_BC02746_N01	12.2825	7.84991
Ovary_AN65#Ovary_AN65_BC04158_N02	5.17042	7.96561
Ovary_AN65#Ovary_AN65_BC04518_N03	-1.98817	5.75281
Ovary_AN65#Ovary_AN65_BC04443_N03	-5.94132	6.89672
Ovary_AN65#Ovary_AN65_BC03524_N02	11.4126	6.77863
Ovary_AN65#Ovary_AN65_BC02753_N01	11.3383	6.85285
Ovary_AN65#Ovary_AN65_BC03735_N02	0.974321	0.966332
Ovary_AN65#Ovary_AN65_BC03810_N02	-5.66571	7.02043
Ovary_AN65#Ovary_AN65_BC04610_N03	-6.19413	7.04885
Ovary_AN65#Ovary_AN65_BC03261_N02	-5.35638	6.99046
Ovary_AN65#Ovary_AN65_BC02757_N01	11.8422	7.86622
Ovary_AN65#Ovary_AN65_BC02759_N01	11.2732	6.77198
Ovary_AN65#Ovary_AN65_BC02760_N01	11.7966	8.02987
Ovary_AN65#Ovary_AN65_BC04035_N02	12.2683	7.78971
Ovary_AN65#Ovary_AN65_BC02763_N01	11.9245	7.41571
Ovary_AN65#Ovary_AN65_BC03599_N03	11.4917	7.49836
Ovary_AN65#Ovary_AN65_BC03677_N02	11.9785	7.66068
Ovary_AN65#Ovary_AN65_BC03278_N02	11.753	7.97306
Ovary_AN65#Ovary_AN65_BC03676_N02	-6.20577	6.9752
Ovary_AN65#Ovary_AN65_BC02764_N01	-5.34442	7.29408
Ovary_AN65#Ovary_AN65_BC03626_N02	0.458257	1.45351
Ovary_AN65#Ovary_AN65_BC04484_N03	11.6774	7.90086
Ovary_AN65#Ovary_AN65_BC04804_N04	9.8448	7.25428
Ovary_AN65#Ovary_AN65_BC02769_N01	12.5812	7.93748
Ovary_AN65#Ovary_AN65_BC02770_N01	-4.68517	7.01182
Ovary_AN65#Ovary_AN65_BC02771_N01	11.5722	7.61958
Ovary_AN65#Ovary_AN65_BC02773_N01	-1.93036	5.50315
Ovary_AN65#Ovary_AN65_BC04327_N03	-2.60376	5.05217
Ovary_AN65#Ovary_AN65_BC02775_N01	-6.12243	7.20496
Ovary_AN65#Ovary_AN65_BC03664_N02	12.3538	8.06016
Ovary_AN65#Ovary_AN65_BC02776_N01	11.8658	7.28668
Ovary_AN65#Ovary_AN65_BC02777_N01	-5.7053	7.28175
Ovary_AN65#Ovary_AN65_BC02778_N01	12.2619	7.59516
Ovary_AN65#Ovary_AN65_BC03131_N02	-2.77137	8.04106
Ovary_AN65#Ovary_AN65_BC04273_N03	12.4657	7.88025
Ovary_AN65#Ovary_AN65_BC02783_N01	12.0533	7.92245
Ovary_AN65#Ovary_AN65_BC03652_N02	-2.82696	5.1558
Ovary_AN65#Ovary_AN65_BC02784_N01	11.8355	7.71099
Ovary_AN65#Ovary_AN65_BC02785_N01	3.42456	5.79499
Ovary_AN65#Ovary_AN65_BC04350_N03	11.6467	7.59063
Ovary_AN65#Ovary_AN65_BC02787_N01	-2.69161	8.02828
Ovary_AN65#Ovary_AN65_BC03568_N02	11.848	8.10276
Ovary_AN65#Ovary_AN65_BC03571_N02	11.1916	6.75947
Ovary_AN65#Ovary_AN65_BC03088_N02	11.9726	7.64959
Ovary_AN65#Ovary_AN65_BC02788_N01	12.273	7.67889
Ovary_AN65#Ovary_AN65_BC02792_N01	0.582699	0.400607
Ovary_AN65#Ovary_AN65_BC02794_N01	-4.51063	6.69756
Ovary_AN65#Ovary_AN65_BC02795_N01	12.0906	7.98657
Ovary_AN65#Ovary_AN65_BC02797_N01	-1.88046	5.34655
Ovary_AN65#Ovary_AN65_BC02798_N01	5.20551	8.53171
Ovary_AN65#Ovary_AN65_BC02801_N01	-2.71642	7.56449
Ovary_AN65#Ovary_AN65_BC03344_N02	12.0898	7.64351
Ovary_AN65#Ovary_AN65_BC03510_N02	-1.9897	5.26009
Ovary_AN65#Ovary_AN65_BC02802_N01	11.5659	8.20528
Ovary_AN65#Ovary_AN65_BC02804_N01	4.93659	8.1746
Ovary_AN65#Ovary_AN65_BC04089_N02	11.5154	7.79382
Ovary_AN65#Ovary_AN65_BC04128_N02	1.34034	0.461986
Ovary_AN65#Ovary_AN65_BC04642_N04	-6.34327	7.20947
Ovary_AN65#Ovary_AN65_BC04532_N03	12.1373	7.85964
Ovary_AN65#Ovary_AN65_BC02807_N01	-2.80338	8.01691
Ovary_AN65#Ovary_AN65_BC04635_N04	11.9987	7.64076
Ovary_AN65#Ovary_AN65_BC04374_N03	-6.13225	7.19247
Ovary_AN65#Ovary_AN65_BC03812_N03	11.6792	7.39067
Ovary_AN65#Ovary_AN65_BC02809_N01	11.1195	6.67055
Ovary_AN65#Ovary_AN65_BC02811_N01	11.5887	7.72505
Ovary_AN65#Ovary_AN65_BC04052_N02	-6.24293	7.41498
Ovary_AN65#Ovary_AN65_BC02813_N01	0.983579	0.425119
Ovary_AN65#Ovary_AN65_BC02814_N01	-2.16928	8.05088
Ovary_AN65#Ovary_AN65_BC02815_N01	-2.84738	7.82029
Ovary_AN65#Ovary_AN65_BC02816_N01	11.824	7.85663
Ovary_AN65#Ovary_AN65_BC03163_N02	1.28326	5.7853
Ovary_AN65#Ovary_AN65_BC04598_N03	0.816082	0.662768
Ovary_AN65#Ovary_AN65_BC04285_N02	-2.17831	8.17743
Ovary_AN65#Ovary_AN65_BC04428_N03	11.6621	7.62492
Ovary_AN65#Ovary_AN65_BC04343_N03	-4.07384	6.90858
Ovary_AN65#Ovary_AN65_BC04556_N02	11.7959	7.81722
Ovary_AN65#Ovary_AN65_BC04771_N04	11.6371	7.81545
Ovary_AN65#Ovary_AN65_BC03871_N03	-2.74273	7.94341
Ovary_AN65#Ovary_AN65_BC05651_N05	12.1713	7.88117
Ovary_AN65#Ovary_AN65_BC03792_N03	-6.16679	7.27507
Ovary_AN65#Ovary_AN65_BC03983_N02	1.78142	0.166532
Ovary_AN65#Ovary_AN65_BC02964_N02	12.14	7.83741
Ovary_AN65#Ovary_AN65_BC04243_N02	11.7276	8.18451
Ovary_AN65#Ovary_AN65_BC04023_N02	11.9785	8.13221
Ovary_AN65#Ovary_AN65_BC02825_N01	-5.43858	7.08448
Ovary_AN65#Ovary_AN65_BC03422_N02	12.1012	7.51817
Ovary_AN65#Ovary_AN65_BC02830_N01	11.6151	6.2856
Ovary_AN65#Ovary_AN65_BC02832_N01	-2.68645	7.65841
Ovary_AN65#Ovary_AN65_BC04342_N04	12.0455	7.94158
[truncated: 113,726 more rows]
