# Supplementary material for: Single-nucleus multiple-organ chromatin accessibility landscape in the adult rat
Source: Gigascience. 2026 Feb 3;15:giag013. doi: 10.1093/gigascience/giag013 (PMC12954174; doi:10.1093/gigascience/giag013)
Supplement: giag013_Supplemental_Files [file giag013_supplemental_files.zip › Data S3.xlsx]

## Sheet: 03.Top20_genes_by_cell_type
Table name	Descriptions
Data S3	a data frame contains information about top20 genes identified for each cell subtype using function getMarkerFeatures and getMarkers within ArchR project. 1. group: A unique identifier of cell subtypes in the dataset. 2. Cell_subtypes: The specific cell subtype within the broader group for which the marker gene is a significant marker. 3. seqnames: The chromosome on which the marker gene is locat…
group	group_name	seqnames	start	end	strand	name	idx	Log2FC	FDR	MeanDiff
1	Acinar	chr1	279867034	279882663	1	Pnliprp1	2275	6.61277	1.22774e-152	7.89887
1	Acinar	chr1	279896973	279927600	1	Pnliprp2	2276	6.11381	3.86909e-152	5.99875
1	Acinar	chr2	216382260	216373674	2	Amy2a3	851	5.27092	3.344e-145	3.46804
1	Acinar	chr14	59611434	59619783	1	Cckar	271	4.56439	1.04029e-136	5.32597
1	Acinar	chr5	160383782	160374031	2	Cela2a	884	5.3857	3.00113e-136	8.02777
1	Acinar	chr17	86199623	86201477	1	Ptf1a	461	4.60013	3.31626e-135	6.53838
1	Acinar	chr1	279798187	279811372	1	Pnlip	2274	5.55182	5.00871e-134	4.59259
1	Acinar	chr1	54136967	54127170	2	Smok2a	214	3.28121	1.28069e-121	2.98549
1	Acinar	chr4	69268336	69264628	2	Prss3b	316	5.12272	7.69859e-121	4.40389
1	Acinar	chr2	105089682	105059295	2	Cpb1	288	6.07448	2.31011e-120	3.74427
1	Acinar	chr7	142318621	142305337	2	Cela1	1010	4.58855	6.76765e-119	9.08506
1	Acinar	chr15	33428942	33369245	2	Slc7a8	191	2.91808	1.31463e-113	4.72271
1	Acinar	chr3	7141522	7134021	2	Cel	120	4.72747	2.57483e-112	5.70994
1	Acinar	chr6	24160011	24183813	1	Lbh	88	2.52547	2.49024e-104	3.84424
1	Acinar	chr5	155772040	155763877	2	Cela3b	816	3.29554	6.86577e-103	5.32625
1	Acinar	chr19	43911020	43906344	2	Ctrb1	315	4.16193	6.29845e-98	5.97358
1	Acinar	chr20	5806077	5803447	2	Clps	247	4.55036	2.07729e-96	4.43214
1	Acinar	chr2	263895205	263978968	1	Ptger3	1033	3.13945	5.62802e-96	1.9182
1	Acinar	chr14	113101078	113101179	1	Mir216b	508	3.91073	7.21546e-96	2.86773
1	Acinar	chr1	201894970	201881846	2	Cuzd1	1535	5.09652	2.05976e-95	2.51703
2	Ascending_LOH	chr3	117421604	117498360	1	Slc12a1	931	4.52874	1.77954e-121	4.59806
2	Ascending_LOH	chr8	33490306	33519116	1	Kcnj1	201	3.5123	9.49907e-103	2.93801
2	Ascending_LOH	chr8	49710477	49716955	1	Fxyd2	366	2.93768	4.2353e-88	5.28557
2	Ascending_LOH	chr1	146556143	146399217	2	Arnt2	974	2.46054	1.00435e-86	3.11611
2	Ascending_LOH	chr11	32229366	32231801	1	Slc5a3	75	2.4796	1.25842e-82	4.30184
2	Ascending_LOH	chr7	145174756	145172496	2	Glycam1	1089	3.75469	2.4452e-81	2.64607
2	Ascending_LOH	chr7	145154131	145146480	2	Ppp1r1a	1088	3.5531	4.39095e-81	3.91829
2	Ascending_LOH	chr5	155204434	155024478	2	Ephb2	809	2.75824	1.49001e-80	3.2367
2	Ascending_LOH	chr1	31777070	31734327	2	Slc9a3	117	3.05662	1.7065e-80	2.18355
2	Ascending_LOH	chr9	49478940	49482246	1	Pou3f3	258	3.12243	3.85526e-79	2.24164
2	Ascending_LOH	chr2	117993604	117396086	2	Mecom	317	1.74776	6.6535e-79	4.87427
2	Ascending_LOH	chr5	172078690	172077290	2	Actrt2	980	2.80831	9.32941e-78	4.89286
2	Ascending_LOH	chr1	264504591	264583329	1	Pax2	2184	2.46637	1.03185e-77	1.93018
2	Ascending_LOH	chr7	145450301	144307562	2	Calcoco1	1064	1.62342	1.03185e-77	7.03907
2	Ascending_LOH	chr7	145472893	144345120	2	Cistr	1065	1.62374	1.03185e-77	7.04193
2	Ascending_LOH	chr11	34315739	34355183	1	Sim2	92	2.61909	8.92488e-74	2.08822
2	Ascending_LOH	chr7	119820540	119845003	1	Cyth4	747	2.60209	6.86371e-73	2.97033
2	Ascending_LOH	chr1	189199368	189186028	2	Umod	1383	4.13912	4.3577e-71	2.20013
2	Ascending_LOH	chr14	77837073	78097584	1	Stk32b	320	2.83049	4.85256e-70	1.88736
2	Ascending_LOH	chr9	25410669	25440416	1	Tfap2b	170	2.98753	5.75975e-69	1.73049
3	AT1	chr14	84306466	84317216	1	Sec14l3	398	4.02819	2.80917e-88	5.16451
3	AT1	chr4	168832937	168851650	1	Gprc5a	964	3.83007	1.14537e-84	4.11417
3	AT1	chr6	77421286	77418096	2	Nkx2-1	290	4.1467	1.86469e-70	3.83089
3	AT1	chr9	19372673	19121676	2	Clic5	144	2.74287	1.97653e-69	3.16538
3	AT1	chr10	45638035	45598901	2	Wnt3a	465	3.86034	4.80298e-69	2.4596
3	AT1	chr2	21698937	21460041	2	Rasgrf2	36	3.06109	2.88848e-68	2.86138
3	AT1	chr4	168775134	168787594	1	Ddx47	963	3.21012	3.11719e-68	2.86808
3	AT1	chr10	5433248	5467840	1	Emp2	35	2.74171	3.70912e-68	2.56302
3	AT1	chr8	107952530	107934859	2	Cldn18	719	3.75914	5.57331e-68	2.24002
3	AT1	chr2	26011429	25738514	2	Arhgef28	63	1.94915	4.90045e-65	4.14467
3	AT1	chr10	5353007	5389684	1	Tekt5	34	2.70964	6.12917e-65	1.71183
3	AT1	chr9	100306829	100297322	2	Mab21l4	561	3.1684	6.50027e-65	4.30952
3	AT1	chr6	77243677	77226439	2	Mbip	289	2.54556	1.53455e-64	1.62216
3	AT1	chr5	161981441	161947137	2	Pdpn	890	3.97491	5.4549e-64	2.36907
3	AT1	chr4	123040609	122994425	2	Wnt7a	617	3.20352	4.41626e-62	2.05097
3	AT1	chr7	23403896	23808602	1	Syn3	298	2.01539	3.83637e-59	4.7035
3	AT1	chr4	17594598	17316925	2	Sema3e	94	2.72402	9.06732e-58	2.12632
3	AT1	chr4	150244380	150202174	2	Ret	744	2.76198	3.2411e-56	2.59957
3	AT1	chr15	86243148	86457739	1	Lmo7	457	2.0057	5.68079e-55	3.63474
3	AT1	chr7	23594133	23544207	2	Timp3	299	2.20877	2.50135e-54	3.46187
4	AT2	chr6	77243677	77226439	2	Mbip	289	3.36512	6.3862e-103	2.51912
4	AT2	chr16	18736154	18742193	1	Mbl1	101	3.30326	1.95947e-86	3.05708
4	AT2	chr8	107952530	107934859	2	Cldn18	719	3.72144	2.16914e-80	2.23445
4	AT2	chr2	183487820	183450611	2	Fhdc1	503	2.40428	6.494e-79	2.68401
4	AT2	chr4	100166896	100175938	1	Sftpb	485	2.8547	3.87501e-77	3.90549
4	AT2	chr6	77421286	77418096	2	Nkx2-1	290	3.65494	1.33209e-76	3.24092
4	AT2	chr11	35568182	35585390	1	Kcnj15	99	2.55805	1.92376e-76	2.66443
4	AT2	chr4	150244380	150202174	2	Ret	744	2.84978	1.06978e-73	2.75199
4	AT2	chr16	18766100	18753535	2	Sftpd	102	3.06175	7.91051e-70	1.98543
4	AT2	chr7	60341264	60335968	2	Lyz2	444	3.77093	1.46359e-68	2.36984
4	AT2	chr8	132189388	132167247	2	Zdhhc3	956	3.49485	5.9218e-68	2.31612
4	AT2	chr10	88060560	88055843	2	Krt19	1091	3.54445	3.03196e-66	2.6437
4	AT2	chr2	225310686	225322281	1	F3	882	2.22598	6.10008e-66	2.69825
4	AT2	chr16	18716019	18719404	1	Sftpa1	100	4.11383	1.38665e-64	2.40478
4	AT2	chr2	205160410	205202773	1	Tspan2	752	2.47323	2.75874e-63	2.06835
4	AT2	chr1	33910912	33916741	1	Irx1	132	2.5001	3.16989e-62	2.42467
4	AT2	chr9	100306829	100297322	2	Mab21l4	561	3.03656	1.42061e-61	2.97681
4	AT2	chr1	47331412	47287872	2	Ezr	176	2.06317	1.44252e-60	2.79822
4	AT2	chr1	100577497	100589802	1	Napsa	733	3.11077	2.02706e-60	2.30409
4	AT2	chr13	34885485	34829021	2	Gli2	31	2.12107	8.0845e-60	1.26822
5	Cardiac_Endothelial	chr18	65285320	65507979	1	Tcf4	336	1.98372	2.27941e-58	3.53936
5	Cardiac_Endothelial	chr10	23661013	24049859	1	Ebf1	248	2.20743	3.84627e-58	3.04034
5	Cardiac_Endothelial	chr9	20195566	20094536	2	Adgrf5	153	2.92223	5.09954e-55	2.18691
5	Cardiac_Endothelial	chr11	35749484	35646515	2	Erg	100	2.23023	3.43371e-53	1.84775
5	Cardiac_Endothelial	chr15	13633839	12926056	2	Ptprg	61	1.67431	3.43371e-53	4.69086
5	Cardiac_Endothelial	chr6	56625768	56689195	1	Meox2	247	3.13369	5.77484e-53	1.44464
5	Cardiac_Endothelial	chr14	34727677	34787126	1	Kdr	203	2.25566	5.90793e-51	1.54441
5	Cardiac_Endothelial	chr8	33661049	33543220	2	Fli1	202	2.03481	5.58205e-49	2.15707
5	Cardiac_Endothelial	chr4	58875753	58829058	2	Podxl	258	2.19512	7.29405e-49	1.18177
5	Cardiac_Endothelial	chr4	123800685	123837746	1	C4h3orf20	627	1.89041	1.52149e-45	0.863465
5	Cardiac_Endothelial	chr4	85551503	85563683	1	Aqp1	430	2.23731	1.81326e-44	2.38274
5	Cardiac_Endothelial	chr19	61332351	61484110	1	Nrp1	443	2.18742	2.07972e-44	2.29109
5	Cardiac_Endothelial	chr3	147643250	147649510	1	Tcf15	1122	2.89392	2.21617e-44	2.1565
5	Cardiac_Endothelial	chr19	1074333	1025122	2	Cdh5	18	2.38213	3.4553e-43	1.2148
5	Cardiac_Endothelial	chr1	42121572	42132131	1	Myct1	153	2.97083	6.06048e-43	1.46524
5	Cardiac_Endothelial	chr7	59039717	59325924	1	Ptprr	433	1.63615	1.20302e-42	1.68594
5	Cardiac_Endothelial	chr14	114692764	114518811	2	Sptbn1	520	1.52535	4.00737e-42	2.77434
5	Cardiac_Endothelial	chr5	113725717	113852799	1	Tek	398	2.07855	6.02375e-40	1.29547
5	Cardiac_Endothelial	chr18	57245699	57127982	2	Ablim3	293	2.20436	1.96031e-39	2.06239
5	Cardiac_Endothelial	chr14	112946204	112719482	2	Ccdc85a	507	2.4953	7.44048e-39	1.57696
6	Cardiac_Macrophage	chr8	49573710	49560181	2	Il10ra	363	2.59734	7.1929e-44	2.52722
6	Cardiac_Macrophage	chr4	157009674	156403016	2	Pex5	800	2.39042	3.13188e-41	1.86773
6	Cardiac_Macrophage	chr4	156752093	156785467	1	Cd163	804	3.74362	1.03562e-36	1.28588
6	Cardiac_Macrophage	chr17	81352700	81433743	1	Mrc1	445	2.8209	1.78897e-34	1.39064
6	Cardiac_Macrophage	chr10	54086843	54240798	1	Gas7	542	2.14743	1.84019e-33	1.819
6	Cardiac_Macrophage	chr1	227240419	227769322	1	Ms4a6bl1	1938	2.21697	7.9446e-33	2.20345
6	Cardiac_Macrophage	chr8	33661049	33543220	2	Fli1	202	1.96908	1.2352e-31	1.86944
6	Cardiac_Macrophage	chr8	133002201	132996646	2	Ccr1	969	3.83805	1.37744e-31	1.61739
6	Cardiac_Macrophage	chr13	89975405	89990731	1	Cd244l1	369	3.05047	1.03099e-30	1.45935
6	Cardiac_Macrophage	chr10	103590607	103581384	2	Cd300le	1286	3.72228	1.50169e-30	1.721
6	Cardiac_Macrophage	chr20	30263758	29857018	2	Cdh23	427	1.74642	3.26505e-30	2.28413
6	Cardiac_Macrophage	chr13	55173707	55061561	2	Ptprc	169	2.57332	6.62412e-29	1.21305
6	Cardiac_Macrophage	chr10	103481071	103471082	2	Cd300lb	1285	3.81001	1.16239e-28	1.35941
6	Cardiac_Macrophage	chr17	28504650	28680015	1	F13a1	194	2.70302	2.19205e-28	0.976191
6	Cardiac_Macrophage	chr1	2627475	2333823	2	Ust	14	2.02147	8.38191e-28	2.11107
6	Cardiac_Macrophage	chr1	227649625	227661113	1	Ms4a4c	1942	3.09424	1.13491e-27	0.87613
6	Cardiac_Macrophage	chr10	45893018	45917287	1	Nlrp3	472	3.40839	1.51487e-27	1.29516
6	Cardiac_Macrophage	chr15	4748242	4853555	1	Gng2	31	2.19578	3.76581e-27	1.58047
6	Cardiac_Macrophage	chr20	27782428	27703743	2	Dse	410	2.51604	5.43772e-27	1.40737
6	Cardiac_Macrophage	chr13	91872953	91843363	2	Cadm3	407	2.49731	1.18929e-26	1.03691
7	Cardiac_Neural_associated_cell	chr16	77152823	78850222	1	Csmd1	420	2.32239	1.58211e-24	6.39194
7	Cardiac_Neural_associated_cell	chr20	33772314	34420831	1	Slc35f1	468	3.07783	1.52725e-21	3.64543
7	Cardiac_Neural_associated_cell	chr3	52849911	52775779	2	Scn7a	349	4.69883	5.3988e-20	1.95357
7	Cardiac_Neural_associated_cell	chr5	143500441	143715546	1	Grik3	636	3.45831	7.32509e-20	2.3549
7	Cardiac_Neural_associated_cell	chr10	54086843	54240798	1	Gas7	542	2.77398	2.30523e-19	2.68437
7	Cardiac_Neural_associated_cell	chr15	52557607	52648973	1	Gfra2	398	2.97321	3.11292e-18	1.96579
7	Cardiac_Neural_associated_cell	chr3	28627084	29236225	1	Arhgap15	284	2.83274	1.08052e-17	3.77836
7	Cardiac_Neural_associated_cell	chr7	57679795	57253023	2	Trhde	427	3.34368	1.12671e-17	2.88079
7	Cardiac_Neural_associated_cell	chr17	77918210	77642302	2	Frmd4a	423	1.95499	1.83486e-17	3.41816
7	Cardiac_Neural_associated_cell	chr3	6430591	6578876	1	Col5a1	114	2.26386	5.41206e-17	2.3327
7	Cardiac_Neural_associated_cell	chr14	70780605	71111577	1	Ldb2	297	2.66367	7.07233e-17	2.62828
7	Cardiac_Neural_associated_cell	chrX	29648403	29607075	2	Gpm6b	136	3.90142	3.76221e-16	1.45951
7	Cardiac_Neural_associated_cell	chr1	270472866	269973351	2	Sorcs1	2242	2.74392	1.24435e-15	2.02705
7	Cardiac_Neural_associated_cell	chr13	85818473	85868544	1	Rxrg	324	2.82511	3.98948e-15	1.29281
7	Cardiac_Neural_associated_cell	chr10	49472520	49506473	1	Tekt3	524	3.03861	5.36695e-15	0.845108
7	Cardiac_Neural_associated_cell	chr20	54517691	53791428	2	Grik2	534	2.79747	6.87943e-15	3.17798
7	Cardiac_Neural_associated_cell	chr7	120403523	120393254	2	Sox10	765	1.93383	9.01846e-15	3.67834
7	Cardiac_Neural_associated_cell	chr2	213072470	212696624	2	Ntng1	848	3.23394	1.03847e-14	2.00657
7	Cardiac_Neural_associated_cell	chr5	75676584	75557042	2	Lpar1	299	4.28879	1.66495e-14	1.79585
7	Cardiac_Neural_associated_cell	chr5	75392790	75498694	1	Musk	298	2.90437	2.51019e-14	1.42036
8	Cardiac_NK_cell	chr4	165361623	162712869	2	Ly49i7	877	2.20476	1.35954e-62	12.4294
8	Cardiac_NK_cell	chr14	91782354	91867424	1	Ikzf1	460	3.12975	8.78154e-59	4.34732
8	Cardiac_NK_cell	chr7	107634287	107585055	2	Sla	630	3.36288	1.15195e-42	3.17779
8	Cardiac_NK_cell	chr3	163477822	163329580	2	Prex1	1319	2.15039	4.42114e-39	4.04482
8	Cardiac_NK_cell	chr1	47502020	47493990	2	Tagap	177	2.72822	1.07251e-38	3.00465
8	Cardiac_NK_cell	chr7	119716238	119701367	2	Il2rb	742	3.68239	1.71167e-38	3.41739
8	Cardiac_NK_cell	chr13	55173707	55061561	2	Ptprc	169	3.20911	6.0839e-38	2.77537
8	Cardiac_NK_cell	chr4	163049065	163041147	2	Cd69	881	2.25971	1.00101e-36	3.08007
8	Cardiac_NK_cell	chr10	86509454	86421582	2	Ikzf3	1050	2.62157	1.59838e-36	2.54434
8	Cardiac_NK_cell	chr5	153507089	153531137	1	Runx3	781	2.69798	1.59838e-36	2.30172
8	Cardiac_NK_cell	chr2	55891542	55981400	1	Fyb1	177	2.90471	2.87787e-36	1.93318
8	Cardiac_NK_cell	chr7	100382897	100381164	2	LOC500876	613	3.09171	2.87787e-36	2.00378
8	Cardiac_NK_cell	chr6	131926272	131834097	2	Bcl11b	562	2.57217	9.12735e-36	2.51265
8	Cardiac_NK_cell	chr18	25749104	25965918	1	Camk4	85	3.20075	2.03471e-35	2.10856
8	Cardiac_NK_cell	chr13	79705705	79698445	2	Faslg	269	3.64951	3.13321e-35	2.92796
8	Cardiac_NK_cell	chr15	38709985	38647772	2	Phf11	286	4.13433	3.13881e-35	1.98765
8	Cardiac_NK_cell	chr7	107467260	107652897	1	Tg	629	2.64045	6.88195e-35	2.67646
8	Cardiac_NK_cell	chr9	47185303	47217403	1	Il18r1	251	4.21066	8.11742e-35	1.86532
8	Cardiac_NK_cell	chr13	92006820	91995940	2	RGD1562462	408	2.91776	3.56492e-34	1.30166
8	Cardiac_NK_cell	chr4	163358476	163369925	1	Klrd1	893	5.79833	1.70749e-33	1.94569
9	Cardiac_Pericyte	chr13	87966820	88002831	1	Rgs5	328	4.17676	7.46294e-91	2.94595
9	Cardiac_Pericyte	chr10	23661013	24049859	1	Ebf1	248	2.7008	1.72871e-85	4.25595
9	Cardiac_Pericyte	chr4	175431904	175700238	1	Pde3a	994	2.87143	8.95092e-81	3.54796
9	Cardiac_Pericyte	chr15	43905099	44103742	1	Ebf2	323	2.84515	1.55902e-78	3.9135
9	Cardiac_Pericyte	chr15	6587367	6200826	2	Zfp385d	42	2.79883	1.17433e-76	3.2945
9	Cardiac_Pericyte	chr4	176928540	176806122	2	Abcc9	1010	3.10815	3.42263e-76	3.41943
9	Cardiac_Pericyte	chr1	250300952	248982039	2	Prkg1	2075	2.2709	3.73608e-75	4.24252
9	Cardiac_Pericyte	chr9	54558202	54766054	1	Myo1b	289	2.44085	8.63798e-75	3.93125
9	Cardiac_Pericyte	chr18	56364677	56406381	1	Pdgfrb	278	3.19048	2.15886e-74	3.83384
9	Cardiac_Pericyte	chr9	62016112	62349244	1	Plcl1	306	2.61698	1.27406e-72	4.21364
9	Cardiac_Pericyte	chr16	58731673	58729775	2	LOC688765	297	2.77744	1.06879e-69	3.11405
9	Cardiac_Pericyte	chr10	72756548	73271851	1	Bcas3	898	1.95712	3.21117e-69	5.6273
9	Cardiac_Pericyte	chr16	9092307	9172855	1	Vstm4	67	3.89442	2.82952e-68	2.61739
9	Cardiac_Pericyte	chr17	83221827	83610273	1	Plxdc2	452	2.52181	4.57091e-68	3.52071
9	Cardiac_Pericyte	chr2	142262236	142461980	1	Lhfpl6	381	2.66224	8.56463e-65	2.99163
9	Cardiac_Pericyte	chr19	33928356	33991703	1	Ednra	205	2.78898	6.47883e-64	2.13932
9	Cardiac_Pericyte	chr1	257157264	257464188	1	Plce1	2124	2.69014	1.17384e-62	2.96513
9	Cardiac_Pericyte	chr4	151269159	150641066	2	Cacna1c	747	1.88945	2.44439e-61	4.15773
9	Cardiac_Pericyte	chr8	15011596	14417043	2	Fat3	61	2.67916	1.56594e-60	3.40219
9	Cardiac_Pericyte	chr20	14282873	14265251	2	Adora2a	369	3.67877	9.7682e-60	2.74803
10	Cardiac_Stromal	chr8	24369916	24615479	1	Bmper	173	2.998	9.81373e-82	3.45899
10	Cardiac_Stromal	chr20	12773520	12801179	1	Col6a2	343	3.26495	9.88134e-72	2.34975
10	Cardiac_Stromal	chr14	80248140	80276534	1	Htra3	339	2.97371	3.10072e-71	2.89059
10	Cardiac_Stromal	chr20	18780605	18938511	1	Bicc1	381	2.46758	3.74217e-68	3.46458
10	Cardiac_Stromal	chr3	117765286	117570376	2	Fbn1	933	2.44678	3.1937e-67	2.432
10	Cardiac_Stromal	chr5	127571114	127616033	1	Slc1a7	464	3.16355	8.74903e-67	2.96476
10	Cardiac_Stromal	chr2	204886202	204939523	1	Ngf	751	2.88613	2.12177e-65	1.76942
10	Cardiac_Stromal	chr1	56683571	56653929	2	Thbs2	219	3.28118	1.67056e-64	2.22407
10	Cardiac_Stromal	chr18	74941389	74508070	2	Slc14a2	373	2.21964	1.28032e-63	3.05524
10	Cardiac_Stromal	chr3	6430591	6578876	1	Col5a1	114	2.31015	5.96556e-62	2.63692
10	Cardiac_Stromal	chr10	82745801	82762790	1	Col1a1	971	3.25337	2.77689e-61	2.61618
10	Cardiac_Stromal	chr10	36098051	36301775	1	Adamts2	330	2.30305	2.33395e-60	3.07926
10	Cardiac_Stromal	chr6	98284361	98367101	1	Rhoj	358	2.77391	2.39999e-58	2.24262
10	Cardiac_Stromal	chr5	118892874	119239528	1	Ror1	418	2.32759	6.25246e-58	3.11107
10	Cardiac_Stromal	chr9	97772224	97782055	1	Cops8	523	1.96291	1.28817e-56	2.11243
10	Cardiac_Stromal	chr1	163445568	163457426	1	Lrrc32	1043	2.38642	1.6245e-55	2.55541
10	Cardiac_Stromal	chr17	54714914	54656627	2	Zeb1	342	2.41164	2.1822e-53	1.28922
10	Cardiac_Stromal	chr1	144238958	144561065	1	Adamtsl3	963	2.58055	6.82244e-53	2.24685
10	Cardiac_Stromal	chr5	62840360	62950240	1	Col15a1	245	2.91257	1.27903e-52	0.730494
10	Cardiac_Stromal	chr14	3506416	3680508	1	Tgfbr3	36	1.76329	1.63803e-52	3.48343
11	Cardiomyocyte	chr17	66130712	65533998	2	Ryr2	369	4.76152	1.55432e-147	17.044
11	Cardiomyocyte	chr15	33629592	33605653	2	Myh6	200	5.6006	1.73789e-130	6.67268
11	Cardiomyocyte	chr15	33656089	33634422	2	Myh7	203	4.78404	3.34481e-125	4.93112
11	Cardiomyocyte	chr4	151269159	150641066	2	Cacna1c	747	2.95273	1.20398e-116	7.68567
11	Cardiomyocyte	chr9	49950071	49921053	2	Fhl2	263	3.32277	1.94117e-111	4.57605
11	Cardiomyocyte	chr15	33613533	33613451	2	Mir208a	202	6.25971	1.01418e-108	7.67231
11	Cardiomyocyte	chr13	52667969	52680990	1	Tnnt2	155	3.80995	7.51502e-103	5.3874
11	Cardiomyocyte	chr15	33639621	33639510	2	Mir208b	204	4.38725	7.72852e-98	4.99008
11	Cardiomyocyte	chr12	39553903	39603326	1	Atp2a2	348	2.61698	8.36366e-91	4.30132
11	Cardiomyocyte	chr8	128266639	128169191	2	Scn5a	919	3.4383	1.7628e-88	2.16321
11	Cardiomyocyte	chr11	68842320	68695839	2	Adcy5	266	2.54112	4.51548e-88	3.28955
11	Cardiomyocyte	chr3	105512939	105507403	2	Actc1	835	4.14846	3.03272e-85	4.62694
11	Cardiomyocyte	chr12	39959065	39951863	2	Myl2	359	3.75842	7.98775e-84	3.81354
11	Cardiomyocyte	chr3	159775643	159712325	2	Jph2	1257	2.324	6.32938e-82	2.88684
11	Cardiomyocyte	chr1	274391932	274589816	1	Rbm20	2250	1.77038	8.13012e-81	4.01825
11	Cardiomyocyte	chr18	16650898	17332205	1	Fhod3	62	1.92148	2.12448e-80	4.35812
11	Cardiomyocyte	chr17	81798414	82019219	1	Cacnb2	448	2.65307	3.05324e-80	2.58858
11	Cardiomyocyte	chr17	66397647	66304531	2	Actn2	371	2.50125	2.20773e-79	2.63695
11	Cardiomyocyte	chr10	51778986	51683536	2	Myocd	529	2.66831	5.36931e-79	2.28671
11	Cardiomyocyte	chr2	207923775	208140727	1	Kcnd3	780	3.02954	2.01208e-78	2.3534
12	Connecting_Tubule	chr2	117993604	117396086	2	Mecom	317	1.85645	5.48674e-79	5.10144
12	Connecting_Tubule	chr1	100131562	100135556	1	Klk1	716	3.89272	1.15577e-78	2.59632
12	Connecting_Tubule	chr8	49710477	49716955	1	Fxyd2	366	2.93608	1.25434e-76	3.78044
12	Connecting_Tubule	chr8	33490306	33519116	1	Kcnj1	201	3.03277	7.75644e-76	2.16032
12	Connecting_Tubule	chr1	141349881	141325854	2	Rhcg	919	2.82273	1.11793e-73	2.06238
12	Connecting_Tubule	chr13	34610689	34671617	1	Tfcp2l1	30	2.14328	2.3526e-73	2.72834
12	Connecting_Tubule	chr3	9262628	9237944	2	Aif1l	158	2.01526	4.66437e-70	2.69388
12	Connecting_Tubule	chr9	47281961	47328845	1	Slc9a4	252	2.89554	2.23011e-64	1.40416
12	Connecting_Tubule	chr1	264504591	264583329	1	Pax2	2184	2.30118	6.4321e-64	1.79468
12	Connecting_Tubule	chr10	71850186	71860355	1	LOC102553190	889	2.63951	1.20218e-63	1.53825
12	Connecting_Tubule	chr9	47386581	47491812	1	Slc9a2	253	2.86822	4.10135e-63	1.55735
12	Connecting_Tubule	chr17	72430817	72450140	1	Gata3	406	2.58024	7.65537e-63	1.64734
12	Connecting_Tubule	chr1	100086520	100090406	1	Klk1c9	715	3.25039	7.79172e-63	1.60795
12	Connecting_Tubule	chr11	38103321	38063914	2	Tmprss2	116	1.93985	1.9235e-62	2.16728
12	Connecting_Tubule	chr6	132608600	132591968	2	Degs2	569	1.94262	2.53971e-62	1.87942
12	Connecting_Tubule	chr12	942974	987206	1	Kl	5	2.53972	1.26611e-61	1.29409
12	Connecting_Tubule	chr4	120156672	120157667	1	Dnajb8	595	2.57441	3.09186e-61	2.15456
12	Connecting_Tubule	chr5	126080647	126071849	2	Bsnd	441	2.50366	1.08725e-60	2.80827
12	Connecting_Tubule	chr1	52544447	52360296	2	Pde10a	200	2.35237	2.68166e-60	1.59666
12	Connecting_Tubule	chr3	120233655	120209647	2	Mal	964	2.94765	2.68626e-60	1.71491
13	Delta	chr1	102191287	102110708	2	Abcc8	812	3.3784	4.04356e-09	3.57328
13	Delta	chr3	137618891	137923385	1	Pcsk2	1058	3.25032	4.04356e-09	2.75879
13	Delta	chr5	12563429	12439234	2	St18	38	3.62854	3.79033e-08	1.50359
13	Delta	chr2	119537699	119330330	2	Pex5l	329	3.58762	6.3438e-08	1.34677
13	Delta	chr12	31393229	31605564	1	Rimbp2	291	3.12244	7.13925e-08	2.11405
13	Delta	chr3	56861440	56902139	1	Gad1	371	3.11245	7.13925e-08	1.97491
13	Delta	chr20	14619511	14594244	2	Gnaz	373	3.1481	9.17152e-08	1.64717
13	Delta	chr3	172856730	172879276	1	Edn3	1380	3.04013	2.30883e-07	0.998094
13	Delta	chr11	11585534	11062866	2	Robo2	9	2.50909	2.54004e-07	2.34055
13	Delta	chr1	78876205	78878779	1	Pnma8b	416	3.172	2.67677e-07	1.84585
13	Delta	chr3	105470475	105467480	2	Gjd2	834	2.71418	3.04207e-07	1.94268
13	Delta	chr3	177310753	177341547	1	Myt1	1436	3.91393	3.56733e-07	0.806699
13	Delta	chr6	144384773	145133034	1	Ptprn2	689	1.6568	3.56733e-07	3.03823
13	Delta	chr3	142383290	142387485	1	Foxa2	1079	1.94195	7.08546e-07	3.27792
13	Delta	chr8	63599907	63637324	1	Hcn4	501	2.78051	7.25004e-07	1.2586
13	Delta	chr5	158735702	158503091	2	Igsf21	855	2.24655	7.3722e-07	1.61747
13	Delta	chr3	177225746	177231663	1	Oprl1	1435	2.78915	1.08907e-06	0.883491
13	Delta	chr3	81814287	81852454	1	Syt13	715	2.8108	2.06814e-06	1.43743
13	Delta	chr1	100593669	100607873	1	Kcnc3	734	3.69463	2.30185e-06	1.41457
13	Delta	chr4	176506352	176445924	2	Slco1a5	1001	3.40345	3.04589e-06	0.627849
14	Distal_Convoluted_Tubule	chr19	11144641	11106033	2	Slc12a3	54	2.58493	2.62188e-111	7.75391
14	Distal_Convoluted_Tubule	chr10	71850186	71860355	1	LOC102553190	889	3.80631	3.1121e-108	3.25714
14	Distal_Convoluted_Tubule	chr8	49710477	49716955	1	Fxyd2	366	3.02963	7.18713e-100	4.88718
14	Distal_Convoluted_Tubule	chr8	33490306	33519116	1	Kcnj1	201	3.35275	2.95549e-93	2.22052
14	Distal_Convoluted_Tubule	chr2	117993604	117396086	2	Mecom	317	2.12633	6.03914e-90	5.79812
14	Distal_Convoluted_Tubule	chr18	77579969	77573702	2	Sall3	385	4.1044	1.66921e-79	2.11653
14	Distal_Convoluted_Tubule	chr17	7025014	7025089	1	Mir874	48	2.31596	1.31888e-76	4.80142
14	Distal_Convoluted_Tubule	chr5	172078690	172077290	2	Actrt2	980	2.46161	4.53963e-75	4.24296
14	Distal_Convoluted_Tubule	chr17	72430817	72450140	1	Gata3	406	2.61874	1.04824e-74	1.74785
14	Distal_Convoluted_Tubule	chr1	146556143	146399217	2	Arnt2	974	2.40315	1.24621e-74	3.33588
14	Distal_Convoluted_Tubule	chr9	49478940	49482246	1	Pou3f3	258	3.01468	1.15699e-73	2.12549
14	Distal_Convoluted_Tubule	chr9	50526811	50548056	1	Ecrg4	265	2.08763	3.71316e-71	1.99357
14	Distal_Convoluted_Tubule	chr9	25410669	25440416	1	Tfap2b	170	2.724	5.86331e-71	1.41007
14	Distal_Convoluted_Tubule	chr11	32229366	32231801	1	Slc5a3	75	2.31517	2.18567e-70	3.77408
14	Distal_Convoluted_Tubule	chr18	6474990	6374778	2	Kctd1	34	1.82528	1.27426e-67	2.04717
14	Distal_Convoluted_Tubule	chr17	72240852	72393448	1	Taf3	405	2.24889	9.72673e-66	2.08426
14	Distal_Convoluted_Tubule	chr6	132608600	132591968	2	Degs2	569	2.2036	2.7014e-65	1.80937
14	Distal_Convoluted_Tubule	chr2	204032023	204003742	2	Atp1a1	745	1.51632	9.23085e-65	2.92359
14	Distal_Convoluted_Tubule	chr5	80920621	81150953	1	Pappa	344	2.3934	9.23085e-65	1.90198
14	Distal_Convoluted_Tubule	chr3	9262628	9237944	2	Aif1l	158	1.82062	1.06745e-64	2.34697
15	DN4_thymocyte_1	chr13	34610689	34671617	1	Tfcp2l1	30	2.90108	3.78171e-108	5.04889
15	DN4_thymocyte_1	chr1	191829587	191883989	1	Scnn1b	1412	3.30068	2.17662e-71	2.29445
15	DN4_thymocyte_1	chr1	100199057	100203260	1	Klk1b3	718	3.44052	8.38728e-68	3.40673
15	DN4_thymocyte_1	chr13	52752997	52705174	2	Pkp1	156	2.9341	9.85718e-60	2.12675
15	DN4_thymocyte_1	chr7	143085833	143078996	2	Krt87	1021	2.38691	1.36704e-57	1.81051
15	DN4_thymocyte_1	chr1	191704397	191738271	1	Scnn1g	1411	2.77442	3.83892e-57	1.91727
15	DN4_thymocyte_1	chr9	18564927	18773092	1	Runx2	143	1.94213	5.6077e-56	2.40997
15	DN4_thymocyte_1	chr7	143015932	142995715	2	Krt80	1020	1.84552	2.14952e-55	3.10275
15	DN4_thymocyte_1	chr3	162357356	162470065	1	Eya2	1316	1.88282	1.40855e-54	2.24358
15	DN4_thymocyte_1	chr11	33570256	33570351	1	Mir802	83	2.49802	1.94201e-54	3.91635
15	DN4_thymocyte_1	chr18	72124957	72462293	1	Zbtb7c	360	2.41164	1.20867e-53	2.75003
15	DN4_thymocyte_1	chr1	90520012	90506697	2	Kctd15	664	2.54053	3.55751e-52	2.39732
15	DN4_thymocyte_1	chr1	100160166	100163945	1	Klk1c3	717	3.13359	1.46573e-51	1.27011
15	DN4_thymocyte_1	chr4	42693658	42860676	1	Cftr	171	2.35314	2.28381e-50	1.29899
15	DN4_thymocyte_1	chr1	274766283	274769083	1	Adra2a	2253	2.85943	1.23115e-46	2.1916
15	DN4_thymocyte_1	chr6	136720266	136754802	1	Kif26a	670	1.97399	3.29057e-46	2.2513
15	DN4_thymocyte_1	chr15	57505449	57568743	1	Siah3	415	3.24143	1.88918e-44	1.21244
15	DN4_thymocyte_1	chr13	52667969	52680990	1	Tnnt2	155	2.49185	1.17405e-42	2.19331
15	DN4_thymocyte_1	chr10	61232331	61177936	2	Rap1gap2	730	1.73552	2.94482e-41	2.32016
15	DN4_thymocyte_1	chr1	39811314	39923059	1	Ppp1r14c	144	2.50586	2.97429e-41	1.28547
16	DN4_thymocyte_2	chr13	34610689	34671617	1	Tfcp2l1	30	2.97229	1.1658e-83	6.14534
16	DN4_thymocyte_2	chr10	19164505	19160566	2	Foxi1	239	4.15522	3.85013e-78	5.01842
16	DN4_thymocyte_2	chr10	18996523	19043288	1	Lcp2	238	2.84983	8.71172e-65	1.38661
16	DN4_thymocyte_2	chr4	180800088	180423452	2	Itpr2	1023	2.20465	7.0117e-64	7.46837
16	DN4_thymocyte_2	chr5	126080647	126071849	2	Bsnd	441	3.65793	2.35197e-63	5.73169
16	DN4_thymocyte_2	chr20	32628953	32607653	2	Gprc6a	461	5.03583	5.27584e-62	2.2973
16	DN4_thymocyte_2	chr4	64831473	64374341	2	Dgki	282	2.89428	5.27584e-62	4.78898
16	DN4_thymocyte_2	chr8	49710477	49716955	1	Fxyd2	366	3.30097	9.65685e-62	5.2173
16	DN4_thymocyte_2	chr9	18564927	18773092	1	Runx2	143	2.47632	5.27281e-60	3.54982
16	DN4_thymocyte_2	chr19	50039425	50173543	1	Plcg2	341	2.99699	1.82862e-59	3.21071
16	DN4_thymocyte_2	chr1	207766250	207750627	2	Clrn3	1567	3.88017	1.22788e-58	1.26852
16	DN4_thymocyte_2	chr6	108596446	108500114	2	Ltbp2	443	3.10927	1.28815e-58	3.28737
16	DN4_thymocyte_2	chr12	10254951	10257124	1	Gpr12	64	4.08765	2.01011e-58	4.06649
16	DN4_thymocyte_2	chr1	191829587	191883989	1	Scnn1b	1412	3.1465	3.91632e-57	2.3245
16	DN4_thymocyte_2	chr10	93679974	93591187	2	Marchf10	1216	2.62335	2.38466e-54	2.79473
16	DN4_thymocyte_2	chr14	9456964	9396511	2	Cds1	70	2.38931	1.19948e-52	2.89718
16	DN4_thymocyte_2	chr1	161401527	161880942	1	Tenm4	1025	2.02792	1.12435e-49	3.60352
16	DN4_thymocyte_2	chr15	344203	1048847	1	Kcnma1	1	1.88515	2.44268e-49	6.09822
16	DN4_thymocyte_2	chr1	243662823	243669312	1	Dmrt2	2047	3.73852	4.58317e-48	2.52999
16	DN4_thymocyte_2	chr3	172719432	172803307	1	Zfp831	1379	2.94864	3.94244e-46	1.74116
17	Goblet	chr4	100166896	100175938	1	Sftpb	485	2.90961	3.01875e-44	4.31252
17	Goblet	chr10	88060560	88055843	2	Krt19	1091	3.86946	1.16115e-42	3.48339
17	Goblet	chr7	143603745	143596511	2	Krt8	1040	2.29413	3.0991e-42	5.12613
17	Goblet	chr9	97355924	97367447	1	Ackr3	522	2.40034	5.69792e-34	3.43626
17	Goblet	chr5	171472031	171620947	1	Megf6	978	2.88322	2.00944e-33	1.88638
17	Goblet	chr14	84306466	84317216	1	Sec14l3	398	3.19561	4.30657e-31	2.17052
17	Goblet	chr8	114941038	114927706	2	Alas1	758	1.81557	5.05462e-31	3.23503
17	Goblet	chr13	52088693	52083873	2	Elf3	145	1.96287	1.0756e-30	3.06942
17	Goblet	chr4	148803988	148769092	2	Rassf4	736	2.14032	3.96811e-30	2.81136
17	Goblet	chr11	35568182	35585390	1	Kcnj15	99	2.03909	2.77241e-29	2.03823
17	Goblet	chr4	148782479	148784563	1	Depp1	737	2.39734	3.3112e-29	5.20705
17	Goblet	chr2	225310686	225322281	1	F3	882	1.98326	1.26657e-28	2.61562
17	Goblet	chr13	51992547	51985698	2	Gpr37l1	144	1.86787	1.74318e-28	2.0341
17	Goblet	chr9	100306829	100297322	2	Mab21l4	561	2.57483	2.22188e-28	2.48417
17	Goblet	chr4	169161628	169181967	1	Emp1	970	2.98161	9.00889e-28	1.10862
17	Goblet	chr20	10438444	10442191	1	Cryaa	311	1.8513	1.15295e-27	2.61747
17	Goblet	chr1	174119748	174067109	2	Trim66	1322	2.60104	1.59166e-27	1.37934
17	Goblet	chr11	32858825	32769035	2	Runx1	82	2.08897	1.88432e-27	3.01286
17	Goblet	chr3	23231955	23259146	1	Olfml2a	277	2.10333	4.6722e-27	2.28394
17	Goblet	chr4	168832937	168851650	1	Gprc5a	964	2.64166	8.73424e-27	1.53617
18	Granulosa	chr16	5795818	4871650	2	Cacna2d3	20	2.84311	3.69538e-89	5.01428
18	Granulosa	chr2	85377318	85808970	1	Sema5a	234	2.74024	5.55765e-84	3.50729
18	Granulosa	chr2	247437419	247403821	2	Bmpr1b	969	2.82183	1.52095e-69	0.905294
18	Granulosa	chr2	29768750	29675391	2	Map1b	85	2.86198	2.1653e-64	1.98104
18	Granulosa	chr9	115916907	116042123	1	Lama1	611	2.4754	2.1653e-64	2.10883
18	Granulosa	chr17	83221827	83610273	1	Plxdc2	452	2.13832	1.65471e-62	2.6627
18	Granulosa	chr8	106811543	107240953	1	Faim	711	2.57035	1.28049e-61	1.57204
18	Granulosa	chr8	107272209	106832986	2	Cxadrl1	712	2.57988	1.4527e-61	1.56188
18	Granulosa	chr8	99977334	100059735	1	Plod2	688	2.22868	5.46505e-53	1.40222
18	Granulosa	chr3	159569363	159694756	1	Tox2	1256	2.31362	2.09998e-52	1.71956
18	Granulosa	chr2	113616766	113584422	2	Tmem212	298	2.30216	3.12552e-51	1.54725
18	Granulosa	chr13	44719335	44719401	1	Mir3473	58	2.4282	4.64594e-51	2.90302
18	Granulosa	chr6	12997817	12796383	2	Fshr	65	2.43532	1.0672e-50	1.4615
18	Granulosa	chr10	93811369	94127696	1	Tanc2	1217	2.06193	3.42884e-49	2.14878
18	Granulosa	chr3	95133713	95180573	1	Wt1	762	2.20529	2.13946e-48	1.33277
18	Granulosa	chr13	35442222	35436532	2	Inhbb	32	2.64748	6.60388e-48	2.77401
18	Granulosa	chr9	19978013	19935754	2	Pla2g7	151	2.68335	4.11226e-47	1.10717
18	Granulosa	chr18	30172740	30215896	1	Pcdhac2	152	3.05266	4.99482e-47	1.09743
18	Granulosa	chr6	99214116	99164359	2	Esr2	362	2.72884	8.16721e-47	1.78536
18	Granulosa	chr18	30114708	30215896	1	NA_393091	151	2.95134	1.4851e-46	0.962765
19	Hepatic_Stellate	chr16	36373549	36305833	2	Hand2	236	4.42275	2.11114e-93	1.63859
19	Hepatic_Stellate	chr18	56971377	56971273	2	Mir143	288	4.17197	8.53689e-92	10.5223
19	Hepatic_Stellate	chr16	9915338	9973514	1	Ptpn20	71	3.37857	3.07698e-84	1.06903
19	Hepatic_Stellate	chr10	92667872	92783413	1	Itgb3	1211	3.23524	6.72222e-83	3.29524
19	Hepatic_Stellate	chr4	9347607	9774115	1	Reln	66	3.02825	8.42085e-80	3.10307
19	Hepatic_Stellate	chr6	25076147	25100883	1	Ehd3	91	2.54805	1.59906e-79	4.04988
19	Hepatic_Stellate	chr6	73553210	73990534	1	Akap6	272	2.44343	3.21383e-79	3.67463
19	Hepatic_Stellate	chr13	50761278	50751650	2	Prelp	122	2.55489	6.82114e-78	3.18257
19	Hepatic_Stellate	chr11	68842320	68695839	2	Adcy5	266	2.59102	9.77736e-78	3.63554
19	Hepatic_Stellate	chr17	35958077	35907106	2	Agtr1a	229	3.31676	2.07098e-77	2.91415
19	Hepatic_Stellate	chr15	19876389	19807806	2	Fermt2	86	2.326	5.88848e-77	4.07036
19	Hepatic_Stellate	chr8	119007807	118988208	2	Pth1r	870	2.81522	8.77342e-77	3.5976
19	Hepatic_Stellate	chr20	14282873	14265251	2	Adora2a	369	3.41752	2.27612e-74	2.99839
19	Hepatic_Stellate	chr3	160047296	160115177	1	Pkig	1265	2.98042	2.9964e-73	4.28497
19	Hepatic_Stellate	chr4	19413519	19224378	2	Sema3d	96	3.32824	1.87597e-72	2.14068
19	Hepatic_Stellate	chr8	119030875	119036996	1	Myl3	871	3.11762	3.06912e-70	3.60284
19	Hepatic_Stellate	chr11	80736666	80806278	1	Masp1	331	2.67531	4.31109e-70	3.16375
19	Hepatic_Stellate	chr19	53010509	52991283	2	Fendrr	363	3.49332	5.92794e-69	2.38458
19	Hepatic_Stellate	chr20	12773520	12801179	1	Col6a2	343	2.75613	4.81822e-68	1.70581
19	Hepatic_Stellate	chr8	82669466	82950273	1	Bmp5	620	4.95083	1.02797e-67	2.02578
20	Hepatocytes	chr1	148119857	147422999	2	Cyp2c7	978	4.70017	1.66636e-143	6.29824
20	Hepatocytes	chr8	111721275	111694570	2	Tf	736	5.19212	6.47285e-140	7.40067
20	Hepatocytes	chr1	76722965	76529121	2	Sult2a6	386	6.34997	7.52004e-140	5.30623
20	Hepatocytes	chr14	19191793	19176275	2	Alb	131	5.40283	1.18275e-138	8.32555
20	Hepatocytes	chr11	81717594	81711269	2	Ahsg	342	5.75428	4.32927e-134	7.11107
20	Hepatocytes	chr19	50246404	50317892	1	Hsd17b2	343	4.5604	7.19716e-134	5.27402
20	Hepatocytes	chr19	41686195	41675639	2	Tat	293	5.57871	1.51525e-129	5.85226
20	Hepatocytes	chr18	60729517	60767280	1	NA_502176	307	4.45977	5.12753e-129	6.01158
20	Hepatocytes	chr18	60755380	60755272	2	Mir3591	309	6.30478	7.96715e-128	14.8921
20	Hepatocytes	chr1	76614279	76558728	2	Sult2a1	387	6.63541	8.23912e-127	4.59818
20	Hepatocytes	chr2	56436726	56487589	1	Lifr	179	2.7337	1.86529e-116	9.60724
20	Hepatocytes	chr3	171213936	171219885	1	Pck1	1364	3.589	5.83189e-116	8.98535
20	Hepatocytes	chr9	74113437	74235368	1	Cps1	374	4.40779	1.34368e-114	3.75094
20	Hepatocytes	chr5	64818813	64805772	2	Aldob	262	3.66349	5.6669e-109	4.95991
20	Hepatocytes	chr11	81660472	81648890	2	Fetub	341	5.17772	1.99324e-107	2.16266
20	Hepatocytes	chr1	258766873	258709726	2	Cyp2c12	2129	5.85894	2.14772e-107	2.74957
20	Hepatocytes	chr3	10369126	10327433	2	Ass1	175	3.11001	5.86461e-107	4.14578
20	Hepatocytes	chr14	22192970	22991842	1	Ugt2a1	165	2.71397	1.36009e-104	3.11312
20	Hepatocytes	chr16	18690649	18709135	1	Mat1a	99	3.54892	3.01321e-104	3.88102
20	Hepatocytes	chr14	19159919	19141755	2	Afp	130	5.49323	6.91753e-101	1.63044
21	Immature_T_cell	chr5	167244786	167226246	2	Car6	937	5.12863	1.70868e-144	14.2122
21	Immature_T_cell	chr4	167419911	167485225	1	Prr4	951	6.20189	2.48923e-123	3.18783
21	Immature_T_cell	chr7	120403523	120393254	2	Sox10	765	4.42891	1.18749e-118	4.76731
21	Immature_T_cell	chr4	167419911	167485225	1	NA_192266	950	5.79863	3.05829e-117	2.86586
21	Immature_T_cell	chr4	71320859	71325153	1	Pip	326	6.65689	6.21837e-112	6.81123
21	Immature_T_cell	chr3	11921715	11971327	1	Niban2	199	2.62574	4.36188e-110	8.04179
21	Immature_T_cell	chr17	33408722	33938086	1	Gmds	221	2.65783	6.90533e-106	4.62357
21	Immature_T_cell	chr4	71340674	71344638	1	Sval2	327	6.57991	6.21188e-94	2.26504
21	Immature_T_cell	chr8	14060394	14079971	1	Smco4	57	2.74412	2.68672e-93	4.77429
21	Immature_T_cell	chr10	105668579	105650866	2	St6galnac2	1342	2.66252	9.73676e-91	4.11359
21	Immature_T_cell	chr10	75120247	75100385	2	Lpo	925	5.01847	7.3684e-90	2.96741
21	Immature_T_cell	chr4	167552973	167549929	2	Kap	952	4.11089	1.54975e-89	2.22431
21	Immature_T_cell	chr15	18399733	18415959	1	Fam107a	70	3.16896	2.00371e-89	2.88222
21	Immature_T_cell	chr1	217902473	217754349	2	Ano1	1700	2.64224	9.06939e-89	4.30702
21	Immature_T_cell	chr5	24631698	24578107	2	Esrp1	77	2.94629	2.92726e-88	2.91974
21	Immature_T_cell	chr15	344203	1048847	1	Kcnma1	1	2.06562	3.19884e-88	5.07098
21	Immature_T_cell	chr10	59529785	59560430	1	Atp2a3	684	2.40487	5.20072e-88	2.90568
21	Immature_T_cell	chr3	93216416	93178244	2	Ehf	745	2.6276	2.02682e-87	3.43913
21	Immature_T_cell	chr7	76059451	76197350	1	Grhl2	542	2.61076	9.5539e-87	2.80155
21	Immature_T_cell	chr4	168140008	168183090	1	Bcl2l14	954	3.02777	1.90372e-85	2.13191
22	Intercalated	chr10	19164505	19160566	2	Foxi1	239	3.751	8.47493e-132	5.59103
22	Intercalated	chr13	34610689	34671617	1	Tfcp2l1	30	3.0839	1.60795e-121	5.76739
22	Intercalated	chr9	19749145	19518568	2	Rcan2	147	3.29713	3.90706e-115	4.06206
22	Intercalated	chr10	18996523	19043288	1	Lcp2	238	2.5781	1.18038e-102	1.39228
22	Intercalated	chr1	141349881	141325854	2	Rhcg	919	3.35348	1.64536e-100	2.91107
22	Intercalated	chr2	117993604	117396086	2	Mecom	317	2.1917	1.36731e-96	5.99887
22	Intercalated	chr16	75309127	75294385	2	Defb1	396	4.07366	9.66355e-95	2.30813
22	Intercalated	chr4	65818521	65736585	2	Atp6v0a4	286	2.78224	6.73021e-88	2.53131
22	Intercalated	chr5	126080647	126071849	2	Bsnd	441	2.95676	1.07536e-87	3.80445
22	Intercalated	chr13	106121602	106681211	1	Esrrg	502	2.05512	9.51971e-87	5.24002
22	Intercalated	chr2	247437419	247403821	2	Bmpr1b	969	3.08155	2.98725e-85	1.42634
22	Intercalated	chr4	86833450	86359820	2	Pde1c	436	2.71049	3.79222e-85	2.60092
22	Intercalated	chr6	42632289	42585976	2	Atp6v1c2	187	4.34793	7.6656e-85	2.2878
22	Intercalated	chr17	72240852	72393448	1	Taf3	405	2.65053	1.17795e-82	3.03492
22	Intercalated	chr6	132608600	132591968	2	Degs2	569	2.01858	4.6723e-81	2.24972
22	Intercalated	chr8	49710477	49716955	1	Fxyd2	366	3.07446	3.9453e-80	3.71182
22	Intercalated	chr10	71159863	71218902	1	Hnf1b	880	2.42518	1.41758e-78	2.70026
22	Intercalated	chr9	94362285	94408884	1	Efhd1	496	2.45573	6.54503e-76	2.63388
22	Intercalated	chr10	17075139	17048251	2	Neurl1b	227	2.16366	2.05644e-75	3.57193
22	Intercalated	chr6	132652780	132653032	1	NA_24328	570	2.63548	1.21903e-74	4.04236
23	Kupffer_cell	chr4	156752093	156785467	1	Cd163	804	3.92995	5.02524e-94	1.984
23	Kupffer_cell	chr4	115332021	115322300	2	Clec4f	540	3.34195	5.67217e-90	3.48716
23	Kupffer_cell	chr4	157009674	156403016	2	Pex5	800	3.01189	1.34025e-87	2.54741
23	Kupffer_cell	chr8	49573710	49560181	2	Il10ra	363	2.91293	1.38976e-82	2.91405
23	Kupffer_cell	chr10	45893018	45917287	1	Nlrp3	472	4.01744	8.00077e-81	2.07194
23	Kupffer_cell	chr4	119327822	119249682	2	Arhgap25	582	2.67655	3.29823e-80	2.70949
23	Kupffer_cell	chr3	15560723	15582338	1	Ptgs1	228	3.38654	7.60505e-80	3.03394
23	Kupffer_cell	chr10	70802750	70798118	2	Ccl6	874	3.08879	3.72826e-77	3.7435
23	Kupffer_cell	chr20	29897594	29920000	1	Vsir	428	2.89606	1.77627e-76	3.26205
23	Kupffer_cell	chr13	89975405	89990731	1	Cd244l1	369	3.09381	4.7153e-76	2.33493
23	Kupffer_cell	chr9	14618013	14611561	2	Trem2	81	3.01039	4.7153e-76	1.75317
23	Kupffer_cell	chr5	148923098	148956404	1	Sdc3	711	2.56905	1.09794e-74	2.53301
23	Kupffer_cell	chr5	155258351	155255025	2	C1qc	811	5.28894	5.87784e-70	3.28917
23	Kupffer_cell	chr11	60882153	60849447	2	Cd200r1	205	2.43855	9.59542e-68	1.08245
23	Kupffer_cell	chr1	73660593	73656028	2	Lilra5	373	3.84009	4.25999e-67	1.74596
23	Kupffer_cell	chr14	14426437	14371921	2	Anxa3	92	2.76302	4.80174e-67	1.9004
23	Kupffer_cell	chr9	14724093	14713935	2	Trem3	82	2.12277	2.27775e-65	1.33674
23	Kupffer_cell	chr4	155401480	155386709	2	Apobec1	783	3.04443	2.34372e-65	1.49724
23	Kupffer_cell	chr9	9585852	9431888	2	Adgre1	16	3.14251	7.0033e-65	0.975223
23	Kupffer_cell	chr2	164684982	164650722	2	Rarres1	450	3.07755	7.37805e-65	1.54916
24	Liver_B_cell	chr17	12762752	12763952	1	Diras2	112	2.47628	3.05554e-16	2.45647
24	Liver_B_cell	chr14	91782354	91867424	1	Ikzf1	460	2.02139	7.43368e-16	1.41823
24	Liver_B_cell	chr17	42640221	42583939	2	Cmahp	267	2.32065	2.36961e-15	1.50506
24	Liver_B_cell	chr1	196996581	197024168	1	Il21r	1437	2.63984	9.26243e-15	1.67955
24	Liver_B_cell	chr13	45318856	45314952	2	Cxcr4	65	2.62946	9.26243e-15	3.20629
24	Liver_B_cell	chr8	33661049	33543220	2	Fli1	202	1.62032	9.26243e-15	1.47615
24	Liver_B_cell	chr10	75050839	75050925	1	Mir142	923	2.70325	2.81255e-14	5.67092
24	Liver_B_cell	chr19	54318463	54335105	1	Irf8	371	2.03867	4.26496e-14	2.70572
24	Liver_B_cell	chr11	60546997	60525934	2	Btla	201	3.17738	4.96305e-14	1.83457
24	Liver_B_cell	chr1	169463760	169446790	2	Trim5	1208	2.65387	5.4074e-14	1.60973
24	Liver_B_cell	chr19	50039425	50173543	1	Plcg2	341	2.13984	9.13764e-14	1.60594
24	Liver_B_cell	chr2	218658761	218654554	2	S1pr1	856	2.274	1.26831e-13	3.39943
24	Liver_B_cell	chr2	9683681	12115009	1	Cetn3	20	1.4992	1.47151e-13	4.15296
24	Liver_B_cell	chr1	227240419	227769322	1	Ms4a6bl1	1938	2.6695	2.35869e-13	2.12104
24	Liver_B_cell	chr13	92006820	91995940	2	RGD1562462	408	2.44937	2.91458e-13	0.780461
24	Liver_B_cell	chr14	10692799	10714556	1	Plac8	78	2.34923	2.91458e-13	1.48638
24	Liver_B_cell	chr9	12740885	12942358	1	Rftn1	73	1.57928	2.91458e-13	2.3867
24	Liver_B_cell	chr9	94745219	94850773	1	Inpp5d	501	2.56628	2.91458e-13	1.37495
24	Liver_B_cell	chr17	12669568	12614311	2	Syk	111	1.86338	2.95929e-13	1.42816
24	Liver_B_cell	chr14	108826939	108913078	1	Bcl11a	504	2.18426	5.94487e-13	2.16225
25	Liver_Endothelial	chr14	34727677	34787126	1	Kdr	203	3.38012	3.26031e-105	3.62508
25	Liver_Endothelial	chr3	4034945	4044279	1	Egfl7	86	3.0464	7.51326e-105	7.15965
25	Liver_Endothelial	chr6	25076147	25100883	1	Ehd3	91	2.81103	1.29034e-102	5.2682
25	Liver_Endothelial	chr7	27552078	27369853	2	Stab2	330	3.70019	2.24604e-95	3.87652
25	Liver_Endothelial	chr1	239412884	239474931	1	Cemip2	2027	2.6171	3.24717e-93	3.64509
25	Liver_Endothelial	chr3	121882637	121876259	2	Il1b	983	3.52694	1.62449e-90	2.63698
25	Liver_Endothelial	chr10	35078782	35120296	1	Flt4	313	3.42223	9.38185e-89	3.45209
25	Liver_Endothelial	chr9	20195566	20094536	2	Adgrf5	153	3.08791	3.21661e-79	2.63273
25	Liver_Endothelial	chr11	35749484	35646515	2	Erg	100	2.54749	2.653e-78	2.48875
25	Liver_Endothelial	chr6	145546595	145625241	1	Rapgef5	692	2.57676	2.21793e-77	1.81473
25	Liver_Endothelial	chr12	9034409	9205886	1	Flt1	52	2.74784	6.1803e-75	2.70632
25	Liver_Endothelial	chr16	59197367	59245987	1	Dlc1	298	2.1418	1.22902e-74	3.05634
25	Liver_Endothelial	chr3	111135019	111144835	1	Dll4	868	2.60582	2.02942e-74	4.29661
25	Liver_Endothelial	chr7	59039717	59325924	1	Ptprr	433	1.87194	2.08959e-71	1.85043
25	Liver_Endothelial	chr8	102304095	103022619	1	Slc9a9	690	2.33167	2.75072e-71	2.6734
25	Liver_Endothelial	chr3	121836122	121824712	2	Il1a	982	3.04076	3.39985e-70	3.84437
25	Liver_Endothelial	chr6	96479243	96677361	1	Prkch	354	2.00439	1.3476e-68	4.093
25	Liver_Endothelial	chr8	69073915	69090405	1	Lctl	533	2.06784	8.63176e-67	1.25611
25	Liver_Endothelial	chr8	45375134	45227232	2	Ubash3b	306	2.08768	1.24205e-66	2.82791
25	Liver_Endothelial	chr3	3951015	3905562	2	Notch1	85	1.89433	4.68535e-66	2.89164
26	Liver_Myeloid_phagocytes	chr8	49573710	49560181	2	Il10ra	363	3.02095	1.26863e-21	2.17602
26	Liver_Myeloid_phagocytes	chr3	121882637	121876259	2	Il1b	983	4.04028	1.3062e-20	2.67287
26	Liver_Myeloid_phagocytes	chr20	29897594	29920000	1	Vsir	428	2.78138	3.05865e-19	2.46916
26	Liver_Myeloid_phagocytes	chr10	70411738	70435156	1	Slfn4	868	3.0745	3.73871e-18	1.20522
26	Liver_Myeloid_phagocytes	chr20	30263758	29857018	2	Cdh23	427	2.18566	3.73871e-18	2.78933
26	Liver_Myeloid_phagocytes	chr2	80408672	80383648	2	Otulinl	224	2.86848	6.52571e-18	1.3516
26	Liver_Myeloid_phagocytes	chr10	45893018	45917287	1	Nlrp3	472	4.20924	2.96867e-17	1.43512
26	Liver_Myeloid_phagocytes	chr4	165361623	162712869	2	Ly49i7	877	1.30585	2.00261e-16	4.63078
26	Liver_Myeloid_phagocytes	chr4	119327822	119249682	2	Arhgap25	582	1.90227	3.07706e-16	1.81884
26	Liver_Myeloid_phagocytes	chr13	55173707	55061561	2	Ptprc	169	2.1914	4.24749e-16	1.15345
26	Liver_Myeloid_phagocytes	chr18	62174850	62178837	1	Pmaip1	317	2.49565	4.24749e-16	2.08945
26	Liver_Myeloid_phagocytes	chr10	55058434	55078863	1	Pik3r5	550	2.96494	5.64129e-16	1.46577
26	Liver_Myeloid_phagocytes	chr9	14618013	14611561	2	Trem2	81	2.79903	7.00886e-16	1.37508
26	Liver_Myeloid_phagocytes	chr10	103590607	103581384	2	Cd300le	1286	3.04932	1.34903e-15	1.28961
26	Liver_Myeloid_phagocytes	chr9	94745219	94850773	1	Inpp5d	501	2.18402	1.5797e-15	1.75017
26	Liver_Myeloid_phagocytes	chr1	236580034	236585037	1	Gcnt1	2018	2.89876	1.84015e-15	1.42781
26	Liver_Myeloid_phagocytes	chr7	54778823	54767828	2	Glipr1	423	4.08743	2.97878e-15	2.02452
26	Liver_Myeloid_phagocytes	chr11	71872830	71889896	1	Nrros	290	2.02897	3.21573e-15	1.65114
26	Liver_Myeloid_phagocytes	chr17	9236249	9239266	1	Tifab	61	2.98546	4.11916e-15	2.24447
26	Liver_Myeloid_phagocytes	chr8	133002201	132996646	2	Ccr1	969	2.95401	4.58664e-15	1.3249
27	Liver_NK_cell	chr4	165361623	162712869	2	Ly49i7	877	2.12175	6.03199e-62	10.4397
27	Liver_NK_cell	chr14	91782354	91867424	1	Ikzf1	460	3.37696	9.37386e-58	3.25422
27	Liver_NK_cell	chr5	153507089	153531137	1	Runx3	781	3.34467	1.6675e-53	3.0225
27	Liver_NK_cell	chr13	79705705	79698445	2	Faslg	269	4.08618	2.21314e-50	3.15947
27	Liver_NK_cell	chr10	75050839	75050925	1	Mir142	923	3.16995	1.0849e-47	8.94824
27	Liver_NK_cell	chr3	163477822	163329580	2	Prex1	1319	2.07025	1.08363e-45	3.78013
27	Liver_NK_cell	chr10	70871066	70869516	2	Ccl3	875	3.79744	4.00561e-43	3.94101
27	Liver_NK_cell	chr7	119716238	119701367	2	Il2rb	742	3.31123	3.99792e-42	3.93198
27	Liver_NK_cell	chr10	85049331	85032799	2	Tbx21	1018	3.53094	5.48421e-41	2.7533
27	Liver_NK_cell	chr13	55173707	55061561	2	Ptprc	169	3.1133	3.42832e-40	1.62042
27	Liver_NK_cell	chr10	85517664	85460059	2	Srcin1	1023	1.98253	2.40118e-39	2.66871
27	Liver_NK_cell	chr10	86509454	86421582	2	Ikzf3	1050	2.62896	1.82444e-38	2.29411
27	Liver_NK_cell	chr19	49159228	49092855	2	Cdyl2	333	3.3826	1.04917e-36	1.41525
27	Liver_NK_cell	chr7	107634287	107585055	2	Sla	630	2.48381	1.03548e-35	1.99844
27	Liver_NK_cell	chr7	100382897	100381164	2	LOC500876	613	3.46194	1.47905e-35	1.78951
27	Liver_NK_cell	chr1	196996581	197024168	1	Il21r	1437	2.74233	2.95974e-35	1.68474
27	Liver_NK_cell	chr8	132869712	132871501	1	Cxcr6	967	3.28037	1.08709e-34	2.90772
27	Liver_NK_cell	chr3	119776925	119779101	1	Dusp2	956	3.08924	1.23115e-34	3.49523
27	Liver_NK_cell	chr4	164899041	164515528	2	Ly49i3	914	3.9396	1.97753e-34	1.49302
27	Liver_NK_cell	chrX	135250519	135240451	2	Elf4	461	3.17503	1.46777e-33	1.8888
28	Luteal_cell	chr16	71040847	71036204	2	Star	342	4.12633	1.60468e-92	4.72316
28	Luteal_cell	chr7	26859716	26645422	2	Chst11	320	2.19336	7.81384e-87	3.47908
28	Luteal_cell	chr5	103479767	103654247	1	Sh3gl2	372	2.69024	2.07661e-85	2.6027
28	Luteal_cell	chr9	18564927	18773092	1	Runx2	143	2.39696	1.75513e-84	4.11207
28	Luteal_cell	chr3	110140756	110042853	2	Gpr176	844	2.68914	1.02054e-81	1.97106
28	Luteal_cell	chr5	74649765	74788053	1	Palm2	294	2.33181	5.13815e-81	2.78368
28	Luteal_cell	chr12	36694957	36761445	1	Scarb1	301	2.34588	2.24624e-80	6.42821
28	Luteal_cell	chr4	169998448	169559949	2	Grin2b	971	3.12332	2.35914e-80	4.57248
28	Luteal_cell	chr1	173607119	173625404	1	Tub	1319	2.66225	1.3141e-78	1.4796
28	Luteal_cell	chr2	200762492	200756558	2	Hsd3b1	729	3.93893	2.26838e-75	2.01492
28	Luteal_cell	chr1	204275542	204245844	2	Chst15	1548	2.35864	4.57798e-75	1.71783
28	Luteal_cell	chr8	62798317	62809848	1	Cyp11a1	490	2.92567	9.97628e-74	2.74261
28	Luteal_cell	chr1	173532826	173541806	1	Eif3f	1318	2.14935	5.68893e-73	1.94212
28	Luteal_cell	chr4	170148995	170767384	1	H2aj	972	1.5552	4.67659e-72	4.62808
28	Luteal_cell	chr4	179307095	179259305	2	Bcat1	1016	2.30319	6.76006e-72	1.97723
28	Luteal_cell	chr8	44327441	44165324	2	Gramd1b	302	1.8702	1.24676e-71	3.2055
28	Luteal_cell	chr2	200762492	200756576	2	Hsd3b3	730	3.76201	1.33148e-71	2.04774
28	Luteal_cell	chr4	170785613	170154261	2	Wbp11	973	1.51904	1.02059e-69	4.43806
28	Luteal_cell	chr2	257038105	257005829	2	Ptgfr	1008	2.40586	1.62267e-69	1.33454
28	Luteal_cell	chr7	121408829	121435019	1	Mgat3	791	2.3707	2.50619e-68	1.74037
29	Mesangial	chr18	74941389	74508070	2	Slc14a2	373	2.9105	1.25291e-85	4.63479
29	Mesangial	chr10	69347223	68247800	2	Asic2	850	2.70938	1.53931e-76	4.40222
29	Mesangial	chr4	151269159	150641066	2	Cacna1c	747	2.42404	1.13775e-73	4.75123
29	Mesangial	chr18	56364677	56406381	1	Pdgfrb	278	3.23324	2.49908e-73	4.00533
29	Mesangial	chr2	204886202	204939523	1	Ngf	751	3.37083	1.02562e-70	2.22576
29	Mesangial	chr11	68842320	68695839	2	Adcy5	266	2.75077	7.26012e-69	3.77777
29	Mesangial	chr16	61954590	62089579	1	Rbpms	311	2.26202	1.40545e-65	6.35734
29	Mesangial	chr3	148104483	148103643	2	Defb25	1140	3.66262	2.45002e-65	4.31036
29	Mesangial	chr4	175431904	175700238	1	Pde3a	994	2.86435	1.11661e-64	3.79523
29	Mesangial	chr14	33010300	33070192	1	Igfbp7	187	2.50452	3.3341e-63	3.00959
29	Mesangial	chr9	49950071	49921053	2	Fhl2	263	3.14616	4.75493e-63	3.53802
29	Mesangial	chr16	83522162	83632153	1	Col4a1	458	2.34289	8.3654e-62	4.00408
29	Mesangial	chr8	63092124	63067756	2	Loxl1	495	3.29446	1.96602e-61	3.16669
29	Mesangial	chr1	163445568	163457426	1	Lrrc32	1043	2.20394	2.1281e-61	2.8398
29	Mesangial	chr16	9092307	9172855	1	Vstm4	67	3.31636	2.1281e-61	2.19519
29	Mesangial	chr1	250300952	248982039	2	Prkg1	2075	1.95252	4.59605e-60	3.4256
29	Mesangial	chr11	69223158	69013060	2	Mylk	267	2.16908	1.93237e-58	4.85844
29	Mesangial	chr5	75676584	75557042	2	Lpar1	299	3.09427	5.62736e-58	2.16985
29	Mesangial	chr18	56971377	56971273	2	Mir143	288	3.00609	8.4321e-58	6.4083
29	Mesangial	chr7	25039336	25111118	1	Nuak1	311	2.29644	3.01067e-57	3.53011
30	Myosatellite	chr5	158313426	158214616	2	Pax7	854	3.69267	8.88832e-27	4.14243
30	Myosatellite	chr1	92774963	92703194	2	Tshz3	682	4.17813	1.34719e-25	2.47332
30	Myosatellite	chr5	118892874	119239528	1	Ror1	418	2.85141	2.28769e-24	6.30826
30	Myosatellite	chr12	5973424	5982603	1	Lnc001	41	3.67791	2.63465e-22	4.90443
30	Myosatellite	chr1	52544447	52360296	2	Pde10a	200	3.55499	4.18895e-22	4.00934
30	Myosatellite	chr1	52894832	52887067	2	Tbxt	201	3.72938	6.42638e-22	1.72826
30	Myosatellite	chr18	52260507	52363389	1	Megf10	256	3.4632	3.34984e-20	2.53222
30	Myosatellite	chr4	25825567	26419127	1	Cdk14	116	2.16178	4.63018e-20	4.69566
30	Myosatellite	chr10	39405311	39390581	2	Pdlim4	371	3.23145	1.0395e-19	4.02883
30	Myosatellite	chr1	102396538	102399248	1	Myod1	815	3.04107	8.56537e-19	2.5183
30	Myosatellite	chr19	50848793	51971614	1	Cdh13	345	1.92027	1.52738e-18	4.26273
30	Myosatellite	chr3	6430591	6578876	1	Col5a1	114	2.65192	1.52738e-18	3.43057
30	Myosatellite	chr5	158119894	158135733	1	Tas1r2	853	2.97959	2.53863e-18	0.975728
30	Myosatellite	chr1	218466740	218476208	1	Mrgprf	1709	3.90455	2.02797e-17	3.13223
30	Myosatellite	chr2	40219999	41464111	1	Pde4d	118	1.5545	2.91924e-17	5.23547
30	Myosatellite	chr1	165122385	165085142	2	Pold3	1062	2.59281	3.36483e-17	1.61494
30	Myosatellite	chr13	88995316	89032487	1	Olfml2b	339	3.06931	4.96319e-17	2.36989
30	Myosatellite	chr1	41323204	41590697	1	Esr1	152	2.37555	5.12607e-17	2.14537
30	Myosatellite	chr17	27112820	26955142	2	Bmp6	185	2.80374	5.12607e-17	2.82455
30	Myosatellite	chr3	172856730	172879276	1	Edn3	1380	3.1484	5.12607e-17	1.28561
31	Neuroendocrine	chr3	175769716	175769800	1	Mir1b	1395	2.12906	6.48095e-69	6.11837
31	Neuroendocrine	chr10	53711895	53738164	1	Myh2	538	2.21916	3.98661e-66	1.53581
31	Neuroendocrine	chr10	8654892	8312961	2	Rbfox1	46	1.86792	2.60274e-65	3.27414
31	Neuroendocrine	chr2	200003443	199868943	2	Pde4dip	719	1.63914	2.46489e-61	3.01824
31	Neuroendocrine	chr1	25839198	25403390	2	Trdn	98	1.7465	2.59674e-59	2.50245
31	Neuroendocrine	chr7	29171787	29086159	2	Mybpc1	341	1.97196	1.28723e-58	2.05808
31	Neuroendocrine	chr10	53621375	53645194	1	Myh3	537	2.45141	5.17655e-57	1.13797
31	Neuroendocrine	chr1	215666628	215683628	1	Tnnt3	1672	2.10377	2.36941e-55	2.51539
31	Neuroendocrine	chr1	197875038	197855912	2	Atp2a1	1446	2.23402	1.7462e-52	2.43155
31	Neuroendocrine	chr3	63536166	63557363	1	Plekha3	417	1.70607	1.90828e-51	1.46157
31	Neuroendocrine	chr1	37043073	37698390	1	Adcy2	138	1.71592	1.88974e-50	2.02084
31	Neuroendocrine	chr12	51250230	51214192	2	Mn1	472	1.61705	1.88974e-50	1.69769
31	Neuroendocrine	chr1	215701544	215709313	1	Mrpl23	1673	1.8768	2.27069e-49	1.97774
31	Neuroendocrine	chr1	88078350	88094331	1	Rasgrp4	606	1.94511	3.77383e-47	1.22364
31	Neuroendocrine	chr1	215747080	215744404	2	H19	1674	1.96585	4.61037e-46	1.94428
31	Neuroendocrine	chr2	9683681	12115009	1	Cetn3	20	1.08076	1.23146e-44	3.54731
31	Neuroendocrine	chr4	56711086	56738779	1	Flnc	226	2.09744	7.18586e-44	2.07762
31	Neuroendocrine	chr10	45322199	45335030	1	Trim11	458	1.46256	1.13451e-43	1.95029
31	Neuroendocrine	chr19	50848793	51971614	1	Cdh13	345	1.17266	3.36173e-43	2.78483
31	Neuroendocrine	chr3	175838994	175857986	1	Slco4a1	1396	1.49532	1.7191e-40	1.10991
32	Ovarian_Endothelial	chr14	34727677	34787126	1	Kdr	203	2.90157	3.29432e-83	2.33748
32	Ovarian_Endothelial	chr4	58875753	58829058	2	Podxl	258	3.03765	3.78727e-76	2.03307
32	Ovarian_Endothelial	chr8	33661049	33543220	2	Fli1	202	2.38419	3.78727e-76	3.07819
32	Ovarian_Endothelial	chr3	111941841	111877853	2	Ehd4	885	2.14476	6.09147e-65	4.10799
32	Ovarian_Endothelial	chr12	9034409	9205886	1	Flt1	52	2.44118	2.35949e-59	2.62964
32	Ovarian_Endothelial	chr14	70780605	71111577	1	Ldb2	297	2.08833	8.15526e-58	2.32362
32	Ovarian_Endothelial	chr5	113725717	113852799	1	Tek	398	2.75067	1.27833e-57	1.51647
32	Ovarian_Endothelial	chr16	19225037	19223087	2	Klf2	113	1.86655	3.1948e-57	4.92922
32	Ovarian_Endothelial	chr3	164274710	164279196	1	Snai1	1333	2.03766	6.43781e-57	2.72051
32	Ovarian_Endothelial	chr14	33010300	33070192	1	Igfbp7	187	2.23828	3.74099e-56	2.66044
32	Ovarian_Endothelial	chr11	64600968	64714114	1	Arhgap31	222	2.07744	1.57694e-55	2.54108
32	Ovarian_Endothelial	chr16	83522162	83632153	1	Col4a1	458	1.62365	1.60583e-55	2.32123
32	Ovarian_Endothelial	chr3	4034945	4044279	1	Egfl7	86	2.14533	2.67913e-55	3.64911
32	Ovarian_Endothelial	chr6	96479243	96677361	1	Prkch	354	1.75299	6.05005e-55	3.05228
32	Ovarian_Endothelial	chr10	40764141	40742390	2	Sparc	391	2.22065	1.14733e-54	2.55955
32	Ovarian_Endothelial	chr18	65285320	65507979	1	Tcf4	336	1.89864	1.47316e-54	3.20254
32	Ovarian_Endothelial	chr5	155794229	155797614	1	LOC690206	817	1.86927	3.025e-54	3.11699
32	Ovarian_Endothelial	chr10	17075139	17048251	2	Neurl1b	227	1.62603	2.2773e-53	2.22761
32	Ovarian_Endothelial	chr6	79306443	79303301	2	Clec14a	297	2.89913	2.61706e-51	2.04216
32	Ovarian_Endothelial	chr7	26859716	26645422	2	Chst11	320	1.72497	3.66319e-51	2.55593
33	Ovarian_Macrophage	chr10	55058434	55078863	1	Pik3r5	550	2.86372	3.91048e-60	1.75325
33	Ovarian_Macrophage	chr10	103481071	103471082	2	Cd300lb	1285	4.71559	5.19947e-57	1.55444
33	Ovarian_Macrophage	chr9	67699515	67705042	1	Ctla4	347	2.99852	1.05771e-56	2.39198
33	Ovarian_Macrophage	chr8	49573710	49560181	2	Il10ra	363	2.59701	6.81882e-56	2.41118
33	Ovarian_Macrophage	chr4	155422014	155417667	2	Gdf3	784	3.01208	2.00118e-55	1.91768
33	Ovarian_Macrophage	chr2	80408672	80383648	2	Otulinl	224	2.79031	1.50147e-53	1.96109
33	Ovarian_Macrophage	chr13	61070522	61066196	2	Rgs1	188	2.7984	6.58362e-51	1.96045
33	Ovarian_Macrophage	chr8	133002201	132996646	2	Ccr1	969	2.94365	8.25079e-51	1.25944
33	Ovarian_Macrophage	chr10	103437978	103451170	1	Cd300a	1284	3.1243	2.55234e-50	1.81473
33	Ovarian_Macrophage	chr4	155531906	155539268	1	Nanog	785	3.15104	2.55234e-50	1.04737
33	Ovarian_Macrophage	chr1	199495427	199545292	1	Itgam	1513	2.99354	2.96649e-49	1.44281
33	Ovarian_Macrophage	chr5	153507089	153531137	1	Runx3	781	2.63815	3.22515e-49	1.93909
33	Ovarian_Macrophage	chr5	167092491	167092592	1	Mir34a	934	3.01038	3.56392e-49	4.70365
33	Ovarian_Macrophage	chr10	56764927	56769437	1	Clec10a	626	2.94018	3.94632e-49	2.03285
33	Ovarian_Macrophage	chr15	19338330	19349759	1	Ptger2	80	2.63406	1.50478e-48	1.31804
33	Ovarian_Macrophage	chr20	29897594	29920000	1	Vsir	428	2.2477	1.85563e-47	2.19787
33	Ovarian_Macrophage	chr4	78694447	78715685	1	Gpnmb	390	2.98856	2.26949e-47	1.8579
33	Ovarian_Macrophage	chr5	150754021	150775674	1	Ptafr	728	2.05078	1.69995e-46	1.581
33	Ovarian_Macrophage	chr13	89975405	89990731	1	Cd244l1	369	2.84038	2.28927e-46	1.72975
33	Ovarian_Macrophage	chr2	55747356	55768847	1	Dab2	175	2.35134	1.3121e-44	1.03029
34	Ovarian_Myeloid_phagocytes	chr10	70871066	70869516	2	Ccl3	875	5.58195	1.7523e-07	10.8836
34	Ovarian_Myeloid_phagocytes	chr10	70802750	70798118	2	Ccl6	874	5.40672	1.15548e-06	4.96555
34	Ovarian_Myeloid_phagocytes	chr2	210550546	210522375	2	Csf1	811	3.25748	1.06863e-05	3.72443
34	Ovarian_Myeloid_phagocytes	chr9	14724093	14713935	2	Trem3	82	3.23264	1.06863e-05	4.34806
34	Ovarian_Myeloid_phagocytes	chr9	14618013	14611561	2	Trem2	81	4.04202	1.15504e-05	3.03785
34	Ovarian_Myeloid_phagocytes	chr13	101182006	101307086	1	Susd4	478	5.00919	1.23302e-05	1.72097
34	Ovarian_Myeloid_phagocytes	chr3	81498022	81512807	1	Chst1	714	2.9384	1.23302e-05	2.8137
34	Ovarian_Myeloid_phagocytes	chr10	75050839	75050925	1	Mir142	923	6.80133	3.22815e-05	9.13743
34	Ovarian_Myeloid_phagocytes	chr8	133002201	132996646	2	Ccr1	969	5.1708	3.22815e-05	3.43533
34	Ovarian_Myeloid_phagocytes	chr7	78847941	78769918	2	Dpys	555	4.1139	3.26964e-05	2.13867
34	Ovarian_Myeloid_phagocytes	chr7	61174369	61200865	1	Mdm1	451	2.56273	3.79285e-05	1.50579
34	Ovarian_Myeloid_phagocytes	chr1	47502020	47493990	2	Tagap	177	3.58041	4.11307e-05	3.69624
34	Ovarian_Myeloid_phagocytes	chr3	121882637	121876259	2	Il1b	983	5.25454	4.40889e-05	4.17482
34	Ovarian_Myeloid_phagocytes	chr8	71125414	71132629	1	Pif1	553	2.35512	5.58403e-05	4.36197
34	Ovarian_Myeloid_phagocytes	chr10	103437978	103451170	1	Cd300a	1284	5.32347	5.64744e-05	5.41749
34	Ovarian_Myeloid_phagocytes	chr10	70370381	70376718	1	Slfn2	867	4.64645	5.78087e-05	4.83306
34	Ovarian_Myeloid_phagocytes	chr1	199495427	199545292	1	Itgam	1513	3.683	7.31209e-05	2.05364
34	Ovarian_Myeloid_phagocytes	chr18	62174850	62178837	1	Pmaip1	317	3.90052	0.000114085	3.66885
34	Ovarian_Myeloid_phagocytes	chr10	69412065	69413863	1	Ccl2	852	7.02382	0.000148499	3.91306
34	Ovarian_Myeloid_phagocytes	chr12	47456160	47444138	2	Oasl	433	4.90258	0.000148499	6.76855
35	Ovarian_NK_cell	chr14	91782354	91867424	1	Ikzf1	460	3.43269	4.7576e-41	3.72304
35	Ovarian_NK_cell	chr4	165361623	162712869	2	Ly49i7	877	2.13116	2.33275e-37	11.1278
35	Ovarian_NK_cell	chr10	75050839	75050925	1	Mir142	923	2.83007	7.00904e-30	6.99681
35	Ovarian_NK_cell	chr13	45318856	45314952	2	Cxcr4	65	2.74605	1.20866e-29	4.00118
35	Ovarian_NK_cell	chr1	47502020	47493990	2	Tagap	177	2.51004	4.91786e-24	2.8446
35	Ovarian_NK_cell	chr3	171597319	171604094	1	Cimip1	1367	3.52715	7.64975e-24	2.2119
35	Ovarian_NK_cell	chr1	196996581	197024168	1	Il21r	1437	3.16053	3.35713e-23	1.95903
35	Ovarian_NK_cell	chr7	107634287	107585055	2	Sla	630	2.76594	3.39274e-23	2.3533
35	Ovarian_NK_cell	chr13	79705705	79698445	2	Faslg	269	3.52128	3.75001e-23	2.91303
35	Ovarian_NK_cell	chr7	119716238	119701367	2	Il2rb	742	2.81332	3.75001e-23	2.72349
35	Ovarian_NK_cell	chr5	149047681	149069719	1	Laptm5	712	3.17403	1.2942e-22	3.03307
35	Ovarian_NK_cell	chr4	119327822	119249682	2	Arhgap25	582	2.46046	3.90293e-22	2.49831
35	Ovarian_NK_cell	chr8	132869712	132871501	1	Cxcr6	967	4.56028	5.94956e-22	3.9165
35	Ovarian_NK_cell	chr13	55173707	55061561	2	Ptprc	169	2.2136	9.57556e-22	1.63377
35	Ovarian_NK_cell	chr15	32887933	32868136	2	Dad1	173	1.99783	2.01963e-21	2.37978
35	Ovarian_NK_cell	chr15	108286453	108433530	1	Ubac2	494	1.91261	2.34684e-21	3.00186
35	Ovarian_NK_cell	chr10	86509454	86421582	2	Ikzf3	1050	2.55768	3.16189e-21	2.02976
35	Ovarian_NK_cell	chr10	70871066	70869516	2	Ccl3	875	3.58118	5.0062e-21	4.32066
35	Ovarian_NK_cell	chr5	153507089	153531137	1	Runx3	781	1.84817	5.40759e-21	1.97131
35	Ovarian_NK_cell	chr1	227240419	227769322	1	Ms4a6bl1	1938	2.40763	1.342e-20	1.98294
36	Ovarian_Stromal	chr13	80379929	79910886	2	Dnm3	273	2.50238	8.22318e-78	4.73784
36	Ovarian_Stromal	chr20	12773520	12801179	1	Col6a2	343	2.80709	1.36397e-71	1.80692
36	Ovarian_Stromal	chr18	56364677	56406381	1	Pdgfrb	278	2.6884	7.4349e-65	2.55383
36	Ovarian_Stromal	chr3	164274710	164279196	1	Snai1	1333	2.20283	7.89363e-64	2.96242
36	Ovarian_Stromal	chr10	82745801	82762790	1	Col1a1	971	3.06412	1.18859e-63	2.74841
36	Ovarian_Stromal	chr8	39551700	39361698	2	Pknox2	232	1.93683	8.35993e-60	2.50579
36	Ovarian_Stromal	chr8	67567199	67683973	1	Itga11	522	2.17137	8.71978e-59	1.46774
36	Ovarian_Stromal	chr19	33928356	33991703	1	Ednra	205	2.71432	9.37584e-59	1.08757
36	Ovarian_Stromal	chr5	102743417	102415847	2	Bnc2	370	2.04445	3.77165e-57	2.3534
36	Ovarian_Stromal	chr3	6430591	6578876	1	Col5a1	114	1.96348	3.05187e-53	2.21367
36	Ovarian_Stromal	chr10	36098051	36301775	1	Adamts2	330	1.92541	1.46038e-52	2.31236
36	Ovarian_Stromal	chr8	99977334	100059735	1	Plod2	688	2.37877	6.44528e-52	1.5392
36	Ovarian_Stromal	chr2	54466282	54533795	1	C6	170	3.1538	2.0186e-51	1.54317
36	Ovarian_Stromal	chr10	66482150	66347358	2	NA_360573	826	1.79407	2.90964e-50	3.06428
36	Ovarian_Stromal	chr1	175796040	175681960	2	Irag1	1341	2.15974	2.68766e-49	2.34771
36	Ovarian_Stromal	chr2	115678344	115788684	1	Slc7a14	304	2.72722	1.95161e-48	1.26683
36	Ovarian_Stromal	chr7	38742250	38782276	1	Dcn	384	2.93261	5.18496e-48	0.788233
36	Ovarian_Stromal	chr13	80131025	80130909	2	Mir3120	276	2.71582	2.83635e-47	2.25533
36	Ovarian_Stromal	chr8	45691196	45809133	1	Lnc215	307	2.16602	8.47748e-47	1.41262
36	Ovarian_Stromal	chr14	80248140	80276534	1	Htra3	339	2.36327	2.42735e-46	1.74533
37	Pancreatic_Macrophage	chr10	55058434	55078863	1	Pik3r5	550	4.47993	0.00132139	2.28989
37	Pancreatic_Macrophage	chr20	30263758	29857018	2	Cdh23	427	2.47427	0.00255871	2.88154
37	Pancreatic_Macrophage	chr5	147257678	147270892	1	Rnf19b	677	2.46092	0.00506412	1.39676
37	Pancreatic_Macrophage	chr20	29897594	29920000	1	Vsir	428	3.10865	0.00626484	2.29659
38	Pancreatic_Stellate	chr20	12773520	12801179	1	Col6a2	343	3.92227	1.27265e-15	3.24745
38	Pancreatic_Stellate	chr8	77640234	77719488	1	Aldh1a2	586	4.08498	1.27265e-15	2.77417
38	Pancreatic_Stellate	chr2	54466282	54533795	1	C6	170	4.13596	1.18479e-14	1.68558
38	Pancreatic_Stellate	chr9	52023295	52059221	1	Col3a1	272	3.91502	1.30097e-14	1.64352
38	Pancreatic_Stellate	chr6	98284361	98367101	1	Rhoj	358	3.30472	1.90287e-13	2.80612
38	Pancreatic_Stellate	chr3	117765286	117570376	2	Fbn1	933	3.32221	2.63595e-13	3.95606
38	Pancreatic_Stellate	chr7	38742250	38782276	1	Dcn	384	3.14551	5.50121e-13	1.24136
38	Pancreatic_Stellate	chr3	6430591	6578876	1	Col5a1	114	2.8046	6.36289e-13	3.17478
38	Pancreatic_Stellate	chr10	23661013	24049859	1	Ebf1	248	2.85506	8.23017e-13	3.94686
38	Pancreatic_Stellate	chr8	24369916	24615479	1	Bmper	173	2.91975	1.27582e-12	2.93994
38	Pancreatic_Stellate	chr2	144861445	144939388	1	Dclk1	398	3.38956	2.09892e-12	1.20203
38	Pancreatic_Stellate	chr1	263367266	263370219	1	Nkx2-3	2165	2.3984	2.85866e-12	3.93028
38	Pancreatic_Stellate	chr14	3506416	3680508	1	Tgfbr3	36	2.2519	3.42215e-12	5.04966
38	Pancreatic_Stellate	chr14	80248140	80276534	1	Htra3	339	3.37861	3.77307e-12	2.58152
38	Pancreatic_Stellate	chr17	54714914	54656627	2	Zeb1	342	2.93611	3.77307e-12	1.50742
38	Pancreatic_Stellate	chr17	83221827	83610273	1	Plxdc2	452	2.54045	3.77307e-12	2.10067
38	Pancreatic_Stellate	chr8	39551700	39361698	2	Pknox2	232	2.49307	3.77307e-12	2.82681
38	Pancreatic_Stellate	chr20	44060715	44201966	1	Lama4	487	2.70454	4.9722e-12	2.03175
38	Pancreatic_Stellate	chr5	127571114	127616033	1	Slc1a7	464	3.0569	5.45281e-12	3.38544
38	Pancreatic_Stellate	chr15	43905099	44103742	1	Ebf2	323	1.5144	7.86906e-12	2.34856
39	Plasma_BC	chr14	91782354	91867424	1	Ikzf1	460	4.03305	1.35773e-38	3.81697
39	Plasma_BC	chr12	17416327	17468212	1	Adap1	141	3.15252	2.67985e-30	3.19383
39	Plasma_BC	chr9	12740885	12942358	1	Rftn1	73	2.399	3.65106e-29	4.52667
39	Plasma_BC	chr2	202816562	202798197	2	Tent5c	736	2.34825	9.41773e-29	5.65745
39	Plasma_BC	chr11	86276430	86168196	2	Hira	385	2.59944	1.08645e-28	1.19681
39	Plasma_BC	chr2	183674522	183711812	1	Tmem154	505	2.74085	8.43343e-28	3.79767
39	Plasma_BC	chr17	34693604	35424848	1	Hus1b	225	2.05558	5.01604e-27	3.89597
39	Plasma_BC	chr9	43889887	44006593	1	Inpp4a	226	2.11814	8.56396e-24	2.558
39	Plasma_BC	chr20	49301783	49393144	1	Atg5	528	2.80666	9.97001e-24	2.2573
39	Plasma_BC	chr12	30106889	30045991	2	Tpst1	274	2.36721	1.62236e-23	3.20777
39	Plasma_BC	chr19	50039425	50173543	1	Plcg2	341	2.22448	1.97843e-23	1.80107
39	Plasma_BC	chr20	49486545	49464921	2	Prdm1	529	2.75515	2.91073e-23	2.54797
39	Plasma_BC	chr4	98593664	98568028	2	Rpia	465	2.19356	2.91073e-23	3.03894
39	Plasma_BC	chr9	27068505	27107713	1	Efhc1	177	2.52128	4.49246e-23	1.8591
39	Plasma_BC	chr11	66878658	66923092	1	Eaf2	245	3.16595	1.07948e-22	1.82533
39	Plasma_BC	chr10	23661013	24049859	1	Ebf1	248	2.45863	3.02721e-22	3.47719
39	Plasma_BC	chr17	34905117	34886746	2	Irf4	226	3.51742	6.33714e-22	2.30712
39	Plasma_BC	chr1	53087474	53064971	2	Ccr6	206	2.7115	1.05957e-21	2.14091
39	Plasma_BC	chr7	119820540	119845003	1	Cyth4	747	2.86847	1.44326e-21	2.35549
39	Plasma_BC	chr2	251930532	252007722	1	Mcoln3	994	4.11054	1.69035e-21	1.31879
40	Podocyte	chr1	264504591	264583329	1	Pax2	2184	2.03663	1.21736e-39	2.29663
40	Podocyte	chr4	144869125	144639491	2	Srgap3	672	2.44076	1.48096e-38	2.6717
40	Podocyte	chr14	8432076	8383316	2	Arhgap24	68	2.25487	8.74578e-34	2.11076
40	Podocyte	chr17	83221827	83610273	1	Plxdc2	452	2.07999	7.22818e-33	2.12431
40	Podocyte	chr1	256734727	256585899	2	Myof	2116	1.94647	1.68625e-30	1.95197
40	Podocyte	chr9	88357751	88484376	1	Col4a3	460	1.97545	8.60598e-30	1.64813
40	Podocyte	chr14	7863664	7688551	2	Ptpn13	66	2.0425	1.02802e-29	2.45244
40	Podocyte	chr20	18780605	18938511	1	Bicc1	381	1.8809	1.02802e-29	1.60016
40	Podocyte	chr2	225645568	225783287	1	Abca4	885	1.92755	3.40282e-29	2.65953
40	Podocyte	chr4	179700130	179659409	2	Lmntd1	1019	2.06855	1.03849e-28	1.34929
40	Podocyte	chr3	1584925	1527316	2	Pax8	13	2.54104	1.42335e-28	2.30765
40	Podocyte	chr5	161035539	160673012	2	Kazn	888	1.54138	1.42335e-28	3.36069
40	Podocyte	chr13	108841482	108696336	2	Ptpn14	510	1.75159	1.67442e-28	2.28831
40	Podocyte	chr2	85377318	85808970	1	Sema5a	234	1.63236	1.72005e-28	1.98647
40	Podocyte	chr1	280015358	279946811	2	Hspa12a	2277	2.60585	1.66197e-27	1.65699
40	Podocyte	chr5	155204434	155024478	2	Ephb2	809	2.34458	1.72232e-27	2.3196
40	Podocyte	chr6	3657355	3716079	1	Tmem178a	24	2.32571	7.66347e-27	1.47429
40	Podocyte	chr14	14853016	14438392	2	Fras1	93	2.03937	1.66843e-26	1.98534
40	Podocyte	chr14	36554574	36550353	2	Rasl11b	211	2.15775	2.28515e-26	2.44071
40	Podocyte	chr11	77703232	77683942	2	Cldn16	319	3.17279	7.50072e-26	1.03702
41	Principal	chr1	264504591	264583329	1	Pax2	2184	2.88625	2.26321e-57	3.60385
41	Principal	chr10	15305549	15289535	2	Pigq	203	3.80296	3.47169e-49	3.56086
41	Principal	chr7	141237802	141242837	1	Aqp2	991	3.54348	3.47169e-49	4.90487
41	Principal	chr1	219964429	220005076	1	Sptbn2	1752	2.98857	1.77875e-43	2.36427
41	Principal	chr1	141349881	141325854	2	Rhcg	919	3.27992	1.17655e-39	2.28634
41	Principal	chr17	72430817	72450140	1	Gata3	406	2.63069	3.47826e-36	2.18253
41	Principal	chr4	120156672	120157667	1	Dnajb8	595	3.33845	3.47826e-36	2.75846
41	Principal	chr7	141185567	141159749	2	Faim2	990	3.38846	4.59243e-36	2.02005
41	Principal	chr1	191829587	191883989	1	Scnn1b	1412	2.96101	5.17883e-36	1.76836
41	Principal	chr3	1584925	1527316	2	Pax8	13	2.60923	1.3309e-35	2.00367
41	Principal	chr8	33490306	33519116	1	Kcnj1	201	2.88604	1.40835e-35	1.76937
41	Principal	chr19	568329	578513	1	Cdh16	7	2.51989	1.51896e-35	2.56911
41	Principal	chr3	9262628	9237944	2	Aif1l	158	2.21281	6.45243e-35	2.55295
41	Principal	chr11	38103321	38063914	2	Tmprss2	116	1.93748	6.77415e-35	2.30482
41	Principal	chr5	57429252	57423735	2	Aqp3	166	2.61451	2.99722e-34	2.48728
41	Principal	chr6	132608600	132591968	2	Degs2	569	2.07309	3.27619e-34	2.1178
41	Principal	chr17	72240852	72393448	1	Taf3	405	2.28269	8.77382e-34	1.99698
41	Principal	chr2	117993604	117396086	2	Mecom	317	1.62048	3.84391e-33	4.04288
41	Principal	chr3	120233655	120209647	2	Mal	964	3.01977	3.90947e-33	1.77678
41	Principal	chr3	97723901	97895722	1	Mpped2	769	1.85958	8.42485e-33	2.52064
42	Proximal_Tubule_S1	chr10	4249715	3841865	2	Snx29	15	2.6663	5.28837e-108	12.805
42	Proximal_Tubule_S1	chr3	55822484	55665153	2	Lrp2	358	3.45893	6.8234e-100	5.70398
42	Proximal_Tubule_S1	chr10	40247353	40255423	1	Gpx3	381	3.66295	2.84183e-97	6.99606
42	Proximal_Tubule_S1	chr17	9762739	9747766	2	Slc34a1	78	3.84872	3.00028e-88	6.017
42	Proximal_Tubule_S1	chr14	20816588	20480128	2	Slc4a4	138	2.44959	9.02165e-83	5.28998
42	Proximal_Tubule_S1	chr14	46647095	46655563	1	Rn28s	265	1.59819	5.68686e-79	10.9643
42	Proximal_Tubule_S1	chr14	46643222	46655563	1	Rn45s	264	1.60252	1.80346e-78	9.34575
42	Proximal_Tubule_S1	chr3	171213936	171219885	1	Pck1	1364	2.37061	7.82743e-77	6.41457
42	Proximal_Tubule_S1	chr1	253000624	252977974	2	Slc16a12	2099	2.61011	1.8086e-72	2.23845
42	Proximal_Tubule_S1	chr3	159902441	159965003	1	Hnf4a	1262	2.44838	2.99604e-72	3.50321
42	Proximal_Tubule_S1	chr14	46643222	46645093	1	Rn18s	263	1.52718	6.96527e-71	14.1945
42	Proximal_Tubule_S1	chr9	81400987	81194106	2	Tns1	393	1.67281	1.93343e-69	8.30973
42	Proximal_Tubule_S1	chr15	33052297	33013356	2	Slc7a7	177	2.84909	1.37836e-68	4.59097
42	Proximal_Tubule_S1	chr3	1584925	1527316	2	Pax8	13	2.51721	8.06092e-68	2.30371
42	Proximal_Tubule_S1	chr3	162147398	162084336	2	Slc13a3	1314	3.06726	2.82339e-67	2.92471
42	Proximal_Tubule_S1	chr17	9746485	9747012	1	Pfn3	77	4.04072	7.4566e-67	7.9736
42	Proximal_Tubule_S1	chr2	200785507	200808501	1	Hao2	731	3.78356	1.44606e-65	3.54494
42	Proximal_Tubule_S1	chr12	31393229	31605564	1	Rimbp2	291	2.81818	1.25982e-63	2.20698
42	Proximal_Tubule_S1	chr1	261986759	261961378	2	Pyroxd2	2160	2.62238	4.31435e-62	4.42201
42	Proximal_Tubule_S1	chr5	102743417	102415847	2	Bnc2	370	2.26959	7.76374e-61	2.50904
43	Proximal_Tubule_S2	chr3	55822484	55665153	2	Lrp2	358	4.20613	1.37459e-123	8.68558
43	Proximal_Tubule_S2	chr17	9762739	9747766	2	Slc34a1	78	3.67095	2.32503e-103	4.72508
43	Proximal_Tubule_S2	chr3	171213936	171219885	1	Pck1	1364	2.69344	2.59459e-97	8.39086
43	Proximal_Tubule_S2	chr3	168111920	168097484	2	Cyp24a1	1348	3.93876	4.77588e-91	4.34065
43	Proximal_Tubule_S2	chr3	162147398	162084336	2	Slc13a3	1314	2.9239	3.79583e-88	3.44343
43	Proximal_Tubule_S2	chr10	47996946	47950001	2	Slc5a10	507	2.87414	2.1186e-85	4.01934
43	Proximal_Tubule_S2	chr3	159902441	159965003	1	Hnf4a	1262	2.53369	2.37335e-85	3.68901
43	Proximal_Tubule_S2	chr17	9746485	9747012	1	Pfn3	77	3.59867	2.80581e-85	8.15871
43	Proximal_Tubule_S2	chr3	171286413	171276062	2	Zbp1	1365	2.6484	4.50459e-84	1.99029
43	Proximal_Tubule_S2	chr6	24985711	24770323	2	Galnt14	90	3.19538	4.39977e-81	2.69374
43	Proximal_Tubule_S2	chr9	81400987	81194106	2	Tns1	393	1.72248	9.16904e-80	8.23404
43	Proximal_Tubule_S2	chr5	120250770	120305703	1	Ak4	424	2.70382	1.26506e-79	3.2551
43	Proximal_Tubule_S2	chr10	4249715	3841865	2	Snx29	15	2.05413	1.97371e-73	7.18846
43	Proximal_Tubule_S2	chr5	133895898	133900720	1	Pdzk1ip1	496	3.36786	1.54837e-71	5.96407
43	Proximal_Tubule_S2	chr5	102743417	102415847	2	Bnc2	370	2.64262	1.71625e-71	2.55866
43	Proximal_Tubule_S2	chr14	9169409	9384830	1	Wdfy3	69	2.08287	8.74549e-69	2.93687
43	Proximal_Tubule_S2	chr2	200785507	200808501	1	Hao2	731	4.11917	1.64972e-68	3.37789
43	Proximal_Tubule_S2	chr3	1584925	1527316	2	Pax8	13	2.53935	6.702e-67	2.16572
43	Proximal_Tubule_S2	chr12	31393229	31605564	1	Rimbp2	291	2.66133	1.07487e-64	1.5773
43	Proximal_Tubule_S2	chr1	224698512	224596886	2	Slc22a25	1869	3.89179	5.09714e-64	1.62045
44	Proximal_Tubule_S3	chr10	47996946	47950001	2	Slc5a10	507	4.22035	1.17821e-138	8.61251
44	Proximal_Tubule_S3	chr3	55822484	55665153	2	Lrp2	358	3.3932	3.09866e-124	7.02109
44	Proximal_Tubule_S3	chr4	176381477	176345671	2	Slco1a6	1000	5.26543	5.49711e-121	2.84482
44	Proximal_Tubule_S3	chr1	221917901	221910787	2	Slc22a12	1836	4.10364	9.10778e-115	4.36171
44	Proximal_Tubule_S3	chr6	8284937	8318647	1	Slc3a1	39	4.17749	1.53502e-113	3.98132
44	Proximal_Tubule_S3	chr5	133895898	133900720	1	Pdzk1ip1	496	3.55288	2.28711e-108	7.74999
44	Proximal_Tubule_S3	chr9	49478940	49482246	1	Pou3f3	258	3.52467	4.19535e-108	2.69995
44	Proximal_Tubule_S3	chr2	88660449	88559678	2	Slc7a12	246	5.2097	6.34723e-103	1.02428
44	Proximal_Tubule_S3	chr19	52070227	52085491	1	Osgin1	348	2.27107	3.45403e-102	7.03013
44	Proximal_Tubule_S3	chr9	63637677	63459095	2	Satb2	308	2.84135	2.33401e-100	2.16591
44	Proximal_Tubule_S3	chr6	136682279	136701673	1	Aspg	667	3.3659	6.45214e-99	3.82374
44	Proximal_Tubule_S3	chr1	32221768	32235593	1	Slc6a18	125	3.93859	1.33477e-91	2.76482
44	Proximal_Tubule_S3	chr7	116424570	116419578	2	Ly6i	662	3.34643	2.72564e-87	2.89075
44	Proximal_Tubule_S3	chr7	116504853	116373323	2	RGD1565410	661	2.98059	3.40126e-86	2.13213
44	Proximal_Tubule_S3	chr3	1584925	1527316	2	Pax8	13	2.67762	1.52361e-85	2.23438
44	Proximal_Tubule_S3	chr16	32753278	32738264	2	Mfap3l	230	1.93028	2.75315e-84	1.33951
44	Proximal_Tubule_S3	chr4	85551503	85563683	1	Aqp1	430	2.62737	3.42446e-84	2.66114
44	Proximal_Tubule_S3	chr2	113696154	113849403	1	Pld1	299	2.52135	5.57467e-84	3.07856
44	Proximal_Tubule_S3	chr13	43850744	44157849	1	Mgat5	54	2.92969	3.47487e-83	2.39005
44	Proximal_Tubule_S3	chr5	33784757	33805437	1	Slc7a13	101	4.21543	4.56052e-83	2.06207
45	Pulmonary_B_cell	chr13	45318856	45314952	2	Cxcr4	65	3.18992	4.66946e-35	4.45725
45	Pulmonary_B_cell	chr10	86509454	86421582	2	Ikzf3	1050	2.62361	3.13294e-27	2.00943
45	Pulmonary_B_cell	chr17	12762752	12763952	1	Diras2	112	2.68961	3.13294e-27	2.53442
45	Pulmonary_B_cell	chr17	12669568	12614311	2	Syk	111	2.2863	2.75172e-26	2.0838
45	Pulmonary_B_cell	chr8	33661049	33543220	2	Fli1	202	1.69643	1.50263e-25	1.42105
45	Pulmonary_B_cell	chr10	23661013	24049859	1	Ebf1	248	2.08601	1.92273e-25	3.07319
45	Pulmonary_B_cell	chr3	124610267	124575621	2	Rassf2	1023	2.32875	4.31485e-25	2.62317
45	Pulmonary_B_cell	chr7	107634287	107585055	2	Sla	630	3.11231	5.8793e-25	1.62739
45	Pulmonary_B_cell	chr3	66192977	66264344	1	Itga4	422	2.51497	6.12954e-25	1.81319
45	Pulmonary_B_cell	chr2	9683681	12115009	1	Cetn3	20	1.80479	8.02433e-25	6.52348
45	Pulmonary_B_cell	chr1	196996581	197024168	1	Il21r	1437	2.47759	1.01933e-24	1.85379
45	Pulmonary_B_cell	chr14	91782354	91867424	1	Ikzf1	460	1.89064	1.01975e-23	1.48966
45	Pulmonary_B_cell	chr9	103207154	103117705	2	St8sia4	584	2.43298	3.18936e-22	1.94148
45	Pulmonary_B_cell	chr14	43992587	43961756	2	Rhoh	245	2.61	3.88746e-21	1.55745
45	Pulmonary_B_cell	chr5	60191973	60007587	2	Pax5	218	2.14703	3.94509e-21	2.19573
45	Pulmonary_B_cell	chr5	47546014	47807168	1	Bach2	121	1.60183	4.78017e-21	2.30053
45	Pulmonary_B_cell	chr1	227240419	227769322	1	Ms4a6bl1	1938	2.19218	1.61105e-20	1.96393
45	Pulmonary_B_cell	chr13	55173707	55061561	2	Ptprc	169	2.48613	2.5003e-20	1.22398
45	Pulmonary_B_cell	chr4	165361623	162712869	2	Ly49i7	877	1.11626	4.64617e-20	4.24752
45	Pulmonary_B_cell	chr11	86276430	86168196	2	Hira	385	1.65868	3.65685e-19	0.7047
46	Pulmonary_Ciliated	chr14	84306466	84317216	1	Sec14l3	398	3.64376	1.19605e-81	4.22788
46	Pulmonary_Ciliated	chr9	100306829	100297322	2	Mab21l4	561	3.20977	7.71734e-60	2.8736
46	Pulmonary_Ciliated	chr1	52992213	52991287	2	Prr18	203	3.63756	1.82025e-52	3.29095
46	Pulmonary_Ciliated	chr14	71533063	71637398	1	Prom1	298	2.14939	1.82025e-52	1.65522
46	Pulmonary_Ciliated	chr10	105259795	105163685	2	Exoc7	1334	4.70389	1.79797e-47	0.359477
46	Pulmonary_Ciliated	chr5	171472031	171620947	1	Megf6	978	2.87558	2.52623e-45	1.68032
46	Pulmonary_Ciliated	chr1	52962388	52907435	2	T2	202	2.89084	2.78822e-44	1.03777
46	Pulmonary_Ciliated	chr1	188245546	188195479	2	Tmc7	1374	2.48883	3.95343e-44	1.13102
46	Pulmonary_Ciliated	chr1	188288738	188337311	1	Tmc5	1375	2.98715	3.0367e-43	0.731577
46	Pulmonary_Ciliated	chr3	60207125	60150016	2	Wipf1	390	1.87034	2.87067e-41	2.01234
46	Pulmonary_Ciliated	chr5	171415354	171355876	2	Tp73	975	3.29976	1.07879e-39	1.52332
46	Pulmonary_Ciliated	chr10	58613674	58618515	1	Pimreg	670	2.48071	1.97975e-38	1.44682
46	Pulmonary_Ciliated	chr3	60105242	60051546	2	Gpr155	389	1.66117	7.65202e-36	2.12916
46	Pulmonary_Ciliated	chr11	61294022	61251907	2	Spice1	208	2.11198	3.09766e-35	0.876451
46	Pulmonary_Ciliated	chr1	174119748	174067109	2	Trim66	1322	2.13733	3.13601e-35	0.83655
46	Pulmonary_Ciliated	chr7	143015932	142995715	2	Krt80	1020	1.21479	1.46843e-33	2.03275
46	Pulmonary_Ciliated	chr9	10216210	10283315	1	Rfx2	38	2.10039	3.01895e-33	1.55821
46	Pulmonary_Ciliated	chr12	6703704	6671936	2	Tex26	44	1.84308	3.57146e-33	0.966246
46	Pulmonary_Ciliated	chr9	95501512	95509646	1	Spp2	516	1.64203	4.34027e-33	1.08557
46	Pulmonary_Ciliated	chr10	14828642	14833818	1	Tekt4	183	2.91377	5.51822e-33	1.93379
47	Pulmonary_Endothelial	chr11	86357718	86356292	2	Cldn5	390	4.21499	1.61361e-111	6.56138
47	Pulmonary_Endothelial	chr8	69073915	69090405	1	Lctl	533	3.07641	4.24685e-110	2.84595
47	Pulmonary_Endothelial	chr6	10306508	10385239	1	Epas1	47	2.62244	3.26987e-107	7.70502
47	Pulmonary_Endothelial	chr9	20195566	20094536	2	Adgrf5	153	3.96983	5.57614e-101	3.98813
47	Pulmonary_Endothelial	chr11	35749484	35646515	2	Erg	100	3.47616	6.5964e-100	4.21689
47	Pulmonary_Endothelial	chr3	4034945	4044279	1	Egfl7	86	3.02956	2.54509e-99	7.12755
47	Pulmonary_Endothelial	chr11	64600968	64714114	1	Arhgap31	222	2.99624	3.598e-92	4.85007
47	Pulmonary_Endothelial	chr16	19225037	19223087	2	Klf2	113	2.50813	9.59184e-90	9.54634
47	Pulmonary_Endothelial	chr12	9034409	9205886	1	Flt1	52	2.99645	2.82142e-89	4.38649
47	Pulmonary_Endothelial	chr14	70780605	71111577	1	Ldb2	297	3.0466	3.53892e-83	4.1105
47	Pulmonary_Endothelial	chr8	68966108	68898291	2	Smad6	532	2.14819	4.32142e-83	5.03402
47	Pulmonary_Endothelial	chr4	123800685	123837746	1	C4h3orf20	627	2.77524	5.49324e-82	1.68773
47	Pulmonary_Endothelial	chr14	81053905	80982162	2	Rgs12	348	2.83059	7.22235e-82	3.6576
47	Pulmonary_Endothelial	chr6	9483408	9973396	1	Prkce	44	1.63995	2.63437e-81	7.46367
47	Pulmonary_Endothelial	chr4	120133713	120142488	1	Gata2	594	2.94444	4.1967e-81	4.04121
47	Pulmonary_Endothelial	chr4	58875753	58829058	2	Podxl	258	2.69733	1.09128e-80	1.90963
47	Pulmonary_Endothelial	chr19	53010509	52991283	2	Fendrr	363	3.34003	2.19176e-80	2.82756
47	Pulmonary_Endothelial	chr1	163445568	163457426	1	Lrrc32	1043	2.70144	1.60288e-78	3.72883
47	Pulmonary_Endothelial	chr10	77537340	77543194	1	Tmem100	944	3.30701	5.08398e-78	3.02583
47	Pulmonary_Endothelial	chr7	142776252	142787336	1	Acvrl1	1014	2.63107	8.23484e-76	4.88262
48	Pulmonary_Macrophage	chr10	70802750	70798118	2	Ccl6	874	3.06792	3.04657e-52	2.5386
48	Pulmonary_Macrophage	chr1	199495427	199545292	1	Itgam	1513	2.72511	1.25054e-43	1.2867
48	Pulmonary_Macrophage	chr10	70871066	70869516	2	Ccl3	875	2.81097	1.25054e-43	2.42054
48	Pulmonary_Macrophage	chr10	55058434	55078863	1	Pik3r5	550	2.45532	1.19759e-39	1.74984
48	Pulmonary_Macrophage	chr10	103481071	103471082	2	Cd300lb	1285	4.06103	2.96188e-35	1.05497
48	Pulmonary_Macrophage	chr8	49573710	49560181	2	Il10ra	363	2.18622	3.43204e-35	1.66984
48	Pulmonary_Macrophage	chr13	55173707	55061561	2	Ptprc	169	2.15266	3.75406e-35	1.3786
48	Pulmonary_Macrophage	chr13	61070522	61066196	2	Rgs1	188	2.21561	2.06218e-33	1.45054
48	Pulmonary_Macrophage	chr20	29897594	29920000	1	Vsir	428	2.57402	2.17391e-33	2.22348
48	Pulmonary_Macrophage	chr15	57170394	57133274	2	Lrrc63	411	1.6919	3.51753e-32	0.864638
48	Pulmonary_Macrophage	chr8	133002201	132996646	2	Ccr1	969	3.01596	2.97961e-31	1.19837
48	Pulmonary_Macrophage	chr17	15749963	15798844	1	Fgd3	130	1.88125	4.83373e-30	1.53455
48	Pulmonary_Macrophage	chr17	81352700	81433743	1	Mrc1	445	2.44911	7.77265e-30	1.388
48	Pulmonary_Macrophage	chr10	103590607	103581384	2	Cd300le	1286	3.81378	3.91165e-29	1.26851
48	Pulmonary_Macrophage	chr4	119327822	119249682	2	Arhgap25	582	1.83938	1.20158e-28	1.45709
48	Pulmonary_Macrophage	chr20	11815647	11777778	2	Itgb2	336	2.20492	1.69854e-28	1.41534
48	Pulmonary_Macrophage	chr1	207947072	207987114	1	Ptpre	1568	1.65152	1.30786e-27	1.15177
48	Pulmonary_Macrophage	chr10	45893018	45917287	1	Nlrp3	472	2.74816	2.71745e-27	0.953027
48	Pulmonary_Macrophage	chr14	84465635	84468485	1	Osm	405	2.26378	5.67699e-27	2.41864
48	Pulmonary_Macrophage	chr12	13157652	13113073	2	Daglb	101	1.72291	1.07032e-26	1.0867
49	Pulmonary_Myofibroblast	chr12	48789261	48793553	1	Cmklr1	457	4.05281	4.19425e-118	7.48686
49	Pulmonary_Myofibroblast	chr4	151269159	150641066	2	Cacna1c	747	2.82303	8.83582e-116	8.16723
49	Pulmonary_Myofibroblast	chr20	31598298	31456502	2	Col13a1	445	3.36467	3.74065e-110	4.51791
49	Pulmonary_Myofibroblast	chr20	12773520	12801179	1	Col6a2	343	3.897	3.27569e-107	3.07695
49	Pulmonary_Myofibroblast	chr19	52664073	52705118	1	Crispld2	361	3.23835	4.99034e-107	7.89118
49	Pulmonary_Myofibroblast	chr12	42099833	42146841	1	Tbx5	393	4.55251	5.83474e-101	2.07415
49	Pulmonary_Myofibroblast	chr17	84247038	84141014	2	Nebl	453	3.5032	1.27493e-98	2.43814
49	Pulmonary_Myofibroblast	chr1	178636621	178935050	1	Spon1	1355	3.57263	3.50583e-98	6.34577
49	Pulmonary_Myofibroblast	chr9	81400987	81194106	2	Tns1	393	1.99069	5.63279e-94	10.4218
49	Pulmonary_Myofibroblast	chr10	36098051	36301775	1	Adamts2	330	2.70377	1.39114e-90	4.26869
49	Pulmonary_Myofibroblast	chr11	69223158	69013060	2	Mylk	267	2.14872	2.23979e-87	5.15231
49	Pulmonary_Myofibroblast	chr10	73333119	73362783	1	Tbx4	901	3.38131	2.43243e-87	2.15441
49	Pulmonary_Myofibroblast	chr17	70684134	70711224	1	Pfkfb3	398	2.44624	5.23031e-86	5.0082
49	Pulmonary_Myofibroblast	chr10	73278999	73289940	1	Tbx2	900	2.44559	5.79215e-85	4.3579
49	Pulmonary_Myofibroblast	chr20	11863145	11896832	1	Slx9	337	2.78103	4.6929e-83	3.44107
49	Pulmonary_Myofibroblast	chr10	49472520	49506473	1	Tekt3	524	3.19586	1.05372e-82	1.38602
49	Pulmonary_Myofibroblast	chr3	164274710	164279196	1	Snai1	1333	2.33781	4.40751e-80	3.81771
49	Pulmonary_Myofibroblast	chr5	75676584	75557042	2	Lpar1	299	3.09338	7.74204e-79	2.0462
49	Pulmonary_Myofibroblast	chr20	44060715	44201966	1	Lama4	487	2.59881	1.58758e-78	2.61768
49	Pulmonary_Myofibroblast	chr8	24369916	24615479	1	Bmper	173	2.65037	2.09719e-78	2.93735
50	Pulmonary_NKT	chr14	91782354	91867424	1	Ikzf1	460	3.10892	7.01301e-75	3.02463
50	Pulmonary_NKT	chr5	149047681	149069719	1	Laptm5	712	3.19114	3.46731e-73	3.41381
50	Pulmonary_NKT	chr5	153507089	153531137	1	Runx3	781	3.02542	1.29549e-69	2.40552
50	Pulmonary_NKT	chr1	196996581	197024168	1	Il21r	1437	3.10806	7.0165e-69	2.47135
50	Pulmonary_NKT	chr7	100382897	100381164	2	LOC500876	613	3.357	6.05269e-64	1.99305
50	Pulmonary_NKT	chr10	86509454	86421582	2	Ikzf3	1050	2.63107	1.69334e-61	2.41089
50	Pulmonary_NKT	chr4	165361623	162712869	2	Ly49i7	877	1.45664	4.04484e-60	7.09885
50	Pulmonary_NKT	chr7	107634287	107585055	2	Sla	630	2.68437	2.51868e-58	2.19884
50	Pulmonary_NKT	chr13	55173707	55061561	2	Ptprc	169	2.39618	7.02161e-57	1.92101
50	Pulmonary_NKT	chr2	236233438	236327731	1	Lef1	921	3.54683	1.99903e-53	2.18186
50	Pulmonary_NKT	chr4	119327822	119249682	2	Arhgap25	582	2.18078	2.08653e-50	2.01908
50	Pulmonary_NKT	chr3	163477822	163329580	2	Prex1	1319	1.91407	2.74165e-50	3.44635
50	Pulmonary_NKT	chr3	119776925	119779101	1	Dusp2	956	3.53737	7.41645e-50	3.58381
50	Pulmonary_NKT	chr6	131926272	131834097	2	Bcl11b	562	2.69442	7.54263e-50	2.24284
50	Pulmonary_NKT	chr10	75050839	75050925	1	Mir142	923	2.60031	4.76405e-49	5.10437
50	Pulmonary_NKT	chr13	45318856	45314952	2	Cxcr4	65	2.11818	4.11534e-47	2.66039
50	Pulmonary_NKT	chr10	18996523	19043288	1	Lcp2	238	2.46621	8.1981e-46	1.37806
50	Pulmonary_NKT	chr10	70411738	70435156	1	Slfn4	868	2.77113	1.22496e-45	0.942877
50	Pulmonary_NKT	chr7	107467260	107652897	1	Tg	629	2.29718	3.43208e-45	2.18146
50	Pulmonary_NKT	chr9	47185303	47217403	1	Il18r1	251	3.24781	4.65875e-45	1.30062
51	Pulmonary_Smooth_muscle_cell	chr20	12773520	12801179	1	Col6a2	343	3.82794	6.51708e-34	3.78784
51	Pulmonary_Smooth_muscle_cell	chr12	42099833	42146841	1	Tbx5	393	3.60811	3.3769e-33	2.98537
51	Pulmonary_Smooth_muscle_cell	chr4	151269159	150641066	2	Cacna1c	747	2.85898	1.50018e-32	8.18246
51	Pulmonary_Smooth_muscle_cell	chr10	73278999	73289940	1	Tbx2	900	3.04245	4.57388e-26	4.94563
51	Pulmonary_Smooth_muscle_cell	chr10	73333119	73362783	1	Tbx4	901	3.49192	6.64291e-26	3.27602
51	Pulmonary_Smooth_muscle_cell	chr16	83522162	83632153	1	Col4a1	458	2.57182	1.17283e-25	4.47009
51	Pulmonary_Smooth_muscle_cell	chr10	84192727	84195415	1	Hoxb3	1005	2.70295	1.53742e-25	4.33671
51	Pulmonary_Smooth_muscle_cell	chr3	132736433	132808544	1	Ism1	1049	3.10713	2.24215e-23	1.98712
51	Pulmonary_Smooth_muscle_cell	chr3	164274710	164279196	1	Snai1	1333	2.93988	4.1947e-23	4.21297
51	Pulmonary_Smooth_muscle_cell	chr12	24978478	25021864	1	Eln	253	2.90517	9.60096e-23	2.99788
51	Pulmonary_Smooth_muscle_cell	chr11	68842320	68695839	2	Adcy5	266	3.24771	2.32204e-22	4.34353
51	Pulmonary_Smooth_muscle_cell	chr18	57011575	57016009	1	Il17b	289	3.30173	1.15323e-21	2.87181
51	Pulmonary_Smooth_muscle_cell	chr2	227411924	227255917	2	Synpo2	895	2.15568	5.47526e-21	3.67965
51	Pulmonary_Smooth_muscle_cell	chr12	42492328	42481152	2	Tbx3	394	2.35878	9.34959e-21	3.25198
51	Pulmonary_Smooth_muscle_cell	chr16	61954590	62089579	1	Rbpms	311	2.04818	1.02318e-20	4.42906
51	Pulmonary_Smooth_muscle_cell	chr10	72756548	73271851	1	Bcas3	898	2.2263	3.99959e-20	6.10108
51	Pulmonary_Smooth_muscle_cell	chr3	6430591	6578876	1	Col5a1	114	2.85115	3.99959e-20	2.64464
51	Pulmonary_Smooth_muscle_cell	chr2	142262236	142461980	1	Lhfpl6	381	2.55205	7.15071e-20	2.2932
51	Pulmonary_Smooth_muscle_cell	chr17	13812615	13799383	2	S1pr3	118	2.80457	2.69224e-19	1.90518
51	Pulmonary_Smooth_muscle_cell	chr19	53010509	52991283	2	Fendrr	363	2.89133	3.59742e-19	1.92384
52	Renal_Endothelial	chr5	113725717	113852799	1	Tek	398	4.70609	2.86358e-113	4.45195
52	Renal_Endothelial	chr15	88036354	88006961	2	Ednrb	460	4.07111	2.5264e-99	3.05938
52	Renal_Endothelial	chr4	58875753	58829058	2	Podxl	258	3.88201	1.49151e-98	3.55352
52	Renal_Endothelial	chr5	149996334	149922797	2	Ptpru	714	3.49635	1.49535e-96	4.02405
52	Renal_Endothelial	chr14	70780605	71111577	1	Ldb2	297	3.07594	3.32389e-90	4.76499
52	Renal_Endothelial	chr14	34727677	34787126	1	Kdr	203	3.1941	3.36271e-89	3.59919
52	Renal_Endothelial	chr11	35749484	35646515	2	Erg	100	3.20155	2.36167e-85	4.42965
52	Renal_Endothelial	chr10	17075139	17048251	2	Neurl1b	227	2.25736	6.10765e-82	4.27514
52	Renal_Endothelial	chr7	59039717	59325924	1	Ptprr	433	2.78729	8.78034e-82	3.30574
52	Renal_Endothelial	chr3	4034945	4044279	1	Egfl7	86	2.85153	1.43296e-81	6.8315
52	Renal_Endothelial	chr9	20195566	20094536	2	Adgrf5	153	3.39362	6.85216e-79	3.76715
52	Renal_Endothelial	chr10	23661013	24049859	1	Ebf1	248	2.80791	6.55743e-78	4.63173
52	Renal_Endothelial	chr12	9034409	9205886	1	Flt1	52	3.16106	1.05238e-77	3.76923
52	Renal_Endothelial	chr2	256609787	256724642	1	Adgrl4	1006	3.79461	4.78501e-74	2.18457
52	Renal_Endothelial	chr16	19225037	19223087	2	Klf2	113	2.35175	4.48594e-71	8.31696
52	Renal_Endothelial	chr1	42121572	42132131	1	Myct1	153	3.45069	1.89798e-69	2.56783
52	Renal_Endothelial	chr7	116356169	116359862	1	Ly6e	660	2.93746	5.02001e-69	5.10313
52	Renal_Endothelial	chr18	65285320	65507979	1	Tcf4	336	2.33412	1.60905e-67	4.39414
52	Renal_Endothelial	chr16	19918668	19906354	2	Plvap	133	3.46687	4.22178e-67	5.11135
52	Renal_Endothelial	chr2	242634399	242714184	1	Emcn	945	3.2824	9.82609e-66	2.32086
53	Renal_Epithelial	chr13	52088693	52083873	2	Elf3	145	3.11069	6.18344e-08	5.9922
53	Renal_Epithelial	chr13	51992547	51985698	2	Gpr37l1	144	3.54323	1.6726e-07	3.24667
53	Renal_Epithelial	chr2	117993604	117396086	2	Mecom	317	2.04736	1.11431e-06	4.36083
53	Renal_Epithelial	chr8	32609212	32563872	2	Tmem45b	198	4.06502	1.24675e-06	3.98253
53	Renal_Epithelial	chr13	47454591	47467432	1	C13h1orf116	73	2.92111	1.40026e-06	2.57622
53	Renal_Epithelial	chr5	153976535	153978848	1	LOC500567	789	4.0308	2.99875e-06	2.76486
53	Renal_Epithelial	chr1	47331412	47287872	2	Ezr	176	2.45566	3.19189e-06	2.83318
53	Renal_Epithelial	chr4	147274107	147399380	1	Pparg	710	2.29917	3.19189e-06	1.75478
53	Renal_Epithelial	chr1	32140137	32086755	2	Slc12a7	123	2.38191	4.66984e-06	2.24257
53	Renal_Epithelial	chr10	84192727	84195415	1	Hoxb3	1005	3.48565	4.67125e-06	3.26555
53	Renal_Epithelial	chr11	38103321	38063914	2	Tmprss2	116	1.88148	4.67125e-06	2.19294
53	Renal_Epithelial	chr17	34226941	34224308	2	Foxq1	223	2.55298	4.67125e-06	4.05502
53	Renal_Epithelial	chr2	190007286	190008511	1	S100a6	619	3.2565	4.67125e-06	3.23726
53	Renal_Epithelial	chr5	75676584	75557042	2	Lpar1	299	4.20719	4.67125e-06	1.19728
53	Renal_Epithelial	chr5	105230580	105279731	1	Acer2	376	3.01265	4.67125e-06	2.65308
53	Renal_Epithelial	chr5	62187930	62157148	2	Coro2a	241	3.74796	5.07748e-06	1.7229
53	Renal_Epithelial	chr7	143085833	143078996	2	Krt87	1021	2.77091	5.51666e-06	2.90173
53	Renal_Epithelial	chr7	126465724	126423418	2	Wnt7b	871	1.70256	6.92524e-06	3.25439
53	Renal_Epithelial	chr1	256734727	256585899	2	Myof	2116	2.48514	7.03057e-06	2.47835
53	Renal_Epithelial	chr1	211582077	211600713	1	Pwwp2b	1581	2.22492	9.71315e-06	3.4919
54	Renal_Macrophage	chr8	49573710	49560181	2	Il10ra	363	3.22013	8.46539e-29	4.06261
54	Renal_Macrophage	chr10	56764927	56769437	1	Clec10a	626	2.74127	7.73381e-23	3.38269
54	Renal_Macrophage	chr8	133002201	132996646	2	Ccr1	969	4.16532	7.73381e-23	1.67562
54	Renal_Macrophage	chr20	29897594	29920000	1	Vsir	428	3.2151	1.7138e-22	3.25834
54	Renal_Macrophage	chr5	150754021	150775674	1	Ptafr	728	2.64337	7.31433e-22	2.45069
54	Renal_Macrophage	chr9	94745219	94850773	1	Inpp5d	501	2.03547	7.53365e-22	2.41046
54	Renal_Macrophage	chr1	199495427	199545292	1	Itgam	1513	3.40082	7.43153e-21	1.51751
54	Renal_Macrophage	chr1	252808380	252807063	2	Ch25h	2094	3.93811	9.92368e-21	4.1413
54	Renal_Macrophage	chr20	30263758	29857018	2	Cdh23	427	2.3415	9.92368e-21	3.06312
54	Renal_Macrophage	chr5	153507089	153531137	1	Runx3	781	2.78094	1.66536e-20	2.62677
54	Renal_Macrophage	chr6	122545899	122419046	2	Kcnk10	493	4.10744	1.66536e-20	1.58951
54	Renal_Macrophage	chr6	122255040	122256053	1	Gpr65	492	3.44913	2.58812e-19	3.01968
54	Renal_Macrophage	chr20	11359090	11344514	2	Dnmt3l	321	2.28818	6.62834e-19	1.97553
54	Renal_Macrophage	chr1	199823386	199782076	2	Rgs10	1521	2.98884	7.3793e-19	2.23731
54	Renal_Macrophage	chr5	79222687	79184088	2	Akna	337	2.35835	8.16726e-19	2.64512
54	Renal_Macrophage	chr15	57170394	57133274	2	Lrrc63	411	1.81409	8.24062e-19	0.945917
54	Renal_Macrophage	chr1	53087474	53064971	2	Ccr6	206	2.4383	8.79204e-19	2.20852
54	Renal_Macrophage	chr5	16526058	16642646	1	Lyn	53	2.08139	1.30146e-18	3.40386
54	Renal_Macrophage	chr13	61070522	61066196	2	Rgs1	188	2.26689	3.69703e-18	1.70905
54	Renal_Macrophage	chr1	73660593	73656028	2	Lilra5	373	4.27311	7.05069e-18	1.85403
55	Renal_T_cell	chr10	75050839	75050925	1	Mir142	923	3.95146	1.41034e-11	8.07211
55	Renal_T_cell	chr14	91782354	91867424	1	Ikzf1	460	4.37177	1.41034e-11	5.25384
55	Renal_T_cell	chr4	165361623	162712869	2	Ly49i7	877	2.57255	1.41034e-11	13.5373
55	Renal_T_cell	chr5	153507089	153531137	1	Runx3	781	4.16882	1.41034e-11	4.31623
55	Renal_T_cell	chr13	79705705	79698445	2	Faslg	269	4.11139	1.05464e-10	4.2431
55	Renal_T_cell	chr6	131926272	131834097	2	Bcl11b	562	3.83617	3.28044e-10	4.56648
55	Renal_T_cell	chr5	149047681	149069719	1	Laptm5	712	3.77571	1.10389e-09	4.67848
55	Renal_T_cell	chr3	119776925	119779101	1	Dusp2	956	3.52306	1.66998e-09	6.03565
55	Renal_T_cell	chr10	31493357	31431827	2	Itk	275	4.07794	4.22589e-09	2.93101
55	Renal_T_cell	chr20	4943288	4638865	2	RT1-CE14	183	1.61486	5.02008e-09	4.54716
55	Renal_T_cell	chr3	163477822	163329580	2	Prex1	1319	2.36747	6.85643e-09	5.02926
55	Renal_T_cell	chr13	61070522	61066196	2	Rgs1	188	3.99444	1.00836e-08	2.97903
55	Renal_T_cell	chr7	100382897	100381164	2	LOC500876	613	3.77611	1.00836e-08	2.04361
55	Renal_T_cell	chr9	47185303	47217403	1	Il18r1	251	6.15601	1.00836e-08	2.49138
55	Renal_T_cell	chr1	196996581	197024168	1	Il21r	1437	3.37032	1.47224e-08	3.07283
55	Renal_T_cell	chr15	108286453	108433530	1	Ubac2	494	2.40938	1.47224e-08	4.54039
55	Renal_T_cell	chr8	133128290	133127220	2	Ccr1l1	971	4.29731	1.60524e-08	2.08361
55	Renal_T_cell	chr10	86509454	86421582	2	Ikzf3	1050	2.59538	1.64855e-08	2.65916
55	Renal_T_cell	chr1	47502020	47493990	2	Tagap	177	2.73401	2.12275e-08	3.58565
55	Renal_T_cell	chrX	135250519	135240451	2	Elf4	461	4.96941	2.59008e-08	3.06012
56	Skeletal_Myh2	chr10	53711895	53738164	1	Myh2	538	4.94241	8.00449e-150	5.62654
56	Skeletal_Myh2	chr3	175769716	175769800	1	Mir1b	1395	3.63098	1.84217e-134	14.0091
56	Skeletal_Myh2	chr7	29171787	29086159	2	Mybpc1	341	4.16762	2.24618e-134	6.18009
56	Skeletal_Myh2	chr1	215747080	215744404	2	H19	1674	3.61796	2.6355e-130	5.12808
56	Skeletal_Myh2	chr10	53740841	53764610	1	Myh1	539	4.65888	9.13043e-127	4.05321
56	Skeletal_Myh2	chr10	53621375	53645194	1	Myh3	537	3.43182	2.01358e-126	2.28232
56	Skeletal_Myh2	chr1	215701544	215709313	1	Mrpl23	1673	3.33172	1.17235e-125	4.76565
56	Skeletal_Myh2	chr1	215666628	215683628	1	Tnnt3	1672	3.97073	5.5566e-125	5.85473
56	Skeletal_Myh2	chr17	66397647	66304531	2	Actn2	371	3.49637	6.08348e-124	4.52169
56	Skeletal_Myh2	chr1	197875038	197855912	2	Atp2a1	1446	3.45845	1.96414e-122	5.78634
56	Skeletal_Myh2	chr10	8654892	8312961	2	Rbfox1	46	3.01503	1.44591e-121	6.81434
56	Skeletal_Myh2	chr12	51250230	51214192	2	Mn1	472	3.14402	1.56683e-119	4.11094
56	Skeletal_Myh2	chr2	200003443	199868943	2	Pde4dip	719	2.74557	1.23604e-118	7.38882
56	Skeletal_Myh2	chr7	118108864	118101633	2	Mb	723	3.52806	4.0167e-114	5.94931
56	Skeletal_Myh2	chr16	10941418	10878505	2	Ldb3	83	2.76089	6.58932e-114	7.55929
56	Skeletal_Myh2	chr4	56711086	56738779	1	Flnc	226	3.24486	5.66956e-110	4.53437
56	Skeletal_Myh2	chr13	51784639	51583603	2	Ppp1r12b	139	2.73294	2.38979e-109	5.08302
56	Skeletal_Myh2	chr10	45322199	45335030	1	Trim11	458	3.10389	8.9893e-109	5.1965
56	Skeletal_Myh2	chr3	63536166	63557363	1	Plekha3	417	2.68732	3.42461e-108	3.37118
56	Skeletal_Myh2	chr1	80321585	80331841	1	Ckm	457	3.17134	1.79351e-107	5.61837
57	Skeletal_Myh4	chr10	53778666	53801606	1	Myh4	540	5.61291	4.11097e-143	5.09552
57	Skeletal_Myh4	chr3	175769716	175769800	1	Mir1b	1395	3.9452	6.83035e-138	15.18
57	Skeletal_Myh4	chr1	215666628	215683628	1	Tnnt3	1672	4.15775	2.28175e-137	6.71909
57	Skeletal_Myh4	chr7	119441487	119429018	2	Pvalb	735	4.22591	1.4933e-131	6.87893
57	Skeletal_Myh4	chr1	215701544	215709313	1	Mrpl23	1673	3.58384	3.01903e-130	5.98564
57	Skeletal_Myh4	chr1	215747080	215744404	2	H19	1674	3.72508	1.23462e-129	5.20377
57	Skeletal_Myh4	chr1	197875038	197855912	2	Atp2a1	1446	3.61129	4.75042e-126	5.48142
57	Skeletal_Myh4	chr10	53621375	53645194	1	Myh3	537	3.37103	1.3426e-123	2.0919
57	Skeletal_Myh4	chr1	25839198	25403390	2	Trdn	98	3.22006	3.80746e-122	6.01485
57	Skeletal_Myh4	chr10	53711895	53738164	1	Myh2	538	2.81094	9.21268e-121	1.88266
57	Skeletal_Myh4	chr3	148386185	148397851	1	Mylk2	1146	3.12325	4.46691e-120	7.28523
57	Skeletal_Myh4	chr10	8654892	8312961	2	Rbfox1	46	2.96115	4.22293e-118	7.30232
57	Skeletal_Myh4	chr16	79671719	79587640	2	Myom2	421	3.40054	5.88376e-117	3.90891
57	Skeletal_Myh4	chr9	82571345	82628684	1	Speg	436	3.17734	2.29611e-115	3.71295
57	Skeletal_Myh4	chr5	118743632	118803055	1	Pgm1	417	3.01753	2.41369e-115	5.16758
57	Skeletal_Myh4	chr1	80321585	80331841	1	Ckm	457	3.3438	3.41664e-115	6.28292
57	Skeletal_Myh4	chr2	200003443	199868943	2	Pde4dip	719	2.52002	7.52917e-115	6.55612
57	Skeletal_Myh4	chr3	159775643	159712325	2	Jph2	1257	3.04511	2.97758e-114	4.50213
57	Skeletal_Myh4	chr13	52889570	52964558	1	Cacna1s	158	3.40971	7.61183e-114	3.151
57	Skeletal_Myh4	chr9	73958480	73937821	2	Myl1	372	3.4027	4.29131e-113	3.60379
58	Skeletal_Myh7	chr15	33656089	33634422	2	Myh7	203	5.85576	2.5236e-115	9.21392
58	Skeletal_Myh7	chr15	33639621	33639510	2	Mir208b	204	5.31412	1.21526e-108	9.09693
58	Skeletal_Myh7	chr17	66397647	66304531	2	Actn2	371	3.84599	5.1373e-106	7.16029
58	Skeletal_Myh7	chr3	175769716	175769800	1	Mir1b	1395	3.53302	8.79225e-100	15.5102
58	Skeletal_Myh7	chr7	29171787	29086159	2	Mybpc1	341	3.63673	9.80262e-100	7.23646
58	Skeletal_Myh7	chr12	39553903	39603326	1	Atp2a2	348	3.37515	2.10214e-98	9.7065
58	Skeletal_Myh7	chr12	39959065	39951863	2	Myl2	359	4.41868	2.72617e-91	6.08268
58	Skeletal_Myh7	chr1	277181345	277104519	2	Nrap	2262	3.39251	5.45894e-90	5.27021
58	Skeletal_Myh7	chr15	33629592	33605653	2	Myh6	200	5.19377	3.20676e-89	4.5934
58	Skeletal_Myh7	chr1	215747080	215744404	2	H19	1674	2.80426	7.44571e-89	4.41222
58	Skeletal_Myh7	chr16	10941418	10878505	2	Ldb3	83	2.66555	1.11855e-85	7.91638
58	Skeletal_Myh7	chr4	56711086	56738779	1	Flnc	226	3.11902	3.17178e-84	5.74746
58	Skeletal_Myh7	chr1	72889270	72899629	1	Tnnt1	365	4.30586	6.66171e-83	4.34017
58	Skeletal_Myh7	chr2	189423559	189451031	1	Tpm3	599	3.30207	3.43089e-82	6.17347
58	Skeletal_Myh7	chr2	200003443	199868943	2	Pde4dip	719	2.37139	7.30672e-82	6.85116
58	Skeletal_Myh7	chr3	175838994	175857986	1	Slco4a1	1396	2.73853	1.31206e-80	3.07372
58	Skeletal_Myh7	chr1	215701544	215709313	1	Mrpl23	1673	2.51014	1.07072e-79	4.06041
58	Skeletal_Myh7	chr15	33613533	33613451	2	Mir208a	202	5.36607	3.76647e-79	4.45591
58	Skeletal_Myh7	chr15	33677597	33684840	1	Ngdn	205	2.73513	1.05017e-78	4.3063
58	Skeletal_Myh7	chr19	56677084	56674072	2	Acta1	413	2.85784	6.70969e-78	6.89653
59	Splenic_B_cell	chr14	108826939	108913078	1	Bcl11a	504	3.0562	2.56562e-87	2.73647
59	Splenic_B_cell	chr14	91782354	91867424	1	Ikzf1	460	3.39856	6.09713e-86	2.57777
59	Splenic_B_cell	chr10	23661013	24049859	1	Ebf1	248	2.39246	6.47705e-80	3.85525
59	Splenic_B_cell	chr5	60191973	60007587	2	Pax5	218	3.43907	5.26349e-79	2.74428
59	Splenic_B_cell	chr5	60250546	60429710	1	Zcchc7	219	2.76969	4.79161e-75	2.90141
59	Splenic_B_cell	chr2	241545250	241273765	2	Bank1	943	3.46925	6.60348e-75	2.47166
59	Splenic_B_cell	chr10	75050839	75050925	1	Mir142	923	3.38838	5.54045e-74	7.04888
59	Splenic_B_cell	chr1	227240419	227769322	1	Ms4a6bl1	1938	2.76102	3.62824e-70	2.54853
59	Splenic_B_cell	chr17	12669568	12614311	2	Syk	111	2.83626	6.46883e-70	2.4713
59	Splenic_B_cell	chr13	55274199	55288651	1	Atp6v1g3	170	2.96857	2.6498e-68	1.3843
59	Splenic_B_cell	chr2	186685104	186696117	1	Cd5l	515	3.27876	2.95192e-68	1.36335
59	Splenic_B_cell	chr17	12762752	12763952	1	Diras2	112	3.05574	7.12559e-68	2.74705
59	Splenic_B_cell	chr10	86509454	86421582	2	Ikzf3	1050	2.98021	2.64911e-67	2.36053
59	Splenic_B_cell	chr2	218658761	218654554	2	S1pr1	856	2.30239	9.49922e-64	3.69425
59	Splenic_B_cell	chr13	55173707	55061561	2	Ptprc	169	2.49191	3.10998e-63	1.41446
59	Splenic_B_cell	chr7	116255173	116248759	2	Cyp11b2	659	3.11484	3.84991e-62	1.36623
59	Splenic_B_cell	chr19	54318463	54335105	1	Irf8	371	2.38288	2.10003e-61	3.12675
59	Splenic_B_cell	chr3	124610267	124575621	2	Rassf2	1023	2.5721	2.44185e-60	2.70313
59	Splenic_B_cell	chr15	51756978	51759434	1	Egr3	374	2.65626	5.97608e-60	4.82522
59	Splenic_B_cell	chr13	90301040	90321780	1	Slamf6	375	3.4635	4.44602e-58	1.45583
60	Splenic_Endothelial	chr7	27552078	27369853	2	Stab2	330	3.82349	3.49707e-82	5.76513
60	Splenic_Endothelial	chr1	239412884	239474931	1	Cemip2	2027	3.12796	2.21733e-78	4.3066
60	Splenic_Endothelial	chr1	263367266	263370219	1	Nkx2-3	2165	3.38348	9.43722e-72	5.22994
60	Splenic_Endothelial	chr4	123800685	123837746	1	C4h3orf20	627	2.55012	7.19801e-68	1.78824
60	Splenic_Endothelial	chr7	64251110	63973279	2	Srgap1	464	3.39321	1.81529e-64	3.53921
60	Splenic_Endothelial	chr11	86357718	86356292	2	Cldn5	390	3.25708	3.13761e-64	4.06869
60	Splenic_Endothelial	chr11	35749484	35646515	2	Erg	100	2.58022	1.16104e-62	2.49064
60	Splenic_Endothelial	chr1	79894450	79895910	1	Nanos2	434	2.93094	1.08742e-60	2.99283
60	Splenic_Endothelial	chr20	30263758	29857018	2	Cdh23	427	2.22694	3.38708e-59	3.81025
60	Splenic_Endothelial	chr14	3506416	3680508	1	Tgfbr3	36	2.13145	7.69047e-57	5.12206
60	Splenic_Endothelial	chr8	111495443	111577320	1	Slco2a1	733	2.54565	2.60898e-55	4.96054
60	Splenic_Endothelial	chr1	52544447	52360296	2	Pde10a	200	3.08152	1.29138e-53	2.72347
60	Splenic_Endothelial	chr19	57820260	58066155	1	Disc1	433	2.24571	2.09292e-53	3.54306
60	Splenic_Endothelial	chr18	5314511	5032029	2	Zfp521	31	2.54468	1.04595e-51	2.56024
60	Splenic_Endothelial	chr12	47793534	47748165	2	Fam222a	440	2.36873	1.93915e-50	3.70878
60	Splenic_Endothelial	chr18	16650898	17332205	1	Fhod3	62	2.33257	1.1957e-49	5.02524
60	Splenic_Endothelial	chr19	58399816	58236216	2	Sipa1l2	434	2.05099	3.43595e-49	3.59157
60	Splenic_Endothelial	chr6	145546595	145625241	1	Rapgef5	692	2.41674	3.90557e-49	1.99209
60	Splenic_Endothelial	chr14	70780605	71111577	1	Ldb2	297	2.33232	5.68284e-48	2.43926
60	Splenic_Endothelial	chr20	32353677	32276857	2	Stox1	457	3.19127	1.21175e-46	1.76227
61	Splenic_Erythroid_lineage_cell	chr1	169005184	169003904	2	Hbe1	1183	6.13439	3.24667e-22	3.32393
61	Splenic_Erythroid_lineage_cell	chr10	15603649	15602794	2	Hba-a1	211	5.03769	6.99366e-22	7.13516
61	Splenic_Erythroid_lineage_cell	chr1	169032157	169031222	2	Or51b4b	1184	5.64437	2.68239e-20	1.90222
61	Splenic_Erythroid_lineage_cell	chr10	15603649	15577166	2	Hba-a2	209	4.29301	1.08926e-19	3.99775
61	Splenic_Erythroid_lineage_cell	chr10	15620908	15661332	1	Nprl3	213	3.49409	2.76068e-18	3.80213
61	Splenic_Erythroid_lineage_cell	chr10	15577977	15577249	2	Hba-a3	210	3.68533	5.87565e-17	3.2414
61	Splenic_Erythroid_lineage_cell	chr14	91782354	91867424	1	Ikzf1	460	2.52425	1.77481e-15	1.65996
61	Splenic_Erythroid_lineage_cell	chr15	51176858	51174989	2	Synb	368	4.32022	5.96887e-15	1.74901
61	Splenic_Erythroid_lineage_cell	chr13	90074952	90058127	2	Slamf7	371	3.16362	9.1336e-15	0.976968
61	Splenic_Erythroid_lineage_cell	chr4	85551503	85563683	1	Aqp1	430	2.6377	2.84126e-14	3.10345
61	Splenic_Erythroid_lineage_cell	chr10	90312396	90296149	2	Slc4a1	1174	3.1217	4.90979e-14	3.04626
61	Splenic_Erythroid_lineage_cell	chr4	181481147	181502916	1	Klhl42	1034	2.94013	2.11332e-13	2.13593
61	Splenic_Erythroid_lineage_cell	chr11	61996122	61996027	2	Mir568	216	3.18402	6.62901e-13	1.96887
61	Splenic_Erythroid_lineage_cell	chr7	144880092	144872741	2	Nfe2	1078	2.9486	4.94908e-12	3.82628
61	Splenic_Erythroid_lineage_cell	chr4	183697531	183670591	2	Amn1	1040	2.76654	9.30542e-12	1.75113
61	Splenic_Erythroid_lineage_cell	chr19	31031817	30973329	2	Frem3	192	1.62599	1.17728e-11	0.622639
61	Splenic_Erythroid_lineage_cell	chr13	90022269	90002783	2	Ly9	370	2.87562	2.34348e-11	0.675594
61	Splenic_Erythroid_lineage_cell	chr1	242373764	242372458	2	Pabir1	2039	1.87121	2.44965e-11	2.36106
61	Splenic_Erythroid_lineage_cell	chr3	81498022	81512807	1	Chst1	714	2.21118	4.89119e-11	0.956845
61	Splenic_Erythroid_lineage_cell	chr5	172335892	172328259	2	Tnfrsf14	983	2.53187	4.89119e-11	2.33856
62	Splenic_Macrophage	chr4	156752093	156785467	1	Cd163	804	4.26829	3.14699e-93	1.9905
62	Splenic_Macrophage	chr20	29897594	29920000	1	Vsir	428	2.97206	4.58842e-93	3.81634
62	Splenic_Macrophage	chr7	124682868	124751398	1	Mpped1	852	4.00587	4.9701e-93	2.80463
62	Splenic_Macrophage	chr4	119327822	119249682	2	Arhgap25	582	2.83436	4.76911e-90	2.99294
62	Splenic_Macrophage	chr13	89975405	89990731	1	Cd244l1	369	3.55628	1.3082e-87	2.47789
62	Splenic_Macrophage	chr8	49573710	49560181	2	Il10ra	363	2.94694	4.76862e-84	2.74757
62	Splenic_Macrophage	chr10	45893018	45917287	1	Nlrp3	472	3.47957	1.69664e-83	1.94916
62	Splenic_Macrophage	chr13	55173707	55061561	2	Ptprc	169	2.71292	4.0399e-82	2.21641
62	Splenic_Macrophage	chr19	19376789	19332594	2	Nod2	95	3.28425	7.15965e-80	2.16998
62	Splenic_Macrophage	chr6	37555210	37661196	1	Cyria	174	2.35893	1.66065e-79	2.37066
62	Splenic_Macrophage	chr8	133002201	132996646	2	Ccr1	969	3.31335	4.78587e-79	1.50278
62	Splenic_Macrophage	chr15	52557607	52648973	1	Gfra2	398	2.52425	9.97186e-78	1.77327
62	Splenic_Macrophage	chr4	147274107	147399380	1	Pparg	710	2.72465	1.7472e-77	2.59215
62	Splenic_Macrophage	chr2	219090931	219071193	2	Vcam1	860	3.40243	1.81124e-77	1.57776
62	Splenic_Macrophage	chr6	123974798	124077197	1	Kcnk13	503	3.09792	7.65896e-76	1.8677
62	Splenic_Macrophage	chr9	94745219	94850773	1	Inpp5d	501	2.41197	8.05868e-76	2.26394
62	Splenic_Macrophage	chr9	117538346	117666407	1	Epb41l3	615	3.57877	1.73197e-75	1.65397
62	Splenic_Macrophage	chr4	157009674	156403016	2	Pex5	800	2.83057	4.76068e-75	2.16067
62	Splenic_Macrophage	chr12	49626871	49746269	1	Grk3	462	2.67598	2.47872e-74	2.14952
62	Splenic_Macrophage	chr7	125288081	125306975	1	Parvg	858	3.29736	1.40043e-73	2.28084
63	Splenic_Myeloid_lineage_cell	chr8	49573710	49560181	2	Il10ra	363	2.49289	1.98318e-51	1.80661
63	Splenic_Myeloid_lineage_cell	chr1	199495427	199545292	1	Itgam	1513	2.59946	4.98231e-49	1.03153
63	Splenic_Myeloid_lineage_cell	chr1	199596024	199623670	1	Itgad	1514	2.60376	2.92441e-41	1.27875
63	Splenic_Myeloid_lineage_cell	chr10	75050839	75050925	1	Mir142	923	2.22338	1.1012e-40	4.38837
63	Splenic_Myeloid_lineage_cell	chr16	9235888	9258540	1	Lrrc18	68	3.65622	2.25279e-40	1.64392
63	Splenic_Myeloid_lineage_cell	chr20	4087621	4097191	1	RT1-Db1	148	3.13809	2.15229e-38	1.53124
63	Splenic_Myeloid_lineage_cell	chr12	9360439	9437003	1	Flt3	53	2.70009	1.51579e-37	1.87736
63	Splenic_Myeloid_lineage_cell	chr1	88875449	88879299	1	Tyrobp	618	3.54987	3.50653e-37	2.29444
63	Splenic_Myeloid_lineage_cell	chr9	94745219	94850773	1	Inpp5d	501	2.14854	3.50653e-37	1.87967
63	Splenic_Myeloid_lineage_cell	chr9	100137881	100138801	1	Gpr35	558	3.37253	2.52048e-36	1.90396
63	Splenic_Myeloid_lineage_cell	chr3	66192977	66264344	1	Itga4	422	2.2131	5.26388e-36	1.15463
63	Splenic_Myeloid_lineage_cell	chr10	31561895	31588943	1	Havcr2	278	3.39626	6.03738e-36	0.909992
63	Splenic_Myeloid_lineage_cell	chr13	55173707	55061561	2	Ptprc	169	2.21793	9.94207e-36	1.21585
63	Splenic_Myeloid_lineage_cell	chr13	89975405	89990731	1	Cd244l1	369	2.00732	1.08097e-35	1.28702
63	Splenic_Myeloid_lineage_cell	chr13	91872953	91843363	2	Cadm3	407	2.23241	2.31245e-35	0.743209
63	Splenic_Myeloid_lineage_cell	chr9	103207154	103117705	2	St8sia4	584	2.05521	6.85861e-35	1.19419
63	Splenic_Myeloid_lineage_cell	chr10	55058434	55078863	1	Pik3r5	550	2.36384	1.94044e-34	1.18165
63	Splenic_Myeloid_lineage_cell	chr1	53087474	53064971	2	Ccr6	206	2.25801	2.70536e-34	1.42431
63	Splenic_Myeloid_lineage_cell	chr5	153507089	153531137	1	Runx3	781	1.69817	2.83927e-34	1.24423
63	Splenic_Myeloid_lineage_cell	chr19	19376789	19332594	2	Nod2	95	2.50988	1.13428e-33	1.14479
64	Splenic_Pre_B_cell	chr14	91782354	91867424	1	Ikzf1	460	2.37042	8.78226e-52	1.65199
64	Splenic_Pre_B_cell	chr1	271275975	267672833	2	Mir3584	2240	1.05842	4.52031e-47	3.97059
64	Splenic_Pre_B_cell	chr17	12669568	12614311	2	Syk	111	1.81401	1.61202e-44	1.33392
64	Splenic_Pre_B_cell	chr13	55173707	55061561	2	Ptprc	169	1.99755	8.6833e-43	1.1537
64	Splenic_Pre_B_cell	chr10	23661013	24049859	1	Ebf1	248	1.44436	3.09244e-41	1.80736
64	Splenic_Pre_B_cell	chr7	22943159	19074195	2	Vom2r57	296	1.13562	7.6437e-41	2.87112
64	Splenic_Pre_B_cell	chr1	53087474	53064971	2	Ccr6	206	2.26841	8.09818e-41	1.4229
64	Splenic_Pre_B_cell	chr7	22943159	19074190	2	Vom2r56	295	1.14017	1.07232e-40	2.86785
64	Splenic_Pre_B_cell	chr5	60191973	60007587	2	Pax5	218	1.38261	3.01519e-40	1.26382
64	Splenic_Pre_B_cell	chr2	186685104	186696117	1	Cd5l	515	2.0173	5.19806e-38	0.862084
64	Splenic_Pre_B_cell	chr4	119327822	119249682	2	Arhgap25	582	1.86302	4.40102e-37	1.24643
64	Splenic_Pre_B_cell	chr2	241545250	241273765	2	Bank1	943	1.82456	9.03587e-37	1.42559
64	Splenic_Pre_B_cell	chr16	80596971	79872238	2	Dlgap2	424	1.18068	5.41894e-36	1.52766
64	Splenic_Pre_B_cell	chr1	227240419	227769322	1	Ms4a6bl1	1938	1.40551	1.39096e-34	1.30445
64	Splenic_Pre_B_cell	chr17	12762752	12763952	1	Diras2	112	1.67934	2.72067e-34	1.20216
64	Splenic_Pre_B_cell	chr19	30341442	29598279	2	Inpp4b	189	1.28222	6.01548e-34	1.47441
64	Splenic_Pre_B_cell	chr16	25524786	25001666	2	Marchf1	218	1.49172	2.00554e-32	1.13176
64	Splenic_Pre_B_cell	chrX	18342396	17962905	2	Spin2a	95	1.14866	3.48155e-32	0.89124
64	Splenic_Pre_B_cell	chr8	33661049	33543220	2	Fli1	202	1.26836	4.8583e-32	0.947076
64	Splenic_Pre_B_cell	chr3	66192977	66264344	1	Itga4	422	1.5865	1.11614e-31	0.659754
65	Splenic_Stromal	chr10	16635989	16638758	1	Nkx2-5	222	3.09035	1.58449e-45	2.64187
65	Splenic_Stromal	chr2	210550546	210522375	2	Csf1	811	1.98438	1.58449e-45	2.04037
65	Splenic_Stromal	chr8	114766803	114670628	2	Col6a4	753	2.93342	1.15226e-42	1.46459
65	Splenic_Stromal	chr11	69223158	69013060	2	Mylk	267	1.72525	4.25033e-41	2.97574
65	Splenic_Stromal	chr10	16542909	16552674	1	Stc2	221	2.29455	4.42117e-41	1.85948
65	Splenic_Stromal	chr20	4485316	4486671	1	Tnxa-ps1	170	2.37583	4.42117e-41	2.19256
65	Splenic_Stromal	chr18	56971377	56971273	2	Mir143	288	2.83083	1.33467e-40	4.76967
65	Splenic_Stromal	chr13	52553843	52575054	1	Csrp1	151	1.59545	5.69699e-39	3.48732
65	Splenic_Stromal	chr1	264893162	264899423	1	Tlx1	2193	2.17435	1.77855e-38	1.66516
65	Splenic_Stromal	chr13	50761278	50751650	2	Prelp	122	1.94516	1.77855e-38	1.91834
65	Splenic_Stromal	chr8	63092124	63067756	2	Loxl1	495	2.24081	3.50615e-37	1.27721
65	Splenic_Stromal	chr17	6244627	5934690	2	Ntrk2	39	2.2616	1.07575e-36	1.61657
65	Splenic_Stromal	chr13	68360664	67799791	2	Hmcn1	199	2.38565	1.86241e-36	2.89667
65	Splenic_Stromal	chr16	81434239	81320090	2	Rasa3	436	1.45027	5.20364e-36	1.58756
65	Splenic_Stromal	chr11	69484293	70025682	1	Kalrn	269	1.42348	5.3824e-36	3.61355
65	Splenic_Stromal	chr5	75676584	75557042	2	Lpar1	299	1.95041	7.66005e-36	0.965324
65	Splenic_Stromal	chr13	77896741	77829389	2	Tnn	256	2.83289	1.16677e-35	0.778643
65	Splenic_Stromal	chr19	54318463	54335105	1	Irf8	371	1.63911	3.30818e-35	1.9433
65	Splenic_Stromal	chr8	50228369	50222895	2	Tagln	370	3.1182	3.81326e-32	2.50987
65	Splenic_Stromal	chr1	252589785	252624790	1	Fas	2093	2.07078	4.16872e-32	0.901708
66	Splenic_T_cell	chr14	91782354	91867424	1	Ikzf1	460	3.15615	1.05748e-87	3.1787
66	Splenic_T_cell	chr7	107634287	107585055	2	Sla	630	3.30858	1.64005e-72	2.70763
66	Splenic_T_cell	chr2	236233438	236327731	1	Lef1	921	3.56749	8.31107e-69	2.65958
66	Splenic_T_cell	chr13	55173707	55061561	2	Ptprc	169	3.12678	7.06525e-66	2.02168
66	Splenic_T_cell	chr7	100382897	100381164	2	LOC500876	613	3.37937	1.95109e-64	2.11829
66	Splenic_T_cell	chr4	165361623	162712869	2	Ly49i7	877	1.63002	1.1294e-62	6.49772
66	Splenic_T_cell	chr10	75050839	75050925	1	Mir142	923	2.73624	5.28707e-59	6.45114
66	Splenic_T_cell	chr7	107467260	107652897	1	Tg	629	2.55813	4.178e-56	2.47623
66	Splenic_T_cell	chr1	196996581	197024168	1	Il21r	1437	3.14835	7.81455e-56	1.92518
66	Splenic_T_cell	chr1	198128857	198123883	2	Coro1a	1456	3.38315	5.5518e-55	3.96122
66	Splenic_T_cell	chr5	153507089	153531137	1	Runx3	781	2.48574	5.5518e-55	2.00701
66	Splenic_T_cell	chr4	78371392	78375279	1	Gimap1	382	4.36912	4.02044e-53	2.60199
66	Splenic_T_cell	chr13	92006820	91995940	2	RGD1562462	408	2.84935	1.94531e-51	1.21159
66	Splenic_T_cell	chr14	91588940	91613483	1	Spmip7	459	2.94463	2.39541e-51	1.08047
66	Splenic_T_cell	chr5	149047681	149069719	1	Laptm5	712	2.85741	3.916e-51	2.67688
66	Splenic_T_cell	chr1	227240419	227769322	1	Ms4a6bl1	1938	2.35211	4.7437e-51	2.07716
66	Splenic_T_cell	chr1	227649625	227661113	1	Ms4a4c	1942	3.38754	5.31383e-50	1.14025
66	Splenic_T_cell	chr17	71105286	70971915	2	Prkcq	399	2.43861	1.39788e-49	1.70174
66	Splenic_T_cell	chr10	86509454	86421582	2	Ikzf3	1050	2.37563	1.47463e-48	1.95341
66	Splenic_T_cell	chr15	108286453	108433530	1	Ubac2	494	1.80322	2.26165e-48	2.55708
67	Surface_epithelial	chr1	143818706	143793053	2	Bnc1	961	5.08552	1.8415e-19	1.57528
67	Surface_epithelial	chr3	95133713	95180573	1	Wt1	762	3.18896	2.00966e-18	2.90511
67	Surface_epithelial	chr5	102743417	102415847	2	Bnc2	370	2.42236	7.79194e-17	3.25856
67	Surface_epithelial	chr1	145870912	145781928	2	Il16	969	2.73196	3.26517e-15	2.01799
67	Surface_epithelial	chr12	24978478	25021864	1	Eln	253	3.74264	3.36663e-15	1.2343
67	Surface_epithelial	chr5	171472031	171620947	1	Megf6	978	3.16722	4.91513e-15	2.04581
67	Surface_epithelial	chr12	28382331	29268073	1	Galnt17	267	2.45789	5.67106e-14	2.72869
67	Surface_epithelial	chr17	83221827	83610273	1	Plxdc2	452	2.13984	1.44008e-13	2.28369
67	Surface_epithelial	chr16	5795818	4871650	2	Cacna2d3	20	2.23035	2.72377e-13	3.03284
67	Surface_epithelial	chr7	144647587	144650129	1	Hoxc4	1074	3.50984	1.66924e-12	2.60868
67	Surface_epithelial	chr1	280633938	280640946	1	Emx2	2284	2.69295	1.88342e-12	2.70042
67	Surface_epithelial	chr11	30550141	30663465	1	Hunk	54	3.08155	1.88342e-12	1.23797
67	Surface_epithelial	chr11	60371729	60398448	1	Cd200	200	3.0394	2.09019e-12	2.33054
67	Surface_epithelial	chr9	116222440	116057236	2	Arhgap28	612	1.92407	3.07588e-12	2.0012
67	Surface_epithelial	chr13	34885485	34829021	2	Gli2	31	2.47115	9.05277e-12	1.10422
67	Surface_epithelial	chr7	145472893	144345120	2	Cistr	1065	1.36536	1.09486e-11	5.01091
67	Surface_epithelial	chr7	145450301	144307562	2	Calcoco1	1064	1.35829	1.22162e-11	4.96973
67	Surface_epithelial	chr5	6186329	6000772	2	Sulf1	22	2.19952	1.45882e-11	2.03257
67	Surface_epithelial	chr8	97647072	97577565	2	Tbc1d2b	681	2.54686	1.45892e-11	3.49727
67	Surface_epithelial	chr1	178636621	178935050	1	Spon1	1355	1.97426	1.77923e-11	2.08566
68	Theca_A	chr16	71040847	71036204	2	Star	342	4.27054	2.15472e-87	4.81223
68	Theca_A	chr1	20331976	20412381	1	Tmem200a	62	3.59701	1.25035e-83	2.02785
68	Theca_A	chr6	104718677	104877782	1	Smoc1	403	2.51451	3.88181e-81	3.54477
68	Theca_A	chr6	3657355	3716079	1	Tmem178a	24	2.8856	3.27187e-79	2.35621
68	Theca_A	chr13	110920737	111232269	1	Kcnh1	528	2.68739	3.27908e-79	3.06599
68	Theca_A	chr10	54086843	54240798	1	Gas7	542	2.22065	4.29873e-62	1.8271
68	Theca_A	chr2	200762492	200756576	2	Hsd3b3	730	3.55645	4.43611e-61	2.31259
68	Theca_A	chr2	200762492	200756558	2	Hsd3b1	729	3.63155	1.46353e-60	2.25731
68	Theca_A	chr8	44327441	44165324	2	Gramd1b	302	1.96901	1.47133e-60	3.86535
68	Theca_A	chr5	25391236	25443675	1	Cdh17	81	2.25502	5.45424e-59	1.39801
68	Theca_A	chr10	30833914	31003911	1	Clint1	269	1.73472	9.79134e-56	2.57799
68	Theca_A	chr8	62798317	62809848	1	Cyp11a1	490	3.03348	1.70066e-55	2.62586
68	Theca_A	chr7	74047820	74054945	1	Osr2	529	2.49692	2.67058e-55	1.92202
68	Theca_A	chr6	27190209	27154278	2	Kcnk3	131	2.13616	4.85964e-54	1.95163
68	Theca_A	chr8	99977334	100059735	1	Plod2	688	2.24276	7.62882e-54	1.37108
68	Theca_A	chr1	41323204	41590697	1	Esr1	152	2.16246	1.50209e-53	1.66143
68	Theca_A	chr1	217902473	217754349	2	Ano1	1700	1.81609	1.95116e-52	3.20712
68	Theca_A	chr7	26859716	26645422	2	Chst11	320	1.49313	1.52102e-50	1.74336
68	Theca_A	chr1	212295701	212295630	2	Mir202	1585	2.99005	3.77724e-50	3.94768
68	Theca_A	chr11	24641707	24425902	2	App	31	1.68185	3.77724e-50	2.8857
69	Theca_B	chr9	18564927	18773092	1	Runx2	143	2.75882	3.18283e-108	4.53651
69	Theca_B	chr7	26859716	26645422	2	Chst11	320	2.65229	1.2631e-106	4.37014
69	Theca_B	chr8	62798317	62809848	1	Cyp11a1	490	3.5603	3.9907e-105	3.78202
69	Theca_B	chr12	36694957	36761445	1	Scarb1	301	2.16842	2.47881e-94	5.20124
69	Theca_B	chr8	62893087	62811171	2	Ccdc33	491	2.83376	2.55193e-94	2.33269
69	Theca_B	chr1	103212030	103197921	2	Ptpn5	825	3.00157	1.09782e-92	1.72137
69	Theca_B	chr5	103479767	103654247	1	Sh3gl2	372	2.85496	8.48034e-90	2.46622
69	Theca_B	chr4	179307095	179259305	2	Bcat1	1016	2.69694	3.63222e-89	2.41206
69	Theca_B	chr9	18489284	18490450	1	Znrd1as	142	3.18323	1.03866e-88	2.00466
69	Theca_B	chr8	44327441	44165324	2	Gramd1b	302	2.04175	2.09941e-82	3.91274
69	Theca_B	chr3	110140756	110042853	2	Gpr176	844	2.69964	2.75966e-80	1.88423
69	Theca_B	chr7	121408829	121435019	1	Mgat3	791	2.576	2.75966e-80	2.13699
69	Theca_B	chr1	204275542	204245844	2	Chst15	1548	2.1539	1.15098e-78	1.51496
69	Theca_B	chr1	128924921	129207049	1	Igf1r	892	1.5464	3.16597e-78	4.00333
69	Theca_B	chr2	200762492	200756558	2	Hsd3b1	729	4.36057	1.06654e-77	2.17358
69	Theca_B	chr8	56393199	56373729	2	Fdx1	421	2.48351	8.08696e-77	2.76171
69	Theca_B	chr10	30833914	31003911	1	Clint1	269	2.00635	1.13507e-76	2.96207
69	Theca_B	chr9	115916907	116042123	1	Lama1	611	2.48017	4.47158e-76	1.9901
69	Theca_B	chr2	200762492	200756576	2	Hsd3b3	730	4.03003	7.00269e-75	2.18841
69	Theca_B	chr17	56269245	56255613	2	Lyzl1	347	2.40396	1.87421e-74	1.58704
70	Thymic_progenitors	chr10	101288528	101294028	1	Sox9	1271	3.20501	6.92009e-86	4.44916
70	Thymic_progenitors	chr9	18564927	18773092	1	Runx2	143	2.49702	1.25496e-84	3.75275
70	Thymic_progenitors	chr3	93216416	93178244	2	Ehf	745	2.39883	1.06018e-78	4.41331
70	Thymic_progenitors	chr4	83466495	83836351	1	Creb5	413	2.53206	9.03929e-77	3.74481
70	Thymic_progenitors	chr17	33408722	33938086	1	Gmds	221	2.33046	6.75192e-76	4.63065
70	Thymic_progenitors	chr13	34610689	34671617	1	Tfcp2l1	30	2.20016	4.15606e-74	2.53719
70	Thymic_progenitors	chr3	162872831	162791355	2	Sulf2	1318	2.17503	9.44813e-73	5.91207
70	Thymic_progenitors	chr1	104576589	104941552	1	Nav2	836	1.75524	1.57664e-68	5.96885
70	Thymic_progenitors	chr11	32858825	32769035	2	Runx1	82	2.14806	5.93573e-60	3.20378
70	Thymic_progenitors	chr1	218374619	218369204	2	Smim38	1707	1.91042	3.09445e-57	2.81019
70	Thymic_progenitors	chr7	120403523	120393254	2	Sox10	765	2.37943	1.18209e-56	2.98769
70	Thymic_progenitors	chr11	37798397	37880624	1	Bace2	112	2.32092	1.64367e-56	2.85251
70	Thymic_progenitors	chr13	48848997	48807720	2	Mfsd4a	96	2.94854	3.9816e-55	2.2339
70	Thymic_progenitors	chr17	33951484	33947501	2	Foxc1	222	2.13583	2.47123e-54	4.27638
70	Thymic_progenitors	chr3	128601330	128971709	1	Plcb4	1039	1.74086	5.65647e-54	3.77567
70	Thymic_progenitors	chr12	41448668	41416218	2	Rasal1	384	3.10972	1.44067e-53	2.87535
70	Thymic_progenitors	chr10	87407634	87391623	2	Krt23	1077	2.93613	4.38613e-52	2.69642
70	Thymic_progenitors	chr17	8878270	8884428	1	Pitx1	57	2.45417	5.08008e-52	3.14498
70	Thymic_progenitors	chr5	2257910	2497429	1	Stau2	8	2.00227	2.60515e-51	1.59329
70	Thymic_progenitors	chr4	168140008	168183090	1	Bcl2l14	954	1.88144	1.48658e-50	1.66389
71	Thymic_Stromal	chr14	70780605	71111577	1	Ldb2	297	1.95151	2.20986e-24	2.24808
71	Thymic_Stromal	chr7	23403896	23808602	1	Syn3	298	2.04218	2.20986e-24	4.50928
71	Thymic_Stromal	chr4	123800685	123837746	1	C4h3orf20	627	2.45092	5.72951e-24	1.14265
71	Thymic_Stromal	chr12	48789261	48793553	1	Cmklr1	457	2.916	4.14746e-23	3.73157
71	Thymic_Stromal	chr10	23661013	24049859	1	Ebf1	248	2.21401	2.15154e-22	2.6196
71	Thymic_Stromal	chr16	83522162	83632153	1	Col4a1	458	2.12521	9.38434e-20	3.4728
71	Thymic_Stromal	chr5	62840360	62950240	1	Col15a1	245	2.33943	2.10545e-18	0.636178
71	Thymic_Stromal	chr8	24369916	24615479	1	Bmper	173	3.1216	9.23005e-18	2.47837
71	Thymic_Stromal	chr10	82745801	82762790	1	Col1a1	971	2.4473	1.56108e-17	2.28467
71	Thymic_Stromal	chr14	3506416	3680508	1	Tgfbr3	36	1.4648	8.10187e-17	2.79419
71	Thymic_Stromal	chr20	12773520	12801179	1	Col6a2	343	2.58173	1.51195e-16	1.85948
71	Thymic_Stromal	chr3	117765286	117570376	2	Fbn1	933	2.11909	1.56218e-16	1.8235
71	Thymic_Stromal	chr17	9109731	9117752	1	Cxcl14	59	3.34907	1.82368e-16	2.76468
71	Thymic_Stromal	chr17	77918210	77642302	2	Frmd4a	423	1.69107	3.2923e-16	3.03641
71	Thymic_Stromal	chr1	178636621	178935050	1	Spon1	1355	2.87195	8.62898e-16	3.33783
71	Thymic_Stromal	chr7	23594133	23544207	2	Timp3	299	1.92442	8.69119e-16	2.39708
71	Thymic_Stromal	chr2	5579894	5569956	2	Nr2f1	15	3.34528	1.68992e-15	2.18871
71	Thymic_Stromal	chr3	164274710	164279196	1	Snai1	1333	1.87627	2.02895e-15	3.25567
71	Thymic_Stromal	chr10	31146107	31240581	1	Adam19	272	2.41937	3.61767e-15	3.17271
71	Thymic_Stromal	chr14	80248140	80276534	1	Htra3	339	2.77212	3.61767e-15	2.25314
72	Thymic_T_Cell	chr5	153507089	153531137	1	Runx3	781	3.09292	1.51991e-14	2.16503
72	Thymic_T_Cell	chr14	91782354	91867424	1	Ikzf1	460	3.07749	2.29251e-12	1.87799
72	Thymic_T_Cell	chr15	108376221	108364701	2	Gpr183	496	2.71201	2.29251e-12	2.24799
72	Thymic_T_Cell	chr20	29897594	29920000	1	Vsir	428	2.85243	2.29251e-12	2.7784
72	Thymic_T_Cell	chr8	33661049	33543220	2	Fli1	202	1.88661	2.64655e-12	1.37811
72	Thymic_T_Cell	chr8	133002201	132996646	2	Ccr1	969	3.6925	1.38021e-11	1.36195
72	Thymic_T_Cell	chr9	67699515	67705042	1	Ctla4	347	3.08402	7.09041e-11	2.27087
72	Thymic_T_Cell	chr10	75050839	75050925	1	Mir142	923	2.52938	1.29452e-10	5.04296
72	Thymic_T_Cell	chr20	30263758	29857018	2	Cdh23	427	1.96069	1.29452e-10	2.78524
72	Thymic_T_Cell	chr3	163477822	163329580	2	Prex1	1319	1.61309	1.29452e-10	2.32137
72	Thymic_T_Cell	chr15	108286453	108433530	1	Ubac2	494	1.88948	2.50705e-10	2.48385
72	Thymic_T_Cell	chr6	122255040	122256053	1	Gpr65	492	4.44579	2.65897e-10	1.90347
72	Thymic_T_Cell	chr10	55058434	55078863	1	Pik3r5	550	2.36932	4.63483e-10	1.0004
72	Thymic_T_Cell	chr19	49159228	49092855	2	Cdyl2	333	3.14727	1.74556e-09	0.927456
72	Thymic_T_Cell	chr5	79222687	79184088	2	Akna	337	2.31577	2.18093e-09	1.82804
72	Thymic_T_Cell	chr8	49573710	49560181	2	Il10ra	363	2.70183	2.53527e-09	1.67994
72	Thymic_T_Cell	chr4	165361623	162712869	2	Ly49i7	877	1.08201	4.84716e-09	4.21325
72	Thymic_T_Cell	chr8	6811543	6917534	1	Trpc6	33	3.54497	5.70208e-09	1.22426
72	Thymic_T_Cell	chr7	107634287	107585055	2	Sla	630	1.79116	1.16659e-08	0.918524
72	Thymic_T_Cell	chr7	119820540	119845003	1	Cyth4	747	2.51698	2.1194e-08	2.03437
73	Thymocyte	chr16	27399467	27597240	1	Tll1	222	3.98658	3.07779e-27	3.47449
73	Thymocyte	chr7	133048727	133166551	1	Muc19	921	6.02006	1.60926e-26	4.64157
73	Thymocyte	chr11	28527890	28525641	2	Cldn8	44	3.76208	2.21995e-25	6.65626
73	Thymocyte	chr3	54625414	54359451	2	Stk39	352	2.11694	9.69714e-25	5.0682
73	Thymocyte	chr9	53626592	53710817	1	Mfsd6	283	3.25157	1.01235e-24	2.96441
73	Thymocyte	chr6	78549669	78516579	2	Foxa1	295	2.5214	3.29373e-23	3.3685
73	Thymocyte	chr12	5822874	5573729	2	Fry	40	2.15402	1.04014e-21	4.36174
73	Thymocyte	chr7	133048727	133078154	1	Smgc	920	5.33925	1.13842e-20	2.84535
73	Thymocyte	chr1	274766283	274769083	1	Adra2a	2253	3.633	1.18495e-19	4.23379
73	Thymocyte	chr1	80471527	80439718	2	Ppp1r37	460	2.46703	1.86765e-19	4.54638
73	Thymocyte	chr1	142197182	142185094	2	Furin	940	2.47634	2.07863e-19	4.35328
73	Thymocyte	chr18	72124957	72462293	1	Zbtb7c	360	2.31598	2.87817e-19	2.44867
73	Thymocyte	chr1	226435979	226493247	1	Syt7	1914	2.96187	4.82927e-19	2.11215
73	Thymocyte	chr15	344203	1048847	1	Kcnma1	1	1.66261	2.46252e-18	4.63581
73	Thymocyte	chr3	11921715	11971327	1	Niban2	199	1.59144	4.03285e-18	5.26111
73	Thymocyte	chr5	139007642	139074725	1	Hivep3	586	2.17959	2.34228e-17	2.02263
73	Thymocyte	chr1	89509343	89502561	2	Fxyd3	653	2.28184	4.50407e-17	3.63049
73	Thymocyte	chr10	101696338	101696273	2	Mir297	1272	1.80165	5.06559e-17	3.14077
73	Thymocyte	chr4	161966582	161950270	2	Klrb1a	866	2.50475	7.5378e-17	1.2473
73	Thymocyte	chr3	97723901	97895722	1	Mpped2	769	1.85553	7.62646e-17	2.4129
74	Thyroid_Endothelial	chr19	50848793	51971614	1	Cdh13	345	1.82454	1.47175e-25	4.46125
74	Thyroid_Endothelial	chr7	59039717	59325924	1	Ptprr	433	1.93635	9.95296e-25	2.08272
74	Thyroid_Endothelial	chr1	163445568	163457426	1	Lrrc32	1043	2.35372	7.48951e-22	2.09574
74	Thyroid_Endothelial	chr3	4034945	4044279	1	Egfl7	86	2.09477	7.48951e-22	4.27308
74	Thyroid_Endothelial	chr9	20195566	20094536	2	Adgrf5	153	2.84827	8.70596e-22	2.1454
74	Thyroid_Endothelial	chr18	65285320	65507979	1	Tcf4	336	1.72648	2.14934e-21	2.79526
74	Thyroid_Endothelial	chr8	33661049	33543220	2	Fli1	202	1.97211	5.0136e-21	2.1349
74	Thyroid_Endothelial	chr10	23661013	24049859	1	Ebf1	248	1.87883	1.41011e-20	2.65073
74	Thyroid_Endothelial	chr11	64600968	64714114	1	Arhgap31	222	2.10677	1.67562e-20	2.6065
74	Thyroid_Endothelial	chr8	129003687	129137284	1	Myrip	929	1.79691	3.89105e-20	1.97503
74	Thyroid_Endothelial	chr18	57245699	57127982	2	Ablim3	293	2.00523	7.43884e-20	2.41545
74	Thyroid_Endothelial	chr11	35749484	35646515	2	Erg	100	2.04033	1.38256e-19	1.83213
74	Thyroid_Endothelial	chr6	56625768	56689195	1	Meox2	247	2.19272	1.93559e-19	0.961043
74	Thyroid_Endothelial	chr3	111135019	111144835	1	Dll4	868	2.09947	6.36436e-19	2.63848
74	Thyroid_Endothelial	chr12	9034409	9205886	1	Flt1	52	2.28576	6.83599e-19	3.04596
74	Thyroid_Endothelial	chr4	7342400	7322088	2	Nos3	54	3.39795	2.3689e-18	1.94623
74	Thyroid_Endothelial	chr3	123670259	123688640	1	Hspa12b	1010	3.42981	2.37719e-18	1.95613
74	Thyroid_Endothelial	chr3	147643250	147649510	1	Tcf15	1122	2.34122	7.54952e-18	1.33975
74	Thyroid_Endothelial	chr1	176607466	176296186	2	Galnt18	1344	1.77126	1.15263e-17	2.20689
74	Thyroid_Endothelial	chr10	88874495	88862513	2	Cavin1	1122	1.99264	2.02802e-17	3.16914
75	Thyroid_Stromal	chr4	55399118	54474663	2	Grm8	208	2.33682	1.37148e-24	2.70435
75	Thyroid_Stromal	chr20	44060715	44201966	1	Lama4	487	2.06346	7.13804e-23	1.5128
75	Thyroid_Stromal	chr10	54086843	54240798	1	Gas7	542	2.46109	5.13545e-20	1.97169
75	Thyroid_Stromal	chr6	98284361	98367101	1	Rhoj	358	2.68214	6.25217e-20	1.51202
75	Thyroid_Stromal	chr20	4485316	4486671	1	Tnxa-ps1	170	2.36128	6.9141e-20	2.52153
75	Thyroid_Stromal	chr10	23661013	24049859	1	Ebf1	248	1.76867	9.00215e-20	2.11676
75	Thyroid_Stromal	chr15	6587367	6200826	2	Zfp385d	42	1.80677	1.22911e-19	1.72183
75	Thyroid_Stromal	chr7	22943159	19074195	2	Vom2r57	296	1.49044	1.22911e-19	3.96008
75	Thyroid_Stromal	chr15	43905099	44103742	1	Ebf2	323	2.39038	1.58523e-19	2.30837
75	Thyroid_Stromal	chr7	22943159	19074190	2	Vom2r56	295	1.48419	2.20394e-19	3.9244
75	Thyroid_Stromal	chr4	181674181	181663425	2	Pthlh	1035	2.21708	5.39331e-19	1.05556
75	Thyroid_Stromal	chr3	117765286	117570376	2	Fbn1	933	2.43989	1.24933e-18	2.03908
75	Thyroid_Stromal	chr3	151609602	152148051	1	Spag4	1203	2.75393	2.09917e-18	1.43811
75	Thyroid_Stromal	chr3	152159553	151617733	2	Cpne1	1204	2.75391	2.09917e-18	1.43779
75	Thyroid_Stromal	chr3	152192926	151641094	2	Rbm12	1205	2.75385	2.09917e-18	1.43687
75	Thyroid_Stromal	chr3	152222662	151665813	2	Nfs1	1206	2.75392	2.09917e-18	1.43642
75	Thyroid_Stromal	chr3	151688213	152224325	1	Romo1	1207	2.75392	2.09917e-18	1.43831
75	Thyroid_Stromal	chr3	152259167	151691508	2	Rbm39	1208	2.75386	2.09917e-18	1.43548
75	Thyroid_Stromal	chr7	38742250	38782276	1	Dcn	384	2.62964	2.78389e-18	0.858203
75	Thyroid_Stromal	chr5	75676584	75557042	2	Lpar1	299	2.09478	3.34027e-18	0.886343
76	Tuft_cell	chr8	107952530	107934859	2	Cldn18	719	3.39343	1.15557e-14	1.90573
76	Tuft_cell	chr13	51992547	51985698	2	Gpr37l1	144	2.75745	1.5745e-14	2.50653
76	Tuft_cell	chr19	50039425	50173543	1	Plcg2	341	2.63435	1.5745e-14	4.1201
76	Tuft_cell	chr3	148579917	148623025	1	Hck	1152	2.9462	3.5658e-12	2.47047
76	Tuft_cell	chr8	47495042	47412063	2	Pou2f3	320	3.51134	4.40346e-12	3.41296
76	Tuft_cell	chr1	221343889	221328711	2	Slc22a20	1808	5.67557	1.09021e-11	2.22222
76	Tuft_cell	chr13	52088693	52083873	2	Elf3	145	2.30477	2.32986e-11	3.04572
76	Tuft_cell	chr4	148446273	148398892	2	Alox5	724	4.36866	2.32986e-11	1.86756
76	Tuft_cell	chr9	40972089	40988790	1	Ptpn18	204	2.67422	2.32986e-11	2.36902
76	Tuft_cell	chr10	101288528	101294028	1	Sox9	1271	2.66643	8.65082e-11	2.72513
76	Tuft_cell	chr1	274766283	274769083	1	Adra2a	2253	3.36434	8.03649e-10	2.43445
76	Tuft_cell	chr1	222098284	222087328	2	Rps6ka4	1837	2.01783	9.66966e-10	1.42453
76	Tuft_cell	chr14	86297652	86208895	2	Camk2b	434	2.47679	1.20964e-09	3.51475
76	Tuft_cell	chr4	179476932	179440984	2	Dnai7	1017	2.32762	1.46239e-09	2.39448
76	Tuft_cell	chr10	21995692	20846091	2	Tenm2	247	1.60658	1.84594e-09	2.56009
76	Tuft_cell	chr9	9675167	9617551	2	Vav1	17	3.54508	1.84594e-09	2.20255
76	Tuft_cell	chr13	85818473	85868544	1	Rxrg	324	2.99248	2.28594e-09	1.46581
76	Tuft_cell	chr4	180800088	180423452	2	Itpr2	1023	1.87988	2.28594e-09	4.29655
76	Tuft_cell	chr6	128567267	128474272	2	Clmn	552	2.05127	2.28594e-09	2.75302
76	Tuft_cell	chr10	55058434	55078863	1	Pik3r5	550	2.13094	3.17162e-09	2.11205
