# Supplementary material for: Single-nucleus multiple-organ chromatin accessibility landscape in the adult rat
Source: Gigascience. 2026 Feb 3;15:giag013. doi: 10.1093/gigascience/giag013 (PMC12954174; doi:10.1093/gigascience/giag013)
Supplement: giag013_Supplemental_Files [file giag013_supplemental_files.zip › Data S4.xlsx]

## Sheet: 04.Cell_subtypes_enrichMotifs
Table name	Descriptions
Data S4	a data frame contains the results of specific transcription factor binding motifs are significantly enriched in the accessible chromatin regions (peaks) associated with different cell subtypes using function getMarkerFeatures and peakAnnoEnrichment within ArchR project. Each row corresponds to a unique transcription factor (TF) motif annotated from the Cis-BP motif database. These motifs are asso…
Motif_name	Acinar	Ascending_LOH	AT1	AT2	Cardiac_Endothelial	Cardiac_Macrophage	Cardiac_Neural_associated_cell	Cardiac_NK_cell	Cardiac_Pericyte	Cardiac_Stromal	Cardiomyocyte	Connecting_Tubule	Delta	Distal_Convoluted_Tubule	DN4_thymocyte_1	DN4_thymocyte_2	Goblet	Granulosa	Hepatic_Stellate	Hepatocytes	Immature_T_cell	Intercalated	Kupffer_cell	Liver_B_cell	Liver_Endothelial	Liver_Myeloid_phagocytes	Liver_NK_cell	Luteal_cell	Mesangial	Myosatellite	Neuroendocrine	Ovarian_Endothelial	Ovarian_Macrophage	Ovarian_Myeloid_phagocytes	Ovarian_NK_cell	Ovarian_Stromal	Pancreatic_Macrophage	Pancreatic_Stellate	Plasma_BC	Podocyte	Principal	Proximal_Tubule_S1	Proximal_Tubule_S2	Proximal_Tubule_S3	Pulmonary_B_cell	Pulmonary_Ciliated	Pulmonary_Endothelial	Pulmonary_Macrophage	Pulmonary_Myofibroblast
Sfpi1	0	0	0	0	27.8725	495.739	0	19.8988	5.59596	0	0	0	0	0	15.5534	0.0944575	0	0	14.9861	0	13.4458	0	1751.82	9.99916	142.886	72.8538	50.9316	0	2.13056	0	0	87.2499	1123.72	0	6.65536	0	0	0	48.6276	0	0	0	0	0	31.6753	0	33.244	505.597	0
Bcl11a	0	0	0	0	9.11166	317.165	0	13.7944	9.81276	0	0	0	0	0	0	0	0	0	9.65716	0	0	0	1190.58	21.502	88.6259	44.2364	28.5934	0	1.56606	0	0	71.0054	663.048	0	5.65166	0	0	0	75.2537	0	0	0	0	0	32.8125	0	15.5981	198.924	0
Bcl11b	0	0	0	0	9.11166	317.165	0	13.7944	9.81276	0	0	0	0	0	0	0	0	0	9.65716	0	0	0	1190.58	21.502	88.6259	44.2364	28.5934	0	1.56606	0	0	71.0054	663.048	0	5.65166	0	0	0	75.2537	0	0	0	0	0	32.8125	0	15.5981	198.924	0
Spic	0	0	0	0	36.1955	298.87	0	21.259	12.2467	0	0	0	0	0	7.88646	0	0	0	28.6474	0	12.8859	0	1040.74	10.3947	179.323	46.9926	49.4115	0	7.49696	0	0	121.029	623.027	0	9.21196	0	0	0	24.2502	0	0	0	0	0	19.8596	0	69.0438	286.13	0
Elf1	0	0	0	9.03346	107.045	236.648	0	76.6889	67.7434	0	0	0	0	0	55.5082	10.9676	4.33176	0	156.952	0	65.9857	0	862.286	10.2616	521.448	37.151	205.277	0	50.202	0	0	401.454	612.502	0	36.8068	0.752157	0	0	46.6342	0	1.43906	0	0	0	33.9187	0.196357	206.645	303.245	0
Spib	0	0	0	0	55.2728	198.336	0.359157	11.985	31.811	7.69476	0	0	0	0	0	0	0	0	37.9879	0	11.8667	0	605.944	5.24416	169.949	31.5786	22.2593	0	18.4113	0	0	165.84	388.98	0	8.50046	4.62746	0	1.40186	5.40216	1.07166	0	0	0	0	9.33846	0	68.9132	157.729	0.927357
Elf5	0	0	0	7.68106	46.859	190.318	0	34.5725	24.9401	0	0	0	0	0	74.0134	15.0856	5.84936	0	77.8295	0	70.0311	0	717.658	3.47636	274.068	26.681	71.3355	0	30.7418	0	0	174.326	471.375	0	14.7035	0	0	0	21.3849	0	7.11256	0	0	0	17.6413	0.341457	83.2167	219.881	0
Elf3	0	0	0	6.47506	55.1206	183.455	0	26.4583	27.3373	0	0	0	0	0	62.6461	10.2982	3.50266	0	82.6004	0	60.0533	0	619.269	2.93506	290.635	22.1694	54.9818	0	36.6228	0	0	198.658	403.297	0	11.5712	0	0	0	17.587	0	6.25766	0	0	0	16.1965	0	93.1989	194.71	0
Ehf	0	0	0	5.85946	42.295	180.375	0	32.4095	21.2507	0	0	0	0	0	53.7208	9.48136	3.39016	0	77.4158	0	48.7067	0	645.241	3.90046	229.498	26.3152	66.4614	0	26.9247	0	0	131.965	432.284	0	12.5136	0	0	0	22.095	0	7.00206	0	0	0	16.8442	0.00285749	73.1993	189.006	0
Gm4881.1	0	0	0	5.43516	202.342	180.158	0	160.476	119.626	2.99326	0	0	0	0	34.0563	6.49256	1.78896	0	247.703	0	41.7338	0	583.302	10.1833	872.092	36.8388	411.389	0	102.403	0	0	733.202	486.743	0	82.9516	1.54856	0	0.00555749	55.3261	0.639657	0.323157	0	0	0	39.3073	0	357.095	233.891	5.46166
Etv6	0	0	0	2.37096	31.4187	93.9997	0	36.9976	27.1058	0	0	0	0	0	23.3793	4.39016	0.512157	0	97.9527	0	19.2736	0	333.426	2.64786	198.572	16.2746	70.9713	0	34.9076	0	0	100.545	239.701	0	17.2256	0	0	0	34.7087	0	1.68586	0	0	0	15.9103	0.131557	68.2621	119.475	0
Gm4881.5	0	0	0	2.59996	80.9155	79.641	0	70.5855	42.5456	0	0	0	0	0	5.32606	0	0.123057	0	81.6553	0	7.88286	0	231.224	7.92166	378.754	14.3121	197.881	0	29.2204	0	0	302.88	218.318	0	38.9773	1.39496	0	0	37.3063	0	0	0	0	0	15.2151	0.179657	165.734	108.075	3.36676
Stat2	0	0	0	0	0	76.9218	0	2.77226	1.62996	0	0	0	0	0	0	0	0	0	0.162957	0	0	0	523.364	14.3341	4.37046	10.437	10.5076	0	0.323457	0	0	0.439657	141.228	0	3.92726	0	0	0	86.0861	0	0	0	0	0	16.169	0	0	12.1981	0
Irf1	0	0	0	0	0	61.2794	0	1.17326	0	0	0	0	0	0	0	0	0	0	0	0	0	0	489.116	5.72196	0	3.49186	2.32926	0	0	0	0	0	144.806	0	1.22766	0	0	0	49.9506	0	0	0	0	0	7.53186	0	0	7.07646	0
Gm4881.4	0	0	0	1.95996	95.8088	61.236	0.456857	70.6033	58.3198	2.39006	0	0	0	0	21.8137	1.57286	0.0544575	0	153.435	0	26.4974	0	236.51	0.832057	433.681	4.91296	124.976	0	88.5831	0	0	356.892	161.507	0	30.3465	0.413257	0	0.815757	20.419	0	1.00256	0	0	0	16.0123	0	155.162	82.9924	1.55126
Zkscan5	0	0	0	1.17506	17.2209	50.965	0	10.0103	3.29966	0	0	0	0	0	0.197957	0	0	0	4.77386	0	0.352857	0	159.666	5.43976	54.8943	5.78036	16.6259	0	1.75536	0	0	63.4539	103.629	0	4.56166	0	0	0	19.6559	0	0	0	0	0	6.82836	0	17.2876	43.4802	0
Ets1	0	0	0	0	37.2831	35.6397	0	56.0742	49.0098	0	0	0	0	0	7.22176	0	0.147557	0	166.598	0	0.435657	0	132.001	2.23856	297.439	3.12336	118.509	0	76.7392	0	0	141.575	99.4424	0	20.0477	3.73486	0	0	42.2526	0	0	0	0	0	15.1663	0	106.642	62.1479	5.79596
Etv2	0	0	0	0	47.1818	34.7775	0	50.1089	40.1611	0	0	0	0	0	7.26376	0.268457	0.169457	0	130.673	0	2.94396	0	103.036	3.52096	298.484	2.91856	94.251	0	65.2165	0	0	195.71	81.4914	0	25.7614	2.40316	0	0	28.7807	0	0	0	0	0	25.0426	0	121.793	43.5335	1.74196
Erf	0	0	0	0.785457	33.9777	33.5846	0	59.7789	44.9093	0	0	0	0	0	4.85756	0	0	0	149.125	0	0.0323575	0	120.192	0.812857	269.918	1.99756	129.467	0	67.0626	0	0	122.858	99.8281	0	23.5171	4.36766	0	0	38.6476	0	0	0	0	0	10.5921	0	97.5656	61.8394	3.25966
Erg	0	0	0	0	33.54	32.6779	0	55.4128	49.2424	0.0343575	0	0	0	0	7.70576	0	0.120957	0	172.283	0	1.07256	0	132.365	1.83736	294.423	2.45166	122.882	0	75.4273	0	0	138.67	101.934	0	19.7262	5.00016	0	0	41.4311	0	0	0	0	0	16.8278	0.0191575	104.952	65.7411	6.09606
Fli1	0	0	0	0	35.0879	30.8695	0	55.4775	48.7103	0.121757	0	0	0	0	7.61696	0.0552575	0.128057	0	170.89	0	1.46896	0	129.757	2.27576	296.847	2.45756	122.53	0	77.1537	0	0	143.912	100.88	0	20.8117	5.68766	0	0	41.9425	0	0	0	0	0	16.8509	0.205657	109.643	65.106	6.58876
Fev	0	0	0	0.525657	14.3666	29.8549	0	39.327	21.749	0	0	0	0	0	4.60486	0	0.636257	0	81.0493	0	0	0	91.3826	0.274557	156.503	1.31766	100.05	0	27.6932	0	0	54.8968	67.7974	0	19.2484	2.14386	0	0	36.0519	0	0	0	0	0	9.56016	1.17346	53.6453	45.2448	2.37466
Elf4	0	0	0	2.99526	28.3762	29.8196	0	29.3251	28.4723	0	0	0	0	0	35.2657	8.30426	2.09706	0	104.61	0	26.8296	0	151.207	0.185957	210.892	6.25666	67.3746	0	35.7335	0	0	105.471	103.489	0	15.5632	0	0	0	25.0754	0	5.04116	0	0	0	12.5479	0.504157	75.1225	59.2485	0
Etv3	0	0	0	0	25.6514	28.218	0	27.2928	29.5764	0	0	0	0	0	6.06566	0	0.251157	0	107.731	0	0.850357	0	102.341	0.289857	206.787	4.15866	58.8368	0	42.9641	0	0	90.9298	70.3781	0	10.0267	2.29486	0	0	24.5035	0	0	0	0	0	12.5968	0	67.8036	44.0956	1.39626
Elf2	0	0	0.194657	1.32886	12.0743	27.0694	0	18.8275	9.69776	0	0	0	0	0	19.1029	4.61486	1.68956	0	58.5214	0	9.49156	0	130.571	0.0591575	127.41	5.64626	48.628	0	16.3814	0	0	46.0941	81.6119	0	7.35946	0	0	0	26.3075	0	4.19916	0	0	0	11.9307	1.65436	36.9177	50.3695	0.279657
Irf2	0	0	0	0	2.56896	25.3907	0	4.26256	0	0.223657	0	0	0	0	0	0	0	0	6.36866	0	0	0	297.409	1.17956	1.54726	2.68746	13.5997	0	3.74286	0	0	1.08806	51.3721	0	0.254857	0	0	0	55.2016	0	0	0	0	0	4.74606	0	0	0.681657	0
Gabpa	0	0	0	0.483357	14.6279	24.8383	0	37.5898	24.6452	0	0	0	0	0	6.37506	0.0219575	1.58686	0	98.1153	0	0.0105575	0	85.7932	0.435357	177.524	1.62426	89.1944	0	33.3259	0	0	65.6207	69.1097	0	10.8222	3.41836	0	0	35.6626	0	0.0814575	0	0	0	12.4794	1.36906	66.4504	47.8194	3.74406
Gm4881	0	0	0	0.483357	14.6279	24.8383	0	37.5898	24.6452	0	0	0	0	0	6.37506	0.0219575	1.58686	0	98.1153	0	0.0105575	0	85.7932	0.435357	177.524	1.62426	89.1944	0	33.3259	0	0	65.6207	69.1097	0	10.8222	3.41836	0	0	35.6626	0	0.0814575	0	0	0	12.4794	1.36906	66.4504	47.8194	3.74406
Ets2	0	0	0	0.483357	14.6279	24.8383	0	37.5898	24.6452	0	0	0	0	0	6.37506	0.0219575	1.58686	0	98.1153	0	0.0105575	0	85.7932	0.435357	177.524	1.62426	89.1944	0	33.3259	0	0	65.6207	69.1097	0	10.8222	3.41836	0	0	35.6626	0	0.0814575	0	0	0	12.4794	1.36906	66.4504	47.8194	3.74406
Irf4	0	0	0	0	0.206857	21.7945	0	0	0	0.0662575	0	0	0	0	1.23696	0	0.0931575	0	0	0.474457	0	0	133.912	3.42036	0.0134575	3.67686	4.02506	0	0	0	0	0	32.6607	0	2.69416	0	0	0	72.4274	0	0	0	0	0	8.80046	0	0	6.21126	0
Zfp263.3	0	8.63216	3.22656	4.47606	16.7924	20.4904	0	0.181457	34.468	3.94706	0	15.6286	0	8.00526	7.54416	1.39036	1.39336	4.17236	43.3038	0	1.55316	3.14486	108.297	0	75.489	6.45246	21.9978	0	36.3057	0	0.343457	79.2926	62.4773	0	1.76866	50.9881	0	0.847557	7.03786	1.51916	11.2859	15.5867	10.2299	0.198457	2.90896	9.72406	64.4995	37.8905	32.6298
Cic	0	0	0	0.0401575	0	20.1245	0	0	0.0314575	3.81216	5.09466	0	0	0	4.98216	1.95706	0	0	1.67076	0.371257	0	0	41.4771	0	27.3889	0	0	99.6321	5.06246	0	2.66286	0.668957	48.7478	0	0	3.18346	0	1.51596	0	0	0	33.5304	9.98946	0	0	0	0	0.464757	8.43936
Prdm1	0	0	0	0	1.57106	15.4929	0	0.408857	0.482257	0	0	0	0	0	0	0	0	0	0.960757	0	0	0	124.055	0	0	0.189557	0.468457	0	0	0	0	0	25.5771	0	0	0	0	0	1.98056	0	0	0	0	0	0.625257	0	0	0.332757	0
Mafg	0	0	0	0	0	14.9219	0	0	0	0	0	0	0	0	0.279257	0	0	0	0	0	0	0	55.0672	0	18.4946	0	0	30.692	3.30856	0.184757	1.77506	0	38.0136	0	0	0	0	0	0	0	0	34.7054	10.4561	0	0	0	0	0	0.200157
Mafb	0	0	0	0	0	13.6552	0	0	0	3.29286	5.60036	0	0	0	3.56966	0.0919575	0	0	2.94416	2.63436	0	0	33.8444	0	27.7959	0	0	76.685	3.38826	0	3.74586	0.173757	42.4559	0	0	2.53166	0	1.50296	0	0	0	39.9526	13.1445	0	0.0143575	0	0	1.93416	7.66126
Nrl	0	0	0	0	0	13.1777	0	0	0	0.303357	0.319857	0	0	0	0.339257	0	0	0	1.23276	0	0	0	56.9509	0	25.288	0	0	48.2635	3.24526	0	0.227057	0	40.5859	0	0	0.123957	0	0	0	0	0	49.7673	17.8764	0	0	0	0	0	1.17666
Mafa	0	0	0	0	0	13.1777	0	0	0	0.303357	0.319857	0	0	0	0.339257	0	0	0	1.23276	0	0	0	56.9509	0	25.288	0	0	48.2635	3.24526	0	0.227057	0	40.5859	0	0	0.123957	0	0	0	0	0	49.7673	17.8764	0	0	0	0	0	1.17666
Maf	0	0	0	0	0	13.1777	0	0	0	0.303357	0.319857	0	0	0	0.339257	0	0	0	1.23276	0	0	0	56.9509	0	25.288	0	0	48.2635	3.24526	0	0.227057	0	40.5859	0	0	0.123957	0	0	0	0	0	49.7673	17.8764	0	0	0	0	0	1.17666
Myog	50.7207	2.04086	0.0510575	0	8.04526	12.6339	0	0	58.8069	429.961	10.0478	1.97726	0	0.760557	7.59656	53.8021	0	0	64.2959	11.6642	20.7205	1.94966	0	0.685457	3.31546	0.189957	0.321357	0	113.112	28.4667	52.535	15.5206	5.43006	0	0.0583575	79.8582	0	20.5279	23.619	1.28746	3.94096	0.404457	0	0.977757	1.62536	0	4.38086	0.177657	507.673
Irf5	0	0	0	0	0.0140575	11.8005	0	0	0	5.74906e-05	0	0	0	0	2.07456	0	0	0	0	0.352657	0	0	91.8424	1.86376	0.760757	2.37016	2.33726	0	0	0	0	0	27.1071	0	0	0	0	0	34.2234	0	0	0	0	0	1.79036	0.263657	0	5.40856	0
Ascl2	48.9996	0	0	0	10.7765	11.0538	0	1.61106	33.7792	250.354	8.66856	0.655357	0	0.616157	2.39036	38.0605	0	0	32.9968	8.99826	10.2538	0.834557	0	0.653957	0.545457	0	0	0	52.5755	21.1418	48.3053	7.12226	1.69736	0	1.81216	30.6006	0	10.3238	21.8668	0.578957	1.22596	0	0	0.0591575	1.15086	0	0	0	277.134
Ascl1	48.9996	0	0	0	10.7765	11.0538	0	1.61106	33.7792	250.354	8.66856	0.655357	0	0.616157	2.39036	38.0605	0	0	32.9968	8.99826	10.2538	0.834557	0	0.653957	0.545457	0	0	0	52.5755	21.1418	48.3053	7.12226	1.69736	0	1.81216	30.6006	0	10.3238	21.8668	0.578957	1.22596	0	0	0.0591575	1.15086	0	0	0	277.134
Irf7	0	0	0	0	0	10.506	0	0	0.255257	0	0	0	0	0	0	0	0	0	0	0	0	0	71.3424	0	0	0	0	0	0.254257	0	0	0	15.2108	0	0	0.510257	0	0	6.60726	0	0	0	0	0	0.528057	0	0	0	0
Nhlh2	24.1316	0	0	0	5.38496	10.4235	0.400357	2.24646	37.009	192.216	9.93886	0	0	0	3.18566	35.3372	0	0	29.3617	7.85416	4.24976	0	0	0.221157	2.11326	0	2.01366	0	39.197	21.5091	32.2905	7.25756	3.23176	0	2.27476	22.4747	0	6.44936	16.2964	0.0263575	0.891857	0	0	0.246157	1.31186	0	1.14036	0	169.311
Irf9	0	0	0	0	0	9.42816	0	0	0	0	0	0	0	0	0	0	0	0	0	0	0	0	71.3391	2.04726	0	1.49166	1.94676	0	0	0	0	0	18.1566	0	0	0.255657	0	0	17.0141	0	0	0	0	0	1.62826	0	0	0.715857	0
Runx1	0	0	0	0	0	8.85496	0	77.1769	0	0	0	0	0	0	35.4393	22.4608	1.63366	0	0	0	0	0	3.16096	2.58926	0	3.84506	182.14	1420.03	2.22866	0.514257	0	0	43.2827	0	41.751	1.62926	0	0	18.8891	0	0	0	0	0	11.4811	0	0	31.6929	0
Runx3	0	0	0	0	0	8.85496	0	77.1769	0	0	0	0	0	0	35.4393	22.4608	1.63366	0	0	0	0	0	3.16096	2.58926	0	3.84506	182.14	1420.03	2.22866	0.514257	0	0	43.2827	0	41.751	1.62926	0	0	18.8891	0	0	0	0	0	11.4811	0	0	31.6929	0
Nr2c2	0.534757	1.22656	0.177957	2.56276	1.62026	8.05356	0	10.7317	4.20026	0	0	1.22676	0	0	15.4355	3.23726	1.62696	0	22.252	0	6.98096	0.730157	30.3381	0	64.5806	0	22.0348	0	4.71706	0	0	17.4348	15.4327	0	3.58666	0	0	0	13.2876	0	5.90846	0.219857	0.622757	0	5.60036	4.68756	16.775	7.50766	0.0980575
Rela	0	7.74986	2.22706	7.30516	31.3626	7.62066	0	0	26.2849	23.4387	0	4.96246	0	4.31836	0	0	0.719557	0	28.9255	0	0	2.01396	14.1383	0.652457	40.0299	1.92266	2.57526	0	31.3191	0.169857	0	66.2831	20.9909	0	0.174157	15.9191	0	1.22946	6.55116	2.95096	2.75656	2.48376	2.62836	0	9.67166	1.71416	49.5361	6.96336	17.5691
Tal1	45.8323	0.924757	0.0952575	0.150557	10.8849	7.55986	0.749457	2.34486	28.3694	164.465	7.16786	1.84586	0	1.91746	6.67006	38.9144	1.77196	0	24.8296	11.1325	8.12686	3.76286	0	2.46276	0.941757	0.302857	3.96866	0	44.4532	19.9323	26.9598	12.0238	3.82646	0	1.62576	28.0668	0	7.50116	18.0778	1.04246	7.47426	1.01076	0.294157	0.600357	4.31886	1.70926	0.983657	1.43066	208.388
Lyl1	45.8323	0.924757	0.0952575	0.150557	10.8849	7.55986	0.749457	2.34486	28.3694	164.465	7.16786	1.84586	0	1.91746	6.67006	38.9144	1.77196	0	24.8296	11.1325	8.12686	3.76286	0	2.46276	0.941757	0.302857	3.96866	0	44.4532	19.9323	26.9598	12.0238	3.82646	0	1.62576	28.0668	0	7.50116	18.0778	1.04246	7.47426	1.01076	0.294157	0.600357	4.31886	1.70926	0.983657	1.43066	208.388
Myod1	73.6914	0.470857	0	0	3.37036	7.34696	0	0	32.8283	257.135	3.62406	0.774057	0.485857	0	4.44606	47.8034	0	0	25.1031	5.14376	14.9806	0.438357	0	1.61116	0	0.538957	0.192057	0	55.5512	24.885	71.0699	3.81016	0.895857	0	0.0428575	21.7784	0	11.1204	42.7689	1.07966	2.62446	0	0	0	3.02046	0	0.105757	0	331.679
Cebpd	0	0	0	51.3882	0	7.06006	0	0	0	22.5364	0	0	0	0	0	0	8.63976	0	0	85.3012	0	0	41.1801	0	0	2.08416	0	44.2846	15.4456	0	0	0	52.5661	0	0	11.9413	0	4.04126	0	0	0	0	0	0	0	3.84066	0	39.3397	48.4826
Cebpb	0	0	0	51.3882	0	7.06006	0	0	0	22.5364	0	0	0	0	0	0	8.63976	0	0	85.3012	0	0	41.1801	0	0	2.08416	0	44.2846	15.4456	0	0	0	52.5661	0	0	11.9413	0	4.04126	0	0	0	0	0	0	0	3.84066	0	39.3397	48.4826
Nhlh1	34.4884	3.18416	0.0808575	0	7.62716	7.01886	3.12876	1.82546	24.658	158.915	5.17236	6.16586	0	4.45406	3.49266	23.7011	3.05466	0	31.3485	7.67156	4.00306	5.11366	0	1.87496	3.87106	1.20786	4.77556	0	36.845	5.51746	18.92	6.96216	5.59666	0	2.42176	30.5013	0	6.17646	16.8516	1.33186	12.084	3.88826	0.860957	1.09336	5.46296	1.97676	0.652657	1.32436	204.786
Cebpe	0	0	0	9.96056	0	6.73626	0	0	0.235857	12.7528	0	0	0	0	0	0	1.91446	0	0.321457	26.7611	0	0	26.1363	0	0	0	0	15.8679	13.046	0.119557	0	0	25.544	0	0	8.12326	0	3.40866	0	0	0	0	0	0	0	0	0	32.3887	24.7958
Nfkb1	0	6.36626	2.46196	8.65896	14.3282	6.70156	0	0	15.2548	12.4334	0	5.62306	0	2.18296	0.796157	0	2.31026	0	17.6214	0	0	0.289157	9.24416	5.50696	19.0892	0	4.83456	0	16.3708	0.414957	0	47.0137	23.1884	0	0.0942575	6.53616	0	0.654057	12.0157	3.18316	2.62786	0.369957	0.109857	0	13.8197	2.80426	53.1161	12.0876	19.8838
Irf3	0	0	0	0	12.113	6.08646	0	0	4.00146	5.11906	0	0	0	0	1.04716	0	0	0	7.49526	0	0	0	76.8999	0	18.9092	2.38236	1.84656	0	4.03686	0	0	24.1505	16.3103	0	0.583657	3.89406	0	0	18.8011	0	0	0	0	0	0	0	2.46816	2.04126	0.163557
Relb	0	8.58336	3.19166	6.59326	14.0364	5.57336	0	0	9.96916	10.1301	0	4.29146	0	4.20676	0.504257	0	0.556657	0.603257	15.4847	0.0112575	0	1.68186	3.98396	1.74566	16.1417	0.437357	0.208057	0	19.8773	0	0.357357	31.5432	10.6455	0	0	12.1071	0	3.34046	4.17086	1.84716	1.54876	0.734157	0.422957	0	6.44316	4.68236	24.5622	3.76286	13.7416
Zfp263.1	4.19936	25.5464	11.0377	11.2544	17.3819	5.11926	0	0.399857	38.7158	13.8607	0	53.7933	0	29.3283	28.3121	11.4393	3.66346	15.0738	60.8358	0	24.493	15.5191	30.6545	0.489357	90.6484	5.72626	18.7524	0	53.518	0.732657	4.65566	76.8789	20.7397	0	2.18426	72.0947	0	6.88356	14.7707	4.34866	38.9382	29.0902	15.0894	9.20536	2.17106	36.4798	89.921	17.8942	59.1716
Elk3	1.80776	0	0.601257	0.310657	5.50416	5.11736	0	8.71486	9.77246	0	0	0	0	0	2.36386	0.378657	1.79276	0	45.3305	0	0.259657	0	23.4019	0	93.7757	0	36.1777	0	11.653	0	0	27.6593	14.2207	0	3.89566	0.959857	0	0	15.214	0	1.58976	0	0.850957	0	6.08046	3.40666	32.3098	16.5827	1.29356
Elk1	2.40216	0	1.13236	0.474457	5.26316	4.74696	0	7.75436	9.30236	0	0	0	0	0	2.54436	0.334657	2.56166	0	46.9436	0	0.0793575	0	24.6659	0	91.0088	0	33.3444	0	11.3332	0	0	24.3915	14.4515	0	2.92476	0.561057	0	0	13.538	0	1.75996	0	0.924957	0	5.70386	3.30966	28.0084	16.2189	1.82326
Stat6	0	0	0	0	5.07806	4.70046	0	0	5.39576	8.41846	0	0	0	0	0	0	0	0	2.31616	0	0	0	11.4872	0	4.23106	0	0	5.93836	9.65386	0	0	11.3205	7.34206	0	0	4.80686	0	0	0	0	0	0.975857	0	0	0	0	0.750757	7.90166	2.65856
Etv5	2.66106	0	0.276257	0	5.37296	4.59066	0	7.47566	10.6672	0	0	0	0	0	2.74506	0	1.61126	0	43.2953	0	0	0	17.9698	0	92.2686	0	30.6577	0	12.5058	0	0	25.6623	9.95696	0	1.82206	0.442557	0	0	12.8836	0	0.160657	0	0.475457	0	5.93056	2.39546	27.9693	12.5038	0.778457
ENSMUSG00000044690	2.66106	0	0.276257	0	5.37296	4.59066	0	7.47566	10.6672	0	0	0	0	0	2.74506	0	1.61126	0	43.2953	0	0	0	17.9698	0	92.2686	0	30.6577	0	12.5058	0	0	25.6623	9.95696	0	1.82206	0.442557	0	0	12.8836	0	0.160657	0	0.475457	0	5.93056	2.39546	27.9693	12.5038	0.778457
Nfkb2	0	0	3.33026	5.67166	1.15106	4.33916	0	0	1.45416	0	0	2.47536	0	0	1.71966	0.564457	0	0	3.45156	0	0	0	3.33606	4.34586	5.70106	2.68876	12.9284	0	1.09526	0.583857	2.49206	8.86546	10.1188	0	2.62016	1.12366	0	0	8.48056	0.641257	1.69946	0	0	0	12.9094	8.05246	30.2355	5.29146	7.13326
Etv1	2.45446	0	0.288157	0.0456575	5.17726	4.12436	0	9.83716	11.1118	0	0	0	0	0	2.71646	0.415857	1.69466	0	52.741	0	0	0	18.7193	0	93.8841	0	33.5294	0	14.6747	0	0	27.2101	10.4488	0	1.93506	0.657057	0	0	16.1213	0	0.352057	0	0.620557	0	6.06766	1.85636	32.6522	12.8601	1.48216
Gm5454	1.95466	0	0.123957	0	7.24876	4.07696	0	8.90236	10.5958	0	0	0	0	0	2.84956	1.03776	0.833557	0	53.4161	0	0	0	14.5849	0	94.4703	0	30.3954	0	14.4579	0	0	30.6927	9.38506	0	0.670657	1.47026	0	0	16.0817	0	0.511957	0	0.306457	0	6.59226	1.33626	33.111	10.4478	1.24136
Etv4	2.59446	0	0	0	7.05366	3.96396	0	8.66486	11.2937	0	0	0	0	0	2.59946	0.244157	1.17516	0	53.024	0	0	0	16.7033	0	99.1728	0	30.6831	0	13.8743	0	0	29.912	10.0729	0	0.977657	0.939357	0	0	15.0858	0	0.585557	0	0.607357	0	6.67446	1.54716	34.0335	12.7566	1.43436
Atf5	0	0	0	15.8985	0	3.83436	0	0	0	11.9111	0	0	0	0	0	0	0.0995575	0	0	32.1582	0	0	7.96306	0	0	0.785557	0	70.2825	2.33046	1.56776	0	0	19.5209	0	0	0.650657	0	0.765857	0	0	0	0	0	0	0	0	0	29.783	13.2192
Sp110	0	4.64486	0.0829575	0.220057	8.05546	3.52366	0.0543575	0	30.4331	10.0066	0	4.28796	0	3.07426	0	3.92766	0.948957	0	5.91486	0.0227575	2.27746	0	9.09146	0	12.0449	0	0	0	10.1906	0	0	12.6266	5.47916	0	0	11.3367	0	2.59436	0	0.673857	1.55426	3.29736	3.45956	1.17246	0	0	5.18866	0.295057	6.33786
AC1689771	0	4.64486	0.0829575	0.220057	8.05546	3.52366	0.0543575	0	30.4331	10.0066	0	4.28796	0	3.07426	0	3.92766	0.948957	0	5.91486	0.0227575	2.27746	0	9.09146	0	12.0449	0	0	0	10.1906	0	0	12.6266	5.47916	0	0	11.3367	0	2.59436	0	0.673857	1.55426	3.29736	3.45956	1.17246	0	0	5.18866	0.295057	6.33786
Elk4	2.84576	0	0.272057	0	6.62676	3.34096	0	10.7632	9.37436	0	0	0	0	0	2.85106	0.120357	1.60666	0	48.8789	0	0	0	16.819	0	96.1321	0	33.3132	0	15.349	0	0	29.4581	10.5507	0	2.40966	1.37526	0	0	15.0557	0	0.504357	0	0.105857	0	6.35936	3.32416	38.4267	12.2404	1.40766
Nfe2l2	0	0	8.46236	29.5752	0	3.13886	0	0	0	15.2948	0	0	0	0	2.20226	0.408857	21.4583	0	0	0	0	0	0	0	0.206757	0.584957	0	1170.35	0	0	0	11.7486	79.7861	0	0	22.3388	0	0.711257	0	2.56806	0	1.19226	0	0	0	3.24466	0	15.1187	9.00086
Nfe2	0	0	16.3168	40.5493	0	2.91266	0	0	0	23.9328	0	0	0	0	0	0	23.2295	0	0	0	0	0	0	0	0	0	0	1439.66	0	0	0	23.5692	72.6254	0	0	37.9807	0	1.68716	0	2.10976	0	0	0	0	0	2.26336	0	8.86856	8.14306
Irf6	0	0	0	0	0	2.87796	0	0	0	0.00755749	0	0	0	0	3.82596	1.12856	0.490957	0	0	2.86646	0	0	27.8039	0	0	0.599557	1.08166	0	0	0	0	0	9.40796	0	0	0	0	0	13.8367	0	0	0	0	0	0	0.167257	0	1.93756	0
Stat4	0	0	0	0.386757	12.0787	2.64866	0	2.31306	12.9552	12.768	0	0	0	0	2.81536	0	0	0	23.156	0	6.04866	0	7.94056	0	44.0975	0	3.59316	17.1038	25.1679	0	0	45.1884	3.58266	0	0.837857	9.89656	0	1.79116	0	0	0	0.189357	1.11886	1.06956	0	0	8.37566	8.71246	3.46076
Tcf21	0.427657	0	0	0	10.061	2.61766	0	0	45.5785	232.998	0	0	0	0	0	0	0	0	13.5251	0	0	0	0	0	0	0	0	0	33.9014	3.22646	0	0.691257	0	0	0	24.0576	0	9.66036	4.36856	0	0	0	0	0	0	0	0	0.257457	186.191
X9430076C15Rik	0	0	7.91566	19.7965	5.04016	2.50766	0	0	3.08786	5.79256	0.0627575	0	0.383957	0	2.99126	0	7.15146	0	0	0	0	0	2.61036	0	6.22216	0.615457	0	69.8694	2.39006	5.78006	0.293757	3.33816	24.4336	0	1.16866	0.918557	0	0	0	0	0	0	0	0	0	3.20256	8.46336	17.1117	3.50206
Ferd3l	11.7991	0	0	0	0	2.30336	0	0.547557	7.20456	74.8162	2.13436	0	0	0	2.10086	11.5764	0	0	0.0907575	0	1.97406	0	0	0	0	0.0985575	0.555257	0	5.00516	11.121	33.073	0	0	0	0.990957	0	0	0.349357	9.00636	0	1.01666	0	0	0	1.83026	0	0	0	79.3593
Ptf1a	16.656	0	0	0.164757	1.32456	2.17516	0	0.380457	4.24236	14.5271	0.583457	0	0.00905749	0	0.958557	2.81016	0	0	0.706157	0.132957	3.40826	0	0.731357	1.08706	0.713557	0	0	0	3.22886	0	4.47726	3.18806	1.31106	0	0	2.57306	0	0	0.768357	0	0	0	0	0	1.37086	0	0	0.382457	11.1303
Hivep1	0	8.03326	2.74186	4.49706	12.7884	2.16346	0	0	15.1689	13.9287	0	4.40236	0	2.39526	0	0.624157	0	0	13.6243	0	0	6.47356	3.75596	0	23.5451	0.177657	0	0.425557	11.5703	0.378157	0.673957	25.4458	9.38686	0	0	8.29896	0	0	1.10966	2.85246	1.14936	0.735957	0	0	2.40106	0.529657	18.4748	5.26466	10.8736
Hivep2	0	8.03326	2.74186	4.49706	12.7884	2.16346	0	0	15.1689	13.9287	0	4.40236	0	2.39526	0	0.624157	0	0	13.6243	0	0	6.47356	3.75596	0	23.5451	0.177657	0	0.425557	11.5703	0.378157	0.673957	25.4458	9.38686	0	0	8.29896	0	0	1.10966	2.85246	1.14936	0.735957	0	0	2.40106	0.529657	18.4748	5.26466	10.8736
Hivep3	0	8.03326	2.74186	4.49706	12.7884	2.16346	0	0	15.1689	13.9287	0	4.40236	0	2.39526	0	0.624157	0	0	13.6243	0	0	6.47356	3.75596	0	23.5451	0.177657	0	0.425557	11.5703	0.378157	0.673957	25.4458	9.38686	0	0	8.29896	0	0	1.10966	2.85246	1.14936	0.735957	0	0	2.40106	0.529657	18.4748	5.26466	10.8736
Hsf1	0	0.901157	1.39786	0.869457	5.74486	2.00056	0	0	14.0074	21.4186	1.74276	0.941757	0	0.206057	1.91676	1.17476	0	0	14.8169	0	2.00486	2.90376	4.89276	0	7.52496	0	0	0	17.2706	0	0.682357	14.7962	3.26476	0	0	15.685	0	0.272357	0	2.08396	0	0	0	0	0	0	1.83976	0	13.3665
Zbtb49	0.130757	1.85156	0	0	2.42016	1.99586	0	0	0.281257	2.40346	2.19316	3.89676	0	1.14656	6.45036	3.98496	1.55516	0	4.44916	6.42536	21.1116	4.24356	0.00505749	0	1.05776	0	0	0	5.87456	0	2.39406	1.71446	0.0296575	0	0	4.30836	0	0	0	0	5.02206	1.86106	1.34336	3.05756	0	0	1.44776	0	2.78186
Cebpg	0	0	0	45.2314	0	1.99516	0	0	0	22.8015	0	0	0	0	0	0	10.2461	0	0	65.2515	0	0	27.3431	0	0	0.488257	0	59.1645	13.0793	0.903557	0	0	27.669	0	0	8.36956	0	4.28466	0	0	0	0	0	0	0	2.41936	0	36.4251	43.3909
Myf5	72.477	3.15706	0.358657	0	0.501357	1.94996	0	0	9.64026	140.844	7.04996	2.64556	0	2.02196	12.1351	54.035	0.683857	0	12.1495	12.0938	25.6431	2.39706	0	0.126757	0	0	0	0	24.8875	22.1972	71.3775	0.832157	0	0	0	9.59726	0	7.82576	24.1193	0.539257	3.89736	0.0520575	0	0.398257	2.97006	1.26936	0.447157	0	201.452
Ar	0	0	0	0	0.517557	1.78496	0	0	0.606957	2.03596	0	0	0	0	0	0	0	0	0	0	0	0	2.68226	0	0	0	0	0	0	0	0	0	0.827157	0	0	0	0	0	0	0	0	0	0	0	0	0	0	0	2.05796
Atf7	0	0	1.55986	11.3249	2.61876	1.77716	0	0	1.41876	0.652657	0	0	0.586457	0	0.264357	0	3.26496	0	0	0	0	0	2.94476	0	4.00656	0.0286575	0	30.9024	2.91426	1.84346	0.295057	3.55086	17.5379	0	1.79256	0.561757	0	0	0	0	0	0	0	0	0.811657	1.86806	8.39246	12.701	3.74016
Junb	0	0	28.2963	71.7003	0	1.76736	0	0	0	70.4371	0	0	0	0	0.145257	0	27.5644	0	0	0	0	0	0	0	0	1.17816	0	2265.73	0	0	0	56.446	108.26	0	0	71.1472	0	3.34976	0	1.04416	0	0	0	0	0	0.678557	0	15.7207	15.2817
Runx2	0	0	0	0	0	1.74256	0	52.2714	0	0	0	0	0	0	14.8946	14.3531	0.759557	0	0	0	0	0	1.94786	2.02536	0	3.71676	135.656	912.887	0	0	0	0	18.6739	0	30.4228	0	0	0	9.10196	0	0	0	0	0	9.75246	0	0	19.2261	0
Maz	21.5126	56.9713	25.8505	22.1764	25.8148	1.69326	0	3.01816	33.5769	6.80396	0	87.4138	0	67.2832	26.2775	13.6397	11.6231	29.3824	77.3563	0	15.3189	29.1314	22.356	2.43756	105.87	6.35626	44.4282	0	64.6646	1.72316	6.08456	103.743	12.5701	0	4.40116	101.076	0	2.95066	20.4659	12.761	61.892	44.6769	32.3014	11.0732	9.50856	51.5379	152.987	25.917	96.147
Smarcc1	0	0	120.154	259.089	0	1.66616	0	0.100657	0	110.674	0	0	0	0	5.53016	0	112.264	0	0	0	0	0	0	0	0	2.40216	0	5153.31	0	0.709457	0	178.86	289.425	0	0	170.999	0	5.68906	0	5.32026	0	0	0	0	0	19.5905	1.13336	46.6577	34.31
Zfp238	0	0	0	0	11.6098	1.38856	0	0	37.7948	218.217	0	0	0	0	0	0	0	0	8.67876	0	0	0	0	0	0	0	0	0	30.6361	0.826257	0	4.90986	0	0	0	35.4414	0	9.43046	2.79066	0	0	0	0	0	0	0	0	0	115.183
Stat5a	0	0	0	0	1.54506	1.37486	0	0	4.13886	5.42706	0	0	0	0	0	0	0	0	12.4285	0	0	0	1.91886	0	10.9169	0	2.11666	45.9337	12.7219	0	0	8.89216	0.0831575	0	0.549357	4.82146	0	1.92946	0	0	0	2.87136	2.89836	3.83846	0	0	0	8.34386	0
Atf2	0	0	1.30516	9.26006	0.377957	1.36876	0	0	0	1.21966	0	0	0	0	0.476457	0	3.56746	0	0	0	0	0	1.77516	0	1.34676	0	0	28.3728	0.0815575	2.09716	0	1.55776	14.0742	0	1.39536	0.259557	0	0	0	0	0	0	0	0	1.44806	1.66786	5.30846	7.80056	1.66676
Bcl6	0	0	0	0	12.2974	1.30236	0	0	8.41866	2.46416	0	0	0	0	0	0	0	0	14.1826	0	5.55196	0	1.10156	0	32.7763	0	0	5.57826	12.0494	0	0	37.6397	0	0	0	7.29056	0	0	0	0	0	0.853057	0.731757	0.621457	0	0	5.42896	0.558657	0
Zfp369	0	0	0	0	0.128257	1.24816	0	0	0.129657	0.106857	0	0	0	0	0	0	0	0	0	0	0	0	2.37056	0	0	0	0	3.08276	0	0	0	0	2.95856	0	0	0	0	0	0	0.375557	0	0	0	0	0	0	0	0	0
Zfp110	0	0	0	0	0.128257	1.24816	0	0	0.129657	0.106857	0	0	0	0	0	0	0	0	0	0	0	0	2.37056	0	0	0	0	3.08276	0	0	0	0	2.95856	0	0	0	0	0	0	0.375557	0	0	0	0	0	0	0	0	0
Pax3	0	0	0	0.167157	0	1.21366	0	0	0	0	0	0	0	0	0.0949575	0	0	0.331657	0	0	0	0	0	0	0	0	0	0	0	0	0	0	0.762357	0	1.76996	0	0	0	0.101457	0	0.199157	1.12466	2.70196	2.12466	1.02686	0	0	0	0
Creb3l3	0	0	11.9571	22.5752	3.69376	1.21156	0	0	2.11776	3.73926	3.24646	0	0.933257	0	3.41176	0	8.75416	0	0.317657	0	0	0	1.49796	0	3.68466	0.195657	0	68.1893	3.68376	6.86206	0.682357	4.41586	22.2741	0	1.96736	2.63926	0	2.56756	0	0	0	0	0	0	3.03506	7.17796	13.1689	11.1511	5.71676
Creb3	0	0	11.9571	22.5752	3.69376	1.21156	0	0	2.11776	3.73926	3.24646	0	0.933257	0	3.41176	0	8.75416	0	0.317657	0	0	0	1.49796	0	3.68466	0.195657	0	68.1893	3.68376	6.86206	0.682357	4.41586	22.2741	0	1.96736	2.63926	0	2.56756	0	0	0	0	0	0	3.03506	7.17796	13.1689	11.1511	5.71676
Spz1	0	0	0.327457	0.207157	0	1.18966	0	0	0	0	0	0	0	0	0	0	0	0	0	0	0	0	1.10506	0	0	0	1.58786	0	0	0	0.298657	0.256257	1.01566	0	2.33856	0	0	0	0.958157	0	0	0	0.380257	0	0	0.605257	0	0.510557	1.55526
Naif1	0	0	0.268557	9.79326	0	1.10116	0	0	0	1.91676	0	0	0	0	0	0	2.55846	0	0	10.3365	0	0	5.34006	0	0	0	0	6.03796	0.187957	0.910157	0	0	4.12066	0	0	0.0971575	0	0	0	0	0	0	0	0	0	0	0.218457	4.72136	2.55466
Bach2	0	0	69.1767	147.064	0	1.05146	0	0	0	58.9402	0	0	0	0	8.07746	0.544257	75.0157	0	0	0	0	0	0	0	0	1.45116	0	3167.47	0	0.305757	0	85.0394	182.046	0	0	111.532	0	1.95896	0	4.54136	0	0	0	0	0	13.5357	0.652057	26.1845	16.1643
Jund	0	0	58.0258	133.948	0	0.989057	0	0	0	79.7592	0	0	0	0	0.206857	0	46.5375	0	0	0	0	0	0	0	0	0.810157	0	2606.94	0	0.832257	0	90.3201	133.753	0	0	103.019	0	3.72736	0	3.91236	0	0	0	0	0.185457	6.18716	0.496357	22.3845	22.566
Nr2f2	0	3.29756	0	2.52376	0	0.974657	0	0	1.45356	0	1.21536	2.99866	0	3.17076	0.108757	0	6.35976	0	23.3516	31.4694	0	0	8.87306	0	10.6958	0.189157	0.0618575	14.0276	14.4155	0.00505749	4.59676	0	2.74126	0	0	0	0	0.0493575	0	0	0	12.858	15.3447	7.01846	0	0	0.486157	2.12066	6.64426
Gmeb1	0	0	2.08586	2.97776	0	0.916057	0	1.03166	0	0	0	0	0	0	0	0	1.59056	0	0	0	0	0	0.281557	0	0.660657	0	0.590057	6.48596	0	0.351657	0	2.42696	4.52886	0	0.741257	0	0	0	0	0	0	0	0	0	1.71796	0	1.33526	2.55936	0
Gmeb2	0	0	0.0579575	2.02306	0	0.858857	0	0.619857	0	0	0	0	0	0	0	0	0.134157	0	0	0	0	0	1.18666	0	0.236157	0.424857	1.26556	4.70406	0	0	0	1.20706	8.24176	0	0.816857	0	0	0	0	0	0	0	0	0	0.635257	0	0.165757	3.54426	0
Zfp384	1.64836	3.36736	0	0	2.30286	0.846757	0	0	5.35476	11.7093	0	0.0922575	0	2.61286	0	0	0	0	3.63126	0	0	0.993257	0.903457	0	5.47726	0	0	0	10.08	0	0	8.96866	0	0	0	6.00446	0	0.371257	0	0	0	0	0	0	0	0	0	0	0
Rfx1	4.43326	9.75766	21.3148	34.7068	0	0.840757	0	1.51526	0.0398575	1.17426	0	8.81676	1.01816	14.7394	0.645057	1.37146	13.5678	1.15056	4.69466	0	0	2.80156	0	0	0	0.899957	0.773557	5.77396	0	5.47936	0.830857	1.16766	0	0	3.07656	1.01536	0	0	0	1.39586	10.8903	2.06086	1.07906	0.800257	4.70806	125.918	0.967557	6.44776	17.9347
Osr1	0	0	0	0	0.118357	0.784257	0.209157	0.101657	0.0459575	0	0.218457	0	0	0	0	0	0	0.131157	0	0	0	0	1.81576	1.12116	0	0.146557	2.24856	3.35096	0	0	0	0	0.162357	0	0.276157	0	0	0	0	0	0	0	0	0	0	0	0	0	0
Zfp282	0	0	0	0	0.165757	0.676357	0.618157	0	2.21986	0	0	0	0	0	0	0	0	0	1.68016	0	0	0	6.41966	0	0.648657	0	0	0	0	0	0	3.22506	0.794457	0	0	1.11596	0	0	0	0	0	0	0	0	0.290857	0	1.99266	0.904057	0
Tcfap4	2.83106	0	0	0	4.25106	0.657457	0	0	21.7639	212.908	0	0	0	0	0	6.89656	0	0	15.9237	2.67736	0	0	0	0	0	0	0	1.62896	42.5535	4.50986	4.67546	1.73336	0	0	0	28.8517	0	13.8513	1.82076	0	0	0	0	0	0	0	0.0594575	0	206.542
Usf2	9.03686	12.8543	5.79486	6.91516	0	0.636457	0	0	0	0	0.337657	11.1182	0	15.0054	8.33406	4.33276	3.94456	0	0.790857	3.81096	21.6731	14.8535	6.47476	0.826657	5.47066	0	0	0	0	0	0	0	8.39076	0	1.24716	0	0	0	1.67846	1.33566	15.1256	18.7515	9.39296	4.03376	0.142557	8.70326	1.25866	9.03616	4.42136
Rfx5	3.42836	4.68986	14.13	14.4758	0	0.617657	0.453057	0	0	0.459057	0.233457	9.02366	3.30536	7.74816	0.591157	3.79586	7.66016	0	1.31096	0	4.89026	0.0856575	0	0	0	1.51586	0	0.370757	0	0.749057	0.868457	0	0	0	0.402157	0	0	0	0	0.615557	9.54566	0.788657	0.178157	2.16696	0.960057	66.4515	2.65036	1.74966	7.06726
Zic3	4.73706	14.4482	3.11436	6.05876	1.82106	0.572857	0	1.01256	4.91006	0.636257	2.45796	20.2087	0	9.53206	9.13826	8.37056	2.78336	3.79436	6.27886	3.16796	8.73796	6.76696	0	0	9.69816	0.909657	5.29106	0	7.08116	1.60736	4.47706	5.99916	0.765857	0	0.108657	9.22286	0	0	7.20776	4.07496	9.48726	14.397	11.2038	8.97766	0.0657575	10.2448	14.57	1.50286	14.933
Rel	0	5.51936	3.45696	4.98036	25.2568	0.520457	0	0	10.8273	12.8651	0	6.64086	0	3.56176	0.0489575	0.474457	0.314857	0	22.1811	0	0	0.778557	3.40756	0.560757	37.3041	0.510757	2.90366	0	22.0989	0.645757	0	63.9388	11.2927	0	0.454757	7.27346	0	0	4.40816	2.93226	2.85536	2.06466	2.62946	0	5.19776	3.27206	58.7793	5.04076	12.3209
Hdx	0	0	0	0	0.412457	0.494857	0	0	0	0.481957	0	0	0	0	0	0	0	0	0	0.348657	0	0	8.59686	0	2.16426	0	0	12.7243	0	0	0	2.06756	2.26636	0	0	0	0	0	0	0	0	0	0	0	0	0	0	0.338257	0
Mycl1	10.1904	7.01476	3.50266	5.74496	0	0.485257	0	0	0	0	0	6.33066	0.310557	9.48536	3.13916	0	1.62236	0	0	7.84296	15.0338	1.63356	1.27976	0.432957	1.24526	0	2.08256	0	0	0	0	0	4.18506	0	1.21556	0	0	0	2.41416	0	4.56386	15.0804	8.80556	1.59816	0	6.84306	0.111657	4.12836	2.66896
Mycn	10.1904	7.01476	3.50266	5.74496	0	0.485257	0	0	0	0	0	6.33066	0.310557	9.48536	3.13916	0	1.62236	0	0	7.84296	15.0338	1.63356	1.27976	0.432957	1.24526	0	2.08256	0	0	0	0	0	4.18506	0	1.21556	0	0	0	2.41416	0	4.56386	15.0804	8.80556	1.59816	0	6.84306	0.111657	4.12836	2.66896
Mycs	10.1904	7.01476	3.50266	5.74496	0	0.485257	0	0	0	0	0	6.33066	0.310557	9.48536	3.13916	0	1.62236	0	0	7.84296	15.0338	1.63356	1.27976	0.432957	1.24526	0	2.08256	0	0	0	0	0	4.18506	0	1.21556	0	0	0	2.41416	0	4.56386	15.0804	8.80556	1.59816	0	6.84306	0.111657	4.12836	2.66896
Foxo1	1.90806	0	4.47756	0.497757	12.8173	0.483957	0	3.27506	15.7852	4.78596	0	0	1.87626	0	0.820157	18.2045	2.96496	5.63406	57.1163	16.2019	2.33526	40.9718	8.36956	0.555457	24.2039	0.191357	0.0716575	0	16.6783	0	0	21.8502	2.79516	0	7.01446	10.9599	0	0	0	3.12696	0	0	0	0	1.49256	6.67516	21.5351	0	3.63656
Pou3f3	0	1.87926	0	0.891657	0	0.429657	0	0	0	0	0	0.900257	0	0.669857	0	0	0.878657	0	0	0.477557	0	0.545157	4.13266	0	0	0	0	9.72906	0.0838575	0	0	0	5.46856	0	0	0	0	0	2.38786	0.0308575	0	0	0	2.08226	0.313657	0	0	1.75246	0
Mafk	0	0	0	0	0	0.394957	0	0	0	1.12546	0	0	0	0	0	0	0	0	0	0.107257	0	0	16.6015	0	0	0	0	3.58686	0.0794575	0	0	0	6.97696	0	0	5.64296	0	0	0	0	0	1.78556	0.555057	0	0	0	0	0	0
E2f6	7.93036	29.7947	12.9884	6.01826	11.0168	0.354357	0	0	24.8957	20.0991	0	39.8341	0	26.2253	11.3432	7.49466	1.63116	26.6332	42.7352	0	16.179	15.5912	2.95716	0.321357	42.5098	2.05436	2.17166	0	37.949	0	0.707857	35.1041	3.03506	0	0	60.8332	0	1.72726	7.22616	3.02946	33.6597	21.9965	14.9885	8.68156	0.653457	18.8608	39.8817	3.53116	46.8791
Rest	1.49936	0.272657	0	0.191857	0.0849575	0.295057	0.971357	0	0.00895749	0.904357	9.35046	1.06836	0	0	1.70656	1.42086	0.351057	5.65866	2.43756	5.92546	5.08056	0	0	0	0	0	0	0	0.210057	1.91476	6.40546	3.35956	0	0	0	2.07326	0	0.00625749	0	0	0.526757	4.38936	3.86166	5.73236	0	1.17146	2.05436	0	10.3091
Neurog2	1.39426	0	0	0	0	0.263357	0	0	0	2.14926	0	0	0	0	0	0	0	0	0	0	0	0	0	0	0	0	0	0	0	0	0	0	0	0	0	0	0	0	0	0	0	0	0	0	0	0	0	0	0.234157
Neurog3	1.39426	0	0	0	0	0.263357	0	0	0	2.14926	0	0	0	0	0	0	0	0	0	0	0	0	0	0	0	0	0	0	0	0	0	0	0	0	0	0	0	0	0	0	0	0	0	0	0	0	0	0	0.234157
Jun	0	0	4.14476	20.4386	0	0.251257	0	0	0	19.9591	0	0	0	0	0	0	1.52386	0	0	0	0	0	0	0	0	0.404457	0	654.542	0	0	0	20.2997	31.8971	0	0.275857	25.1924	0	0	0	0.972157	0	0	0	0	1.75946	0	0	5.69026	3.80066
Osr2	0	0	0	0	0	0.249757	0	2.35416	0	0	0.611257	0	0	0	0	0	0	0.690157	0	0	0	0.101457	0.273057	0.312457	0	0	5.28676	3.39136	0	0	0	0	0	0	0	0	0	0	0	0	0	0	0	0	0	0	0	0	0
Bhlhe23	0.653957	0	0	0	0	0.244857	0	0	0	0	0	0	0	0	0	0	0	0	0	0	0	0	0	0	0	0	0	0	0	0	0	0	0	0	0	0	0	0	0	0	0	0	0	0	0	0	0	0	0
Hic2	2.66976	1.10826	3.15426	0.993757	0	0.231457	0	0	0	0	2.90556	1.07346	0	0.615957	0.776757	1.48556	4.07246	0	0	1.07796	3.47796	0	0	0	0	0	0	0	0	0.268957	2.28786	0	0.209357	0	0	0	0	0	0	0	6.32526	0.0146575	1.05826	1.97196	0.698057	2.39696	4.52606	2.85586	0
Pgr	3.71726	6.94016	10.7179	3.99066	5.87936	0.226257	0	0	13.9282	6.17306	6.56496	0.680757	0	0	0	0	5.69926	27.072	5.02826	0	7.01496	0	0	0	0.102657	0	0	0	14.3596	0.553957	6.59096	1.52106	0	0	0	2.75886	0	4.98326	0	3.21796	0.541557	0	0	0	0	0	18.8212	0.687057	59.7963
Nr3c1	2.13016	2.17276	11.3036	0.790657	3.08786	0.211857	0	0	11.6541	2.44376	5.05926	0	0	0	0	0	7.36986	37.5081	3.54746	0.171157	5.42856	0	0.146457	0	0	0	0	0	8.42376	0	4.49586	0.654457	0	0	0	1.45556	0	0.894857	0	0.161257	0	0	0	0	0	0	10.5935	0	35.821
Hbp1	0	0	0	0.564357	0	0.199657	0	0	0	0	0	0	0	0	0	0	0	0	0	0	0	0	0	0	0	0	0	34.4246	0	0	0	0	0.124357	0	0	0	0	0	0	0	0	0	0	0.834757	0	0	0	0	0
Bcl6b	0	0	0	0	2.27126	0.196157	0	0	4.00786	3.73806	0	0	0	0	0	0	0	0	0.147057	0	0	0	3.83756	0	0	0	0	0.882657	4.62476	0	0	0.235757	0.119257	0	0	1.90206	0	0	0	0	0	0	0	0	0	0	0	0	0
Bach1	0	0	56.4121	129.92	0	0.194457	0	0	0	83.6863	0	0	0	0	2.21926	0	51.4974	0	0	0	0	0	0	0	0	0.464157	0	3531.79	0	1.12316	0	95.7843	179.202	0	0	128.224	0	2.53636	0	5.64816	0	0	0	0	0	7.85626	0	20.9995	18.8551
Stat1	0	0	0	0	3.90166	0.194357	0	0	2.88536	1.30926	0	0	0	0	0	0	0	0	11.6121	0	0	0	0.340457	0	27.8993	0	0.781357	5.68736	13.1672	0	0	21.5064	0	0	0	4.52596	0	1.51016	0	0	0	0	0	0	0	0	3.16836	7.09596	0
Crem	0	0	1.89946	11.7054	0	0.184857	0	0	0	0	0	0	0.361057	0.594557	0	0	4.65176	0	0	0	0	0.00965749	2.59606	0	1.80116	0	0	5.49616	0	0.853057	0.273057	4.63626	7.41806	0	1.12196	0	0	0	0	0	0	0	0	0	0.425257	4.51026	3.59146	4.72816	1.36006
Tcfcp2	3.09886	2.93046	0.101757	0.0949575	0	0.173757	0	0.124057	0	0	0	14.6363	0.131057	10.9141	12.8291	9.87916	2.79446	0	0	0.304257	22.7019	10.1326	0	1.00946	0	0	0	0	0	0	0	0	0	0	0.716257	0	0	0	0	0.0221575	6.46836	1.94926	0.535157	1.44456	0	2.35666	0	0	0
Stat5b	0	0	0	0	2.43516	0.155557	0	0	5.98236	9.03876	0	0	0	0	0	0	0	0	12.1545	0	0	0	0.625457	0	10.2868	0	1.39796	42.9503	18.1317	0	0	8.66956	0	0	0	6.03806	0	2.66096	0	0	0	2.85226	2.82496	2.64536	0	0	0	5.91116	0
Zic1	4.59816	12.4401	0.995757	4.05156	1.45446	0.146657	0	1.59816	3.37066	0.970457	2.46866	18.1484	0	8.61606	8.79636	8.98866	2.12746	1.65376	4.93916	5.76456	9.94926	6.63426	0	0.0225575	8.16196	1.13746	5.26546	0	6.11096	2.38366	5.96856	5.53576	0.173257	0	0	5.00356	0	0	8.36496	4.58526	9.47106	11.2664	6.81146	6.93106	0	6.18126	14.5387	1.80706	13.3197
Fos	0	0	81.1665	189.943	0	0.0926575	0	0	0	113.771	0	0	0	0	0.314757	0	80.724	0	0	0	0	0	0	0	0	1.41096	0	5063.9	0	0.723457	0	139.712	239.435	0	0	155.993	0	6.42466	0	3.95796	0	0	0	0	0	7.50146	0	28.8188	23.1532
Mlxipl	4.13166	5.79456	1.06876	2.16136	0	0.0166575	0	0	0.761857	0	0	4.15636	0	9.90856	7.65506	1.74456	3.59696	0	3.11066	2.43846	10.7699	5.85966	6.93396	0.165357	3.49566	0	0.820757	0	0.537457	0	0	0	9.67536	0	0.659857	0	0	0	1.48686	0	4.06836	13.4056	7.29756	1.26206	0	3.21416	2.60196	7.41636	4.31336
Ebf1	0	4.29466	4.13306	2.01196	14.9138	0	0	0	138.461	41.2142	0	8.11666	0	1.90646	1.07486	0.422257	0.416057	0.584457	4.33816	0	3.06726	2.19546	0	2.48586	4.13396	0.157357	0	0	30.3763	1.39596	3.56956	12.8465	0	0	0	16.0395	0	6.87206	0	0.313857	3.81156	7.15926	2.30316	3.35216	2.60256	3.09086	10.7233	0	10.4013
Rbpj	12.702	0	0	0	2.02366	0	0	0	56.8932	5.70396	0	0	0	0	0	0	2.88846	0	11.6656	0	0	0	0.215957	0	4.00566	0.0509575	1.61286	3.16056	2.33996	2.76016	0	7.95536	0	0	0	3.50706	0	0	0	0	0	0	0	0	0	0	0.458057	0.123957	1.16066
Rbpsuhrs3	12.702	0	0	0	2.02366	0	0	0	56.8932	5.70396	0	0	0	0	0	0	2.88846	0	11.6656	0	0	0	0.215957	0	4.00566	0.0509575	1.61286	3.16056	2.33996	2.76016	0	7.95536	0	0	0	3.50706	0	0	0	0	0	0	0	0	0	0	0.458057	0.123957	1.16066
Nfix	81.5498	62.3449	14.2901	39.1774	38.3582	0	0	0	54.6986	8.20186	55.866	45.1382	0.230457	41.458	106.301	77.9642	20.7361	30.9862	86.4759	69.2919	152.956	37.9321	0	0	37.4215	0	0	41.3079	22.4498	0.406257	0	179.062	0	0	0	70.4693	0	0.233357	0	13.3303	60.1173	63.2549	64.8401	138.553	0	25.4878	48.3177	0	66.0666
Mef2a	0	0	0	0	3.82396	0	0	0	44.8858	0	966.013	0	0	0	0	0	0	0	6.19896	0	0	0	0	0	1.99296	0	0	0	8.97126	0	125.009	47.9976	0.180357	0	0	0	0	0	11.5662	0	0	0	0	0	0	0	0	0	0
Mef2d	0	0	0	0	0.764857	0	0	0	28.9453	0	808.595	0	0	0	0	0	0	0	3.32526	0	0	0	0	0	0	0	0	0	3.11916	0	113.319	29.1366	0	0	0	0	0	0	4.84686	0	0	0	0	0	0	0	0	0	0
Mef2b	0	0	0	0	0.764857	0	0	0	28.9453	0	808.595	0	0	0	0	0	0	0	3.32526	0	0	0	0	0	0	0	0	0	3.11916	0	113.319	29.1366	0	0	0	0	0	0	4.84686	0	0	0	0	0	0	0	0	0	0
Mef2c	0	0	0	0	1.49436	0	0	0	27.51	0	656.545	0	0	0	0	0	0	0	2.64986	0	0	0	0	0	0	0	0	0	3.39666	0	70.1871	24.875	0.00785749	0	0	0	0	0	8.54426	0	0	0	0	0	0	0	0	0	0
Ikzf1	2.80006	0.930857	0.110557	0.213757	4.21176	0	0	0	23.2394	9.27986	1.05416	0	0	0	0	0	0.471357	0	4.81486	0	0	0	0	0	1.83196	0	0	3.79916	4.52956	0	0	3.98106	0	0	0	3.75336	0	0.629657	0	1.01966	0	0	0	0	0	0	2.58416	0	3.31616
Ikzf4	2.80006	0.930857	0.110557	0.213757	4.21176	0	0	0	23.2394	9.27986	1.05416	0	0	0	0	0	0.471357	0	4.81486	0	0	0	0	0	1.83196	0	0	3.79916	4.52956	0	0	3.98106	0	0	0	3.75336	0	0.629657	0	1.01966	0	0	0	0	0	0	2.58416	0	3.31616
Sp2	74.778	96.6939	37.3783	52.3813	26.66	0	0	4.20806	23.1668	5.89606	0	143.878	0	126.196	69.6469	36.1101	35.3709	57.6563	89.3319	5.83106	52.1181	66.2553	23.1081	3.75276	115.151	3.92326	65.684	0	71.2662	0.365157	4.16586	74.1401	9.66656	0	8.52726	113.713	0	3.34466	50.1799	6.10786	100.471	74.0372	59.659	31.3458	15.3664	139.997	175.384	27.0083	116.475
Zfp148	32.4668	71.3461	26.0008	27.1827	11.7702	0	0	4.49796	13.3825	1.89666	0	115.296	0	91.1026	31.5817	16.865	22.3134	39.6238	81.5145	2.71446	10.6769	48.1129	30.4494	2.49026	85.3287	7.10266	58.1365	0	78.579	1.87516	5.75016	60.7681	14.1609	0	10.5419	109.522	0	1.77706	35.442	6.27956	73.876	55.0392	43.1376	6.89506	19.4293	82.4341	133.082	23.0278	109.912
Nfat5	0	11.9389	0	0	4.91216	0	0	0	12.2342	17.7748	0.571357	2.13176	0	15.631	0	0	0	0.621457	12.386	0	0	0.522657	0	0	0.753657	0	0	2.08496	21.4582	0.502857	0	8.54266	0	0	0	8.27506	0	1.23826	0	1.42906	0	0	0	0	0	0	0	0	0
Zfp523	0.232757	3.44476	0	0	3.63816	0	0.410457	0	12.1303	5.55426	0.610757	2.41336	0	2.20916	0	0	0	0	5.41996	0	0	0	0	0	4.04286	0	0	0	10.4698	0	4.86486	6.94576	0	0	0	10.6021	0	0.198057	0	0.0868575	2.81916	2.44386	0.622957	1.02066	0	0	5.84676	0	3.51056
Nfatc1	0	14.2377	0	0	7.18116	0	0	0	11.1495	18.0968	0	0.669157	0	8.51966	0	0	0	0	12.5201	0	0	0.855957	0	0	1.93176	0	0	1.43736	18.7421	0	0	9.15906	0	0	0	7.78136	0	0.230857	0	2.17186	0	0	0	0	0	0	0	0	0
Tcfap2c	14.8004	70.8728	6.92206	8.38256	4.06866	0	0	0	9.39606	5.67996	0.586557	91.7925	0	53.8806	26.4366	21.9609	3.46026	5.08826	15.5656	3.96176	54.5689	30.0346	0	0.653657	16.0384	0	1.68956	0	14.435	0	1.83456	7.06316	0	0	0	11.8299	0	1.21086	3.43926	6.58706	48.9257	18.5959	16.5596	15.3357	1.90086	15.1114	22.2676	1.74426	29.0746
Nfatc2	0	6.42716	0	0	4.80766	0	0	0	9.36696	13.5373	0	0.242457	0	11.2837	0	0	0	0	7.66206	0	0	0.896957	0	0	1.10026	0	0	3.51366	15.8621	0	0	7.01456	0	0	0	4.44876	0	1.00916	0	0.291857	0	0	0	0	0	0	0	0	0
Hsf4	0	1.90276	0.522057	0	1.77456	0	0	0.186757	9.14096	10.5062	0	2.48376	0	0.766057	0	0	0	0	9.00856	0	0	2.23536	2.51256	0	3.13956	0	0	2.27196	12.9277	0	0	5.88706	1.20656	0	0.851357	13.3601	0	0	0	1.77106	0.647457	0	0	0	0	0	0	0	5.74876
Zfa	37.4313	37.0946	10.3055	9.88126	11.6465	0	0	0	8.26586	14.8526	8.70676	51.9471	0	28.7089	28.9799	18.3754	13.7529	0.708357	22.9004	10.4361	39.5867	32.2912	0	2.81996	21.3388	0.0631575	3.21526	0	24.2966	2.63976	14.0959	13.8216	0	0	0	22.7244	0	5.29516	8.28636	5.59006	56.7834	26.5665	19.463	14.8316	0.116957	39.1886	36.9579	1.46046	56.3073
Zfy1	37.4313	37.0946	10.3055	9.88126	11.6465	0	0	0	8.26586	14.8526	8.70676	51.9471	0	28.7089	28.9799	18.3754	13.7529	0.708357	22.9004	10.4361	39.5867	32.2912	0	2.81996	21.3388	0.0631575	3.21526	0	24.2966	2.63976	14.0959	13.8216	0	0	0	22.7244	0	5.29516	8.28636	5.59006	56.7834	26.5665	19.463	14.8316	0.116957	39.1886	36.9579	1.46046	56.3073
Zic2	5.53466	21.0326	4.33096	3.27536	2.92136	0	0	1.49016	7.89256	0.387157	0.622457	26.9731	0	11.8516	8.28036	6.53586	5.19266	3.85946	4.30586	1.37896	1.05826	5.61156	0	0.273457	5.66726	0.555857	11.5743	0	8.69326	2.82776	4.15906	4.91366	0	0	0.983857	18.4798	0	0.429257	6.68286	3.50106	14.1912	20.4245	13.7779	9.85296	2.31686	16.0699	17.6837	0.606757	19.9969
Stat3	0	0	0	0.760357	9.95156	0	0	0	7.72486	4.60806	0	0	0	0.139057	0.540757	0	0.0221575	0	21.6426	0	5.46136	0	0	0	47.4267	0	0	3.29516	18.1527	0	0	42.7818	0	0	0	8.26306	0	1.64866	0	0	0	0	0	0.536357	0	0.157257	8.95276	1.38746	1.42526
Wt1	39.9672	65.6873	22.0989	21.388	6.81226	0	0	1.33076	7.66736	0.819057	0	103.656	0	91.8119	46.4565	26.2868	17.1602	47.4473	57.8601	3.31076	14.5837	42.6939	10.6334	1.93226	67.1038	3.56646	57.8358	0	48.8249	3.32786	0.887057	27.1025	1.47946	0	6.24346	94.2352	0	0.743757	31.3229	3.02176	76.0078	37.132	29.5079	7.80806	10.3764	83.7668	101.321	15.5543	60.8485
Plag1	0.722757	16.0471	6.45666	9.79456	2.82176	0	0	0	7.35796	1.05406	0	22.0541	0	15.5339	6.38126	7.10776	7.68776	1.57656	12.6509	0	0	5.20096	2.47296	3.63846	10.7494	3.91966	7.28956	0	16.2264	0.634157	2.92926	4.33936	1.33596	0	1.89246	15.3651	0	0.906457	6.93226	1.45366	15.8319	11.1479	7.24096	1.09026	0.980257	17.0108	35.087	11.7695	36.1573
Gm4881.2	0	0	0	0	37.1184	0	0	0.187457	7.31966	0	0	0	0	0	0	0	0.638057	0	12.9594	0	2.45526	0	1.27946	0	143.544	0	4.45876	0	5.71216	0	0	106.956	0.331857	0	0	0.206557	0	0	0	0	0	0	0	0	0	0	64.8394	0	0
Zfp281	5.01026	33.1755	7.49386	7.34336	2.23586	0	0	3.51556	7.28266	0	0	58.5809	0	58.4053	8.71976	9.32516	2.45826	11.1535	32.2675	1.16276	0	17.187	40.1324	2.38026	49.4678	6.49786	32.5775	0	44.5042	1.04276	1.75856	31.1111	11.352	0	11.1417	68.3777	0	1.29066	20.6886	2.34446	28.2385	24.3857	15.1596	0	7.83246	25.5413	61.1338	13.3991	55.5347
Nfatc3	0	15.0174	0	0	4.23276	0	0	0	7.27126	14.0326	0.0294575	2.95526	0	15.1576	0	0	0	0	11.5804	0	0.197257	1.42576	0	0	2.25326	0	0	1.11566	16.5477	0	0	9.94196	0	0	0	6.24936	0	0.157357	0	1.64136	0.00265749	0	0.488157	0	0	0	0	0	0
Nfatc4	0	15.0174	0	0	4.23276	0	0	0	7.27126	14.0326	0.0294575	2.95526	0	15.1576	0	0	0	0	11.5804	0	0.197257	1.42576	0	0	2.25326	0	0	1.11566	16.5477	0	0	9.94196	0	0	0	6.24936	0	0.157357	0	1.64136	0.00265749	0	0.488157	0	0	0	0	0	0
Patz1	9.12856	45.1217	21.7942	20.1188	12.6488	0	0	1.33396	7.18686	1.06576	0	70.0321	0	52.3725	24.562	12.49	13.8821	17.4152	41.7114	0	2.53486	25.9666	16.1431	5.01186	60.4373	5.55736	32.4152	0	44.5297	1.15996	4.23096	42.4491	4.71976	0	7.00826	62.3288	0	1.70046	22.6794	3.57136	51.6623	26.3756	19.7203	0.520757	13.3971	56.8824	113.701	20.1277	78.0031
Plagl1	2.36826	13.532	6.90676	7.41346	5.51746	0	0	1.66736	5.92356	6.93736	0.455157	12.1572	0	8.54346	2.96266	3.32726	12.0038	1.23616	9.65546	0	0.607257	6.04556	0	2.26976	13.1875	4.01186	14.7825	0	18.0752	0	8.86916	7.04526	0.472057	0	3.18476	15.2477	0	0	10.5749	3.44076	25.4649	6.92566	2.33416	0.931157	5.10926	11.7539	34.1344	5.25156	45.1994
Klf5	52.4214	58.504	73.7074	73.5345	40.0854	0	0.293457	6.38346	5.26836	5.76996	0	107.445	0	83.816	81.68	51.2817	58.1729	38.9514	38.5651	0.990857	34.4105	65.7613	29.4965	7.32276	62.785	12.1364	73.1193	0	38.8485	1.16966	7.87986	67.8455	15.3021	0	11.4274	69.0856	0	6.86776	52.7839	5.32476	93.537	38.224	30.899	13.8785	18.8853	136.564	239.233	62.2069	112.269
Spdef	0	0	0	0	11.5696	0	0	11.2801	5.12066	0	0	0	0	0	4.04456	2.99726	0	0	26.4937	0	3.17826	0	0.565557	1.84376	90.5137	0	23.5169	0	6.02506	0	0	46.6626	1.77156	0	8.22316	0	0	0.428957	8.62076	0	0	0	0	0	3.21966	0	30.1372	3.91436	0
Sp4	60.5137	54.8011	12.9787	20.3731	3.07846	0	0	0.758857	4.99276	0	0	70.8858	0	77.8611	38.3195	19.8688	9.19876	47.2984	48.7089	4.87476	16.5298	40.04	16.3708	0	71.6797	0.543357	30.7529	0	28.6724	0	0	18.7859	4.50116	0	2.60996	59.041	0	0	29.1634	0.229057	70.2468	37.2445	41.2323	13.7015	4.47166	113.323	83.4259	7.22496	49.0491
Klf15	32.5151	62.2011	16.2255	17.5279	9.10906	0	0	0	4.81946	1.32896	0	103.996	0	77.1894	30.8908	24.0886	9.80076	24.6643	36.8339	1.41776	14.8495	40.5792	0.263657	4.22106	47.4257	2.59166	28.8256	0	37.2806	2.15396	5.34626	34.262	0.0202575	0	7.15596	58.35	0	1.65696	28.2455	5.74866	66.1765	37.5027	27.4558	10.0162	7.10896	56.2273	94.0525	5.05716	73.7319
Lcor	0	0	0	0	0	0	0	0	4.79686	5.46836	26.5319	0	0	0	0	0	0	0	2.75676	0	0	0	0	0	0	0	0	0	4.31096	0	1.90286	4.09576	0	0	0	5.33846	0	0	0	0	0	0	0	0	0	0	0	0	0
E2f4	31.0304	24.4487	0.913557	1.35536	7.69886	0	0	0	4.74456	3.14206	0	35.1819	0	26.8909	11.7306	6.66056	0.649257	39.1856	26.5979	4.43306	16.9195	18.9687	0	0	39.4394	0	2.05286	0	15.6441	0	0	6.75386	0	0	0	21.8611	0	0.627757	9.33526	0	38.2455	21.6693	16.3179	12.365	0.0172575	32.2957	34.4984	0	14.625
Tcfap2b	0.629157	44.1493	7.64826	10.9277	4.03096	0	0	0	4.27366	2.04556	0	46.4492	0	29.0799	17.7556	12.2732	4.26506	0	1.71666	2.78966	24.1758	9.76916	0	0.486357	8.30156	0	1.05126	0	4.27686	0	7.26176	4.71426	0	0	0	0.653457	0	0	2.33636	2.65486	19.9761	6.58976	10.0862	9.75296	0.680857	8.99896	5.43176	0	15.8801
Srf	0	0	0	0	0.285057	0	0	0	4.11746	0.686057	12.5333	0	0	0	0	0	0	0.957857	11.642	0	0	0	0	0	0	0	0	0	7.75146	1.48906	0.412457	0	0.278157	0	0	9.24476	0	0	0	0	0	0	0	0	0	0	0	0	1.78696
Zfp219	7.43706	30.4952	12.5111	16.6582	2.19836	0	0	1.07406	3.82286	0	0	40.8454	0	36.555	14.9504	9.37556	8.84276	15.2551	23.7934	0	1.96296	19.3264	7.94516	2.89356	26.4029	3.50866	25.9824	0	22.7183	0	0.254557	22.7658	0.493557	0	6.18256	39.972	0	0.294957	13.7269	3.47966	31.5964	18.5982	12.5301	2.39206	8.40066	46.1948	58.876	5.10146	29.2194
Zscan10	0	1.11816	0	0	0	0	0	0	3.72876	4.05476	0	1.46616	0	0.704557	0	0	0	0	0.825157	0	0	0	1.53586	0	0	0	0	0	1.39866	0.233357	0	0.0657575	0.0592575	0	0	5.53236	0	0.0401575	0	1.42346	0.0748575	0.353257	0.360457	0	1.05716	0	1.30466	0	8.77966
Zfp711	0	1.48856	3.31516	1.41596	0.776457	0	0	0.0837575	3.46476	4.78176	0.920957	4.57056	0	2.83996	0	0.216757	3.47366	0	1.89746	0	0	0.517157	0	0.164657	0.457357	2.48126	4.35106	0	5.28446	0	3.74116	2.52546	0.446557	0	0	6.18736	0	0.801957	2.44986	0	4.59916	2.81106	0.774857	0	1.27166	2.11356	6.19086	2.63726	15.2964
Rxrb	0	9.46756	0.747857	4.67696	0	0	0	0	3.44456	0	2.52906	8.40136	0	6.40336	0	0	1.63066	0	19.1157	18.0418	0	0	9.24776	0	6.82506	0	0	3.37846	11.2204	0.0554575	5.54436	0.236657	2.81686	0	0	0	0	0.0811575	0	1.59446	2.63376	6.09096	5.07426	2.18586	0.728957	0	5.25286	3.53526	8.96356
E2f8	0	0	0	0	1.67366	0	0	0	3.39456	7.90746	0	0	0	0	0	0	0	2.10846	6.17856	0	0	0	0.425257	0.339157	3.57516	0	0	0	6.65706	0	0	5.44806	0	0	0	5.72146	0	0.767257	0	0	0	0	0.768357	0	0	0	1.26676	0	5.88566
Sp100	0	0	0	0	3.37776	0	0	0.977057	3.35166	0	0	0	0	0	0	0	0	0	0	0	0	0	0	0	0	0	0	0	0.573157	0	0	0	0	0	0	0	0	0	0	0	0	0	0	0	0	0	0	0	0
Nr3c2	0	0	0	0	0	0	1.01226	0	3.19856	4.09266	1.35516	0	0	0	0	0	0	0	0	0	0	0	0.515657	0.0848575	0	0.406757	0	0	0.458657	0	0	0	0	0	0	0.619957	0	0.101657	0	0	0	0	0	0	0	0	0	0	6.75706
Nr2e3	0	0	0	0	2.45786	0	0	0.337157	2.96816	0.962357	2.40116	0.814257	0	0.710557	0	0.0473575	0.590057	0	4.29046	0	0	0	0.243857	0	0.245057	0.480857	0	0	1.43346	0	1.00776	0.118557	0	0	0	1.25296	0	0.562857	0	0.699957	0	0.836557	1.43796	0.127557	0	0	1.07526	0	0
Tcfap2a	13.5601	70.9654	3.84446	6.84076	4.02376	0	0	0	2.95196	0.487257	0.140757	93.2483	0	49.1385	24.111	22.1541	2.13076	6.87006	7.73446	2.70146	46.6366	29.6936	0	0.404857	13.6396	0	0.517057	0	9.18456	0	1.86296	4.34926	0.506257	0	0.886157	4.63756	0	0.0735575	5.15066	8.28396	50.7689	16.6276	12.7563	14.8168	0.509457	13.1108	21.2876	0.539457	16.4786
E2f1	34.244	23.4682	0.822057	2.53536	9.56366	0	0	0	2.91066	3.16826	0	36.1121	0	33.2662	18.4829	9.95826	1.62076	35.6459	27.5164	5.24196	24.3822	21.5652	0	0	33.5913	0	3.65436	0	14.3473	0	0.0338575	7.95186	0	0	0	22.3109	0	0	13.3525	0.312157	41.9528	19.6798	19.2554	13.3227	0.836357	35.0658	26.9564	1.13796	18.48
Foxm1	0	0	0	0	5.05866	0	0	0	2.58636	0.0408575	0	0	0	0	0	2.07386	0	11.5882	43.1456	1.30826	0.260557	10.4296	0	0	1.02426	0	0	2.49326	10.2414	0	0	3.45206	0	0	0.541357	7.60336	0	0	0	0.407557	0	0	0	0	0	0	10.3443	0	0
Rarg	0	11.4298	0	0.986857	0	0	0	0	2.15196	0	6.70376	5.48036	0	2.36256	3.99526	0	4.72006	0.914857	10.591	70.5178	0	0.670057	9.09926	0	5.37456	0	0	94.2625	9.57006	0.191157	3.16526	1.82686	2.80746	0	0	0	0	0	0	0	0	20.4837	17.623	11.1357	0	0	0	2.57286	0
Zfp263	0	2.32926	0.990657	0	1.96066	0	0	0	2.12406	0.181957	0	4.96936	0	1.15226	1.93216	0.669457	0	0.0787575	4.06506	1.37356	3.26356	0	0	0	1.08796	0	0	0	4.77086	0	5.22046	2.50006	0	0	0	3.84846	0	0.0104575	0	0	4.84746	4.11256	0.116957	1.78796	0	0.552457	2.67316	0.479257	10.3247
Zfp263.2	0	2.32926	0.990657	0	1.96066	0	0	0	2.12406	0.181957	0	4.96936	0	1.15226	1.93216	0.669457	0	0.0787575	4.06506	1.37356	3.26356	0	0	0	1.08796	0	0	0	4.77086	0	5.22046	2.50006	0	0	0	3.84846	0	0.0104575	0	0	4.84746	4.11256	0.116957	1.78796	0	0.552457	2.67316	0.479257	10.3247
Egr1	8.69456	15.4066	11.2778	14.5832	2.49556	0	0	0.295057	2.00266	0	0	28.9134	0	23.538	13.7566	8.41246	6.58056	33.2472	18.7675	2.17636	3.54096	12.4626	1.60396	1.18936	26.5391	0	23.5703	0	13.3517	1.24606	0	18.9723	4.17826	0	1.77396	44.8492	0	0	14.8219	1.46496	29.7214	9.87836	10.6714	0.399057	2.62116	42.1207	42.868	12.1567	22.3785
Rxra	0	1.91536	0	0	0	0	0	0	1.97986	0	0	0.561957	0	0.900557	0	0	0.680557	0	28.2236	32.3157	0	0	17.6314	0	8.20766	0	0	5.03466	16.8959	0	2.13856	0	3.27566	0	0	0	0	0	0	0.739357	0	16.5901	15.244	3.64216	0.358657	0	0.986457	4.26346	9.41546
Tcfec	8.12746	16.3946	4.22286	6.69186	0	0	0	0	1.93326	0	0	10.5598	0	17.2903	6.94886	3.92686	4.61406	0	1.99236	2.83536	11.9232	13.6461	13.6272	0.535757	10.8199	0.200657	0.458057	0	1.35636	0	0	0	16.0842	0	2.42786	0	0	0	2.10716	0.984857	14.9964	20.0312	11.0172	3.46616	0.640957	6.43046	2.75236	14.1013	4.89526
Nr2c1	0	7.81276	0	0.749957	0	0	0	0	1.87386	0	1.65776	2.36176	0	0.693157	0	0	1.86356	0	14.2386	80.5714	0	0	15.8273	0	6.74306	0	0	22.922	14.2234	0.395157	1.61226	0	3.89896	0	0	0	0	0	0	0.317457	0	32.2404	28.0443	18.3214	0.0400575	0	0	2.60336	1.82306
Nr2f6	0	8.89146	0	0.00265749	0	0	0	0	1.85386	0	1.53286	4.00096	0	1.66506	0.151457	0	1.87986	0	19.3641	100.195	0	0	15.5846	0	9.14456	0	0	17.3369	17.3771	0	1.10276	0	1.87766	0	0	0	0	0	0	1.08156	0	48.8998	40.259	28.5517	0	0	0	3.08016	1.40696
Sp1	69.5042	50.951	13.7782	22.6493	2.35186	0	0	0	1.85126	0	0	65.5879	0	58.4599	46.8281	23.649	15.513	46.1738	30.9586	4.68596	17.2518	36.5507	7.14876	0.658857	50.9065	0	26.3607	0	14.5975	0	0	11.0446	2.37716	0	3.57196	45.0065	0	0.574457	30.3573	0.304157	77.1771	34.3679	39.6611	23.5557	5.28636	125.866	65.2717	10.1481	38.2742
Zfp740	0	19.0109	3.17576	5.51976	0	0	0	0	1.84876	0	0	26.8698	0	22.3825	2.89366	0.657257	2.75756	0.831757	12.856	0	0	8.04936	8.17686	0.848057	19.8521	3.40886	16.4358	0	24.079	0.547057	0	6.95316	0.931657	0	3.77156	26.9589	0	0	8.51706	2.48866	11.0439	6.77026	1.04346	0	3.95146	15.5596	29.3119	3.82136	36.0513
Hsf2	0	0	0	0	0.466257	0	0	0	1.84646	3.18726	0	0	0	0	0	0	0	0	4.92816	0	0	0	0.0407575	0	0	0	0	1.03996	3.64726	0	0.0310575	0.385857	0.172657	0	0	2.48406	0	0	0	0	0	0	0	0	0	0	0	0	1.67846
E2f7	0	0	0	0	1.94316	0	0	0	1.72006	6.41566	0	0	0.371257	0	0	0	0	2.07306	5.16886	0	0	0	0	0	4.58406	0	0	0	4.00676	0	0	10.7056	0	0	0	3.88636	0	0	0	0	0	0	1.58446	0	0	0	0	0	0.942857
Mitf	8.13056	15.23	4.50506	6.84486	0	0	0	0	1.65156	0	0	11.5163	0	17.8399	7.29726	3.79846	4.42356	0	2.48616	2.92186	12.0868	14.9437	15.6501	0.477057	10.5811	0.133757	0.601257	0	1.21526	0	0	0	16.3033	0	2.53276	0	0	0	1.78926	0.974657	15.074	17.8764	10.7158	3.44196	0.318357	6.57386	2.63296	14.6413	6.14556
Nr2f1	0	3.65946	0	2.16746	0	0	0	0	1.30726	0	3.21556	4.61856	0	3.74146	0	0	3.12846	0	19.7924	27.3678	0	0	11.7874	0	7.85636	0.128857	0	8.81836	12.3305	0.406857	3.39366	0	3.46306	0	0	0	0	0.124857	0	0	0.537857	6.30226	8.98856	2.74356	0	0	2.69476	2.77566	5.57236
Tcfe3	8.65726	16.3385	4.32926	5.85426	0	0	0	0	1.29386	0	0	12.5537	0	19.3619	7.38436	3.49826	4.47046	0	1.99846	2.99036	11.762	16.009	13.8999	0.656357	9.45746	0.0669575	1.31536	0	0.549257	0	0	0	15.1216	0	2.84266	0	0	0	2.21526	1.38306	16.011	17.337	10.1533	3.04366	0.436957	7.67326	3.51466	12.181	5.06876
Foxl1.7	0.486457	0	0	0	2.24676	0	0	0	1.21556	0	0	0	0	0	0	0.218657	0	10.1921	7.89936	3.96896	0	6.02106	0	0	0	0	0	0.176857	1.93856	0	0	2.60796	0	0	0	6.98116	0	0	0	0	0	0	0	0	0	0	0	0	0
Tcfeb	8.23076	16.2876	4.57316	5.79686	0	0	0	0	1.17416	0	0	11.4628	0	18.0772	9.25276	3.84436	4.50396	0	3.02056	1.61566	10.523	13.3677	14.2915	1.06806	9.14026	0	0.532857	0	0.882557	0	0	0	15.0704	0	2.73386	0	0	0	2.04936	1.47926	14.818	19.2011	10.6218	3.27546	0.381557	7.51806	4.54376	11.1252	7.00416
Smad3	0	0	0	0	1.49476	0	0	0	1.09276	6.57426	1.03116	0	0	0	0	0	0	9.65286	1.39246	0	0	0	0	0	0.262457	0	0	0	1.71696	0	0	2.30136	2.53296	0	0	3.02946	0	0.583257	0	0.606357	0	0	0	0	0	0	0	1.76136	7.75466
Smad2	0	0	0	0	1.49476	0	0	0	1.09276	6.57426	1.03116	0	0	0	0	0	0	9.65286	1.39246	0	0	0	0	0	0.262457	0	0	0	1.71696	0	0	2.30136	2.53296	0	0	3.02946	0	0.583257	0	0.606357	0	0	0	0	0	0	0	1.76136	7.75466
Smad9	0	0	0	0	1.49476	0	0	0	1.09276	6.57426	1.03116	0	0	0	0	0	0	9.65286	1.39246	0	0	0	0	0	0.262457	0	0	0	1.71696	0	0	2.30136	2.53296	0	0	3.02946	0	0.583257	0	0.606357	0	0	0	0	0	0	0	1.76136	7.75466
Gm5294.21	4.26436	0	0	0	0	0	0	0	0.999757	0.00635749	0	0	0.105657	0	0	0.477057	1.34186	4.97816	0	3.90096	4.91476	0	0	0	0	0	0	11.3755	0.129657	0	0	0	0	0	0	1.38456	0	0	0	0	0	0	0	0	0	0.295857	0	0	0
Foxl1.24	4.26436	0	0	0	0	0	0	0	0.999757	0.00635749	0	0	0.105657	0	0	0.477057	1.34186	4.97816	0	3.90096	4.91476	0	0	0	0	0	0	11.3755	0.129657	0	0	0	0	0	0	1.38456	0	0	0	0	0	0	0	0	0	0.295857	0	0	0
Foxd1	76.413	0	14.1677	38.4274	0	0	0	0	0.867657	0	0	0	4.75516	0	14.0164	24.1975	19.473	4.43986	18.0632	57.1259	33.2822	12.6307	0	0	0	0	0	0.316157	3.21966	0	0	0.502557	0	0	0	1.80456	0	0	0	2.92736	0	0	0	0	0	43.3531	8.10126	0	0
Gm5294.3	76.413	0	14.1677	38.4274	0	0	0	0	0.867657	0	0	0	4.75516	0	14.0164	24.1975	19.473	4.43986	18.0632	57.1259	33.2822	12.6307	0	0	0	0	0	0.316157	3.21966	0	0	0.502557	0	0	0	1.80456	0	0	0	2.92736	0	0	0	0	0	43.3531	8.10126	0	0
Foxl1.5	76.413	0	14.1677	38.4274	0	0	0	0	0.867657	0	0	0	4.75516	0	14.0164	24.1975	19.473	4.43986	18.0632	57.1259	33.2822	12.6307	0	0	0	0	0	0.316157	3.21966	0	0	0.502557	0	0	0	1.80456	0	0	0	2.92736	0	0	0	0	0	43.3531	8.10126	0	0
Rara	0.466057	47.2924	0	1.02316	0	0	0	0	0.830257	0	23.2708	42.7478	0	23.2976	14.1472	6.58256	1.49476	78.7941	9.85266	37.3552	0	19.0409	1.45546	0	3.12716	0	0	194.895	11.5157	0	2.86156	10.7502	0	0	0.340257	1.10986	0	0	0	2.36036	1.13506	17.7971	11.2444	9.08766	0	0	0	0.176357	0.235957
Rxrg	0	4.24336	0	0.849457	0	0	0.0220575	0	0.805757	0	3.01806	3.03656	0	2.02996	0	0	1.22696	0	15.7333	16.0771	0	0	12.629	0	5.16776	0	0	1.77156	9.48436	1.14496	2.22946	0	4.93746	0	0	0	0	0	0	0.186657	0.682357	5.20536	3.51846	0	1.34746	0	6.76136	5.06246	6.18486
Tfdp2	8.32736	3.33486	0	0	0.146457	0	0	0	0.753757	0	0	3.58016	0	0.712757	0	0	0.140357	13.6881	8.07776	0	0.106157	0	0	0	13.1646	0	0	0	5.21366	0	0	8.74886	0	0	0	5.93726	0	0	1.38696	0	2.39626	2.53436	1.41206	1.67156	0	8.18706	10.6177	0	2.55346
Tfdp1	8.32736	3.33486	0	0	0.146457	0	0	0	0.753757	0	0	3.58016	0	0.712757	0	0	0.140357	13.6881	8.07776	0	0.106157	0	0	0	13.1646	0	0	0	5.21366	0	0	8.74886	0	0	0	5.93726	0	0	1.38696	0	2.39626	2.53436	1.41206	1.67156	0	8.18706	10.6177	0	2.55346
Nr1i3	0	1.21066	0	0.585457	0	0	0	0	0.688457	0.382957	1.72586	3.74316	0	1.67736	0.309857	0	0.0623575	0.323857	2.35016	8.98066	0	0	27.6723	0	0.253957	0	0	3.98156	6.47516	0	1.36706	0	1.61666	0	0	0.238657	0	1.13946	0	0	0	2.24316	2.23976	0.0947575	0	0	0	0	1.33096
Glis3	1.96676	16.9325	2.80046	1.41666	0.882657	0	0	0	0.661557	0	0	21.5287	0	22.275	2.97386	0.620757	1.51796	3.61476	8.30096	0	0	7.48656	1.39046	2.66436	17.5617	1.50256	13.5286	0	11.3852	0	0.851957	6.73236	0.299657	0	2.94316	19.4829	0	0	11.975	3.47366	18.9815	15.5948	9.22236	1.36336	7.05536	19.0304	27.4424	2.95386	23.0223
Sp3	109.673	54.2786	22.2008	51.8755	8.10136	0	0	1.38336	0.624357	0	0	97.1254	0.133457	85.3144	64.307	33.7439	37.6562	43.4731	27.5321	6.33406	44.0705	59.3996	11.9781	1.54936	50.6051	2.48546	43.0521	0	6.13836	0	0	18.7841	6.09806	0	5.38426	29.4302	0	0.278257	51.4187	0	89.9416	47.1537	47.5826	38.507	8.11586	136.847	93.9976	23.3534	34.0527
Zfp410	0	0	0	0	0	0	0	0	0.609057	0.666657	0	0	0	0	0	0	0	0	0	0	0	0	0	0	0	0	0	0	1.42726	0	0.510557	0	0	0	0	2.57266	0	0.107557	0	0.231857	0	0	0	0	0	0	0	0	1.04966
Gm4881.3	1.35326	0	0	0	0	0	0	0	0.554557	0	0	0	0	0	0	0	0	0	0	0	0	0	0	0	0	0	0	0	0	0	0	0	0	0	0	0	0	0	0	0	0	0	0	0	0	0	0	0	0
Tcfcp2l1	7.15476	66.9645	2.59846	3.85096	0.703157	0	0	0	0.553557	10.0725	2.24996	396.533	0	166.835	327.044	220.633	2.63036	0	2.62896	9.52266	26.4603	367.645	0	0	2.28266	0	0	0	2.08726	0.421357	2.89686	6.02216	0.218257	0	0	4.42656	0	3.07076	0.487357	1.60056	90.1451	15.5221	6.21356	3.54886	0	6.97276	1.21866	0	15.2713
Ubp1	7.15476	66.9645	2.59846	3.85096	0.703157	0	0	0	0.553557	10.0725	2.24996	396.533	0	166.835	327.044	220.633	2.63036	0	2.62896	9.52266	26.4603	367.645	0	0	2.28266	0	0	0	2.08726	0.421357	2.89686	6.02216	0.218257	0	0	4.42656	0	3.07076	0.487357	1.60056	90.1451	15.5221	6.21356	3.54886	0	6.97276	1.21866	0	15.2713
Foxj2	0	0	0	0	0.532557	0	0	0	0.539857	0	0	0	0.345757	0	0	2.66936	0	6.30906	52.2179	8.19406	0	14.6507	0	0	0	0	0	1.36746	9.74056	0	0	0.170357	0	0	0	2.97246	0	0	0	0.714757	0	0	0	0	0	0	15.0548	0	0.651557
Foxp4	0	0	0	0	0.532557	0	0	0	0.539857	0	0	0	0.345757	0	0	2.66936	0	6.30906	52.2179	8.19406	0	14.6507	0	0	0	0	0	1.36746	9.74056	0	0	0.170357	0	0	0	2.97246	0	0	0	0.714757	0	0	0	0	0	0	15.0548	0	0.651557
Foxp2	0	0	0	0	0.532557	0	0	0	0.539857	0	0	0	0.345757	0	0	2.66936	0	6.30906	52.2179	8.19406	0	14.6507	0	0	0	0	0	1.36746	9.74056	0	0	0.170357	0	0	0	2.97246	0	0	0	0.714757	0	0	0	0	0	0	15.0548	0	0.651557
Foxk2	0	0	0	0	0.532557	0	0	0	0.539857	0	0	0	0.345757	0	0	2.66936	0	6.30906	52.2179	8.19406	0	14.6507	0	0	0	0	0	1.36746	9.74056	0	0	0.170357	0	0	0	2.97246	0	0	0	0.714757	0	0	0	0	0	0	15.0548	0	0.651557
Foxp3	0	0	0	0	0.532557	0	0	0	0.539857	0	0	0	0.345757	0	0	2.66936	0	6.30906	52.2179	8.19406	0	14.6507	0	0	0	0	0	1.36746	9.74056	0	0	0.170357	0	0	0	2.97246	0	0	0	0.714757	0	0	0	0	0	0	15.0548	0	0.651557
Foxo3	0	0	0	0	0.532557	0	0	0	0.539857	0	0	0	0.345757	0	0	2.66936	0	6.30906	52.2179	8.19406	0	14.6507	0	0	0	0	0	1.36746	9.74056	0	0	0.170357	0	0	0	2.97246	0	0	0	0.714757	0	0	0	0	0	0	15.0548	0	0.651557
Foxk1	0	0	0	0	0.532557	0	0	0	0.539857	0	0	0	0.345757	0	0	2.66936	0	6.30906	52.2179	8.19406	0	14.6507	0	0	0	0	0	1.36746	9.74056	0	0	0.170357	0	0	0	2.97246	0	0	0	0.714757	0	0	0	0	0	0	15.0548	0	0.651557
Rarb	0	35.8274	0	0	0	0	0	0	0.521757	0	14.9603	24.1095	0	12.6292	6.63726	2.43656	0.287657	28.8303	9.43836	54.981	0	8.00416	4.29856	0	4.94936	0	0	109.077	10.9923	0.202857	5.49756	6.37776	0	0	0	0	0	0	0	0.497057	0.0206575	26.1425	18.828	8.48926	0	0	0	0	0
Sp8	31.6099	33.2916	20.7534	37.8366	5.65036	0	0	1.43616	0.508857	0	0	66.9492	0	65.886	32.0388	27.6503	22.4756	22.1192	12.4077	0	13.1169	37.2222	6.05156	0.373757	25.8446	4.99526	45.7138	0	7.67276	0	0	19.5031	0.679657	0	6.54206	20.5544	0	0.184857	20.8161	3.00596	55.9622	19.9013	16.1501	2.87916	11.5186	74.1645	74.9927	22.395	36.2495
Sp7	31.6099	33.2916	20.7534	37.8366	5.65036	0	0	1.43616	0.508857	0	0	66.9492	0	65.886	32.0388	27.6503	22.4756	22.1192	12.4077	0	13.1169	37.2222	6.05156	0.373757	25.8446	4.99526	45.7138	0	7.67276	0	0	19.5031	0.679657	0	6.54206	20.5544	0	0.184857	20.8161	3.00596	55.9622	19.9013	16.1501	2.87916	11.5186	74.1645	74.9927	22.395	36.2495
Sp9	31.6099	33.2916	20.7534	37.8366	5.65036	0	0	1.43616	0.508857	0	0	66.9492	0	65.886	32.0388	27.6503	22.4756	22.1192	12.4077	0	13.1169	37.2222	6.05156	0.373757	25.8446	4.99526	45.7138	0	7.67276	0	0	19.5031	0.679657	0	6.54206	20.5544	0	0.184857	20.8161	3.00596	55.9622	19.9013	16.1501	2.87916	11.5186	74.1645	74.9927	22.395	36.2495
Zbtb6	0.644157	0	0	0	0	0	0	0	0.497457	0.393657	1.18126	0	0	0	1.30756	0.141957	0	0	0	0	0.475357	0	0	0	0.791957	0	0	0	0	0	0.324957	1.18306	0	0	0	0.0833575	0	0	0	0	0	0	0	0	0	0	2.78946	0	1.36926
Foxo6	1.55126	0	0	0	0	0	0	0	0.378657	0	0	0	0	0	0	6.87456	0	8.95996	55.6891	7.47736	0	22.2142	0	0	0	0	0	4.16096	7.49216	0	0	0	0	0	0	3.90966	0	0	0	1.22226	0	0	0	0	0	1.60346	18.8026	0	0.152557
Egr3	17.1323	9.62946	7.33866	8.17426	3.49176	0	0	1.26956	0.370257	0	0	21.9242	0	13.2399	13.525	12.2082	5.95596	21.5314	4.81096	2.53826	5.46666	15.1545	0	1.18536	9.71246	1.49546	32.6554	0	4.77316	0	0	13.8948	12.8107	0	2.38646	33.8448	0	0.201957	13.7171	2.53276	20.8506	5.03736	4.00776	0.670657	3.85226	26.7854	33.7048	22.6957	10.9881
Hand1	0	0.804857	0	0	0.825457	0	0	0	0.308657	20.6725	2.52006	1.25806	0	0.272157	0.168557	0.598157	0	0	3.51046	0	5.10646	0	0	0	0	0	0	0	3.95746	0	0.0386575	0.280957	0	0	0	5.32066	0	1.07506	0	0.0193575	0	0.219057	0	0	0	0	0	0	11.6802
Hand2	0	0.804857	0	0	0.825457	0	0	0	0.308657	20.6725	2.52006	1.25806	0	0.272157	0.168557	0.598157	0	0	3.51046	0	5.10646	0	0	0	0	0	0	0	3.95746	0	0.0386575	0.280957	0	0	0	5.32066	0	1.07506	0	0.0193575	0	0.219057	0	0	0	0	0	0	11.6802
IRC900814.1	0	0	0	0	0.0210575	0	0	0	0.285157	0	0	0	0	0	0	0	0	0	1.09356	0	0	0	1.07526	0	0.0225575	0	0	0	0	0	0	0.187257	0	0	0.228257	0	0	0	0	0	0	0	0	0	0	0	0	0	0
Nr4a1	1.05686	35.255	0	0	0.626757	0	0	0	0.282457	0	16.3167	26.3476	0	10.7281	5.59436	3.99476	0	36.8933	8.82016	84.2553	5.85306	10.4811	0.0417575	0	2.91206	0	0	85.0006	13.3656	0	1.60396	10.3365	0	0	0	0	0	0	0	2.96956	0	47.0009	38.4768	32.274	0	0	0	0.520357	0
Dlx5	0	1.55006	0	0	0	0	0	0	0.278157	0.423857	1.20546	1.89926	0	7.12916	0	0	0	0	12.6478	0	0	0	0	0	0	0	0	12.8578	2.72926	0	0	0	0	0	0	0	0	0	0	1.35476	0.584457	0	0.00445749	0	0	0	0	0	0
Dbx2	0	1.55006	0	0	0	0	0	0	0.278157	0.423857	1.20546	1.89926	0	7.12916	0	0	0	0	12.6478	0	0	0	0	0	0	0	0	12.8578	2.72926	0	0	0	0	0	0	0	0	0	0	1.35476	0.584457	0	0.00445749	0	0	0	0	0	0
Foxg1	8.53066	0	2.52106	0	0	0	0	0	0.270357	0	0	0	1.54256	0	0	12.7733	2.22446	5.58646	57.6357	11.3194	0.609257	40.1004	0	0	0	0	0	1.66146	5.11786	0	0	0	0	0	0	3.39816	0	0	0	1.60516	0	0	0	0	0	8.27376	15.5507	0	0
Srebf2	3.54806	0	0.663257	4.35786	0	0	0	0	0.265257	0	0	0	0	0	0.309557	0	0.453957	0	0	0	3.99496	0	0	0.703357	1.88856	0	3.36066	0	0	0.596657	0	0	1.54656	0	0.752357	0	0	0	0	0	0.461457	0.760157	1.58136	0	0	1.35866	1.74466	1.60646	1.14656
Zfp143	0.144957	0.468357	0	0	0	0	0	0	0.256957	0	0.114757	0.136857	0	1.70956	0	0	0	0	0	0	0	0	0	0	0	0	0	0	0	0.408957	0	0	0	0	0	0	0	0	0.335757	0.594057	0	0	0	0.155557	0	0	0.238457	0	0
Dobox4	0	0	0	0	0	0	0	0	0.211757	0	0	0	0	0	0	0	0	0	0	0	0	0	0	0	0	0	0	0	0	0	0	0	0	0	0	0	0	0	0	0	0	0	0	0	0	0	0	0	0
Gm5294.11	0	0	0	0	1.89766	0	0	0	0.197157	0.149757	1.26716	0	0	0	0	0.335957	0	0	0	0	0.937657	0	0	0	1.35816	0	0	0.174757	0.258357	0	0	0.350157	0	0	0	0	0	0	0	0	0	0	0	0	0	0	1.27736	0	0.397157
Mbd2	29.3661	11.377	0	0	3.44766	0	0	0	0.197057	0.232057	0	24.1246	0	16.0545	10.6208	4.97996	0	9.92506	27.0455	4.73466	9.20676	13.9911	0	0	41.6095	0	3.58876	0	9.16696	0	0	5.10866	0	0	0.0507575	7.20726	0	0	14.5737	0	16.3227	10.8184	15.3057	5.42866	0	22.3214	18.0375	0	11.0894
Gbx1	0	4.18496	0	0	2.74836	0	0	0	0.196957	0	9.83196	4.51276	0	14.8081	0	0	0	0.457657	24.2933	0	0	0.282557	0	0	0	0	0	1.62866	0.279557	0.308057	0	0.622657	0	0	0	0	0	0	0	0	0.709057	1.11766	4.35986	1.23856	0	0	0	0	0
Dnajc21	0	0.275057	2.20976	0.547457	0.592757	0	0	0	0.194557	0	0	1.23076	0	0.982357	0	0	0.390657	0	0	0	0	0	0	0	4.72486	0	1.71166	0	1.83786	0	0	13.6196	0	0	1.66906	2.85586	0	0	1.06856	0.648657	1.66416	3.45366	0	0	0.278657	0	19.6554	0.747957	8.11366
Nr1h4	0	14.2603	0	0	0	0	0	0	0.139857	0	4.90116	8.23806	0	1.85056	9.60026	0	0	49.739	7.10946	18.835	0	2.15436	0	0	0	0	0	194.229	4.36606	0.504857	1.91706	8.43126	0	0	0	1.58776	0	0	0	0	0	7.63306	2.96266	0.588557	0	0	0	0	0
Nr1h5	0	14.2603	0	0	0	0	0	0	0.139857	0	4.90116	8.23806	0	1.85056	9.60026	0	0	49.739	7.10946	18.835	0	2.15436	0	0	0	0	0	194.229	4.36606	0.504857	1.91706	8.43126	0	0	0	1.58776	0	0	0	0	0	7.63306	2.96266	0.588557	0	0	0	0	0
Mlx	11.1095	7.83586	2.26136	5.01056	0	0	0	0	0.123857	0	0	6.00346	0	10.6468	8.90346	3.51676	5.01126	0	0.0555575	3.14276	10.8987	7.08736	3.06056	0	3.31846	0	0	0	0	0	0	0	5.97036	0	0.457457	0	0	0	2.44026	0	8.04606	15.6481	5.97396	0.838357	0.966457	5.30986	1.68896	6.94766	4.85876
Msc	0.509857	0	0	0	0	0	0	0	0.0888575	17.9527	0	0	0	0	0	0	0	0	0	0	0	0	0	0	0	0	0	0	0	0	0	0	0	0	0	0	0	0	0	0	0	0	0	0	0	0	0	0	13.9284
Atf1	0	0	0	4.44786	0.330957	0	0	0.396557	0.0841575	0	0	0	0	0	0	0	3.61446	0	0	0.750057	0	0	0.569557	0	0.374857	0.530257	0	4.03096	0	0.371557	0.232257	0.182257	6.02476	0	0	0.736657	0	0.290857	0.312657	0	0	0	0	0	1.45156	0	0	2.50276	0.0571575
Tcfap2d	42.8063	42.5084	4.77776	4.08896	7.25456	0	0	0	0.0625575	1.89596	0	52.9868	0	35.2448	31.3818	15.479	0.409957	15.0737	17.7018	9.30016	27.4774	37.0764	0	0	28.7632	0	6.36726	0	13.2702	1.52586	0.0236575	3.29936	0	0	0	14.7859	0	1.76416	13.0247	3.18026	57.2733	20.6062	22.9064	13.0106	0	35.1817	40.5054	0	16.5186
Nr1i2	0	1.52686	0	0	0	0	0	0	0.0582575	0	0.449157	2.72466	0	0.471857	0	0	0	0	6.32976	6.44416	0	0	18.465	0	0.193657	0	0	6.49386	5.77486	0	0.730757	0	0.00345749	0	0	0	0	0	0	0	0	2.04286	2.12216	0.771857	0	0	0	0	0
Sp6	91.5305	41.482	24.7498	44.0233	5.56806	0	0	1.17886	0.0486575	0	0	86.5842	0.311857	73.5449	66.7627	32.4907	33.3966	39.4598	22.1515	9.17506	49.8241	56.0555	8.47816	1.50416	33.4536	1.31756	42.7539	0	4.16286	0	0	12.8377	5.81706	0	6.04776	21.9351	0	1.25796	40.8095	0.530657	85.9319	36.6896	41.5483	33.8226	7.26866	133.567	74.418	18.92	26.5696
Sp5	91.5305	41.482	24.7498	44.0233	5.56806	0	0	1.17886	0.0486575	0	0	86.5842	0.311857	73.5449	66.7627	32.4907	33.3966	39.4598	22.1515	9.17506	49.8241	56.0555	8.47816	1.50416	33.4536	1.31756	42.7539	0	4.16286	0	0	12.8377	5.81706	0	6.04776	21.9351	0	1.25796	40.8095	0.530657	85.9319	36.6896	41.5483	33.8226	7.26866	133.567	74.418	18.92	26.5696
Ahr	6.34136	1.31916	3.68866	3.61916	0	0	0	0	0.0250575	1.43766	0.775357	1.11286	0	0.958457	2.80746	0.528457	3.72926	0.509957	0.869357	0	3.74286	1.68256	0	2.09726	0.965357	0	0.817857	0	0	0.287357	0.485457	0	0	0	0	0.751957	0	0	1.71176	0	2.94026	1.10616	0.346057	2.18146	0.538757	4.80816	1.50666	0	1.52406
Ahrr	6.34136	1.31916	3.68866	3.61916	0	0	0	0	0.0250575	1.43766	0.775357	1.11286	0	0.958457	2.80746	0.528457	3.72926	0.509957	0.869357	0	3.74286	1.68256	0	2.09726	0.965357	0	0.817857	0	0	0.287357	0.485457	0	0	0	0	0.751957	0	0	1.71176	0	2.94026	1.10616	0.346057	2.18146	0.538757	4.80816	1.50666	0	1.52406
Fosl2	0	0	0	0.119057	0	0	0	0	0.0195575	0.592657	0	0	0	0	0	0	0.0285575	0	0	0	0	0	0.556657	0.631057	0	0.381757	0.286257	10.3808	0.291357	1.28866	0	0.589457	6.81896	0	0	0	0	0	0.270557	0	0	0	0	0	0.896457	0	0	2.85166	0.803357
Usf1	11.4181	12.6529	3.38566	6.08226	0	0	0	0	0.0105575	0	0	8.13446	0	11.2191	7.35416	3.62326	4.16646	0	0.197157	2.94416	10.1684	9.79336	6.55306	0.669457	5.65336	0	0	0	0	0	0	0	11.1927	0	2.44646	0	0	0	1.13656	0	11.7979	17.142	7.73176	2.76696	0.162357	9.11346	1.83216	12.6992	3.55356
Dmrt3	0	0	0	0	0	0	1.47526	0	0	0	0	0	0	0	0	0	0	0	0	0	0	0	0	0	0	0	0	4.42736	0	0	0	0	0	0	0	0	0	0	0	0	0	0	0	0	0	0	0	0	0
Dmrta2	0	0	0	0	0	0	1.34656	0	0	0	0	0	0	0	0	0	0	0	0	0	0	0	0	0	0	0	0	7.11706	0	0	0	0	0	0	0	0	0	0	0	0	0	0	0	0	0	0	0	0	0
Nr4a2	0	3.42296	0	0	0	0	1.15426	0	0	0	1.62596	0	0	0	0	0	0	0	5.75836	63.0559	22.4612	0	2.06046	0	0.175757	0	0	8.33356	5.47466	0	0.961457	0	0	0	0	0	0	0	0	0	0	34.9394	28.151	24.4681	0	0	0	0	0
Pknox2	0	0	0	0	0	0	1.03716	0.262457	0	0	16.3795	0	0	0	14.0016	8.02916	0	0	0	0.705457	9.39716	0	0	0	0	0	0.339257	0	0	0	10.9992	0	0	0	0.356957	0	0	0	0.277457	0	0	0	0	0	0	0	0	0	5.67786
Hoxc10	0	9.35356	0	0	0	0	0.986257	0	0	0	0	3.92146	0	11.5595	0	0	0	0	4.01066	0	0	1.38496	0	0	0	0	0	9.27796	0	0	0	0	0	0	0	0	0	0	0	0	2.67756	1.67886	3.42586	0	0	0	0	0	0
Hoxd3	0	9.35356	0	0	0	0	0.986257	0	0	0	0	3.92146	0	11.5595	0	0	0	0	4.01066	0	0	1.38496	0	0	0	0	0	9.27796	0	0	0	0	0	0	0	0	0	0	0	0	2.67756	1.67886	3.42586	0	0	0	0	0	0
Klf7	65.3731	31.1647	59.2713	74.442	28.1802	0	0.779557	2.68326	0	0	0	66.4395	0.125457	45.9164	90.5346	52.0207	62.3687	22.4454	2.98916	0	60.9852	65.6255	5.39196	2.57916	15.2526	5.36916	42.8551	0	0	0	0	28.4378	3.21856	0	4.53166	4.89416	0	0.246857	38.06	0.457357	72.7533	15.5521	14.3653	28.616	10.9804	129.368	127.727	42.408	21.9361
Rfx7	3.04726	1.85106	15.8378	23.0256	0	0	0.700157	1.01866	0	0.602957	0	5.99246	4.69296	7.26006	0.0432575	0.679257	8.70596	0	0	0	0	0.624857	0	0	0	0.0314575	1.31876	1.23486	0	2.90076	0.214457	0	0	0	0.152857	0.0454575	0	0	0.623857	0	7.84356	1.97896	1.12746	1.48196	2.37796	110.782	0	4.10866	8.28366
Hoxa7	0	16.6166	0	0	0	0	0.627457	0	0	0	0	9.19466	0	23.8931	0	0	0	0	6.99786	0	0	4.46586	0	0	0	0	0	8.49126	0.164457	0	0	0	0	0	0	0	0	0	0	0.895457	5.48106	5.42546	7.72406	1.16596	0	0	0	0	0
Klf4	41.5058	29.2689	83.1064	84.1292	58.4416	0	0.589457	11.2029	0	1.17076	0	65.67	0	46.5787	94.5686	55.55	76.5375	15.0759	4.10316	0	41.9557	52.9897	9.84966	6.36446	21.7706	12.7542	81.4194	0	2.75406	0.0451575	1.62786	56.3264	11.696	0	11.0677	12.5737	0	3.26366	40.0822	4.61646	68.1787	12.9567	12.3526	19.7426	20.2356	139.2	226.477	74.8901	48.6672
Hoxc8	0	10.1909	0	0	0	0	0.544157	0	0	0	0	5.98596	0	18.246	0	0	0	0	4.36506	0	0	1.48226	0	0	0	0	0	2.11556	0	0	0	0	0	0	0	0	0	0	0	0.233957	1.88696	2.10536	3.82386	0.0403575	0	0	0	0	0
Zfp300	0	0	0	0	0	0	0.541657	0	0	0	0	0	0	0	0	0	0	0	0	0	0	0	0	0	0	0	0	0	0	0	0	0	0	0	0	0	0	0	0	0	0	0	0	0	0	0	0	0	0
Hoxa2	0	12.9779	0	0	0	0	0.522157	0	0	0	0	9.31616	0	18.8086	0	0	0	0	6.76266	0	0	3.25636	0.181057	0	0	0	0	17.5372	0	0	0	0	0	0	0	0	0	0	0	0.114157	2.20106	2.48156	6.97756	0.611657	0	0	0	0	0
Hoxa6	0	16.1449	0	0	0.504257	0	0.521657	0	0	0	0	11.1205	0	25.298	0	0	0	0	6.51236	0	0	5.24966	0	0	0	0	0	7.08926	0.765457	0	0	0	0	0	0	0	0	0	0	0.880157	6.16496	5.01176	8.21846	1.72786	0	0	0	0	0
Hoxb5	0	12.8707	0	0	0.230757	0	0.484157	0	0	0	0	8.11946	0	21.8103	0	0	0	0	7.38456	0	0	3.29646	0	0	0	0	0	8.72366	0.884457	0	0	0	0	0	0	0	0	0	0	0.481257	5.13746	2.90636	5.01206	0.715257	0	0	0	0	0
Rfx3	2.61076	4.01266	16.3699	15.9214	0	0	0.442057	0.381857	0	0	0	7.70666	1.34516	12.9872	2.05346	0.305257	10.5922	0	0.500457	0	0	0	0	0	0	0	1.07466	2.56716	0	1.71766	0.630757	0.201957	0	0	0.568257	0	0	0	0	1.80086	6.98466	1.32546	2.21816	2.72006	2.03076	115.248	1.29866	3.32106	5.61946
Meox2	0	5.58106	0	0	0	0	0.441857	0	0	0	0	2.35646	0	7.62486	0	0	0	0	0.215857	0	0	0	0	0	0	0	0	1.59756	0	0	0	0	0	0	0	0	0	0	0	0	0.464257	1.33446	3.27146	0	0	0	0	0	0
Hoxa5	0	18.0877	0	0	0	0	0.427257	0	0	0	0	15.3402	0	29.0112	0	0	0	0	7.35166	0	0	7.20916	0	0	0	0	0	6.54416	0	0	0	0	0	0	0	0	0	0	0	0.605457	5.03726	6.55516	10.2318	3.12396	0	0	0	0	0
Nfic	54.4319	6.57216	4.94906	16.2936	2.41646	0	0.392657	0	0	54.8805	165.196	2.16476	0	3.83776	78.4606	66.8473	6.87536	6.37366	7.08566	106.073	362.428	0.600657	0	0	1.06536	0	0	0	2.27936	2.60936	16.1524	93.5079	0	0	0	27.9092	0	7.28926	0	1.65276	7.13596	12.0398	22.8466	61.0166	0	4.93216	9.72976	0	48.1216
Klf8	35.5777	19.2203	69.1506	71.2315	43.0682	0	0.322157	4.48926	0	0	0	44.5666	0	33.6793	77.4185	48.9126	71.2803	10.4544	0.00795749	0	46.6411	51.3859	5.34986	5.67056	11.7722	9.63856	55.6893	0	0	0	0	37.4341	5.36286	0	4.54316	1.64136	0	1.36706	29.7365	1.16246	56.3508	7.21436	5.20436	14.9622	11.0282	122.019	156.619	54.2288	20.5854
Klf10	4.90066	5.02386	4.07656	15.3959	0	0	0.310357	0	0	0	0	9.79746	0	10.3278	11.922	6.05616	5.92956	7.55206	0	0	3.94756	7.94216	0	0	3.36036	0	6.52086	0	0	0	0	4.30986	0	0	0	0.361757	0	0	5.52076	0	8.08026	0	0	0	0.547557	30.5825	16.229	6.07506	7.32896
Gm5294.19	0	0	0	0	0	0	0.290957	0	0	0	0.300657	0	0	0	0.440157	0.0687575	0	0	0	0	0	0	0	0	0	0	0	71.9949	0	0.207657	0	0	3.96206	0	0.271457	0	0	0	0	0	0	0	0	0	0.0122575	0	0	1.29326	0.200657
Foxl1.22	0	0	0	0	0	0	0.290957	0	0	0	0.300657	0	0	0	0.440157	0.0687575	0	0	0	0	0	0	0	0	0	0	0	71.9949	0	0.207657	0	0	3.96206	0	0.271457	0	0	0	0	0	0	0	0	0	0.0122575	0	0	1.29326	0.200657
Zbtb7b	0	6.21466	0	0	0	0	0.279157	0	0	0	0	2.91286	0	6.90886	0	0	0	1.36536	2.68436	0	0	0.187157	0	0	3.13966	0	3.13566	0	1.80866	0	0	0.0651575	0	0	0.671457	9.94906	0	0	0.692857	0	2.14226	0.369057	0	0	0.382557	4.66416	17.0057	0	10.7113
Nr4a3	3.48376	40.8523	0	0	0	0	0.235457	0	0	0	9.21516	23.3604	0	15.2517	8.82186	2.99806	0	62.2339	0	147.015	3.23116	11.4468	0	0	0	0	0	118.117	3.75306	0	0.122457	10.0369	0	0	0	2.68286	0	0	0	1.47766	0	87.9912	76.8201	81.9701	0	0	0	0	0
Irx6	0	0	0	0	0	0	0.185257	0	0	0	0	0	0	0	0	0	0	0	0	0	0	0	0	0	0	0	0	12.3826	0	0	0	0	0	0	0	0	0	0	0	0	0	0	0	0	0	0	0	0	0
Gm98	0	0.169857	0	0.0458575	0	0	0.158957	0	0	0	2.35176	0.483657	0	0	0.921357	0	0	0	0	0	1.36196	1.18076	0	0	0	0	0	0	0	0	0	0	0	0	0	0	0	0	0	0	0.963257	0	0	0	0	0.512057	0	0	0
Klf12	49.9521	25.1185	56.3294	71.3631	33.4769	0	0.121457	2.67636	0	0	0	48.165	0	35.1015	84.8129	52.3341	64.3726	14.1574	0.206857	0	51.9881	57.6399	5.43556	2.96176	9.92176	7.71636	39.5343	0	0	0	0	29.2741	4.18746	0	3.15716	1.67246	0	0.933957	31.0314	0.569857	63.0422	8.29746	7.57666	20.3452	10.1601	125.401	126.863	46.196	17.2585
Atoh7	0	0	0	0	0	0	0.0263575	0	0	0	0	0	0	0	0	0	0	0	0	0	0	0	0	0	0	0	0	0	0	0	0	0	0	0	0	0	0	0	0	0	0	0	0	0	0	0	0	0	0
Dlx2	0	5.56296	0	0	0	0	0.00565749	0	0	0	0	1.63396	0	10.2129	0	0	0	0	6.49956	0	0	0	0	0	0	0	0	5.41686	0.856657	0	0	0	0	0	0	0	0	0	0	0.142157	0.0155575	0.534857	2.50486	0	0	0	0	0	0
Tbx20	0.196857	0	0.0877575	0	0	0	0	30.2303	0	0	0	0	0	0	0	0	0	0	0	0	0	0	0	0	0	0	75.5927	0	0	0	0	0	0	0	21.2705	0	0	0	0.203357	0	0	0	0	1.31536	0.0688575	0	0	0	0
Eomes	4.37416	0	2.05036	0.0141575	0	0	0	28.4218	0	0	0	0	0	0.586657	0.721757	0	0.174757	0	0	0	0	0	0	0	0	0	69.0154	0	0	0	0	0	0	0	20.7001	0	0	0	4.01096	0	0	0	0	0.0599575	0.759657	0	0	0	0
Tbx1	2.63026	0	0	0	0	0	0	22.2705	0	0	0	0	0	0	0	0	0	0	0	0	0	0	0	0	0	0	58.6484	0	0	0	0	0	0	0	13.8576	0	0	0	0.930757	0	0	0	0	0.741957	0	0	0	0	0
Tbx10	2.63026	0	0	0	0	0	0	22.2705	0	0	0	0	0	0	0	0	0	0	0	0	0	0	0	0	0	0	58.6484	0	0	0	0	0	0	0	13.8576	0	0	0	0.930757	0	0	0	0	0.741957	0	0	0	0	0
Tbr1	0	0	0	0	0	0	0	20.8053	0	0	0	0	0	0	0	0	0	0	0	0	0	0	0	0	0	0	41.2063	0	0	0	0	0	0	0	13.2375	0	0	0	0	0	0	0	0	0	0	0	0	0	0
Tbx3	1.23286	0	0	0	0	0	0	18.5586	0	0	0	0	0	0	0.120657	0	0.367557	0	0	0	0	0	0	0	0	0	47.0607	0	0	0	0	0	0	0	14.1666	0	0	0	0	0	0	0	0	0.611257	0.282357	0	0	0	0
Tbx2	1.38476	0	0.384857	0	0	0	0	18.5374	0	0	0	0	0	0	0	0	0.549657	0	0	0	0	0	0	0	0	0	50.459	0	0	0	0	0	0	0	15.2531	0	0	0	0	0	0	0	0	0.798657	0.320757	0	0	0	0
Mga	7.24276	0	4.46846	2.02486	0	0	0	17.9001	0	0	0	0	0	2.18766	1.21386	0	2.39076	0	0	0	0.0666575	0	0	0	0	0	56.0532	0	0	0	0	0	0	0	10.9976	0	0	0	2.22196	0.253057	0	0	0	0	1.46626	1.95926	0	0	0
Tbx4	10.8793	0	0.378157	0.293957	0	0	0	17.0976	0	0	0	0	0	1.61966	3.78386	0	1.51216	0	0	0	1.01726	0	0	0	0	0	41.0507	0	0	0	0	0	0	0	11.7461	0	0	0	2.40546	0	0	0	0	0.0202575	0.561857	0.594057	0	0	0
Tbx5	10.8793	0	0.378157	0.293957	0	0	0	17.0976	0	0	0	0	0	1.61966	3.78386	0	1.51216	0	0	0	1.01726	0	0	0	0	0	41.0507	0	0	0	0	0	0	0	11.7461	0	0	0	2.40546	0	0	0	0	0.0202575	0.561857	0.594057	0	0	0
T	2.00646	0	0	0.373857	0	0	0	12.2394	0	0	0	0	0	2.91546	0	0	0	0	0	0	0	0	0	0	0	0	20.9959	0	0	0	0	0	0	0	9.14496	0	0	0	1.08436	0	0	0	0	0.412157	0	0	0	0	0
Klf1	7.65976	3.63586	71.9149	76.3838	53.0707	0	0	5.81696	0	0	0	21.3848	0	14.6999	60.4276	44.5253	67.8194	1.28786	0	0	25.9455	29.8159	0.692057	3.04226	1.46526	10.7679	37.4807	0	0	0	0	31.3246	3.91586	0	5.04576	0	0	1.95016	16.8393	6.71776	28.7515	0.571957	0.126757	5.29626	11.8914	85.6117	149.327	55.2193	17.6292
Tbx15	0	0	0	0	0	0	0	4.74816	0	0	0	0.0757575	0	0	0.0140575	0	0	0	0	0	0	0	0	0	0	0	4.97446	0	0	0	0	0	0	0	3.70696	0	0	0	0	0	0	0	0	0	0	0	0	0	0
Tbx22	0	0	0	0	0	0	0	4.74816	0	0	0	0.0757575	0	0	0.0140575	0	0	0	0	0	0	0	0	0	0	0	4.97446	0	0	0	0	0	0	0	3.70696	0	0	0	0	0	0	0	0	0	0	0	0	0	0
Tbx18	0	0	0	0	0	0	0	4.74816	0	0	0	0.0757575	0	0	0.0140575	0	0	0	0	0	0	0	0	0	0	0	4.97446	0	0	0	0	0	0	0	3.70696	0	0	0	0	0	0	0	0	0	0	0	0	0	0
Rfx2	1.45196	8.78976	19.7105	25.3558	0	0	0	4.34396	0	0	0	2.82866	0.948357	6.62476	0	0.653957	11.4736	0.451557	2.80466	0	0	0	0	0	0	0.225157	3.43716	10.2141	0	1.26396	0	0.278657	0	0	5.92486	0.301057	0	0	0	1.68946	4.98156	1.90576	1.56346	0.131757	3.77026	64.1654	0.627757	11.0008	11.687
Rfx8	1.45196	8.78976	19.7105	25.3558	0	0	0	4.34396	0	0	0	2.82866	0.948357	6.62476	0	0.653957	11.4736	0.451557	2.80466	0	0	0	0	0	0	0.225157	3.43716	10.2141	0	1.26396	0	0.278657	0	0	5.92486	0.301057	0	0	0	1.68946	4.98156	1.90576	1.56346	0.131757	3.77026	64.1654	0.627757	11.0008	11.687
Rhox8	3.15386	0	0	0.616357	0	0	0	4.05196	0	0	0	0	0	0.158257	0	0	0	0	0	0.362257	0	0	0	0	0	0	4.11836	0	0	0	0	0	0	0	1.81416	0	0	0	0	0	0	0	0	0.182757	0.0671575	0	0	0	0
Rreb1	0	0	0.323557	0	0	0	0	3.47996	0	0	0	0	0	0.999057	0	1.41906	0	0	0	0	0	0.259657	0	0.785257	0	1.70536	27.3122	0	0	0	0	0	0	0	4.06106	0	0	0	4.31886	0	0	0	0	0	8.81046	4.34626	4.14526	2.80516	0
Klf6	27.8578	15.0581	59.3956	66.545	39.9386	0	0	3.02776	0	0	0	35.9124	0	25.6786	77.9186	53.9038	71.2178	8.29116	0	0	49.0904	44.9565	3.52346	3.92506	8.59006	7.98536	47.0978	0	0	0	0	23.5543	4.66686	0	5.71786	1.58946	0	1.63756	26.8481	0.410057	43.9845	7.73896	6.00436	16.9709	10.4335	114.64	135.235	50.7307	23.8616
Klf3	27.8578	15.0581	59.3956	66.545	39.9386	0	0	3.02776	0	0	0	35.9124	0	25.6786	77.9186	53.9038	71.2178	8.29116	0	0	49.0904	44.9565	3.52346	3.92506	8.59006	7.98536	47.0978	0	0	0	0	23.5543	4.66686	0	5.71786	1.58946	0	1.63756	26.8481	0.410057	43.9845	7.73896	6.00436	16.9709	10.4335	114.64	135.235	50.7307	23.8616
Klf2	27.8578	15.0581	59.3956	66.545	39.9386	0	0	3.02776	0	0	0	35.9124	0	25.6786	77.9186	53.9038	71.2178	8.29116	0	0	49.0904	44.9565	3.52346	3.92506	8.59006	7.98536	47.0978	0	0	0	0	23.5543	4.66686	0	5.71786	1.58946	0	1.63756	26.8481	0.410057	43.9845	7.73896	6.00436	16.9709	10.4335	114.64	135.235	50.7307	23.8616
Tbx21	0.240557	0	0	0	0	0	0	2.49286	0	0	0	0	0	0	1.44586	0.246257	0	0	0	0	0	0	0	0	0	0	5.68786	0.751357	0	0	0	0	0	0	1.26016	0	0	0	0	0	0	0	0	0	0	0	0	0	0
Egr2	8.78036	4.72816	2.13496	4.77086	0.525557	0	0	2.43186	0	0	0	12.8091	0	9.20796	7.52106	7.29596	3.59666	16.4594	0.705357	1.12516	2.42356	9.11996	0	0.326857	2.98546	1.08796	18.5902	0	0.973657	0.461057	0	4.65916	5.69446	0	0.652757	26.4739	0	0	10.8641	0	13.6292	0.262157	1.56886	0	2.91956	17.176	15.815	10.9324	7.38516
Tcf3	150.215	14.7048	6.59926	10.2858	0	0	0	2.00176	0	0	0	11.9652	0	14.6107	18.5968	54.02	16.3876	0	0	15.9786	37.7423	13.8904	0	1.53246	0	0	4.03426	0	0	0	3.76656	0	0	0	2.08896	0	0	0	65.7272	0.795757	8.61396	0	0	2.47166	11.9166	13.0864	0	0	0
Tcf4	152.83	13.7762	6.53906	14.1454	0	0	0	1.71966	0	0	0	13.1749	0	14.8491	17.1761	49.2628	15.529	0	0	20.7274	53.9186	10.0786	0	0.946857	0	0	4.15076	0	0	0	1.99906	0	0	0	3.17456	0	0	0	59.4246	1.33726	10.0429	0.267357	0	5.68346	9.03896	18.5764	0	0	0
Zbtb7a	0.301557	0.786757	0.805257	1.27716	0	0	0	1.53686	0	0	0	1.01116	0	1.53646	0.484257	0	2.64456	1.40726	0	0	0	0.431357	0	0	0	0	7.87396	0	0	0	0	0	0	0	0	0	0	0	6.28886	0	2.10876	0	0	0	0.120957	4.73086	0.254557	0.563057	0
Zbtb7c	0.301557	0.786757	0.805257	1.27716	0	0	0	1.53686	0	0	0	1.01116	0	1.53646	0.484257	0	2.64456	1.40726	0	0	0	0.431357	0	0	0	0	7.87396	0	0	0	0	0	0	0	0	0	0	0	6.28886	0	2.10876	0	0	0	0.120957	4.73086	0.254557	0.563057	0
Tcf12	167.102	10.6535	6.42896	10.6939	0	0	0	1.37356	0	0	0	7.79616	0	9.93516	12.4654	44.2431	15.4576	0	0	12.6356	32.2014	12.1279	0	1.63346	0	0	3.96126	0	0	0	1.65516	0	0	0	2.42286	0	0	0	69.8031	0.318557	7.32186	0	0	0.845757	10.6283	11.6879	0	0	0
Gm5294	41.7085	0.232457	29.8561	18.4037	1.91206	0	0	1.34966	0	0	0	0	4.64156	0	4.28006	34.4971	18.8384	6.50436	56.4675	68.74	8.13906	77.1587	0	0	0	1.10876	0	0	2.03926	0	0	1.19906	0	0	3.09336	4.58196	0	0	0	1.61026	0	0	0	0	1.44546	39.6086	27.9827	0	0
Foxl1	41.7085	0.232457	29.8561	18.4037	1.91206	0	0	1.34966	0	0	0	0	4.64156	0	4.28006	34.4971	18.8384	6.50436	56.4675	68.74	8.13906	77.1587	0	0	0	1.10876	0	0	2.03926	0	0	1.19906	0	0	3.09336	4.58196	0	0	0	1.61026	0	0	0	0	1.44546	39.6086	27.9827	0	0
Foxa3	41.7085	0.232457	29.8561	18.4037	1.91206	0	0	1.34966	0	0	0	0	4.64156	0	4.28006	34.4971	18.8384	6.50436	56.4675	68.74	8.13906	77.1587	0	0	0	1.10876	0	0	2.03926	0	0	1.19906	0	0	3.09336	4.58196	0	0	0	1.61026	0	0	0	0	1.44546	39.6086	27.9827	0	0
Tbx19	0	0	0	0	0	0	0	1.16396	0	0	0	0	0	0	0	0	0	0	0	0	0	0	0	0	0	0	2.47496	0	0	0	0	0	0	0	0.602357	0	0	0	0	0	0	0	0	0	0	0	0	0	0
Id3	181.179	8.76986	4.25086	6.27456	0	0	0	1.05196	0	0	0	9.64966	0	10.9214	12.4171	61.7459	10.2623	0	0	13.565	43.7199	14.6999	0	0.692157	0	0	1.01036	0	0	0	15.3234	0	0	0	0.354357	0	0	0	67.5142	0	6.31196	0	0	2.34176	7.65326	12.6626	0	0	0
Id4	181.179	8.76986	4.25086	6.27456	0	0	0	1.05196	0	0	0	9.64966	0	10.9214	12.4171	61.7459	10.2623	0	0	13.565	43.7199	14.6999	0	0.692157	0	0	1.01036	0	0	0	15.3234	0	0	0	0.354357	0	0	0	67.5142	0	6.31196	0	0	2.34176	7.65326	12.6626	0	0	0
Gata2	18.4675	0	5.06556	0.0479575	0.824857	0	0	0.897457	0	0.924257	9.66436	0	0	0	0	0	0	113.769	5.18156	0	0	0	0	0	44.1641	0	0	159.409	0.915957	0	0	0	0	0	0	4.33806	0	0	0	0	0	0	0	0	0	0	17.6144	0	0
Mesp2	177.836	13.5497	6.24486	5.92766	0	0	0	0.872957	0	0	0	11.6998	0	11.4381	9.87376	46.143	11.0248	0	0	3.92006	22.7286	18.4184	0	2.88406	0	0	1.72006	0	0	0	6.20836	0	0	0	1.17156	0	0	0	72.1648	0	8.20376	0	0	0	12.9794	9.04826	0	0	0
Mesp1	177.836	13.5497	6.24486	5.92766	0	0	0	0.872957	0	0	0	11.6998	0	11.4381	9.87376	46.143	11.0248	0	0	3.92006	22.7286	18.4184	0	2.88406	0	0	1.72006	0	0	0	6.20836	0	0	0	1.17156	0	0	0	72.1648	0	8.20376	0	0	0	12.9794	9.04826	0	0	0
Zbtb3	0	0	0	0	0	0	0	0.871157	0	0	2.69906	0	0	0.140557	0	0	0	0	0	0	0	0	0	0	0	0	0.539457	5.40716	0	0	0	0	0	0	0	0	0	0	0	0	0.674157	0	0	0	0	0	0	0	0
Six6	0	0	0	0	0	0	0	0.858857	0	0	0	0	0	0	0	0.787857	0	0	0	0	0	0	0	0.0410575	0	0	0	0	0	0	0.724757	0	0	0	0.100257	0	0	0	0	0	0	0	0	0	0	0	0	0	0
Six2	0	0	0	0	0	0	0	0.811157	0	0	0	0	0	0	0	0.625257	0	0	0	0	0	0	0	0	0	0	0	0	0	0	0.715857	0	0	0	0.222657	0	0	0	0	0	0	0	0	0	0	0	0	0	0
Mecom	0	0	0	0	0	0	0	0.810557	0	0	0	0	0	0	0	0	0	20.6019	0	0	0	0	0	0	0	0	0	25.7578	0	0	0	0	0	0	0	0	0	0	0	0	0	0	0	0	0	0	0	0	0
Gata1	17.9749	0	6.80176	0.380857	2.12736	0	0	0.745557	0	2.99256	11.2672	0	0	0	0	0	0	145.048	11.1409	0	0	0	0	0	41.1959	0	0	148.448	2.68296	0	0	0	0	0	0	12.3485	0	0	0	0	0	0	0	0	0	0	23.2171	0	0
Meis2	0	0	0	0	0	0	0	0.719857	0	0.969457	16.6623	0	0	0	19.1772	10.7674	0	0	0	0.370457	15.3272	0	0	0.0224575	0	0	0.895257	0	0	1.04526	17.4239	0	0	0	0.370457	0	0	0	0.879057	0	0	0	0	0	0.0703575	0	0	0	12.834
Pknox1	0	0	0	0	0	0	0	0.710657	0	0	11.6942	0	0	0	16.2221	7.71126	0	0	0	0.895857	12.6617	0	0	0	0	0	0.940657	0	0	0	12.1203	0	0	0	0	0	0	0	1.09036	0	0	0	0	0	0.466057	0	0	0	7.21716
Snai3	0	0	0	0	0	0	0	0.698557	0	0	12.7962	0	0	0	8.11076	4.40456	0	0	0	0	6.75736	0	0	0	0	0	0	0	0	0	4.94876	0	0	0	0.328457	0	0	0	0	0	0	0	0	0	0	0	0	0	4.30766
Snai1	0	0	0	0	0	0	0	0.698557	0	0	12.7962	0	0	0	8.11076	4.40456	0	0	0	0	6.75736	0	0	0	0	0	0	0	0	0	4.94876	0	0	0	0.328457	0	0	0	0	0	0	0	0	0	0	0	0	0	4.30766
Snai2	160.207	27.3462	8.33496	11.4693	0	0	0	0.676457	0	0	0	31.829	0.0888575	22.3251	23.8813	60.8736	16.7106	0	0	18.6129	33.842	20.4576	0	2.64376	0	0	6.21116	0	0	0	8.18926	0	0	0	2.30166	0	0	0	51.4543	0.390357	23.2836	1.95886	1.49136	10.386	10.4944	14.6318	0	0	0
Tgif2	0	0	0	0	0	0	0	0.671357	0	0.378157	16.4965	0	0	0	9.53536	6.28786	0	0	0	1.01206	9.54736	0	0	0.425857	0	0	0.317557	0	0	0	10.7854	0	0	0	0.266857	0	0	0	0.132357	0	0	0	0	0	0	0	0	0	6.56146
Six5	0	0	0	0	0	0	0	0.650657	0	0	0	0	0	0	0	0	0	0	0	0	0	0	0	0	0	0	0	0	0	0	0.238257	0	0	0	0.0695575	0	0	0	0	0	0	0	0	0	0	0	0	0	0
Tgif1	0	0	0	0	0	0	0	0.610757	0	0	13.9234	0	0	0	7.26546	5.73396	0	0	0	0	8.03366	0	0	0.139757	0	0	0.0311575	0.155057	0	0	7.92826	0	0	0	0.335857	0	0	0	0	0	0	0	0	0	0	0	0	0	5.42976
Tcf7l2	0	0	0	0	0	0	0	0.598757	0	0	0	0	0	0	0	0	0	0	0	27.6509	0	0	0	0	0	0	0.621157	0	0	0	0	0.0106575	0	0	0	0	0	0	0	0	0	4.66566	6.65286	1.65336	0	0	0	0	0
Gm5294.8	13.081	0	7.23906	3.16986	0	0	0	0.524257	0	0	0	0	1.01886	0	0	14.3241	1.77746	1.03886	18.6852	16.4207	0.195857	36.7538	0	0	0	0	0	0	0	0	0	0	0	0	1.30226	0	0	0	0	0.116657	0	0	0	0	0	10.3767	2.68296	0	0
Foxl1.9	13.081	0	7.23906	3.16986	0	0	0	0.524257	0	0	0	0	1.01886	0	0	14.3241	1.77746	1.03886	18.6852	16.4207	0.195857	36.7538	0	0	0	0	0	0	0	0	0	0	0	0	1.30226	0	0	0	0	0.116657	0	0	0	0	0	10.3767	2.68296	0	0
Tcf7	0	0	0	0	0	0	0	0.512357	0	0	0	0	0	0	0	0	0	0	0	3.63896	0	0	0	0	0	0	0	0.180557	0	0	0	0	0	0	0.137957	0	0	0	0	0	0	0	0	0	0	0	0	0	0
Klf14	37.3201	32.5702	14.5476	34.7076	1.96066	0	0	0.437557	0	0	0	44.795	0	56.4932	36.955	19.1378	24.0603	21.8409	3.37746	0.517257	19.9393	32.9281	3.76716	0	12.8707	1.08206	25.1401	0	1.21536	0	0	7.84286	1.23586	0	3.42396	8.73166	0	0	23.0514	0.218857	44.9686	15.8909	16.2695	9.51286	6.29366	82.4378	51.1483	16.3986	20.5631
Klf11	37.3201	32.5702	14.5476	34.7076	1.96066	0	0	0.437557	0	0	0	44.795	0	56.4932	36.955	19.1378	24.0603	21.8409	3.37746	0.517257	19.9393	32.9281	3.76716	0	12.8707	1.08206	25.1401	0	1.21536	0	0	7.84286	1.23586	0	3.42396	8.73166	0	0	23.0514	0.218857	44.9686	15.8909	16.2695	9.51286	6.29366	82.4378	51.1483	16.3986	20.5631
Klf13	37.3201	32.5702	14.5476	34.7076	1.96066	0	0	0.437557	0	0	0	44.795	0	56.4932	36.955	19.1378	24.0603	21.8409	3.37746	0.517257	19.9393	32.9281	3.76716	0	12.8707	1.08206	25.1401	0	1.21536	0	0	7.84286	1.23586	0	3.42396	8.73166	0	0	23.0514	0.218857	44.9686	15.8909	16.2695	9.51286	6.29366	82.4378	51.1483	16.3986	20.5631
Klf16	37.3201	32.5702	14.5476	34.7076	1.96066	0	0	0.437557	0	0	0	44.795	0	56.4932	36.955	19.1378	24.0603	21.8409	3.37746	0.517257	19.9393	32.9281	3.76716	0	12.8707	1.08206	25.1401	0	1.21536	0	0	7.84286	1.23586	0	3.42396	8.73166	0	0	23.0514	0.218857	44.9686	15.8909	16.2695	9.51286	6.29366	82.4378	51.1483	16.3986	20.5631
Lef1	0	0	0	0	0	0	0	0.434057	0	0	0	0	0	0	0	0	0	0	0	34.203	0	0	0	0	0	0	0.554657	0	0	0	0	0	0	0	0	0	0	0	0	0	0	7.16766	9.57426	3.56876	0	0	0	0	0
Six4	0	0	0	0	0	0	0	0.410157	0	0	0	0	0	0	0	0.213957	0	0	0	0	0	0	0	0	0	0	0	0.253757	0	0	0.953057	0	0	0	0	0	0	0	0.237957	0	0	0	0	0	0	0	0	0	0
Meis1	0	0	0	0	0	0	0	0.380057	0	0.589157	16.8401	0	0	0	17.6864	9.57756	0	0	0	0.675857	15.9055	0	0	0	0	0	0.597957	0	0	0.213157	15.1174	0	0	0	0.0527575	0	0	0	0.744657	0	0	0	0	0	0.0941575	0	0	0	10.9729
Meis3	0	0	0	0	0	0	0	0.380057	0	0.589157	16.8401	0	0	0	17.6864	9.57756	0	0	0	0.675857	15.9055	0	0	0	0	0	0.597957	0	0	0.213157	15.1174	0	0	0	0.0527575	0	0	0	0.744657	0	0	0	0	0	0.0941575	0	0	0	10.9729
Rfx4	2.15276	4.88556	22.3712	25.3967	0	0	0	0.354857	0	1.61906	0	8.22096	3.39616	13.4605	0.276357	1.42076	12.0377	0.816357	0.575157	0	0.851057	1.62556	0	0	0	0	1.37306	2.26226	0	3.09826	0.532857	0.511857	0	0	0.0465575	1.42196	0	0.751557	0	0.983357	7.15196	1.24066	1.04446	1.93996	2.12166	132.4	0.405357	4.48076	11.8031
Thrb	0	1.71466	0.0490575	1.66246	0	0	0	0.292857	0	0	0.672057	1.47726	0	1.30386	2.61406	0	0	1.19586	0.574857	2.80676	0	0.0646575	0	0	0	0.514957	0	13.2008	0	0	1.11136	0	1.32316	0	0	0	0	0	0	0	0	0	0	0	0	0.0432575	0	0.0737575	1.18786
Thra	0	1.71466	0.0490575	1.66246	0	0	0	0.292857	0	0	0.672057	1.47726	0	1.30386	2.61406	0	0	1.19586	0.574857	2.80676	0	0.0646575	0	0	0	0.514957	0	13.2008	0	0	1.11136	0	1.32316	0	0	0	0	0	0	0	0	0	0	0	0	0.0432575	0	0.0737575	1.18786
Dmrta1	0	0	0	0	0	0	0	0.279357	0	0	0	0	0	0	0	0	0	0	0	0	0	0	0	0	0	0	0	1.40066	0	0	0	0	0	0	0	0	0	0	0	0	0	0	0	0	0	0	0	0	0
Tcf7l1	0	0	0	0	0	0	0	0.136357	0	0	0	0	0	0	0	0	0	0	0	14.5043	0	0	0	0	0	0	0	0	0	0	0	0	0	0	0	0	0	0	0	0	0	2.08796	1.97676	0.555457	0	0	0	0	0
Cenpb	0.195857	0.0273575	0	0	1.36126	0	0	0.119857	0	0	0	0.578157	0	1.63756	0	0	0	0	1.92596	0	0	0	0.637557	0	2.66376	0	0	0	0	0	0	1.56856	0	0	0.00285749	0.0320575	0	0	0.210457	0	0.319057	0	0	0.916457	0	0.253457	3.26196	0	0
Gata6	23.0113	0	12.9644	3.30826	3.64136	0	0	0.105257	0	1.93326	10.9915	0	0	0	0	0	0	152.538	11.2799	0	0	0.131157	0	0	48.0548	0	0	143.156	1.81116	0	0	0	0	0	0	5.20656	0	0	0	0	0	0	0	0	0	0	23.1068	0	0
Gm5294.20	0	0	0	0	0	0	0	0.0925575	0	0	0	0	0	0	0	22.7777	0	0	0	0	0	54.0682	0	0	0	0	0	0	0	0	0	0	0	0	0	0	0	0	0	0	0	0	0	0	0	0	0	0	0
Foxl1.23	0	0	0	0	0	0	0	0.0925575	0	0	0	0	0	0	0	22.7777	0	0	0	0	0	54.0682	0	0	0	0	0	0	0	0	0	0	0	0	0	0	0	0	0	0	0	0	0	0	0	0	0	0	0
Rfx6	8.68706	8.92266	15.4532	17.0531	0	0	0	0.0652575	0	1.02336	0.129857	10.8714	2.13146	16.0493	1.12256	2.75026	10.947	1.45016	0	0	3.63056	2.19926	0	0	0	0.611757	0.728757	0.122657	0	2.90226	1.99426	0.494157	0	0	0.931457	0.509857	0	0	0.388257	2.71496	10.7548	2.02566	3.78376	2.13386	1.16166	120.188	2.62856	1.99146	10.4799
Npas1	0	0.836257	0.234757	2.67306	0	0	0	0.0649575	0	0	0	1.32946	0	0.781857	0	0.839057	6.65746	0	0	2.01966	1.53836	0.481457	0	0	0.776757	0	0	0	0	0	0	0	0	0	0	0	0	0	0	0	2.52116	0	0	0	0.124457	0.251557	4.37306	0.194057	1.87496
Sim1	0	0.836257	0.234757	2.67306	0	0	0	0.0649575	0	0	0	1.32946	0	0.781857	0	0.839057	6.65746	0	0	2.01966	1.53836	0.481457	0	0	0.776757	0	0	0	0	0	0	0	0	0	0	0	0	0	0	0	2.52116	0	0	0	0.124457	0.251557	4.37306	0.194057	1.87496
Npas3	0	0.836257	0.234757	2.67306	0	0	0	0.0649575	0	0	0	1.32946	0	0.781857	0	0.839057	6.65746	0	0	2.01966	1.53836	0.481457	0	0	0.776757	0	0	0	0	0	0	0	0	0	0	0	0	0	0	0	2.52116	0	0	0	0.124457	0.251557	4.37306	0.194057	1.87496
Sim2	0	0.836257	0.234757	2.67306	0	0	0	0.0649575	0	0	0	1.32946	0	0.781857	0	0.839057	6.65746	0	0	2.01966	1.53836	0.481457	0	0	0.776757	0	0	0	0	0	0	0	0	0	0	0	0	0	0	0	2.52116	0	0	0	0.124457	0.251557	4.37306	0.194057	1.87496
Zeb1	132.429	18.3265	23.3479	24.2109	0	0	0	0.0593575	0	0	0	31.8392	0	18.9002	33.0387	42.5018	28.7939	0	0	5.77306	26.2754	24.4414	0	2.09116	0	0	1.60486	0	0	0	0	0	0	0	0	0	0	0	22.2614	0.0622575	21.6605	0	0	0.569557	3.38516	29.8485	0	0	0
Egr4	3.59396	5.19516	5.38576	4.32466	0	0	0	0.0480575	0	0	0	6.72826	0	8.81756	3.95416	3.21146	4.05146	9.95196	2.31076	0	0	2.40416	0.0646575	0	3.11366	0.575057	15.1822	0	1.32796	0.155657	0	5.01566	0.921857	0	2.41976	15.463	0	0	6.94336	0.318357	8.88116	1.38286	0.686357	0	1.60756	16.8187	15.4995	8.07346	2.65776
Gata3	10.6971	0	6.12886	0	0	0	0	0.0236575	0	0	3.95776	0	0	0	0	0	0	97.3308	4.57826	0	0	0	0	0	21.1524	0	0	115.7	0.318457	0	0	0	0	0	0	0.650657	0	0	0	0	0	0	0	0	0	0	12.4357	0	0
Foxp1	18.4331	0	11.873	4.66336	0	0	0	0.0103575	0	0	0	0	1.79126	0	0	18.2588	5.00876	4.95316	47.6463	32.6567	1.10856	59.2357	0	0	0	0	0	0	2.40516	0	0	0	0	0	0.610157	3.05006	0	0	0	0.432957	0	0	0	0	0	15.1184	18.3343	0	0
Nkx24	0	0	46.4096	97.0858	0	0	0	0	0	0	5.63666	0	0	0	0	0	20.7995	0	0	0	0	0	0	0	0	0	0	1.19556	0	0	0	0	0	0	0	0	0	0	0	0	0	0	0	0	0.298757	11.7228	0	0	0
Nkx29	0	0	38.9347	79.4297	0	0	0	0	0	0	1.71796	0	0	0	0	0	17.4915	0	0	0	0	0	0	0	0	0	0	0	0	0	0	0	0	0	0	0	0	0	0	0	0	0	0	0	0	7.27876	0	0	0
Nkx22	0	0	50.3344	79.3919	0	0	0	0	0	0	3.45246	0	0	0	0	0	19.6709	0	0	0	0	0	0	0	0	0	0.0209575	0	0	0	0	0	0	0	0	0	0	0	0	0	0	0	0	0	0.118957	8.70826	0	0	0
Fosb	0	0	34.0176	75.0646	0	0	0	0	0	40.3897	0	0	0	0	0.303057	0	31.771	0	0	0	0	0	0	0	0	0.198157	0	3005.15	0	0.364157	0	58.5074	124.458	0	0	79.6761	0	1.96216	0	3.27306	0	0	0	0	0	1.51666	0	17.3255	11.1941
Nkx25	0	0	45.3098	67.5832	0	0	0	0	0	0	3.62526	0	0.490757	0	0	0	20.8529	0	0	0	0	0	0	0	0	0	0	0	0	0	0	0	0	0	0	0	0	0	0	0	0	0	0	0	0.0395575	7.20876	0	0	0
Nkx26	0	0	34.9589	67.188	0	0	0	0	0	0	3.20146	0	0	0.674757	0	0	17.4485	0	0	0	0	0	0	0	0	0	0	0	0	0	0	0	0	0	0	0	0	0	0	0	0	0	0	0	0.0140575	6.65206	0	0	0
Nkx21	0	0	36.2896	62.2108	0	0	0	0	0	0	1.40356	0	0.0403575	1.15536	0	0	15.6827	0	0	0	0	0	0	0	0	0	0	0	0	0	0	0	0	0	0	0	0	0	0	0	0	0	0	0	0.128157	7.20616	0	0	0
Nkx23	0	0	27.7628	51.4599	0	0	0	0	0	0	1.98026	0	0	0.551157	0	0	11.0391	0	0	0	0	0	0	0	0	0	0	0	0	0.425857	0	0	0	0	0	0	0	0	0	0	0	0	0	0	0	2.76506	0	0	0
Foxa1	137.755	0	18.7485	46.2851	0	0	0	0	0	0	0	0	4.96706	0	7.51186	16.948	21.7366	0	10.1503	73.6185	22.3514	17.1659	0	0	0	0	0	0	0	0	0	0	0	0	0	0	0	0	0	1.52886	0	0	0	0	0	57.136	0	0	0
Nkx31	0	0	21.5114	45.9423	0	0	0	0	0	0	1.76326	0	0	0.449057	0	0	10.9518	0	0	0	0	0	0	0	0	0	0	1.33376	0	0	0	0	0	0	0	0	0	0	0	0	0	0	0	0	0	3.45676	0	0	0
Fosl1	0	0	11.9904	40.0105	0	0	0	0	0	23.2837	0	0	0	0	0	0	7.10666	0	0	0	0	0	0	0	0	0	0	1361.75	0	0.135657	0	29.3141	52.7215	0	0	39.291	0	0	0	1.68246	0	0	0	0	0	0	0	9.04396	4.85906
Gm5294.1	124.666	0	12.2538	30.2831	0	0	0	0	0	0	0	0	4.90866	0	3.51876	7.22316	19.7379	0	5.23456	43.5991	9.33996	2.11376	0	0	0	0	0	0	0	0	0	0	0	0	0	0	0	0	0	1.24276	0	0	0	0	0	50.2335	0	0	0
Foxl1.1	124.666	0	12.2538	30.2831	0	0	0	0	0	0	0	0	4.90866	0	3.51876	7.22316	19.7379	0	5.23456	43.5991	9.33996	2.11376	0	0	0	0	0	0	0	0	0	0	0	0	0	0	0	0	0	1.24276	0	0	0	0	0	50.2335	0	0	0
Nkx32	0	0	21.0071	29.9906	0	0	0	0	0	0	0	0	0.637357	0.185957	0	0	6.23676	0	0	0	0	0	0	0	0	0	0	0.689557	0	0.278157	0	0	0	0	0	0	0	0	0	0	0	0	0	0	0	0.856557	0	0	0
Cebpa	0	0	0	21.0638	0	0	0	0	0	5.81106	0	0	0	0	0	0	3.34436	0	0	18.3057	0	0	16.0256	0	0	0	0	29.5251	4.76446	0	0	0	18.7341	0	0	4.14726	0	0	0	0	0	0	0	0	0	0.344757	0	9.94836	15.0545
Jdp2	0	0	3.90856	18.0572	0	0	0	0	0	0.301857	0	0	0.0435575	0.866157	0	0.723957	5.43716	0	0	0.0139575	0	0	0.282057	0	2.50796	0.244657	0.00375749	40.3293	0.192057	2.62076	0	8.71386	13.1309	0	0.800857	1.53036	0	0.558957	0.246857	0	0	0	0	0	1.97656	3.59416	3.30006	8.65366	3.24896
Grhl1	35.097	9.11266	0.645257	17.3274	0	0	0	0	0	0	0	27.6869	0	13.0173	81.8091	57.9215	39.9026	0	0	0	284.091	36.2072	0	0	0	0	0	0	0	0	0	0	0	0	0	0	0	0	0	5.47686	46.2381	0	0	0	0	17.6712	0	0	0
Batf3	0	0	3.19916	16.8108	0	0	0	0	0	7.94306	0	0	0	0	0	0	2.00846	0	0	0	0	0	0.483657	0	0	0	0	890.433	0	0	0	8.01086	32.4328	0	0	10.1767	0	0	0	0.124657	0	0	0	0	0	0	0	1.95206	0
Batf	0	0	3.19916	16.8108	0	0	0	0	0	7.94306	0	0	0	0	0	0	2.00846	0	0	0	0	0	0.483657	0	0	0	0	890.433	0	0	0	8.01086	32.4328	0	0	10.1767	0	0	0	0.124657	0	0	0	0	0	0	0	1.95206	0
Foxb2	63.1289	0	7.53506	15.0136	0	0	0	0	0	0	0	0	2.14556	0	0	8.23356	7.98766	0	10.8561	19.8053	0.676057	12.6811	0	0	0	0	0	0	0	0	0	0	0	0	0	0	0	0	0	0	0	0	0	0	0	30.1814	0	0	0
Foxb1	63.1289	0	7.53506	15.0136	0	0	0	0	0	0	0	0	2.14556	0	0	8.23356	7.98766	0	10.8561	19.8053	0.676057	12.6811	0	0	0	0	0	0	0	0	0	0	0	0	0	0	0	0	0	0	0	0	0	0	0	30.1814	0	0	0
Creb1	0	0	4.06076	12.0703	0	0	0	0	0	0	0	0	0	2.67616	0	0	7.04946	0	0	0	0	0.544157	1.31556	0	3.36296	0	0.349057	3.01886	0.508057	0.488957	0	6.96706	6.30916	0	1.54956	0.0772575	0	0	0	0	0	0	0	0	0.347657	5.51746	8.52686	4.79726	1.36746
Hmx3	0.397857	0	2.43336	9.57696	0	0	0	0	0	0	0	0	0.437657	0	0	0	0.828557	0	0	0	1.87266	0	0	0	0	0	0	0	0	0.487057	0	0	0	0	0	0	0	0	0	0	0	0	0	0	0	0.194157	0	0	0
NP.5	0.397857	0	2.43336	9.57696	0	0	0	0	0	0	0	0	0.437657	0	0	0	0.828557	0	0	0	1.87266	0	0	0	0	0	0	0	0	0.487057	0	0	0	0	0	0	0	0	0	0	0	0	0	0	0	0.194157	0	0	0
Tead4	0	80.2949	48.8021	9.20766	0.177857	0	0	0	0	10.6657	14.6475	55.9438	0	38.7878	1.30436	1.59106	4.40956	4.51546	28.8425	0	0	37.8237	0	0	2.48886	0	0	32.4815	48.2658	1.82036	0.215457	3.01586	0	0	0	34.9069	0	1.23556	0	125.081	5.16336	24.9993	18.5479	38.0686	0	4.10426	0.362157	0	30.5709
Nfil3	0	0	0	8.73846	0	0	0	0	0	1.54716	0	0	0	0	0	0	6.88836	0	0	1.92436	0	0	2.00826	0	0	0	0	25.7767	0.183857	0.471257	0	0	2.36036	0	0	0	0	0	0	0	0	0	0	0	0	1.68386	0	3.45866	3.36066
Arnt	3.97796	1.76086	2.81486	8.29796	0	0	0	0	0	0	0	0.693657	0	3.96766	2.73906	1.31786	2.31046	0	0	0	7.01416	4.40716	0.948257	0	0.805057	0	0.161457	0	0	0	0	0	3.57166	0	0	0	0	0	0	0	4.93116	8.36996	1.45146	0	0	1.98826	1.12326	2.95486	0
Nfib	40.6079	4.62296	3.12126	7.06046	0	0	0	0	0	3.54036	42.2141	1.93426	0	1.63216	33.9807	32.7188	4.79736	6.10746	0	43.1531	138.898	0	0	0	0.0839575	0	0	0	0	1.51756	5.79636	39.2691	0	0	0	6.77386	0	4.12886	0	0	1.74876	8.49866	12.0752	30.0695	0	1.48586	6.50796	0	8.33816
Nfia	40.6079	4.62296	3.12126	7.06046	0	0	0	0	0	3.54036	42.2141	1.93426	0	1.63216	33.9807	32.7188	4.79736	6.10746	0	43.1531	138.898	0	0	0	0.0839575	0	0	0	0	1.51756	5.79636	39.2691	0	0	0	6.77386	0	4.12886	0	0	1.74876	8.49866	12.0752	30.0695	0	1.48586	6.50796	0	8.33816
Gm5294.12	30.9059	0	2.91076	6.77686	0	0	0	0	0	0	0	0	1.83326	0	0	1.79606	8.53476	0	3.73686	19.0475	0	2.89776	0	0	0	0	0	5.32346	0	0	0	0	0	0	0	0	0	0	0	0	0	0	0	0	0	12.1977	0	0	0
Foxl1.15	30.9059	0	2.91076	6.77686	0	0	0	0	0	0	0	0	1.83326	0	0	1.79606	8.53476	0	3.73686	19.0475	0	2.89776	0	0	0	0	0	5.32346	0	0	0	0	0	0	0	0	0	0	0	0	0	0	0	0	0	12.1977	0	0	0
Figla	72.401	5.52296	2.52346	6.54116	0	0	0	0	0	0	0	5.64086	0.0296575	4.76186	2.21176	12.2911	6.89186	0	0	5.52776	13.5738	3.76926	0	0	0	0	0	0	0	0	0	0	0	0	0	0	0	0	14.256	0	3.67206	0	0	0.776457	3.51866	7.02646	0	0	0
Hlf	0	0	0.0837575	6.23846	0	0	0	0	0	0.296557	0	0	0	0	0	0	8.18316	0	0	0.409557	0	0.670657	3.62416	0	0	0	0	13.0918	0	0	0	0	2.53156	0	0	0.215157	0	0	0	0	0	1.59446	0.553457	0	0	3.94496	0	3.59546	4.43646
Pax2	0	1.53456	2.50576	5.66406	0	0	0	0	0	0.571957	0	3.49736	0	1.24366	0.423157	0	4.33576	0	0	0	0.606857	2.45256	0.593357	0	0.493557	0	0.139257	17.1815	0	0	0	0	4.57466	0	2.05586	2.34296	0	0	3.16196	2.32056	5.07066	3.51366	4.53376	5.79836	0.347157	2.97336	1.38606	1.42516	5.50036
Scrt1	14.8681	0.327757	2.22486	5.57486	0	0	0	0	0	0	0	0.0192575	0	1.06556	0.977457	3.49026	1.17426	0	0	0.391257	1.27306	2.97346	0	0	0	0	0.536657	0	0	0.0945575	2.00506	0	0	0	0.302457	0	0	0	4.87866	0	1.34666	0	0	0.447857	0.837057	2.65726	0	0	0
Tef	0	0	0.197657	5.47286	0	0	0	0	0	1.19466	0	0	0	0.0151575	0	0	7.56346	0	0	0	0	0.899857	2.09466	0	0	0	0	17.0382	1.51286	0	0	1.03116	2.09456	0	0	0.0422575	0	0	0	0	0	0	0.757757	0	0	3.66916	0	4.49786	5.69036
Bhlhe40	8.70016	7.84966	4.19366	5.17546	0	0	0	0	0	0	0	5.62876	0	8.99966	4.28196	1.75276	2.86656	0	0	0.217757	18.7266	8.87966	1.78316	0	1.40166	0	0	0	0	0	0	0	2.92256	0	0	0	0	0	1.64566	0.987857	10.9335	16.2466	5.77196	2.01096	0	2.16296	0.890557	2.68926	1.94826
Arntl	11.2295	14.3812	5.16816	5.16986	0	0	0	0	0	0	0	10.9253	0	19.0862	9.12536	3.88936	5.04356	0	0.361557	1.60776	21.7709	13.3809	5.74866	0.174957	4.73896	0	0	0	0	0	0	0	8.31166	0	0.221457	0	0	0	1.81916	1.46816	14.5339	20.6175	9.13496	2.98936	0	5.29346	0.614157	6.32426	4.93206
Tlx1	6.03166	3.11716	2.28466	5.15266	1.91756	0	0	0	0	3.62596	4.73336	6.18276	0	6.44026	4.86876	4.31186	0.929557	0	4.07346	0.910057	13.1446	1.98746	0	0	0	0	0	0	0	0	3.51966	3.10706	0	0	0	1.21906	0	0.127257	0	0.0988575	4.35086	1.47706	7.76066	10.0422	0	0.895657	0.724557	0	3.27806
Tlx3	6.03166	3.11716	2.28466	5.15266	1.91756	0	0	0	0	3.62596	4.73336	6.18276	0	6.44026	4.86876	4.31186	0.929557	0	4.07346	0.910057	13.1446	1.98746	0	0	0	0	0	0	0	0	3.51966	3.10706	0	0	0	1.21906	0	0.127257	0	0.0988575	4.35086	1.47706	7.76066	10.0422	0	0.895657	0.724557	0	3.27806
Tcfap2e	0.244957	29.9649	2.90086	5.13686	3.40276	0	0	0	0	0	0	43.6248	0	25.925	14.5991	13.5507	1.90306	0	0.346157	0.795057	16.226	10.0741	0	0	7.14706	1.17566	0.297357	0	0.0263575	0.176757	2.02266	5.95776	1.33936	0	0	2.27106	0	0	2.46076	3.35856	19.6732	7.11406	5.66576	6.92446	0	3.24116	3.21316	0.354257	5.34266
Rorb	0	1.95726	0	4.95316	0	0	0	0	0	0	1.43876	5.82526	0	3.70816	1.16556	0.497757	3.86146	0	0	9.85036	0	1.55766	0.554857	0	0.0567575	0	0.203157	39.5858	1.07816	0	3.13956	0	2.14616	0	0	0	0	0	0	0.294457	0	1.22726	2.32036	2.81026	0	2.29616	0	3.24786	0.279757
Atf6b	0	0	3.12356	4.90706	0	0	0	0	0	0	1.12566	0	0.274757	0	1.11646	0	4.26576	0	0	0	0.764257	0.359257	0	0	4.08126	0	0	1.08436	0	1.75786	0	0.761157	4.11266	0	1.29876	0.386657	0	0.277657	0.382457	0	0	0	0	0	2.70026	0.575757	3.80536	3.50316	1.69256
Atf6	0	0	3.12356	4.90706	0	0	0	0	0	0	1.12566	0	0.274757	0	1.11646	0	4.26576	0	0	0	0.764257	0.359257	0	0	4.08126	0	0	1.08436	0	1.75786	0	0.761157	4.11266	0	1.29876	0.386657	0	0.277657	0.382457	0	0	0	0	0	2.70026	0.575757	3.80536	3.50316	1.69256
E4f1	0	0.196357	0.321657	4.53986	0.133557	0	0	0	0	0	0	0	0	0.653257	1.50276	0.543757	4.21576	0	0	1.15346	0.0926575	0.622457	2.93246	0	4.23886	0	0.0214575	0	0	0.713757	0	2.25236	3.60076	0	0	0.421857	0	0.116057	0	0	0.367057	0	0.941757	0	0	7.11586	8.57666	2.64446	0.643357
Max	10.1075	2.85266	1.57526	4.50636	0	0	0	0	0	0	0	4.48766	0.342757	5.97536	2.44086	0	1.64476	0	0	4.76366	6.05466	1.75276	0.804457	0	2.03296	0	2.41596	0	0	0	0	0	2.76556	0	1.17086	0	0	0	0.975457	0	3.47406	12.4845	7.80116	0.985257	0	5.00346	1.38656	4.83546	3.11986
Creb3l2	9.00806	6.21666	5.45586	4.48746	0	0	0	0	0	0	0	3.29376	0	3.33216	0.940357	0	2.94146	0	0	7.51106	19.5723	2.92286	1.33136	1.17096	3.07256	0	1.01746	0	0.704257	0	0	0	2.79356	0	0.482557	0	0	0	3.18446	0.000257491	3.76786	10.6362	6.65736	2.46606	0.998857	6.26016	0	5.17476	5.36806
Foxc1	42.5855	0	0.803557	4.21816	0	0	0	0	0	0	0	0	2.41766	0	0	8.06516	2.22736	1.06896	26.7123	7.33866	1.80766	4.80616	0	0	0	0	0	0	0	0	0	0	0	0	0	0	0	0	0	0.209157	0	0	0	0	0	12.9865	1.06966	0	0
Foxc2	41.039	0	0.774057	4.16766	0	0	0	0	0	0	0	0	2.38306	0	0	9.22206	2.62396	1.74186	31.5205	7.18746	1.89456	6.01036	0	0	0	0	0	0	0	0	0	0	0	0	0	0	0	0	0	0.249657	0	0	0	0	0	12.0856	2.75276	0	0
Foxs1	41.039	0	0.774057	4.16766	0	0	0	0	0	0	0	0	2.38306	0	0	9.22206	2.62396	1.74186	31.5205	7.18746	1.89456	6.01036	0	0	0	0	0	0	0	0	0	0	0	0	0	0	0	0	0	0.249657	0	0	0	0	0	12.0856	2.75276	0	0
Scrt2	9.95126	0.988757	1.27436	4.12146	0	0	0	0	0	0	0	1.28506	0.328457	1.14936	0.374457	3.04156	0.555957	0	0	2.07756	1.59806	3.92876	0	0	0	0	0.769557	0	0	1.19126	4.30866	0	0	0	1.20666	0	0	0	5.01166	0	1.59026	0.313857	0.391257	1.21526	0	3.46546	0	0	0
Tcfl5	7.23906	4.61206	4.07096	4.03906	0	0	0	0	0	0	0	9.82266	0	11.8167	7.25716	1.57366	2.12456	0.402357	0.787457	0.993257	10.3892	12.1275	1.41076	0	1.38606	0	0.521257	0	0	0	0	0	1.49026	0	0.121257	0.379657	0	0	2.17956	0	12.5878	7.45806	2.13676	0.335157	0	5.72146	6.11336	1.88516	0.214357
Zfp691	0	0	2.60986	3.92366	0	0	0	0	0	0	0	0	0	0	0	0	0.0928575	0	0	0	0	0	0	0	0	0	0	0	0	0	0.0855575	0	0	0	0	0	0	0	0	0	0.245357	0	0	0	0	0	0	0	0
Arid2	1.45546	1.74536	4.75696	3.72526	0	0	0	0	0	0	1.90496	2.95666	0.867157	2.48186	1.72636	0.544557	3.43826	0	0	0	1.41896	0	0	0	0	0	0.434057	3.34516	0	0.0504575	0.0972575	0	0	0	0.390957	0.558357	0	0	0	1.17996	2.37466	0.274757	0	0.410257	0	49.5516	0.190957	1.70066	2.35026
Gli3	0	1.41746	4.30356	3.68066	0	0	0	0	0	0	0	7.12626	0	4.22726	4.88626	2.37346	1.70476	2.02586	0	0	0	0.639457	0	1.60786	0	0.345957	2.62076	0	0.832257	0	0.767357	3.09146	0	0	0	6.38076	0	0	1.28006	0.303957	6.56426	0.287557	0	0	1.28096	3.57366	8.77436	3.26396	10.3778
Bhlhe41	13.8213	6.93866	3.60806	3.65346	0	0	0	0	0	0	0	4.51486	0	7.69706	2.90516	1.36856	3.05056	0	0	2.52906	19.4887	8.70576	1.96896	0.816757	2.25036	0	0	0	0	0	0	0	4.57506	0	0	0	0	0	4.49586	0	10.0466	17.4058	7.58096	2.81716	0.730257	3.81656	1.45276	1.55186	4.09486
Id2	4.00546	5.16206	5.28516	3.40366	0	0	0	0	0	0	0	8.36986	0	9.42716	2.96466	0.598657	0.555257	0	0	2.61376	20.327	3.87456	0.796357	0	0.100257	0	0	0	0	0	0	0	1.26586	0	0	0	0	0.0475575	2.31906	0.727257	8.66206	17.1044	9.06246	3.03666	0	2.98046	1.23436	0.544557	4.19306
Id1	4.00546	5.16206	5.28516	3.40366	0	0	0	0	0	0	0	8.36986	0	9.42716	2.96466	0.598657	0.555257	0	0	2.61376	20.327	3.87456	0.796357	0	0.100257	0	0	0	0	0	0	0	1.26586	0	0	0	0	0.0475575	2.31906	0.727257	8.66206	17.1044	9.06246	3.03666	0	2.98046	1.23436	0.544557	4.19306
Npas2	9.43156	2.03096	3.38486	3.38406	0	0	0	0	0	0	0.195057	1.16936	0	1.62136	0	0	0.946457	0	0	4.32576	12.931	0	0	0	0	0	0.882457	0	0	0	0	0	0	0	0	0	0	0	2.28026	0	1.50286	6.14976	1.71296	1.01226	0.140357	0.682857	0	0	0.704457
Hes2	2.11226	1.02486	3.47206	3.34206	0	0	0	0	0	0	0.458157	0	0	1.11386	0.282557	0.147057	1.43156	0	0	0.724257	10.8038	0.180257	0	0	0	0	0	0	0	0	0	0	0	0	0	0	0	0	0.460857	0	0.321657	1.44856	0.156057	0.0542575	0	0	0	0	0.761657
Atf4	0	0	0	3.26326	0	0	0	0	0	0	0	0	0	0	0	0	0.404557	0	0	0.144657	0	0	0.262757	0	0	0	0	5.11236	0	0	0	0	0	0	0	0	0	0	0	0	0	0	0	0	0	0	0	1.04676	0
Atf3	0	0	1.45956	3.17086	0	0	0	0	0	0.346357	0	0	1.79606	0	0	0	3.29416	0	0	0	0	0	0	0	0	0.00265749	0.352757	9.34386	0	3.34376	0	1.29716	9.96296	0	0.899257	0	0	0	0	0	0	0	0	0	2.81806	0	0	8.64976	2.73486
Gata5	16.6131	0	6.96316	3.03926	1.46596	0	0	0	0	1.73756	8.20106	0	0	0	0	0	0	133.907	9.74286	0.394357	0	0	0	0	38.6878	0	0	131.682	0.376257	0	0	0	0	0	0	4.44956	0	0	0	0	0	0	0	0	0	0	24.002	0	0
Nfil3.2	0	0	1.02706	3.03926	0	0	0	0	0	0.706957	0	0	0	0	0	0	8.93656	0	0	0	0	0	1.35246	0	0	0	0	24.9976	0	0	0	0	4.01216	0	0	0	0	0	0	0	0	0.342057	0.925357	0	0	3.64966	0	7.15656	3.48716
Dbp	0	0	0.532357	2.71106	0	0	0	0	0	0.554957	0	0	0	1.55016	0	0	10.3803	0	0	0	0	0.0289575	1.00836	0	0	0	0	25.3916	2.41556	0	0	0.106957	0.430957	0	0	0	0	0	0	0	0	0	1.50046	0	0	3.17876	0	0.967457	2.15116
Hey2	8.01666	4.55216	3.19926	2.56766	0	0	0	0	0	0	0.399457	1.63986	0	3.45186	0.496857	0	2.37396	0	0	1.53216	22.5593	1.66406	0.00725749	0.133157	0	0	0	0	0	0	0	0	0.243257	0	0	0	0	0	5.38056	0	2.40556	8.30956	1.93576	2.39816	0.780557	0.527957	0	0.309357	6.16226
Heyl	8.01666	4.55216	3.19926	2.56766	0	0	0	0	0	0	0.399457	1.63986	0	3.45186	0.496857	0	2.37396	0	0	1.53216	22.5593	1.66406	0.00725749	0.133157	0	0	0	0	0	0	0	0	0.243257	0	0	0	0	0	5.38056	0	2.40556	8.30956	1.93576	2.39816	0.780557	0.527957	0	0.309357	6.16226
Hey1	8.01666	4.55216	3.19926	2.56766	0	0	0	0	0	0	0.399457	1.63986	0	3.45186	0.496857	0	2.37396	0	0	1.53216	22.5593	1.66406	0.00725749	0.133157	0	0	0	0	0	0	0	0	0.243257	0	0	0	0	0	5.38056	0	2.40556	8.30956	1.93576	2.39816	0.780557	0.527957	0	0.309357	6.16226
Srebf1	0	0.851757	0.0474575	2.52886	0	0	0	0	0	0	0.129857	0	0	1.95076	0.365457	0	0.628357	0	0	2.95646	0	0.569257	0	0	0	0	0.778257	7.14956	0	0	0	0	3.28376	0	1.56436	0	0	0	0	0	0	3.50076	0.640957	0	1.36306	0.110757	0	1.90546	0
Xbp1	0	0	0.512157	2.49636	0	0	0	0	0	0	0	0	0	0	0	0	6.36866	0	0	0	0	0	0	0	0	0	1.21736	0.823957	0	0.0273575	0	0.775057	6.15766	0	1.77406	0	0	0	1.55806	0	0	0	0	0	2.46506	0	0.610957	8.37966	0.879857
Esr2	0	10.0525	0.0889575	2.03206	0	0	0	0	0	0	13.5748	10.0442	0	9.37406	3.86766	4.61836	1.79986	75.6063	0	6.36866	0	4.13976	0	0.230557	0	0	0	56.2843	1.30746	0	5.11696	0	0	0	0	0	0	0	0	1.25426	1.70796	2.21976	1.40956	1.39916	0	0.460957	0	0.999157	1.19946
Zic4	7.81256	16.9577	0.180957	2.00706	0.526357	0	0	0	0	0	0	24.5267	0	12.2277	5.80536	6.38816	0.872057	0.484957	4.92246	1.60166	2.04836	8.11396	0	1.55186	6.52326	0.473657	8.60476	0	3.43236	2.85616	0.406957	1.88786	0	0	0.400657	9.52146	0	0	7.37106	2.10666	23.3903	16.6433	6.71706	11.663	1.93676	16.0142	10.69	1.16226	6.07376
Foxe3	10.0258	0	5.32856	1.93306	1.10126	0	0	0	0	0	0	0	0.804457	0	0.344857	9.79036	4.94786	1.32646	22.8567	28.6002	0	23.9936	0	0.0955575	0	0.667757	0	0.305157	0	0	0	0	0	0	1.10376	1.59706	0	0	0	1.12776	0	0	0	0	0	12.5117	6.83506	0	0
Foxd2	10.0258	0	5.32856	1.93306	1.10126	0	0	0	0	0	0	0	0.804457	0	0.344857	9.79036	4.94786	1.32646	22.8567	28.6002	0	23.9936	0	0.0955575	0	0.667757	0	0.305157	0	0	0	0	0	0	1.10376	1.59706	0	0	0	1.12776	0	0	0	0	0	12.5117	6.83506	0	0
Mnt	5.89846	0.637557	3.17516	1.91156	0	0	0	0	0	0	0	0	0	0.541657	0	0	0	0	0	0.847157	10.0083	0	0	0	0	0	0	0	0	0	0	0	0	0	0	0	0	0	2.36446	0	0.791957	3.20956	0	0	0	0.0374575	0	0	0
Gm5294.5	37.5104	0	0.0520575	1.76106	0	0	0	0	0	0	0	0	0	0	0	0	2.36666	0	0	3.40006	0	0.230257	0	0	0	0	0	0	0	0	0	0	0	0	0	0	0	0	0	0	0	0	0	0	0	15.3605	0	0	0
Foxl1.6	37.5104	0	0.0520575	1.76106	0	0	0	0	0	0	0	0	0	0	0	0	2.36666	0	0	3.40006	0	0.230257	0	0	0	0	0	0	0	0	0	0	0	0	0	0	0	0	0	0	0	0	0	0	0	15.3605	0	0	0
Hes1	17.8235	4.93326	4.09236	1.63516	0	0	0	0	0	0	0	4.25376	0	5.21376	3.71146	0	1.90656	0.624757	0.0406575	4.13986	25.1176	1.42586	0	0	1.56366	0	0	0	0	0	0	0	0.585957	0	0	0	0	0	4.04376	0	5.33916	9.04556	7.43736	1.78076	0	5.21536	2.04966	0	3.63196
Clock	8.10986	2.12236	3.31026	1.62366	0	0	0	0	0	0	0.164457	1.06386	0.0418575	2.62386	0.818257	0	0	0	0	4.75096	12.0136	0.179957	0	0	0	0	1.95886	0	0	0	0	0	0.140857	0	0.547857	0	0	0	1.78476	0	1.37616	4.69906	2.58786	1.14966	0.310157	1.70436	0	0.0981575	3.76866
Gm5294.7	32.2711	0	0.228557	1.58716	0	0	0	0	0	0	0	0	0	0	0	0.399557	2.86746	2.67006	1.34906	15.5071	0	0	0	0	0	0	0	4.41386	0	0	0	0	0	0	0	0	0	0	0	0	0	0	0.474457	0	0	16.5715	0	0	0
Foxl1.10	32.2711	0	0.228557	1.58716	0	0	0	0	0	0	0	0	0	0	0	0.399557	2.86746	2.67006	1.34906	15.5071	0	0	0	0	0	0	0	4.41386	0	0	0	0	0	0	0	0	0	0	0	0	0	0	0.474457	0	0	16.5715	0	0	0
Zic5	0	6.83926	0.378457	1.55236	0	0	0	0	0	0	0	12.1919	0	7.40016	0.844357	0	0.271757	0.144457	4.55516	0	0	1.93006	0	0	8.18486	0.351657	3.31666	0	6.69616	0	0	2.08926	0	0	1.26836	7.26116	0	0	0.994757	1.05276	9.04266	11.9343	5.98676	0	2.45646	7.91046	16.6479	0	8.42846
Foxf2	13.8857	0	4.01726	1.53656	0	0	0	0	0	0	0	0	0.0805575	0	0.397557	9.07346	2.25196	3.18456	31.8302	13.0224	1.73936	12.1927	0	0	0	0	0	0	3.16746	0	0	0	0	0	0	1.09896	0	0	0	1.10916	0	0	0	0	0	5.68666	9.76466	0	0
Foxf1a	13.8857	0	4.01726	1.53656	0	0	0	0	0	0	0	0	0.0805575	0	0.397557	9.07346	2.25196	3.18456	31.8302	13.0224	1.73936	12.1927	0	0	0	0	0	0	3.16746	0	0	0	0	0	0	1.09896	0	0	0	1.10916	0	0	0	0	0	5.68666	9.76466	0	0
Gata4	21.1167	0	10.996	1.46696	0.895857	0	0	0	0	2.10116	7.73716	0	0	0	0	0	0	121.6	5.06716	0	0	0.00755749	0	0	33.8408	0	0	114.13	1.25416	0	0	0	0	0	0	2.72606	0	0	0	0	0	0	0	0	0	0	19.0117	0	0
Smad1	37.1039	10.7712	2.48946	1.40406	0.438757	0	0	0	0	0	0	22.8502	0	12.9591	19.5803	5.30236	0.625357	27.363	19.3679	9.06526	25.4253	19.0315	0	0	25.2301	0.493857	2.89976	0	3.68946	0	0.0948575	0	0	0	0	8.43346	0	0	8.74066	0	30.4521	16.3695	18.2644	6.94026	0	37.9646	32.9555	0	9.59606
Smad5	37.1039	10.7712	2.48946	1.40406	0.438757	0	0	0	0	0	0	22.8502	0	12.9591	19.5803	5.30236	0.625357	27.363	19.3679	9.06526	25.4253	19.0315	0	0	25.2301	0.493857	2.89976	0	3.68946	0	0.0948575	0	0	0	0	8.43346	0	0	8.74066	0	30.4521	16.3695	18.2644	6.94026	0	37.9646	32.9555	0	9.59606
Pbx3	28.9196	3.06436	0.144857	1.32296	0	0	0	0	0	0	0	10.9278	0	13.221	4.65796	1.93516	0.408757	19.8112	0.571757	5.58506	6.10646	4.31436	0	1.00726	0	0	0.0653575	0.0264575	0	0.192957	0.0554575	0	0.881257	0	0.384257	2.69656	0	0.326357	2.56386	0	21.1016	1.98696	5.17186	0.556857	0.932757	13.2633	0.109857	0	0.830557
Pparg	0	3.72496	0.161057	1.31216	0	0	0	0	0	0	0	0.360357	0	0.588957	0	0	0.845857	18.7744	0	0.700057	0	0.271057	0	0	0	0.473857	2.02326	35.8118	0	0	0.484857	0	0.563657	0	0	0	0	0	0	0	0	0	0	0	0	0	0	2.38836	0
Hic1	2.24356	0.781857	1.46766	1.25556	0	0	0	0	0	0	3.30476	0	0	0	2.47706	1.94366	2.01446	0	0	6.76536	19.1799	0	0	0	0	0	0	0	0	0	1.84046	0	0	0	0	0	0	0	0	0	1.77516	0	0.179157	4.38816	0	1.38186	2.55456	0	0
Sohlh2	4.91806	0.858757	1.13856	1.18396	0	0	0	0	0	0	0	0.277257	0	0	0	0	1.94796	0	0	0.655957	3.58616	0.221057	0	0	0	0	0	0	0	0	0	0	0	0	0	0	0	0	0	0.976857	0.442657	1.07666	0	0.104057	0	1.29196	0.944757	0	0.692157
Trp63	1.87726	16.0216	1.91246	1.14926	0	0	0	0	0	0	4.23526	43.5348	0	22.7178	34.0019	20.1768	2.96556	0	0	0.225057	7.74986	35.0906	0	0	0	0	0	0	0	0	4.08396	0	0	0	0	0	0	0.814757	0	3.10616	21.9207	0	0	0	0	30.8766	0.108457	0	5.83416
Hes5	8.51666	2.52266	2.33946	1.08586	0	0	0	0	0	0	0	0.460457	0.0757575	2.19016	2.96036	0	0.650757	0	0	1.83136	13.4001	0.0162575	0	0	0	0	0.0840575	0	0	0	0	0	0	0	0	0	0	0	3.87076	0	1.09706	4.84836	0.742057	1.10946	0.0350575	0.756057	0	0.0233575	3.72756
Mypop	0.871757	0.403057	0	0.814857	0	0	0	0	0	0	0	0	0	0.0692575	0	0	0	0.963857	0.450457	4.33096	1.11636	0.375857	0.328257	0.251457	0.987157	1.03476	0	0	0.899057	0	0.593357	0	0.383757	0	0	1.18876	0	0	0	0	0	0	0.804957	0	0	2.83346	0	1.20116	0.221757
Rora	0.489157	0	0	0.756857	0	0	0	0	0	0	0	0	0	0	0	0	0	0	0	10.2949	0	0	1.64466	0	0	0	0	38.1192	0.251557	0	0	0	2.49006	0	0	0	0	0	0	0	0	0	0	0	0	0	0	1.34776	0
Nr2e1	0.451857	0	0	0.717757	0	0	0	0	0	0	0	0	0	0	0	0	0	0	0	1.84656	0	0	2.69226	0	0	0	0	0.665957	0	0	0	0	0.245157	0	0	0	0	0	0	0	0	0	0.0561575	0	0	0	0	0	0
Zfp202	0	3.05106	0.227957	0.647457	0	0	0	0	0	0	0	2.55026	0	2.83816	0	0	0	1.78846	6.37666	0	0	0.364957	1.68836	1.11216	4.34156	0	5.41196	0	7.32796	0.552557	0.732657	7.30066	0	0	2.28936	11.4748	0	0	1.14446	1.40906	4.90186	4.52906	1.39196	0	0	3.59796	10.2172	0.216457	10.3521
Zfp524	0.536757	0	0.940657	0.619057	0	0	0	0	0	0	0	0.326057	0	0.289657	0	0	0	0	0	3.17406	0	0	0	0.236057	0	0.673457	0.239457	0	0.671457	0	0	0	0	0	0.992857	0	0	0.104057	0	0	0	6.31636	8.93686	4.24496	0	0.139557	0.295357	0.0918575	0
Atoh8	86.4008	0.749357	0.520957	0.579557	0	0	0	0	0	0	0	2.43506	0.145357	0.498057	1.91846	16.0165	3.06676	0	0	0.553957	7.46446	0.831857	0	2.91366	0	0	0	0	0	0	5.08246	0	0	0	0	0	0	0	31.6242	0	2.38846	0	0	0	8.73316	3.47976	0	0	0
Ctcfl	29.2104	14.5763	0.903057	0.472457	0.716657	0	0	0	0	0	0	13.1991	0	20.5256	2.94546	1.11206	1.34106	10.1952	2.90696	1.64916	0	3.68126	0	0	6.65926	0.507357	0	0	0	0	0	0	0	0	0	2.43436	0	0	5.86836	0	20.2134	4.62816	6.86016	27.1644	0	32.422	7.21126	0	4.62596
Hoxb3	0	14.974	0	0.392357	0	0	0	0	0	0	0	7.13366	0	11.9854	0	0	0	0	7.38126	0	0	3.41806	0	0	0	0	0	23.487	0	0	0	0	0	0	0	0	0	0	0	1.35956	4.08506	8.62666	15.9821	9.45656	0	0	0	0	0
Pax8	0	64.187	0	0.368857	0	0	0	0	0	0	2.16006	72.884	0.447857	32.3003	12.3463	7.86446	1.77956	0	0	0.338557	13.8237	73.4661	0	0	0	0	0.567457	0	0.262457	0.509257	0.0803575	0	0	0	0	0	0	0	1.80456	26.7109	85.3104	76.4071	64.7467	64.7068	4.80986	2.17576	0.198957	0	1.30186
Pax1	0	64.187	0	0.368857	0	0	0	0	0	0	2.16006	72.884	0.447857	32.3003	12.3463	7.86446	1.77956	0	0	0.338557	13.8237	73.4661	0	0	0	0	0.567457	0	0.262457	0.509257	0.0803575	0	0	0	0	0	0	0	1.80456	26.7109	85.3104	76.4071	64.7467	64.7068	4.80986	2.17576	0.198957	0	1.30186
Mlxip	5.34546	2.02756	1.18176	0.353357	0	0	0	0	0	0	0	1.26776	0	1.27066	0	0	1.00596	0	0	2.40176	15.5461	0.731557	0	0.332357	0	0	0	0	0	0	0	0	0	0	0	0	0	0	0.857857	0	2.79806	5.42826	2.17276	1.27016	1.30876	0	0	0	0.292957
Gm5294.14	0	0	0	0.342457	0	0	0	0	0	0	0	0	0	0	0	0	0	0	0	0	0	0	0	0	0	0	0	0.142857	0	0	0	0	0	0	0	0	0	0	0	0	0	0	0	0	0	0	0	0	0
Foxl1.17	0	0	0	0.342457	0	0	0	0	0	0	0	0	0	0	0	0	0	0	0	0	0	0	0	0	0	0	0	0.142857	0	0	0	0	0	0	0	0	0	0	0	0	0	0	0	0	0	0	0	0	0
Insm1	0.269357	9.51566	0.602057	0.258657	0	0	0	0	0	0	0	10.5879	0	9.61196	0.905357	0	0.117857	0	9.24166	2.04416	0	1.73636	0	0.128057	7.22176	0	3.60596	0	6.68086	0.322657	0.763857	6.26566	0.174457	0	0	6.72806	0	0	1.04046	1.93066	9.85266	8.92836	6.80856	0.751357	0.610757	5.35866	14.4604	2.01256	26.3078
Zfp128	1.18426	0	0	0.227457	0	0	0	0	0	0	0	0	0	0	0	0	0	0	0	0	0	0	0	0	0	0	0	0	0	0	0.330957	0	0	0	0	0	0	0	0	0	0	0	0.302357	0	0	0.533557	0	0	0
Foxd4	13.678	0	2.56906	0.216957	0	0	0	0	0	0	0	0	1.50186	0	0	10.6983	3.03656	5.71536	52.5494	18.3204	0.458657	25.6832	0	0	0	0	0	0	3.27526	0	0	0	0	0	0	1.15876	0	0	0	0.393357	0	0	0	0	0	7.75416	12.9413	0	0
Tead3	0	36.3027	11.9796	0	0	0	0	0	0	0	5.70706	15.0296	0	8.20436	0	0	0	0	8.27976	0	0	2.39736	0	0	0	0	0	6.38636	10.2866	0	0	0	0	0	0	0	0	0	0	95.8047	0	2.24506	5.08506	9.84096	0	0	0	0	0
Hes7	12.7189	3.16746	1.42116	0	0	0	0	0	0	0	0.391057	4.09866	0	2.67966	2.44386	0	0	2.13536	0.0170575	2.60166	17.8822	1.86666	0.102857	0	0.954757	0	0.0212575	0	0	0	0	0	0.118257	0	0	0.984457	0	0	2.75246	0	5.98126	6.87516	9.26216	2.25086	0	4.49436	3.68806	0	1.04206
Pax5	2.82016	76.0663	1.41126	0	0	0	0	0	0	0	2.40166	107.226	0	42.3694	7.79946	6.91506	0.172857	0	1.49466	0.978157	11.5841	114.48	0	1.67386	0.300957	0	0	0	0	0.431457	0.974657	0.787457	0	0	0	0	0	0	1.76246	41.892	117.339	104.607	91.009	84.1237	11.1055	1.65746	0.275957	0	2.57916
Hif3a	0	0	1.33536	0	0	0	0	0	0	0	0	0	0	0	0	0	0.477357	0	0	0	0	0	0	0	0	0	3.90786	0	0	0	0	0	0	0	0.526757	0	0	0	0.693357	0	0	0	0	0	2.73746	0.183957	0.0288575	0	0
Foxj3	5.92636	0	0.969357	0	0	0	0	0	0	0	0	0	0	0	0	8.90086	0.175257	7.67796	65.5689	9.33596	0.254657	32.4877	0	0	0	0	0	0.970057	4.67316	0	0	0.302657	0	0	0	0.573057	0	0	0	1.39716	0	0	0	0	0	5.09516	13.4357	0	0
Foxn2	5.92636	0	0.969357	0	0	0	0	0	0	0	0	0	0	0	0	8.90086	0.175257	7.67796	65.5689	9.33596	0.254657	32.4877	0	0	0	0	0	0.970057	4.67316	0	0	0.302657	0	0	0	0.573057	0	0	0	1.39716	0	0	0	0	0	5.09516	13.4357	0	0
Foxl2	5.92636	0	0.969357	0	0	0	0	0	0	0	0	0	0	0	0	8.90086	0.175257	7.67796	65.5689	9.33596	0.254657	32.4877	0	0	0	0	0	0.970057	4.67316	0	0	0.302657	0	0	0	0.573057	0	0	0	1.39716	0	0	0	0	0	5.09516	13.4357	0	0
ENSMUSG00000090020	5.92636	0	0.969357	0	0	0	0	0	0	0	0	0	0	0	0	8.90086	0.175257	7.67796	65.5689	9.33596	0.254657	32.4877	0	0	0	0	0	0.970057	4.67316	0	0	0.302657	0	0	0	0.573057	0	0	0	1.39716	0	0	0	0	0	5.09516	13.4357	0	0
Foxn3	4.18946	0	0.687657	0	0	0	0	0	0	0	0	0	0	0	0	5.83416	0	7.06616	49.5417	5.83296	0.0669575	19.4529	0	0	0	0	0	0.982957	2.51346	0	0	0	0	0	0	0	0	0	0	1.03806	0	0	0	0	0	3.78716	8.88096	0	0
E2f2	4.80096	1.01196	0.226957	0	0	0	0	0	0	0	0	0.553457	0	2.44836	0	0.174257	0	3.80516	0.473257	0.445357	2.44736	0	0	0	2.84006	0	0.490857	0	0.820457	0	0	0	0	0	0	0.328357	0	0.0708575	0.0247575	0	0.842057	0.247357	1.45076	0.988957	0	0.748457	1.24076	0	0
Foxa2	14.9633	0	0.203757	0	0	0	0	0	0	0	0	0	1.25716	0	0	0.188157	0.751957	0	8.35916	16.3648	0	13.6864	0	0	0	0	0	0	0	0	0	0	0	0	0	0	0	0	0	0	0	0	0	0	0	4.93146	0.333857	0	0
Zfp784	3.37426	0	0.0985575	0	0	0	0	0	0	0	0	1.19596	0	1.27286	0	0	0.503357	0	0	0	0	0	0	0	0	0	0	0	0	0	0	0	0	0	0	0	0	0	0.228057	0	0	0	0	0	0	0	0	0	0
Foxo4	1.59096	0	0.0638575	0	0	0	0	0	0	0	0	0	0.582557	0	0	4.26196	0.662557	7.39586	57.6507	7.13986	0	18.9555	0	0	0	0	0	3.22036	6.01746	0	0	0	0	0	0	4.77316	0	0	0	0.799157	0	0	0	0	0	1.17906	16.887	0	0
Smad4	6.78456	1.38876	0.0205575	0	0	0	0	0	0	0	1.36476	2.91656	0	2.12856	2.03396	1.30706	0	2.60076	3.03916	2.33836	10.8894	1.59816	0	0	3.81926	0	0.396157	0	0	0	1.86866	0	0	0	0	2.91516	0	0	3.89426	0	2.65476	5.09946	5.25426	2.29526	0	5.59726	5.37116	0.0256575	2.78216
Foxl1.11	0	0	0.0180575	0	0.690057	0	0	0	0	0	0.799657	0	0	0	0	0	0	0	0	0	0.380457	0	0	0	0.529357	0	0	0	0	0	0	1.12936	0	0	0	0	0	0	0	0	0	0	0	0	0	0	1.24166	0	0
Arid3b	0	0.982457	0	0	0	0	0	0	0	0	0.529457	0	0	0.0468575	0	0	0	0	0	0	0	0	0	0	0	0	0	0	0	0	0	0	0	0	0	0	0	0	0	0	0	0.827457	3.21866	0	0	0	0	0	0
Arid3a	0	0	0	0	0	0	0	0	0	0	0	0	0	0	0	0	0	0	0	0	0	0	0	0	0	0	0	0	0	0	0	0	0	0	0	0	0	0	0	0	0	0	0	0	0	0	0	0	0
Arid5b	0	0	0	0	0	0	0	0	0	0	0	0	0	0	0	0	0	0	0	0	0	0	0	0	0	0	0	1.72896	0	0	0	0	0	0	0	0	0	0	0	0	0	0	0	0	0	0	0	0	0
Arid5a	2.47706	0	0	0	0	0	0	0	0	0	0	0	0	0	0	0	0	0.623757	0	0	0	0	0	0	0	0	0	6.33036	0	0	0	0	0	0	0	0	0	0	0	0	0	0	0	0	0	0	0	0	0
Arid3c	0	0	0	0	0	0	0	0	0	0	0	0	0	0	0	0	0	0	0	0	0	0	0	0	0	0	0	0	0	0	0	0	0	0	0	0	0	0	0	0	0	0	0	0	0	0	0	0	0
Setbp1	0	0	0	0	0	0	0	0	0	0.614357	0	0	0	0	0	0	0	0	0	0	0	0	0.510757	0	0	0	0.0733575	0.710957	0	0	0	0	0.909757	0	0	0	0	0	0	0	0	0	0	0	0	0	0	0	0
Ahctf1	0	0	0	0	0	0	0	0	0	0	0	0	0	0	0	0	0	0	0	0	0	0	0	0	0	0	0	0	0	0	0	0	0	0	0	0	0	0	0	0	0	0	0	0	0	0	0	0	0
Hmga2	0	3.25986	0	0	0	0	0	0	0	0	0	1.52936	0	3.39946	0	0	0	0	0	0	0	0	0	0	0	0	0	6.43596	0.281057	0	0	0	0	0	0	0	0	0	0	0	0	0	0	0	0	0	0	0	0
Phf21a	0	0	0	0	0	0	0	0	0	0	0	0	0	0	0	0	0	0	0	0	0	0	0	0	0	0	0	0	0	0	0	0	0	0	0	0	0	0	0	0	0	0	0	0	0	0	0	0	0
Zfp957	0	0	0	0	0	0	0	0	0	0	0	0	0	0	0	0	0	0	0	0	0	0	0.0759575	0	0	0	0	0	0	0	0	0	0	0	0	0	0	0	0	0	0	0	0	0	0	0	0	0	0
Twist2	0	0	0	0	0	0	0	0	0	0	0	0	0	0	0	0	0	0	0	0	0	0	0	0	0	0	0	0	0	0	0	0	0	0	0	0	0	0	0	0	0	0	0	0	0	0	0	0	0
Arnt2	0	1.05016	0	0	0	0	0	0	0	0	0.164957	0	0	0	0	0	0	0	0	0	0	0	0.927557	0	0	0	0	6.56056	0	0	0	0	13.1017	0	0	0	0	0	0	0	0	0	0	0	0	0	0	2.15716	0
Myc	0	0	0	0	0	0	0	0	0	0	0	0	0	0	0	0	0	0	0	0	0	0	0	0	0	0	0	0	0	0	0	0	0	0	0	0	0	0	0	0	0	0	0	0	0	0	0	0	0
Bhlhe22	0	0	0	0	0	0	0	0	0	0	0	0	0	0	0	0	0	0	0	0	0	0	0	0	0	0	0	0	0	0	0	0	0	0	0	0	0	0	0	0	0	0	0	0	0	0	0	0	0
Scx	0	0	0	0	0	0	0	0	0	14.5616	0	0	0	0	0	0	0	0	0	0	0	0	0	0	0	0	0	0	0	1.02416	0	0	0	0	0	0	0	0	0.441757	0	0	0	0	0	0.0958575	0	0	0	7.74666
Myf6	30.9184	0	0	0	0	0	0	0	0	5.24216	0	0	0	0	0.0710575	12.784	0	0	0	0	4.40756	0	0	0	0	0	0	0	0	3.10006	19.7928	0	0	0	0	0	0	0	10.5743	0	0	0	0	0	2.25656	0.164057	0	0	7.73436
Neurod2	1.10546	0	0	0	0	0	0	0	0	0	0	0	0	0	0	0	0	0	0	0	0	0	0	0	0	0	0	0	0	0	0	0	0	0	0	0	0	0	0	0	0	0	0	0	0	0	0	0	0
Olig2	0	0	0	0	0	0	0	0	0	0	0	0	0	0	0	0	0	0	0	0	0	0	0	0	0	0	0	0	0	0	0	0	0	0	0	0	0	0	0	0	0	0	0	0	0	0	0	0	0
Olig3	0	0	0	0	0	0	0	0	0	0	0	0	0	0	0	0	0	0	0	0	0	0	0	0	0	0	0	0.440457	0	0	0	0	0	0	0	0	0	0	0	0	0	0	0	0	0	0	0	0	0
Npas4	0	0	0	0	0	0	0	0	0	0	0	0	0	0	0	0	0	0	0	0	0	0	3.12776	0	0.349057	0	0	2.83506	0	1.21446	0	0	0.832357	0	0	0	0	0	0.633857	0	0	0	0	0	0	0	0	3.31006	0.318057
Olig1	0	0	0	0	0	0	0	0	0	0	0	0	0	0	0	0	0	0	0	0	0	0	0	0	0	0	0	0	0	0	0	0	0	0	0	0	0	0	0	0	0	0	0	0	0	0	0	0	0
Neurog1	0	0	0	0	0	0	0	0	0	0	0	0	0	0	0	0	0	0	0	0	0	0	0	0	0	0	0	0	0	0	0	0	0	0	0	0	0	0	0	0	0	0	0	0	0	0	0	0	0
Bhlha15	0	0	0	0	0	0	0	0	0	0	0	0	0	0	0	0	0	0	0	0	0	0	0	0	0	0	0	0	0	0	0	0	0	0	0	0	0	0	0	0	0	0	0	0	0	0	0	0	0
Tcf15	0	0	0	0	0	0	0	0	0	14.5616	0	0	0	0	0	0	0	0	0	0	0	0	0	0	0	0	0	0	0	1.02416	0	0	0	0	0	0	0	0	0.441757	0	0	0	0	0	0.0958575	0	0	0	7.74666
Atoh1	0.926057	0	0	0	0	0	0	0	0	0.875457	0	0	0	0	0	0	0	0	0	0	0	0	0	0	0	0	0	0	0	0	0	0	0	0	0	0	0	0	0	0	0	0	0	0	0	0	0	0	0
Nfe2l1	0	0	0	0	0	0	0	0	0	0	0	0	0	0	0	0	0	0	0	0	0	0	0	0	0	0	0	87.6957	0	0	0	0	3.69116	0	0	0	0	0	0	0	0	0	0	0	0	0	0	0	0
Crebzf	0	0	0	0	0	0	0	0	0	0	0	0	0.0541575	0	0	0	0	0	0	0	0	0	0	0	0	0	0	0.0612575	0	0	0	0	0	0	0	0	0	0	0	0	0	0	0	0	0	0	0	0	0
Nfil3.1	0	0	0	0	0	0	0	0	0	0	0	0	0	0	0	0	0	0.799357	0	0	0	0	0	0	0	0	0	1.30486	0	0	0	0	0	0	0.596257	0	0	0	0	0	0	0	0	0	0	0	0	0	0
Zscan4	0	0	0	0	0	0	0	0	0	0	0	0	0	0	0	0	0	0	0	0	0	0	0	0	0	0	0	0	0	0	0	0	0	0	0	0	0	0	0	0	0	0	0	0	0	0	0	0	0
Ctcf	4.51286	0.473057	0	0	0	0	0	0	0	0	0	0	0	2.24656	0	0	0	0	0	0	0	0	0	0.00925749	0	1.52276	0	0	0	0	0	0	0	0	0	0	0	0	0.254757	0	0	0	0	12.8566	0.436357	3.09696	0	0	0
Glis2	0	0.648257	0	0	0	0	0	0	0	0	0	0.381857	0	2.17406	0	0	0.542557	0	0	0	0	0	0	0	0.459457	0.766357	0.497257	0	1.71626	0	0.0109575	0	0	0	0.134257	1.49456	0	0	0.929057	0	1.24176	0	0	0	0.777757	0.851157	2.59706	0	3.36416
Zbtb4	0.758557	0	0	0	0	0	0	0	0	0	0	0	0	0.803757	0	0.703657	0	0.959757	0	0	0.305457	0	0	0	0.562957	0.469157	0.283557	0	0	0	0	0	0	0	0	0	0	0	1.37326	0	0	0	0	0	0.373557	0.552057	2.04716	0.0317575	0
Yy1	0	0	0	0	0	0	0	0	0	0	0	0	0	0	0	0	0	0	0	0	0	0	0	0	0	0	0	0	0	0	0	0	0	0	0	0	0	0	0	0	0	0	0	0	0	0	0	0	0
Zkscan3	0	0	0	0	0	0	0	0	0	0	0	0.0830575	0	0	0	0	0	3.74786	0	0	0	0	0	0	0	0.524157	0	0	0	0	0.0302575	0	0	0	0	0	0	0	0	0	0	0	0	0	0	0	0	0	0
Fezf2	0	0	0	0	0	0	0	0	0	0	0	0	0	0	0	0	0	0	0	0	0	0	0	0	0	0	0	0	0	0	0	0	0	0	0	0	0	0	0	0	0	0	0	0	0	0	0	0	0
Zfp187	0	0	0	0	0	0	0	0	0	0	0.808557	0	0	0	0	0	0	0	0	0	0	0	0.208957	0	0	0	0	1.26006	0	0	0	0	0.440357	0	0	0	0	0	0	0	0	0	0	0	0	0	0	0	0
Ovol1	0	0	0	0	0	0	0	0	0	0	0	0	0	0	0	0	0	0	0	0	0	0	0	0	0	0	0.0746575	1.55906	0	0	0	0	0	0	0	0	0	0	0	0	0	0	0	0	0	0.341657	0	0	0
Gfi1b	0	0	0	0	0	0	0	0	0	0	0	0	0	0	0.191457	0.0854575	0	0.415057	0	0	0	0	1.25006	0	0	0	0.903157	63.8359	0	0	0	0	1.01376	0	0.126457	0	0	0.0982575	0	0	0	0	0	0	0.129757	0	0	0	0
Mtf1	7.16336	0.198957	0	0	0	0	0	0	0	0	0	0	0	0	0	0	2.84386	0	0	0	1.86926	0	0	0	0	0	0	0	0	0	0	0	0	0	0	0	0	0	0	0	0.966257	0.588657	0	0	0	0	0	0	0
Fezf1	0	0	0	0	0	0	0	0	0	0	0	0	0	0	0	0	0	0	0	0	0	0	0	0	0	0	0	0	0	0	0	0	0	0	0	0	0	0	0	0	0	0	0	0	0	0	0	0	0
Zkscan1	0	0	0	0	0	0	0	0	0	0	0	0	0.176057	0	0	0	0	0	0	0	0	0	0	0	0	0	0	0	0	0	0	0	0	0	0	0	0	0	0	0	0	0	0	0	0	0	0	0	0
Mzf1	0	0	0	0	0	0	0	0	0	0	0	0	0	0	0	0	0	0	0	0	0	0	0	0	0	0	0	0	0	0	0	0	0	0	0	0	0	0	0	0	0	0	0	0	0	0	0	0	0
Zbtb1	2.15456	3.03926	0	0	0	0	0	0	0	0	0	7.12406	0	6.24636	0	0	0	1.08716	1.04896	3.20196	1.94316	1.95646	0	0	2.26776	0	0	0	0	0	0	0	0	0	0	0	0	0	0	0	3.54306	0	0	0.731257	0	5.95666	3.58136	0.0927575	0
Klf9	0	0	0	0	0	0	0	0	0	0	1.47766	0	0	0	0	0	0	1.30966	0	1.24096	0	0	0	0	0	0	0	0.315857	0	0	0	0	0	0	0	0	0	0	0	0	0	0	0	0	0	0	0	0	0
Glis1	0	2.43876	0	0	0	0	0	0	0	0	0	0.212757	0	1.10996	0.380457	0	0	0	0	0	0	0.998557	0	0.0545575	0	0.889657	1.47966	0	0.0803575	0	0	0	0	0	0.295157	0.315957	0	0	0.494957	0.105457	0.847257	1.11166	0	0	0	2.45586	0.958657	0	1.57676
Prdm4	0	0.0686575	0	0	0	0	0	0	0	0	0	0.335957	0.706257	0.676757	0	0	1.10636	27.3257	0	0	0	0	0	0	0	0	0	7.26836	0	0	0	3.71696	0	0	0	4.74276	0	0	0	0	0	0	0	0	0	0	0	0	0
Zfp3	2.44066	0	0	0	0	0	0	0	0	0	0	0	0	0.184357	0	0	0	0	0	0	0	0	0	0	0	0	0	0	0	0	0	0	0	0	0	0	0	0	0.801657	0	0	0	0	0	0	0	0	0	0
Zfp354c	0	0	0	0	0	0	0	0	0	0	0	0	0	0	0	0	0	0	0	0	0	0	0	0	0	0	0	0	0	0	0	0	0	0	0	0	0	0	0	0	0	0	0	0	0	0	0	0	0
Zfp161	24.6431	4.85286	0	0	0	0	0	0	0	0	0	8.91776	0	7.96806	6.31606	0.473457	0	10.7386	1.71396	0.587757	7.62626	7.95396	0	0	3.61386	0	0	0	0.999957	0	0	0	0	0	0	0.714657	0	0	7.50586	0	10.5018	2.52256	3.00856	0.00325749	0.0796575	15.3024	7.19866	0	0
Zbtb12	0.0514575	0	0	0	0	0	0	0	0	0	0	0	0	0	0	0	0	0	0	0	0	0	0.812757	0	0	0	0	0	0	0	0	0	0	0	0	0	0	0	0	0	0	0	0	0	0	0	0	0	0
Zscan4c	0	0	0	0	0	0	0	0	0	0	0	0	0	0	0	0	0	0	0	0	0	0	0	0	0	0	0	0	0	0	0	0	0	0	0	0	0	0	0	0	0	0	0	0	0	0	0	0	0
Zkscan4	0	0	0	0	0	0	0	0	0	0	0	0.0830575	0	0	0	0	0	3.74786	0	0	0	0	0	0	0	0.524157	0	0	0	0	0.0302575	0	0	0	0	0	0	0	0	0	0	0	0	0	0	0	0	0	0
Zfp105	0	0	0	0	0	0	0	0	0	0	0	0	0	0	0	0	0	0	0	0	0	0	0	0	0	0	0	0	0	0	0	0	0	0	0	0	0	0	0	0	0	0	0	0	0	0	0	0	0
Zfp637	0	0	0	0	0	0	0	0	0	0	0	0	0	0	0	0	0	0	0	0	0	0	0	0	0	0	0	0	0	0	0	0	0	0	0	0	0	0	0	0	0	0	0	0	0	0	0	0	0
Zscan20	0	0	0	0	0	0	0	0	0	0	0	0	0	0	0	0	0	0.840257	0	0	0	0	0	0	0	0	0	0	0	0	0	0	0	0	0	0	0	0	0	0	0	0	0	0	0	0	0	0	0
Zscan4ps2	0	0	0	0	0	0	0	0	0	0	0	0	0	0	0	0	0	0	0	0	0	0	0	0	0	0	0	0	0	0	0	0	0	0	0	0	0	0	0	0	0	0	0	0	0	0	0	0	0
Zscan4f	0	0	0	0	0	0	0	0	0	0	0	0	0	0	0	0	0	0	0	0	0	0	0	0	0	0	0	0	0	0	0	0	0	0	0	0	0	0	0	0	0	0	0	0	0	0	0	0	0
Zfp652	0	0.360457	0	0	0	0	0	0	0	0	0	1.46366	0	4.39526	0	0	0	0	0	3.03086	0	0	0	0	0	0	0	0	0	0	0	0	0	0	0	0	0	0	0	0	0	17.6365	27.6429	21.9809	0	0	0	0	0
Zfx	0	0	0	0	0	0	0	0	0	0	0	0	0	0	0	0	0	8.39846	0	0.316657	0	0	0	0	0	0	0.252457	32.3437	1.39936	0	0	0	0	0	0	0	0	0.473957	0	0	0	0	0	0.376357	0	0	0	0	0
Myt1l	0.443557	0	0	0	0	0	0	0	0	0	0	0	0	0	0	0	0	0.112757	0.341757	3.51776	0	0	4.93336	0	0	0	0	0	0	0	0	0	0	0	0	0	0	0	0	0	0	2.21926	4.34546	4.03166	0	0	0	0	0
Nfya	17.2573	1.20316	0	0	0	0	0	0	0	0	0	7.22456	0.381357	12.4627	0	0.201357	0	14.0536	0.0478575	1.62896	2.64056	4.14416	0	0	0	0	0	0.947957	0	0	0	0	0.591657	0	0	1.71816	0	0	2.60946	0	13.4296	2.90176	4.18636	0.642557	0	4.48856	0	0	0
Cux2	0	0	0	0	0	0	0	0	0	0	0	0	0.0625575	0	0	0	0	0	0	0	0	0	0	0	0	0	0	0	0	0	0	0	0	0	0	0	0	0	0	0	0	0	0	0	0	0	0	0	0
Onecut3	0	0	0	0	0	0	0	0	0	0	0	0	0	0	0	0	0	0	0	5.59566	0	0	0	0	0	0	0	0	0	0	0	0	0	0	0	0	0	0	0	0	0	0	0	0	0	0	0	0	0
Lin54	0	0	0	0	0	0	0	0	0	0	0	0	0	0	0	0	0	0	0	0	0	0	0	0	0	0	0	0	0	0	0	0	0	0	0	0	0	0	0	0	0	0	0	0	0	0	0	0	0
Cxxc1	0	0.352657	0	0	0	0	0	0	0	0.0845575	0.933457	0	0	0.535357	0	0	0	2.36076	0.914257	0	0	0	0	0	4.51016	0	0.392457	0	0.0984575	0	0.229657	0	0	0	0	0.303257	0	0	0.778357	0	1.86926	0	0.305257	0	0	0	0.00435749	0	0.272457
Mbd1	3.60546	0.507657	0	0	0	0	0	0	0	0	0	1.84376	0	5.35386	4.75356	0.220457	0	6.21226	0	0.826057	3.40546	3.03796	0	0	2.26196	0	0.819357	0	0	0	0	0	0	0	0.00955749	0	0	0	4.55386	0	2.92716	0.959457	3.05336	0.854457	0	5.76076	2.48406	0	0
Kdm2b	0	0	0	0	0	0	0	0	0	0	0	0	0	0	0	0	0.0151575	0	0.812857	0	0	0.0463575	0	0	0	0	0	0	0.635157	0	0	0	0	0	0	0.493957	0	0	0	0	0	0	0	0	0	0	0	0	0
Dmrtc2	0	0	0	0	0	0	0	0	0	0	0	0	0	0	0	0	0	0	0	0	0	0	0	0	0	0	0	0	0	0	0	0	0	0	0	0	0	0	0	0	0	0	0	0	0	0	0	0	0
Dmrt1	0	0	0	0	0	0	0	0	0	0	0	0	0	0	0	0	0	0	0	0	0	0	0.00755749	0	0	0	0	5.95316	0	0	0	0	0	0	0	0	0	0	0	0	0	0	0	0	0	0	0	0	0
Dmrt2	0	0	0	0	0	0	0	0	0	0	0	0	0	0	0	0	0	0	0	0	0	0	0	0	0	0	0	0	0	0	0	0	0	0	0	0	0	0	0	0	0	0	0	0	0	0	0	0	0
E2f3	4.62836	0.735057	0	0	0	0	0	0	0	0	0	1.30336	0	2.85206	1.00396	0.0665575	0	4.90386	0.195357	0.255857	1.86656	0.165657	0	0	3.77776	0	1.56556	0	0	0	0	0.392257	0	0	0	0.459657	0	0	0.0400575	0	1.75116	1.71306	1.52316	1.02456	0	1.04656	1.97296	0	0
E2f5	2.62626	0	0	0	1.09566	0	0	0	0	0.678957	0	0	0	0.928957	1.24216	0	0	6.00626	2.50786	1.86706	0.456057	0	0	0	5.52076	0	0.536257	0	2.16126	0	0	0.694057	0	0	0	1.81616	0	0	0.518357	0	0.805757	0	0.0618575	0	0.865657	2.39246	4.15036	0	0.289557
Foxh1	0	0	0	0	0.0329575	0	0	0	0	0	0	0	0	0	0	0	0	0	0	0.376657	0	0	0	0	0	0	0	1.68986	0	0	0	0	0	0	0	0	0	0	0	0	0	0	0	0	0	0	0	0	0
Foxj1	6.27746	0	0	0	0	0	0	0	0	0	0	0	0	0	0	0.585357	0	7.83336	6.03336	9.11726	0	1.84706	0	0	0	0	0	0	1.70876	0	0	0	0	0	0	2.28956	0	0	0	0	0	0	0	0	0	0	0	0	0
Foxq1	0	0	0	0	0	0	0	0	0	0	0	0	0.0208575	0	0	1.98796	0	8.83956	32.7904	0.0361575	0	3.47756	0	0	0	0	0	6.16096	0	0	0	0.780757	0	0	0	0	0	0	0	0	0	0	0	0	0	0	5.83276	0	0
Foxi1	6.80356	0	0	0	0	0	0	0	0	0	0	0	0	0	0	0	0	0	0	0	0	0	0	0	0	0	0	0	0	0	0	0	0	0	0	0	0	0	0	0	0	0	0	0	0	0	0	0	0
Foxi2	6.80356	0	0	0	0	0	0	0	0	0	0	0	0	0	0	0	0	0	0	0	0	0	0	0	0	0	0	0	0	0	0	0	0	0	0	0	0	0	0	0	0	0	0	0	0	0	0	0	0
Foxi3	6.80356	0	0	0	0	0	0	0	0	0	0	0	0	0	0	0	0	0	0	0	0	0	0	0	0	0	0	0	0	0	0	0	0	0	0	0	0	0	0	0	0	0	0	0	0	0	0	0	0
Foxd3	4.20516	0	0	0	0	0	0	0	0	0	0	0	0	0	0	0	0	0	0	0	0	0	0	0	0	0	0	0	0	0	0	0	0	0	0	0	0	0	0	0	0	0	0	0	0	0	0	0	0
Foxe1	4.20516	0	0	0	0	0	0	0	0	0	0	0	0	0	0	0	0	0	0	0	0	0	0	0	0	0	0	0	0	0	0	0	0	0	0	0	0	0	0	0	0	0	0	0	0	0	0	0	0
Gm5294.2	6.38826	0	0	0	0	0	0	0	0	0	0	0	0	0	0	0.132957	0	0	17.2748	0	0	1.67646	0	0	0	0	0	0	0	0	0	0	0	0	0	0	0	0	0	0	0	0	0	0	0	0.415557	1.04346	0	0
Gm5294.4	6.27746	0	0	0	0	0	0	0	0	0	0	0	0	0	0	0.585357	0	7.83336	6.03336	9.11726	0	1.84706	0	0	0	0	0	0	1.70876	0	0	0	0	0	0	2.28956	0	0	0	0	0	0	0	0	0	0	0	0	0
Gm5294.6	14.3966	0	0	0	0	0	0	0	0	0	0	0	0	0	0	0	0	0	4.29516	1.44576	0	0	0	0	0	0	0	0	0	0	0	0	0	0	0	0	0	0	0	0	0	0	0	0	0	0	0	0	0
Gm5294.9	6.80356	0	0	0	0	0	0	0	0	0	0	0	0	0	0	0	0	0	0	0	0	0	0	0	0	0	0	0	0	0	0	0	0	0	0	0	0	0	0	0	0	0	0	0	0	0	0	0	0
Gm5294.10	4.20516	0	0	0	0	0	0	0	0	0	0	0	0	0	0	0	0	0	0	0	0	0	0	0	0	0	0	0	0	0	0	0	0	0	0	0	0	0	0	0	0	0	0	0	0	0	0	0	0
Gm5294.13	0	0	0	0	0	0	0	0	0	0	0	0	0	0	0	0	0	0	0	0	0	0	0	0	0	0	0	0	0	0	0	0	0	0	0	0	0	0	0	0	0	0	0	0	0	0	0	0	0
Gm5294.15	0	0	0	0	0	0	0	0	0	0	0	0	0	0	0	0	0	0	0	0	0	0	0	0	0	0	0	0	0	0	0	0	0	0	0	0	0	0	0	0	0	0	0	0	0	0	0	0	0
Gm5294.16	7.04386	0	0	0	0	0	0	0	0	0	0	0	0	0	0	0	0	0	0.588057	0	0	0	0	0	0	0	0	0	0	0	0	0	0	0	0	0	0	0	0	0	0	0	0	0	0	0	0	0	0
Gm5294.17	8.97296	0	0	0	0	0	0	0	0	0	0	0	0	0	0	0	0	0	2.32166	0	0	0	0	0	0	0	0	0	0	0	0	0	0	0	0	0	0	0	0	0	0	0	0	0	0	0.614557	0	0	0
Gm5294.18	0	0	0	0	0.385857	0	0	0	0	0	0	0	0	0	0	0	0	1.46636	4.01156	3.26636	0	0.241157	0	0	0	0	0	1.25196	0	0	0	0	0	0	0	0	0	0	0	0	0	0	1.16536	2.80576	0	0	1.84756	0	0
Gm5294.22	7.75416	0	0	0	0	0	0	0	0	0	0	0	0.564657	0.962857	0.137357	0.0576575	0	12.1471	0	2.81326	0.445357	0	0	0.608857	0	0	0	14.8294	0	0	0	0	0	0	0	0	0	0	2.12146	0	5.11456	0	0	0	0	3.91336	0	0	0
Foxl1.2	6.38826	0	0	0	0	0	0	0	0	0	0	0	0	0	0	0.132957	0	0	17.2748	0	0	1.67646	0	0	0	0	0	0	0	0	0	0	0	0	0	0	0	0	0	0	0	0	0	0	0	0.415557	1.04346	0	0
Foxl1.3	6.27746	0	0	0	0	0	0	0	0	0	0	0	0	0	0	0.585357	0	7.83336	6.03336	9.11726	0	1.84706	0	0	0	0	0	0	1.70876	0	0	0	0	0	0	2.28956	0	0	0	0	0	0	0	0	0	0	0	0	0
Foxl1.4	14.3966	0	0	0	0	0	0	0	0	0	0	0	0	0	0	0	0	0	4.29516	1.44576	0	0	0	0	0	0	0	0	0	0	0	0	0	0	0	0	0	0	0	0	0	0	0	0	0	0	0	0	0
Foxl1.8	6.80356	0	0	0	0	0	0	0	0	0	0	0	0	0	0	0	0	0	0	0	0	0	0	0	0	0	0	0	0	0	0	0	0	0	0	0	0	0	0	0	0	0	0	0	0	0	0	0	0
Foxl1.12	4.20516	0	0	0	0	0	0	0	0	0	0	0	0	0	0	0	0	0	0	0	0	0	0	0	0	0	0	0	0	0	0	0	0	0	0	0	0	0	0	0	0	0	0	0	0	0	0	0	0
Foxl1.13	0.420657	0	0	0	0	0	0	0	0	0	0	0	0	0	0	0	0	0.329257	0	0	0	0	1.25596	0	0	0	0	0	0	0	0	0	0	0	0	0	0	0	0	0	0	0	0	0	0	0	0	0	0
Foxl1.14	0.569657	0	0	0	0	0	0	0	0	0	0	0	0	0	0	0	0	0	1.27586	0	0	0.151457	0	0	0	0	0	0	0	0	0	0	0	0	0	0	0	0	0	0	0	0	0	0	0	0	0	0	0
Foxl1.16	0	0	0	0	0	0	0	0	0	0	0	0	0	0	0	0	0	0	0	0	0	0	0	0	0	0	0	0	0	0	0	0	0	0	0	0	0	0	0	0	0	0	0	0	0	0	0	0	0
Foxl1.18	0	0	0	0	0	0	0	0	0	0	0	0	0	0	0	0	0	0	0	0	0	0	0	0	0	0	0	0	0	0	0	0	0	0	0	0	0	0	0	0	0	0	0	0	0	0	0	0	0
Foxl1.19	7.04386	0	0	0	0	0	0	0	0	0	0	0	0	0	0	0	0	0	0.588057	0	0	0	0	0	0	0	0	0	0	0	0	0	0	0	0	0	0	0	0	0	0	0	0	0	0	0	0	0	0
Foxl1.20	0	0	0	0	0	0	0	0	0	0	0	0	0	0	0	0	0	0	0	0	0	0	0	0	0	0	0	12.25	0	0	0	0	0	0	0	0	0	0	0	0	0	0	0	0	0	0	0	0	0
Foxl1.21	8.97296	0	0	0	0	0	0	0	0	0	0	0	0	0	0	0	0	0	2.32166	0	0	0	0	0	0	0	0	0	0	0	0	0	0	0	0	0	0	0	0	0	0	0	0	0	0	0.614557	0	0	0
Foxl1.25	7.75416	0	0	0	0	0	0	0	0	0	0	0	0.564657	0.962857	0.137357	0.0576575	0	12.1471	0	2.81326	0.445357	0	0	0.608857	0	0	0	14.8294	0	0	0	0	0	0	0	0	0	0	2.12146	0	5.11456	0	0	0	0	3.91336	0	0	0
Foxl1.26	1.24476	0	0	0	0	0	0	0	0	0	0	0	0	0	0	0	0	1.03476	0	0	0	0	3.02406	0	0	0	0	0	0	0	0	0	0	0	0	0	0	0	0	0	0	0	0	0	0	0	0	0	0
Foxl1.27	0.0874575	0	0	0	0	0	0	0	0	0	0	0	0	0	0	0	0	2.08716	0	0	0	0	0.424457	0	0	0	0	0	0	0	0	0	0	0	0	0	0	0	0	0	0	0	0	0	0	0	0	0	0
Gcm1	0	0.697457	0	0	0	0	0	0	0	0	0	2.26486	0	0.311157	0	0	0	1.06886	0.0722575	0	0	0.100257	0	0	0.266357	0	0	0	0.595457	0	0	0	0	0	0	0.755357	0	0	0.119157	0	2.79786	0	0	7.62076	0.216357	0.107057	0.725757	0	1.78886
Dux	0	0	0	0	0	0	0	0	0	0	0	0	0	0	0	0	0	0	0	9.89866	0	0	0	0	0	0	0	9.78196	0	0	0	0	0	0	0	0	0	0	0	0	0.710657	0	0	0	0	0	0	0	0
Lhx2	0	6.78326	0	0	0	0	0	0	0	0	0.0910575	6.99006	0	12.1256	0	0	0	0	17.8084	0	0	0	0	0	0	0	0	1.67416	0.184957	0	0	0	0	0	0	0	0	0	0	0	0	2.80616	6.73996	1.48206	0	0	0	0	0
Hoxb6	0	0.704757	0	0	0	0	0	0	0	0	0	2.50746	0	3.41136	0	0	0	0	0	0	0	0	0	0	0	0	0	2.24576	0	0.107757	0	0	0	0	0	0	0	0	0	0	0	0	0	0	0	0	0	0	0
Hoxa10	0	0.668757	0	0	0	0	0	0	0	0	0	1.18336	0	1.37366	0	0	0	0	0	0	0	0	0	0	0	0	0	11.0803	4.59166	0	0	0	0	0	0	0.463157	0	0	0	0	0	0	0	0	0	0	0	0	0
Hoxa4	16.4558	56.8296	0	0	0	0	0	0	0	0	0	41.1121	0	56.6595	0	0	0	0	0.601557	19.1765	0	19.8094	0	0	0	0	0	0.462157	0	0	0	0	0	0	0	0	0	0	0	4.10406	11.7442	105.826	138.468	76.5207	0	0	0	0	0
Sebox	0	10.2797	0	0	0	0	0	0	0	0	0	4.58626	0	17.858	0	0	0	0	8.85796	0	0	0	0	0	0	0	0	0.604257	0	0	0	0	0	0	0	0	0	0	0	0	0	9.69376	17.0278	1.71606	0	0	0	0	0
Meox1	0	14.0404	0	0	0	0	0	0	0	0	0	10.2078	0	19.5177	0	0	0	0	4.21296	0	0	2.94706	0	0	0	0	0	9.40566	0	0	0	0	0	0	0	0	0	0	0	0	0.524857	10.2168	18.3222	6.23626	0	0	0	0	0
Irx2	0	0	0	0	0	0	0	0	0	0	0	0	0	0	0	0	0	0	0	0	0	0	0	0	0	0	0	7.19126	0	0	0	0	0	0	0	0	0	0	0	0	0	0	0	0	0	0	0	0	0
Dlx3	0	0	0	0	0	0	0	0	0	0	1.32656	0	0	2.69616	0	0	0	0	2.97026	0	0	0	0	0	0	0	0	7.61786	0	0	0	0	0	0	0	0	0	0	0	0	0	0.0308575	1.33296	0	0	0	0	0	0
Mnx1	0	3.19916	0	0	0	0	0	0	0	0	0	1.50056	0.920457	7.03056	0	0	0	0	7.24036	0	0	0	0	0	0	0	0	4.21086	0	0	0	0	0	0	0	0	0	0	0	0	0	1.12366	5.08916	2.53426	0	0	0	0	0
Hoxc13	0	0	0	0	0	0	0	0	0	0	0	0	0	0	0	0	0	0	0	0	0	0	0	0	0	0	0	9.15726	5.37716	0	0	0	0	0	0	0	0	0	0	0	0	0	0	0	0	0	0	0	0
Hoxc11	0	2.13466	0	0	0	0	0	0	0	0	0	0.0828575	0	1.16346	0	0	0	0	0	0	0	0.291657	0	0	0	0	0	21.5084	7.83976	0	0	0	0	0	0	0	0	0	0	0	0	0	0	0	0	0	0	0	0
Hoxc6	2.81316	19.7397	0	0	0	0	0	0	0	0	0	8.58596	0	17.7858	0	0	0	0	0.441057	0.977757	0	1.92906	0	0	0	0	0	0	0	0	0	0	0	0	0	0	0	0	0	0	0.753657	19.9073	29.599	8.04876	0	0	0	0	0
Evx2	0	11.3737	0	0	1.29126	0	0	0	0	0	4.16026	9.80066	0.280057	16.6787	0	0	0	1.26276	30.294	0.270557	0	0.431057	0	0	0	0	0	12.8912	0.581957	0.564057	0	0	0	0	0	0	0	0	0	0.891157	1.46356	5.41446	11.1955	5.67086	0	0	0	0	0.648257
Hoxd13	0	0	0	0	0	0	0	0	0	0	0	0	0	0	0	0	0	0	0	0	0	0	0	0	0	0	0	12.5177	5.67666	0	0	0	0	0	0	0	0	0	0	0	0	0	0	0	0	0	0	0	0
Hoxd12	0	0	0	0	0	0	0	0	0	0	0	0	0	0	0	0	0	0	0	0	0	0	0	0	0	0	0	13.336	1.15226	0	0	0	0	0	0	0	0	0	0	0	0	0	0	0	0	0	0	0	0
Evx1	0	10.0926	0	0	0	0	0	0	0	0	0	6.24596	0	11.6182	0	0	0	0	11.002	0	0	0.515057	0.724857	0	0	0	0	16.4883	0	0	0	0	0	0	0	0	0	0	0	0.446957	0	1.84056	8.67386	3.50886	0	0	0	0	0
Otx1	0.993557	0	0	0	0	0	0	0	0	0	0	0	0	0	0	0	0	0	0	0	0	0	0	0	0	0	0	0	0	0	0	0	0	0	0	0	0	0	0	0	0	0	0	0	0	0	0	0	0
Rhox6	0	6.78326	0	0	0	0	0	0	0	0	0.0910575	6.99006	0	12.1256	0	0	0	0	17.8084	0	0	0	0	0	0	0	0	1.67416	0.184957	0	0	0	0	0	0	0	0	0	0	0	0	2.80616	6.73996	1.48206	0	0	0	0	0
Vax1	0	19.642	0	0	0	0	0	0	0	0	0	16.8021	0	30.1351	0	0	0	0	13.731	0	0	2.23686	0	0	0	0	0	2.41136	0	0	0	0	0	0	0	0	0	0	0	0.253757	1.53326	13.126	24.6889	10.3925	0	0	0	0	0
Phox2a	0	6.53246	0	0	2.13016	0	0	0	0	0	8.81476	6.08076	0	13.7578	0	0	0	0	16.5509	0	0	0.150557	0	0	0	0	0	0.938657	0	0	0	1.04916	0	0	0	0	0	0	0	0	0.405457	2.71976	5.63166	2.50486	0	0	0	0	0
Pou6f1	0	9.31476	0	0	0	0	0	0	0	0	0	5.20146	0	11.4694	0	0	0	0	7.05546	0	0	0	0	0	0	0	0	4.11096	0	0	0	0	0	0	0	0	0	0	0	0	0.619557	2.98586	6.48076	4.56926	0	0	0	0	0
Nanog	0	4.93226	0	0	0	0	0	0	0	0	0	4.87216	0.390457	10.411	0	0	0	0	2.07676	0	0	1.10026	0	0	0	0	0	0.563657	0	0	0	0	0	0	0	0	0	0	0	0	0.517257	6.44566	10.5516	6.73326	0	0	0	0	0
Phox2b	0	3.52486	0	0	1.12866	0	0	0	0	0	6.00356	3.26976	0	10.5517	0	0	0	0	26.4229	0	0	0	0	0	0	0	0	1.84646	0.238957	0	0	0.458257	0	0	0	0	0	0	0	0	0	0.473557	3.18236	0.200057	0	0	0	0	0
Alx3	0.400057	24.6423	0	0	0	0	0	0	0	0	0	14.9809	0	32.4657	0	0	0	0	6.52756	0	0	1.03486	0	0	0	0	0	0	0	0	0	0	0	0	0	0	0	0	0	0	0.190457	22.9485	39.656	9.93816	0	0	0	0	0
Lhx1	0	5.95116	0	0	0	0	0	0	0	0	0	1.75816	0	13.6539	0	0	0	0	3.14046	0	0	0	0	0	0	0	0	0.0866575	0	0	0	0	0	0	0	0	0	0	0	0	0	5.58316	13.9545	2.01466	0	0	0	0	0
Hoxb1	0	0	0	0	0	0	0	0	0	0	0	0	0	0	0	0	0	0	0	0	0	0	0	0	0	0	0	0	0.893357	0.681957	1.10336	0	0	0	0	0.981857	0	1.38806	0	0	0	0	0	0	0	0	0.296757	0	1.05216
Lhx9	0	6.78326	0	0	0	0	0	0	0	0	0.0910575	6.99006	0	12.1256	0	0	0	0	17.8084	0	0	0	0	0	0	0	0	1.67416	0.184957	0	0	0	0	0	0	0	0	0	0	0	0	2.80616	6.73996	1.48206	0	0	0	0	0
Hnf1b	7.62656	17.4037	0	0	0	0	0	0	0	0	0	15.2819	0	22.2123	0	0	0	0	0	11.3072	0	13.0205	0	0	0	0	0	0.654157	0	0	0	0	0	0	0	0	0	0	0	2.50516	2.02646	44.2216	60.1112	80.6038	0	0	0	0	0
Dlx4	0	0	0	0	0	0	0	0	0	0	0.319557	0	0	1.43756	0	0	0	0	0.0869575	0	0	0	0	0	0	0	0	7.42166	0	0	0	0	0	0	0	0	0	0	0	0	0	0.377157	1.63466	0	0	0	0	0	0
Hoxb9	0	0.691857	0	0	0	0	0	0	0	0	0	0	0	1.54186	0	0	0	0	0	0	0	0	0	0	0	0	0	14.0595	5.57056	0	0	0	0	0	0	0	0	0	0	0	0	0	0	0	0	0	0	0	0
Gsc	0.784357	0	0	0	0	0	0	0	0	0	0	0	0	0	0	0	0	0	0	0	0	0	0	0	0	0	0	0	0	0	0	0	0	0	0	0	0	0	0	0	0	0	0	0	0	0	0	0	0
Vsx2	0	4.99206	0	0	1.10596	0	0	0	0	0	5.67726	4.73986	0	11.461	0	0	0	0.443857	14.645	0	0	0	0	0	0	0	0	3.86016	0	0	0	0	0	0	0	0	0	0	0	0	0	2.86956	8.93296	2.55556	0	0	0	0	0
Barx1	0	9.75696	0	0	0	0	0	0	0	0	0	12.3416	0	13.8843	0	0	0	0	6.01876	0	0	2.92476	0	0	0	0	0	3.90006	0.855457	0	0	0	0	0	0	0	0	0	0	1.78036	2.93866	8.26216	10.6893	9.43496	0	0	0	0	0
Msx2	0	0	0	0	0	0	0	0	0	0	0	0	0.161157	3.49956	0	0	0	0	10.8835	0	0	0	0	0	0	0	0	3.31166	1.06826	0	0	0	0	0	0	0	0	0	0	0	0	0	0	0	0	0	0	0	0
Pitx1	0	0	0	0	0	0	0	0	0	0	0	0	0	0	0	0	0	0	0	0	0	0	0	0	0	0	0	0	0	0	0.395157	0	0	0	0	0	0	0	0	0	0	0	0	0	0	0	0	0	0
Irx4	0	0	0	0	0	0	0	0	0	0	0	0	0	0	0	0	0	0	0	0	0	0	0	0	0	0	0	1.60126	0	0	0	0	0	0	0	0	0	0	0	0	0	0	0	0	0	0	0	0	0
Otp	2.56036	27.0093	0	0	0	0	0	0	0	0	0	15.7289	0	27.5619	0	0	0	0	0.370757	2.11386	0	1.40286	0	0	0	0	0	0	0	0	0	0	0	0	0	0	0	0	0	0	1.79426	42.8681	59.068	22.8966	0	0	0	0	0
Otx2	0.993557	0	0	0	0	0	0	0	0	0	0	0	0	0	0	0	0	0	0	0	0	0	0	0	0	0	0	0	0	0	0	0	0	0	0	0	0	0	0	0	0	0	0	0	0	0	0	0	0
Hmbox1	7.62656	17.4037	0	0	0	0	0	0	0	0	0	15.2819	0	22.2123	0	0	0	0	0	11.3072	0	13.0205	0	0	0	0	0	0.654157	0	0	0	0	0	0	0	0	0	0	0	2.50516	2.02646	44.2216	60.1112	80.6038	0	0	0	0	0
Hoxc5	0.400057	24.6423	0	0	0	0	0	0	0	0	0	14.9809	0	32.4657	0	0	0	0	6.52756	0	0	1.03486	0	0	0	0	0	0	0	0	0	0	0	0	0	0	0	0	0	0	0.190457	22.9485	39.656	9.93816	0	0	0	0	0
Gsc2	0	0	0	0	0	0	0	0	0	0	0	0	0	0	0	0	0	0	0	0	0	0	0	0	0	0	0	0	0	0	1.86916	0	0	0	0	0	0	0	0	0	0	0	0	0	0	0.572657	0	0	0
Esx1	0	10.7099	0	0	0	0	0	0	0	0	0	3.21316	0	10.8222	0	0	0	0	2.38206	0	0	0	0	0	0	0	0	2.13056	0	0	0	0	0	0	0	0	0	0	0	0	0	15.2619	18.8964	2.08536	0	0	0	0	0
Pou4f3	2.81396	7.71876	0	0	0	0	0	0	0	0	0	1.55026	0	4.16946	0	0	0	0	0	0	0	0	0	0	0	0	0	3.01226	0	0	0	0	0	0	0	0	0	0	0	0	0	15.7188	18.7653	0	0	0	0	0	0
Rax	0	6.74976	0	0	0.268657	0	0	0	0	0	0	5.01366	0	16.5069	0	0	0	0.510957	26.3872	0	0	0	0	0	0	0	0	3.15956	0.139057	0	0	0	0	0	0	0	0	0	0	0.580057	0.168557	3.55716	7.25836	1.94386	0	0	0	0	0
Cdx1	0	1.04766	0	0	0	0	0	0	0	0	0	1.24176	0	2.23396	0	0	0	0	0	0	0	0.116357	0	0	0	0	0	2.99586	0.869257	0	0	0	0	0	0	0	0	0	0	0	0	0	0	0	0	0	0	0	0
Hhex	0	0	0	0	0	0	0	0	0	0	0	0	0	0	0	0	0	0	0	0	0	0	0.470757	0	0	0	0	7.41266	0	0.344757	0	0	0	0	0	0	0	0	0	0	0	0	0	0	0	0	0	0	0
Lbx1	0	3.31386	0	0	0	0	0	0	0	0	10.9972	4.18426	0	10.8639	0	0	0	0	16.4364	0	0	0	0	0	0	0	0	1.18406	0	0	0	0	0	0	0	0	0	0	0	0	0	3.57066	6.23306	0.360257	0	0	0	0	0
Pitx3	0	0	0	0	0	0	0	0	0	0	0	0	0	0	0	0	0	0	0	0	0	0	0	0	0	0	0	0	0	0	0	0	0	0	0	0	0	0	0	0	0	0	0	0	0	0	0	0	0
Msx3	0	0.0274575	0	0	0	0	0	0	0	0	0	0	0	2.83036	0	0	0	0.0243575	14.3066	0	0	0	0	0	0	0	0	0	0	0	0	0	0	0	0	0	0	0	0	0	0	0	0	0	0	0	0	0	0
Lhx4	0	6.44576	0	0	0.117657	0	0	0	0	0	8.80146	5.25336	0	13.1395	0	0	0	0	30.8633	0	0	0	0	0	0	0	0	4.36176	0	0	0	0	0	0	0	0	0	0	0	0	0	3.43946	8.33166	0.726957	0	0	0	0	0
Prrx1	0	10.6696	0	0	0	0	0	0	0	0	3.12286	6.70506	0	15.966	0	0	0	0	16.3481	0	0	0.0223575	0.0516575	0	0	0	0	2.20326	0	0	0	0	0	0	0	0	0	0	0	0	0.0411575	6.93276	11.3183	3.41246	0	0	0	0	0
Lmx1a	0	7.31956	0	0	0	0	0	0	0	0	0	6.37686	0	17.0717	0	0	0	0	8.47276	0	0	0	0	0	0	0	0	0.634057	0	0	0	0	0	0	0	0	0	0	0	0	0	7.48266	15.392	2.50916	0	0	0	0	0
Barhl1	0	0.576757	0	0	0	0	0	0	0	0	0	0	0	2.05916	0	0	0	0	4.80386	0	0	0	0	0	0	0	0	4.48296	0	0	0	0	0	0	0	0	0	0	0	0	0	0	0.190157	0	0	0	0	0	0
Lhx6	0	1.85226	0	0	0	0	0	0	0	0	0	2.57966	0	6.76966	0	0	0	0	6.82756	0.881957	0	0	0	0	0	0	0	3.89896	0	0	0	0	0	0	0	0	0	0	0	0	0	0.362557	1.84806	0	0	0	0	0	0
Lhx3	0	12.9089	0	0	0	0	0	0	0	0	0.140957	8.17256	0	19.6123	0	0	0	0	4.14986	0	0	0	0	0	0	0	0	0	0	0	0	0	0	0	0	0	0	0	0	0	0	9.06436	21.2443	4.39216	0	0	0	0	0
Hoxd8	0	4.86746	0	0	0.181057	0	0	0	0	0	0.744157	4.51256	0	11.4052	0	0	0	0	2.99586	0	0	1.86636	0	0	0	0	0	0.137157	1.65976	0	0	0	0	0	0	0	0	0	0	0.381857	2.09056	0.504857	2.09046	0	0	0	0	0	0
Shox2	0	3.50316	0	0	0	0	0	0	0	0	0	2.05756	0	10.2374	0	0	0	0	12.9125	0	0	0	0	0	0	0	0	0	0	0	0	0	0	0	0	0	0	0	0	0	0	0.194657	3.11646	0.109357	0	0	0	0	0
Pitx2	0.475757	0	0	0	0	0	0	0	0	0	0	0	0	0	0	0	0	0	0	0	0	0	0	0	0	0	0	0	0	0	0	0	0	0	0	0	0	0	0	0	0	0	0	0	0	0	0	0	0
Lhx8	3.97186	0.195257	0	0	0.772357	0	0	0	0	1.29036	2.57366	5.10756	0	3.54086	0	0	0	3.52836	0	5.91126	0	1.57516	0	0.0172575	0	0	0	8.30346	0	0	0	0	0	0	0	0	0	0	0	0	1.72516	0.432557	1.40596	0	0	0	0	0	0
Dmbx1	0.508557	0	0	0	0	0	0	0	0	0	0	0	0	0	0	0	0	0	0	0	0	0	0	0	0	0	0	0	0	0	0	0	0	0	0	0	0	0	0	0	0	0	0	0	0	0	0	0	0
Pax7	0	0	0	0	0	0	0	0	0	0	0.284657	0	0.135157	0	0	0	0	0	3.16006	0	0	0	0	0	0	0	0	2.11166	0	0	0	0	0	0	0	0	0	0	0	0	0	0.114057	0.914757	0	0	0	0	0	0
Nkx11	0	2.70636	0	0	0	0	0	0	0	0.912757	0.204257	1.14416	0.594557	8.44966	0	0	0	1.06236	26.7901	0	0	0	0	0	0	0	0	5.07256	1.24576	0	0	0	0	0	0	0	0	0	0	1.30686	0	0.815957	1.88746	0.494857	0	0	0	0	0
Uncx	0	7.31956	0	0	0	0	0	0	0	0	0	6.37686	0	17.0717	0	0	0	0	8.47276	0	0	0	0	0	0	0	0	0.634057	0	0	0	0	0	0	0	0	0	0	0	0	0	7.48266	15.392	2.50916	0	0	0	0	0
Hnf1a	4.17396	12.7583	0	0	0	0	0	0	0	0	0	2.28856	0	14.7589	0	0	0	0	0	4.74246	0	2.59966	0	0	0	0	0	0.115157	0	0	0	0	0	0	0	0	0	0	0	0	0	24.4815	39.2905	46.539	0	0	0	0	0
Lhx5	0	8.18136	0	0	0	0	0	0	0	0	0	4.57816	0	17.1652	0	0	0	0	2.92156	0	0	0	0	0	0	0	0	0	0	0	0	0	0	0	0	0	0	0	0	0	0	10.1777	21.6986	5.21796	0	0	0	0	0
Pdx1	0	0.959157	0	0	0	0	0	0	0	0	0	0.406957	0	0.315157	0	0	0	0	3.87856	0	0	0	0.410357	0	0	0	0	19.181	0	0	0	0	0	0	0	0	0	0	0	0	0	0	0	0	0	0	0	0	0
Cdx2	0	0.542657	0	0	0	0	0	0	0	0	0	1.10406	0	1.25336	0	0	0	0	0	0	0	0.206657	0	0	0	0	0	2.86506	1.28956	0	0	0	0	0	0	0	0	0	0	0	0	0	0	0	0	0	0	0	0
Cux1	0	0	0	0	0	0	0	0	0	0	0	0	0	0	0	0.0808575	0	0	0	2.72666	0	0	0	0	0	0	0	0	0	0	0	0	0	0	0	0	0	0	0	0	0	0	0	0	0	0	0	0	0
Pax4	0	0	0	0	0.316657	0	0	0	0	0	0	0	0	0	0	0	0	0	0	0	0	0	0.721557	0	0.254657	0	0	0	0	0	0	0.0497575	0	0	0	0	0	0	0	0	0	0	0	0	0	0	0	0	0
Nobox	0	2.54926	0	0	0	0	0	0	0	0	0	0.208657	0	7.95506	0	0	0	0	13.6327	0	0	0	0	0	0	0	0	5.12876	0.122657	0	0	0	0	0	0	0	0	0	0	0	0	2.28056	3.27936	0.542957	0	0	0	0	0
Dlx6	0	0.701657	0	0	0	0	0	0	0	0	0	0	0	2.22776	0	0	0	0	6.93516	0	0	0	0	0	0	0	0	5.04266	0	0.940457	0	0	0	0	0	0	0	0	0	0	0	0	0.700157	0	0	0	0	0	0
Hoxa1	0	14.4757	0	0	0	0	0	0	0	0	0	11.2687	0	22.6012	0	0	0	0	6.90286	0	0	0.0613575	0	0	0	0	0	0.808257	0	0	0	0	0	0	0	0	0	0	0	0	0.292757	10.6512	21.4315	5.47386	0	0	0	0	0
Dbx1	0	11.0742	0	0	0	0	0	0	0	0	0	3.53956	0	16.4259	0	0	0	0	3.00996	0	0	0	0	0	0	0	0	0	0	0	0	0	0	0	0	0	0	0	0	0	0	6.32066	12.9331	0.750357	0	0	0	0	0
Cdx4	0	1.04766	0	0	0	0	0	0	0	0	0	1.24176	0	2.23396	0	0	0	0	0	0	0	0.116357	0	0	0	0	0	2.99586	0.869257	0	0	0	0	0	0	0	0	0	0	0	0	0	0	0	0	0	0	0	0
Isx	0	4.11156	0	0	3.83536	0	0	0	0	0	7.66176	3.46356	0	13.3262	0	0	0	1.15026	24.1424	0	0	0	0	0	0	0	0	2.76466	0.489757	0.0673575	0	0.833257	0	0	0	0	0	0	0	0.121757	0	0.444757	3.75306	0.192957	0	0	0	0	0
Irx3	0	0	0	0	0	0	0	0	0	0	0	0	0	0	0	0	0	0	0	0	0	0	0	0	0	0	0	5.23486	0	0	0	0	0	0	0	0	0	0	0	0	0	0	0	0	0	0	0	0	0
Irx5	0	0	0	0	0	0	0	0	0	0	0	0	0	0	0	0	0	0	0	0	0	0	0	0	0	0	0	0.613657	0	0	0	0	0	0	0	0	0	0	0	0	0	0	0	0	0	0	0	0	0
Pbx4	0	0	0	0	0	0	0	0	0	0	0	0	0	0	0	0	0	0	0	0	0	0	0	0	0	0	0	3.35236	0	0	0	0	0	0	0	0	0	0	0	0	0	0	0	0	0	0	0	0	0
Pou2f3	4.86746	16.7215	0	0	0	0	0	0	0	0	0	12.59	0	23.9538	0	0	0	0	6.13966	3.67516	0	0.754557	0	0	0	0	0	3.65306	0	0	0	0	0	0	0	0	0	0	0	0	1.50196	48.2168	70.4198	32.3842	0	0	0	0	0
Barx2	0	0.510057	0	0	0	0	0	0	0	0	0	1.03836	0	1.62986	0	0	0	0	2.24666	0	0	0	0	0	0	0	0	3.55676	0	0	0	0	0	0	0	0	0	0	0	0	0	0	1.88326	0.502257	0	0	0	0	0
Isl2	0	0.482157	0	0	0	0	0	0	0	0	0	0	0	3.58996	0	0	0	0	3.95446	0	0	0	0	0	0	0	0	0.520057	0	0	0	0	0	0	0	0	0	0	0	0	0	0	0	0	0	0	0	0	0
Vsx1	0	10.5053	0	0	0.193857	0	0	0	0	0	0	9.48766	0	22.5257	0	0	0	0	17.7059	0	0	0	0	0	0	0	0	1.11986	0	0	0	0	0	0	0	0	0	0	0	0	0.0556575	14.9909	25.8894	9.41416	0	0	0	0	0
Emx1	0	9.24276	0	0	0	0	0	0	0	0	0	4.04496	0	6.27156	0	0	0	0	11.1108	0	0	0	0.0140575	0	0	0	0	3.75206	0	0.176857	0	0	0	0	0	0	0	0	0	0	0	3.38786	9.44126	1.83156	0.118957	0	0	0	0
Barhl2	0	0	0	0	0	0	0	0	0	0	0	0	0.283257	0.786557	0	0	0	0	1.31706	0	0	0	0	0	0	0	0	3.47046	0	0	0	0	0	0	0	0	0	0	0	0	0	0	0.802757	0.227257	0	0	0	0	0
Gbx2	0	6.47736	0	0	0	0	0	0	0	0	0	3.21976	0	12.597	0	0	0	0	18.293	0	0	0	0	0	0	0	0	4.40126	0	0	0	0	0	0	0	0	0	0	0	0.428157	0	2.90546	6.94326	3.91216	0	0	0	0	0
Pbx2	0	0	0	0	0	0	0	0	0	0	0	0	0	0	0	0	0	0	0	0	0	0	0	0	0	0	0	3.35236	0	0	0	0	0	0	0	0	0	0	0	0	0	0	0	0	0	0	0	0	0
Vax2	0	14.6561	0	0	0	0	0	0	0	0	0	10.403	0	21.0772	0	0	0	0	12.9121	0	0	0.359357	0	0	0	0	0	1.79176	0	0	0	0	0	0	0	0	0	0	0	0	0.108757	9.71096	20.6723	9.81226	0	0	0	0	0
Lbx2	0	6.78326	0	0	0	0	0	0	0	0	0.0910575	6.99006	0	12.1256	0	0	0	0	17.8084	0	0	0	0	0	0	0	0	1.67416	0.184957	0	0	0	0	0	0	0	0	0	0	0	0	2.80616	6.73996	1.48206	0	0	0	0	0
Nkx61	0	15.2092	0	0	0	0	0	0	0	0	0	6.61826	0	18.9839	0	0	0	0	5.02966	0	0	0.566657	0	0	0	0	0	2.61696	0	0	0	0	0	0	0	0	0	0	0	0	0.464757	14.9526	18.8388	4.15076	0	0	0	0	0
Arx	0	4.74536	0	0	0	0	0	0	0	0	0	2.92416	0	11.3489	0	0	0	0	19.9415	0	0	0	0	0	0	0	0	0	0	0	0	0	0	0	0	0	0	0	0	0	0	0.164657	3.66396	0.484457	0	0	0	0	0
Gsx2	0	13.7463	0	0	0	0	0	0	0	0	0	11.1747	0	24.1526	0	0	0	0	12.158	0	0	0.472957	0	0	0	0	0	1.10816	0	0	0	0	0	0	0	0	0	0	0	0	0.526557	11.1561	25.5054	10.2432	0	0	0	0	0
Hoxc9	0	10.0435	0	0	0	0	0	0	0	0	0	5.11016	0	11.2998	0	0	0	0	0	0	0	0.431657	0	0	0	0	0	0.711957	0	0	0	0	0	0	0	0	0	0	0	0.297557	0.363457	5.18866	8.58846	0	0	0	0	0	0
Alx1	0	3.50316	0	0	0	0	0	0	0	0	0	2.05756	0	10.2374	0	0	0	0	12.9125	0	0	0	0	0	0	0	0	0	0	0	0	0	0	0	0	0	0	0	0	0	0	0.194657	3.11646	0.109357	0	0	0	0	0
Hoxa13	0	0.0385575	0	0	0	0	0	0	0	0	0	0	0	0	0	0	0	0	0	0	0	0	0	0	0	0	0	10.2057	5.62606	0	0	0	0	0	0	0	0	0	0	0	0	0	0	0	0	0	0	0	0
Hoxa11	0	1.42906	0	0	0	0	0	0	0	0	0	0	0	3.21566	0	0	0	0	0	0	0	0	0	0	0	0	0	13.154	4.50756	0	0	0	0	0	0	0	0	0	0	0	0	0	0	0	0	0	0	0	0
Hoxa9	0	3.59056	0	0	0.524457	0	0	0	0	0	0.102957	5.03536	0	5.50866	0	0	0	0	0.0243575	0	0	3.00896	0	0	0	0	0	1.67876	6.70546	0	0	0	0	0	0	0.376657	0	0	0	0	0.235057	0	0	0	0	0	0	0	0
Hoxb4	14.8441	68.2423	0	0	0	0	0	0	0	0	0	45.9704	0	57.4822	0	0	0	0	0.593757	23.9229	0	26.6203	0	0	0	0	0	1.18656	0	0	0	0	0	0	0	0	0	0	0	5.78296	15.7989	117.6	155.153	103.232	0	0	0	0	0
Hoxb7	0	9.53606	0	0	0	0	0	0	0	0	0.129157	5.74986	0	16.5113	0	0	0	0	3.23896	0	0	1.79296	0	0	0	0	0	0.905557	0.521657	0	0	0	0	0	0	0	0	0	0	0.107157	2.27626	1.42316	3.86526	0	0	0	0	0	0
Lmx1b	0.400057	24.6423	0	0	0	0	0	0	0	0	0	14.9809	0	32.4657	0	0	0	0	6.52756	0	0	1.03486	0	0	0	0	0	0	0	0	0	0	0	0	0	0	0	0	0	0	0.190457	22.9485	39.656	9.93816	0	0	0	0	0
Six3	0	0	0	0	0	0	0	0	0	0	0	0	0	0	0	0	0	0	0	0	0	0	0	0	0	0	0	6.70246	0	0	0	0	0	0	0	0	0	0	0	0	0	0	0	0	0	0	0	0	0
En2	0	10.6696	0	0	0	0	0	0	0	0	3.12286	6.70506	0	15.966	0	0	0	0	16.3481	0	0	0.0223575	0.0516575	0	0	0	0	2.20326	0	0	0	0	0	0	0	0	0	0	0	0	0.0411575	6.93276	11.3183	3.41246	0	0	0	0	0
Hlx	0.400057	24.6423	0	0	0	0	0	0	0	0	0	14.9809	0	32.4657	0	0	0	0	6.52756	0	0	1.03486	0	0	0	0	0	0	0	0	0	0	0	0	0	0	0	0	0	0	0.190457	22.9485	39.656	9.93816	0	0	0	0	0
Prrx2	0	8.73576	0	0	0	0	0	0	0	0	0	7.29376	0	17.8728	0	0	0	0	15.0668	0	0	0	0	0	0	0	0	1.38456	0	0	0	0	0	0	0	0	0	0	0	0	0	6.50916	15.1764	2.90356	0	0	0	0	0
Alx4	0	3.50316	0	0	0	0	0	0	0	0	0	2.05756	0	10.2374	0	0	0	0	12.9125	0	0	0	0	0	0	0	0	0	0	0	0	0	0	0	0	0	0	0	0	0	0	0.194657	3.11646	0.109357	0	0	0	0	0
Hesx1	0	3.50316	0	0	0	0	0	0	0	0	0	2.05756	0	10.2374	0	0	0	0	12.9125	0	0	0	0	0	0	0	0	0	0	0	0	0	0	0	0	0	0	0	0	0	0	0.194657	3.11646	0.109357	0	0	0	0	0
ENSMUSG00000040953	0.0552575	0	0	0	0	0	0	0	0	0	0	0	0	0	0	0	0	0	0	0	0	0	0	0	0	0	0	0	0	0	0	0	0	0	0	0	0	0	0	0	0	0	0	0	0	0	0	0	0
Crx	0.650157	0	0	0	0	0	0	0	0	0	0	0	0	0	0	0	0	0	0	0	0	0	0	0	0	0	0	0	0	0	0	0	0	0	0	0	0	0	0	0	0	0	0	0	0	0	0	0	0
Obox6	0.0552575	0	0	0	0	0	0	0	0	0	0	0	0	0	0	0	0	0	0	0	0	0	0	0	0	0	0	0	0	0	0	0	0	0	0	0	0	0	0	0	0	0	0	0	0	0	0	0	0
Dlx1	0	0.215657	0	0	0	0	0	0	0	0	1.93866	0	0	3.77836	0	0	0	0	8.16446	0	0	0	0	0	0	0	0	7.28776	1.47476	0	0	0	0	0	0	0	0	0	0	0	0	0.737957	2.24226	0	0	0	0	0	0
Isl1	0	0.482157	0	0	0	0	0	0	0	0	0	0	0	3.58996	0	0	0	0	3.95446	0	0	0	0	0	0	0	0	0.520057	0	0	0	0	0	0	0	0	0	0	0	0	0	0	0	0	0	0	0	0	0
Hoxd1	0	10.6696	0	0	0	0	0	0	0	0	3.12286	6.70506	0	15.966	0	0	0	0	16.3481	0	0	0.0223575	0.0516575	0	0	0	0	2.20326	0	0	0	0	0	0	0	0	0	0	0	0	0.0411575	6.93276	11.3183	3.41246	0	0	0	0	0
Hoxd4	0	0	0	0	0	0	0	0	0	0	0	0	0	0	0	0	0	0	0	0	0	0	0	0	0	0	0	0.973657	0	0	0	0	0	0	0	0	0	0	0	0	0	0	0	0	0	0	0	0	0
Hoxd11	0	0	0	0	0	0	0	0	0	0	0	0	0	0	0	0	0	0	0	0	0	0	0	0	0	0	0	25.3092	2.84576	0	0	0	0	0	0	0	0	0	0	0	0	0	0	0	0	0	0	0	0
Hoxd9	0	0	0	0	0	0	0	0	0	0	0	0	0	0	0	0	0	0	0	0	0	0	0	0	0	0	0	2.13286	0	0	0	0	0	0	0	0	0	0	0	0	0	0	0	0	0	0	0	0	0
Emx2	0	8.71436	0	0	0	0	0	0	0	0	0	5.48616	0	15.2977	0	0	0	0	16.3641	0	0	0	0	0	0	0	0	3.51606	0	0	0	0	0	0	0	0	0	0	0	0	0.193357	3.55216	9.33376	2.70546	0	0	0	0	0
Gm4830	0.213257	0	0	0	0	0	0	0	0	0	0	0	0	0	0	0	0	0	0	0	0	0	0	0	0	0	0	0	0	0	0	0	0	0	0	0	0	0	0	0	0	0	0	0	0	0	0	0	0
Prop1	0.400057	24.6423	0	0	0	0	0	0	0	0	0	14.9809	0	32.4657	0	0	0	0	6.52756	0	0	1.03486	0	0	0	0	0	0	0	0	0	0	0	0	0	0	0	0	0	0	0.190457	22.9485	39.656	9.93816	0	0	0	0	0
Msx1	0	0.482157	0	0	0	0	0	0	0	0	0	0	0	3.58996	0	0	0	0	3.95446	0	0	0	0	0	0	0	0	0.520057	0	0	0	0	0	0	0	0	0	0	0	0	0	0	0	0	0	0	0	0	0
Duxbl	1.39156	0	0	0	0	0	0	0	0	0	0	0	0	0.308757	0	0	0	0	0	4.83816	0	0	0	0	0	0	0	9.38436	0	0	0	0	0	0	0	0	0	0	0	0	0	0	0	0	0	0	0	0	0
Nkx12	0	4.07096	0	0	1.11346	0	0	0	0	0	0.616657	1.22536	0	12.1654	0	0	0	1.61906	27.3617	0	0	0	0	0	0	0	0	6.30516	0.651757	0	0	0	0	0	0	0	0	0	0	2.62636	0.0676575	0.127657	3.67986	0.671557	0	0	0	0	0
Hoxb13	0	0	0	0	0	0	0	0	0	0	0	0	0	0	0	0	0	0	0	0	0	0	0	0	0	0	0	8.88646	4.85266	0	0	0	0	0	0	0	0	0	0	0	0	0	0	0	0	0	0	0	0
Hmx2	0	0	0	0	0	0	0	0	0	0	0	0.100857	0.177257	2.27706	0	0	0	0	4.04286	0	0	0	0	0	0	0	0	1.03226	0	0	0	0	0	0	0	0	0	0	0	0	0	0	0.735757	0	0	0	0	0	0
Hoxc12	0	0.0811575	0	0	0	0	0	0	0	0	0	0	0	0	0	0	0	0	0	0	0	0	0	0	0	0	0	12.0749	4.39986	0	0	0	0	0	0	0	0	0	0	0	0	0	0	0	0	0	0	0	0
Hoxd10	0	0	0	0	0	0	0	0	0	0	0	0.444357	0	0	0	0	0	0	0	0	0	0	0	0	0	0	0	12.5178	2.74336	0	0	0	0	0	0	0	0	0	0	0	0	0	0	0	0	0	0	0	0
Rhox11	0	0	0	0	0	0	0	0	0	4.10106	0	0	0	1.03566	0	0	0	2.12536	0.245757	0	0	0	0	0	0	0	0	10.365	2.39136	0	0	0	0	0	0	1.10856	0	0	0	0	0	0	0	0	0	0	0	0	0
Six1	0	0	0	0	0	0	0	0	0	0	0	0	0	0	0	0	0	0	0	0	0	0	0	0	0	0	0	0	0	0	0.317157	0	0	0	0.0879575	0	0	0	0	0	0	0	0	0	0	0	0	0	0
Pbx1	0	0	0	0	0	0	0	0	0	0	0	0	0	0	0	0	0	0	0	0	0	0	0	0	0	0	0	2.83806	0	0	0	0	0	0	0	0	0	0	0	0	0	0	0	0	0	0	0	0	0
Pou3f2	0	11.6955	0	0	0	0	0	0	0	0	0	6.37626	0	13.2396	0	0	0	0	7.66866	0	0	0.482157	0	0	0	0	0	7.47296	0	0	0	0	0	0	0	0	0	0	0	0	1.49346	6.57946	12.8895	15.4909	0	0	0	0	0
Gsx1	0	7.97116	0	0	0	0	0	0	0	0	0	5.26296	0	12.6085	0	0	0	0	17.0495	0	0	0	0	0	0	0	0	1.21086	0	0	0	0	0	0	0	0	0	0	0	0	0	1.38686	6.49686	1.02796	0	0	0	0	0
Obox1	0.0350575	0	0	0	0	0	0	0	0	0	0	0	0	0	0	0	0	0	0	0	0	0	0	0	0	0	0	0	0	0	0.761357	0	0	0	0	0	0	0	0	0	0	0	0	0	0	0	0	0	0
Bsx	0	4.81406	0	0	0	0	0	0	0	0	0	7.17566	0	15.0813	0	0	0	0	3.82206	0	0	1.86596	0	0	0	0	0	0	0.297757	0	0	0	0	0	0	0	0	0	0	0	0.742857	1.75086	5.72106	2.30806	0	0	0	0	0
Hoxb8	0	13.5624	0	0	0.123657	0	0	0	0	0	0	8.58416	0	18.5915	0	0	0	0	2.28796	0	0	5.46006	0	0	0	0	0	5.83196	0	0	0	0	0	0	0	0	0	0	0	0.517857	4.49526	7.78086	13.5021	4.10266	0	0	0	0	0
Pou3f4	0	10.7549	0	0	0	0	0	0	0	0	0	6.60996	0	11.7465	0	0	0	0	0	0	0	0.394957	0	0	0	0	0	0.584657	0	0	0	0	0	0	0	0	0	0	0	0	0	23.1578	41.6335	17.2104	0	0	0	0	0
Homez	0	0	0	0	0.0852575	0	0	0	0	0	0	0	0	0	0	0	0	0	0	0	0	0	0	0	0	0	0	0	0	0	0	0	0	0	0	0	0	0	0	0	0	0	0	0	0	0	0	0	0
En1	0	6.44576	0	0	0.117657	0	0	0	0	0	8.80146	5.25336	0	13.1395	0	0	0	0	30.8633	0	0	0	0	0	0	0	0	4.36176	0	0	0	0	0	0	0	0	0	0	0	0	0	3.43946	8.33166	0.726957	0	0	0	0	0
Irx1	0	0	0	0	0	0	0	0	0	0	0	0	0	0	0	0	0	0	0	0	0	0	0	0	0	0	0	2.77896	0	0	0	0	0	0	0	0	0	0	0	0	0	0	0	0	0	0	0	0	0
Nkx63	0	12.9289	0	0	0	0	0	0	0	0	0	8.12056	0	20.2434	0	0	0	0	6.92196	0	0	0.221357	0	0	0	0	0	2.51516	0	0	0	0	0	0	0	0	0	0	0	0	0.896657	14.5172	17.7632	5.08216	0	0	0	0	0
Obox3	0.657457	0	0	0	0	0	0	0	0	0	0	0	0	0	0	0	0	0	0	0	0	0	0	0	0	0	0	0	0	0	0	0	0	0	0	0	0	0	0	0	0	0	0.291257	0	0	0	0	0	0
Hmx1	0	0.349457	0	0	0	0	0	0	0	0	0	0.642657	0.291657	2.80056	0	0	0	0	3.76226	0	0	0	0	0	0	0	0	3.34566	0	0	0	0	0	0	0	0	0	0	0	0	0	0	0.344357	0	0	0	0	0	0
Rhox9	0	6.78326	0	0	0	0	0	0	0	0	0.0910575	6.99006	0	12.1256	0	0	0	0	17.8084	0	0	0	0	0	0	0	0	1.67416	0.184957	0	0	0	0	0	0	0	0	0	0	0	0	2.80616	6.73996	1.48206	0	0	0	0	0
Noto	0	9.31916	0	0	0	0	0	0	0	0	0	9.01746	0	19.7871	0	0	0	0	5.82246	0	0	0	0	0	0	0	0	1.10196	0	0	0	0	0	0	0	0	0	0	0	0	0.179457	10.8131	19.3636	4.64266	0	0	0	0	0
Tlx2	0.340057	2.80266	0	0	0	0	0	0	0	0	0	0	0	2.16316	0	0	0	0	0	0	0	0	0	0	0	0	0	0	0	0	0	0	0	0	0	0	0	0	0	0	0	4.37736	8.80096	0	0	0	0	0	0
Gm10391	1.39156	0	0	0	0	0	0	0	0	0	0	0	0	0.308757	0	0	0	0	0	4.83816	0	0	0	0	0	0	0	9.38436	0	0	0	0	0	0	0	0	0	0	0	0	0	0	0	0	0	0	0	0	0
Gm10394	1.39156	0	0	0	0	0	0	0	0	0	0	0	0	0.308757	0	0	0	0	0	4.83816	0	0	0	0	0	0	0	9.38436	0	0	0	0	0	0	0	0	0	0	0	0	0	0	0	0	0	0	0	0	0
Cphx	0.544057	0	0	0	0	0	0	0	0	0	0	0	0	0	0	0	0	0	0	3.01036	0	0	0	0	0	0	0	12.173	0	0	0	0	0	0	0	0	0	0	0	0	0	0	0	0	0	0	0	0	0
Obox5	0.0741575	0	0	0	0	0	0	0	0	0	0	0	0	0	0	0	0	0	0	0	0	0	0	0	0	0	0	0	0	0	0	0	0	0	0	0	0	0	0	0	0	0	0	0	0	0	0	0	0
AC1890281	0.0741575	0	0	0	0	0	0	0	0	0	0	0	0	0	0	0	0	0	0	0	0	0	0	0	0	0	0	0	0	0	0	0	0	0	0	0	0	0	0	0	0	0	0	0	0	0	0	0	0
Gm5889	0.657457	0	0	0	0	0	0	0	0	0	0	0	0	0	0	0	0	0	0	0	0	0	0	0	0	0	0	0	0	0	0	0	0	0	0	0	0	0	0	0	0	0	0.291257	0	0	0	0	0	0
Hoxc4	14.8441	68.2423	0	0	0	0	0	0	0	0	0	45.9704	0	57.4822	0	0	0	0	0.593757	23.9229	0	26.6203	0	0	0	0	0	1.18656	0	0	0	0	0	0	0	0	0	0	0	5.78296	15.7989	117.6	155.153	103.232	0	0	0	0	0
Hoxb2	0	3.96626	0	0	0	0	0	0	0	0	0	2.16126	0	5.22196	0	0	0	0	10.8118	0	0	0	0.391457	0	0	0	0	11.6476	0.788157	0	0	0	0	0	0	0	0	0	0	0	0	0	0.716057	0.750857	0	0	0	0	0
Hoxa3	0	20.04	0	0	0.972157	0	0	0	0	0	0	16.7817	0	27.6877	0	0	0	0	11.2983	0	0	4.33376	0	0	0	0	0	2.85106	0	0	0	0	0	0	0	0	0	0	0	0.0244575	4.16106	13.5638	27.0765	9.11106	0	0	0	0	0
NP	0	1.85226	0	0	0	0	0	0	0	0	0	2.57966	0	6.76966	0	0	0	0	6.82756	0.881957	0	0	0	0	0	0	0	3.89896	0	0	0	0	0	0	0	0	0	0	0	0	0	0.362557	1.84806	0	0	0	0	0	0
NP.1	0	11.6399	0	0	0	0	0	0	0	0	0	6.51766	0	17.413	0	0	0	0	10.6531	0	0	0.264357	0.173257	0	0	0	0	1.33766	0	0	0	0	0	0	0	0	0	0	0	0	0	14.4118	21.2288	4.57236	0	0	0	0	0
NP.2	0	0	0	0	0	0	0	0	0	0	0.300057	0	0	0.147157	0	0	0	0	0.415157	0	0	0	0	0	0	0	0	11.1073	0	0	0	0	0	0	0	0	0	0	0	0	0	0	1.87006	0	0	0	0	0	0
NP.3	0	0	0	0	0	0	0	0	0	0	0	0	0	0.00575749	0	0	0	0	0	0	0	0	0	0	0	0	0	11.434	0	0	0	0	0	0	0	0	0	0	0	0	0	0	0	0	0	0	0	0	0
NP.4	0	0.436957	0	0	0	0	0	0	0	0	0	0	0	2.26076	0	0	0	0	3.60936	0	0	0	0	0	0	0	0	0.937357	0	0	0	0	0	0	0	0	0	0	0	0	0	0	0.869257	0.0668575	0	0	0	0	0
NP.6	0	0.691857	0	0	0	0	0	0	0	0	0	0	0	1.54186	0	0	0	0	0	0	0	0	0	0	0	0	0	14.0595	5.57056	0	0	0	0	0	0	0	0	0	0	0	0	0	0	0	0	0	0	0	0
NP.7	0	13.5624	0	0	0.123657	0	0	0	0	0	0	8.58416	0	18.5915	0	0	0	0	2.28796	0	0	5.46006	0	0	0	0	0	5.83196	0	0	0	0	0	0	0	0	0	0	0	0.517857	4.49526	7.78086	13.5021	4.10266	0	0	0	0	0
NP.8	0	0.553957	0	0	0	0	0	0	0	0	0	0	0	0.00525749	0	0	0	0	0.280557	0	0	0	0	0	0	0	0	16.2436	8.80636	0	0	0	0	0	0	0	0	0	0	0	0	0	0.0380575	0	0	0	0	0	0
NP.9	0	10.0435	0	0	0	0	0	0	0	0	0	5.11016	0	11.2998	0	0	0	0	0	0	0	0.431657	0	0	0	0	0	0.711957	0	0	0	0	0	0	0	0	0	0	0	0.297557	0.363457	5.18866	8.58846	0	0	0	0	0	0
NP.10	0	0	0	0	0	0	0	0	0	0	0	0	0	0	0	0	0	0	0	0	0	0	0	0	0	0	0	11.3424	19.3939	0	1.19276	0	0	0	0	2.61496	0	0	0	0	0	0	0	0	0	0	0	0	0
NP.11	0.831957	1.81066	0	0	0	0	0	0	0	0	0	0	0	0.332257	0	0	0	0	0	1.32386	0	0	0	0	0	0	0	13.8938	0.568057	0	0	0	0	0	0	0	0	0	0	0	0	6.95986	10.167	1.14826	0	0	0	0	0
NP.12	0	0.768757	0	0	0	0	0	0	0	0	0.216157	1.97206	0	0.929157	0	0	0	0	0	0	0	0.709557	0	0	0	0	0	0.129957	0.252857	0	0	0	0	0	0	1.04336	0	0	0	0	0	0	0	0	0	0	0	0	0
NP.13	2.27996	23.5761	0	0	0	0	0	0	0	0	0	14.2565	0.210157	27.3547	0	0	0	0	6.11716	3.83516	0	3.50236	0	0	0	0	0	0	0	0	0	0	0	0	0	0	0	0	0	0.843157	0.470757	49.5466	69.6931	34.0934	0	0	0	0	0
NP.14	0	0	0	0	0	0	0	0	0	0	0	0	0	0	0	0	0	0	0	0	0	0	0	0	0	0	0	6.56546	1.70656	0	0	0	0	0	0	0	0	0	0	0	0	0	0	0	0	0	0	0	0
NP.15	0	0	0	0	0	0	0	0	0	0	0	0	0	0	0	0	0	0	0	0	0	0	0	0	0	0	0	8.34166	0	0	0	0	0	0	0	0	0	0	0	0	0	0	0	0	0	0	0	0	0
NP.16	0	0	0	0	0	0	0	0	0	0	0	0	0	0	0	0	0	0	0	0	0	0	0	0	0	0	0	1.92846	0	0	0	0	0	0	0	0	0	0	0	0	0	0	0	0	0	0	0	0	0
NP.17	0	0	0	0	0	0	0	0	0	0	0	0	0	0	0	0	0	0	0	0	0	0	0	0	0	0	0	3.71846	0	0	0	0	0	0	0	0	0	0	0	0	0	0	0	0	0	0	0	0	0
NP.18	0	0.947757	0	0	0	0	0	0	0	0	0	0	0	0.596657	0	0	0	0	0.104757	0	0	0.198357	0	0	0	0	0	5.25986	6.97876	0	0	0	0	0	0	2.24096	0	0	0	0	0	0	0.121457	0	0	0	0	0	0
NP.19	0	1.17796	0	0	0	0	0	0	0	0	0	0	0	1.30946	0	0	0	0	0	0	0	0	0	0	0	0	0	7.64966	1.00136	0	0	0	0	0	0	0	0	0	0	0	0	0	0	0	0	0	0	0	0
NP.20	0	0.0811575	0	0	0	0	0	0	0	0	0	0	0	0	0	0	0	0	0	0	0	0	0	0	0	0	0	12.0749	4.39986	0	0	0	0	0	0	0	0	0	0	0	0	0	0	0	0	0	0	0	0
NP.21	0	15.2092	0	0	0	0	0	0	0	0	0	6.61826	0	18.9839	0	0	0	0	5.02966	0	0	0.566657	0	0	0	0	0	2.61696	0	0	0	0	0	0	0	0	0	0	0	0	0.464757	14.9526	18.8388	4.15076	0	0	0	0	0
NP.22	0	0	0	0	0	0	0	0	0	0	0	0	0	0	0	0	0	0	0	0	0	0	0	0	0	0	0	0	0	0	0	0	0	0	0	0	0	0	0	0	0	0	0	0	0	0	0	0	0
NP.23	0.0741575	0	0	0	0	0	0	0	0	0	0	0	0	0	0	0	0	0	0	0	0	0	0	0	0	0	0	0	0	0	0	0	0	0	0	0	0	0	0	0	0	0	0	0	0	0	0	0	0
Q8VHG7	0.0741575	0	0	0	0	0	0	0	0	0	0	0	0	0	0	0	0	0	0	0	0	0	0	0	0	0	0	0	0	0	0	0	0	0	0	0	0	0	0	0	0	0	0	0	0	0	0	0	0
Nkx11.1	0	2.70636	0	0	0	0	0	0	0	0.912757	0.204257	1.14416	0.594557	8.44966	0	0	0	1.06236	26.7901	0	0	0	0	0	0	0	0	5.07256	1.24576	0	0	0	0	0	0	0	0	0	0	1.30686	0	0.815957	1.88746	0.494857	0	0	0	0	0
Pax6	0	4.12906	0	0	0	0	0	0	0	0	0	4.76186	0	10.1604	0	0	0	0	8.62216	0	0	0	0	0	0	0	0	0	0	0	0	0	0	0	0	0	0	0	0	0	0	2.76026	5.87676	1.06616	0	0	0	0	0
Pou1f1	0	14.4447	0	0	0	0	0	0	0	0	0	6.24766	0	15.1455	0	0	0	0	0	0	0	0.128957	0	0	0	0	0	1.58406	0	0	0	0	0	0	0	0	0	0	0	0	0	30.1021	42.9347	13.7083	0	0	0	0	0
Pou2f2	0	0	0	0	0	0	0	0	0	0	7.72566	0	0	2.43306	0	0	0	0	4.89596	0	0	0	0	0	0	0	0	8.29906	0	0	0	0	0	0	0	0	0	0	0	0	0	0	0	0	0	0	0	0	0
Pou6f2	0	13.8055	0	0	0	0	0	0	0	0	1.23266	7.44216	0	16.1596	0	0	0	0	19.6431	0	0	0	0	0	0	0	0	8.32956	0	0	0	0	0	0	0	0	0	0	0	0	0.470357	6.68426	10.4112	9.42536	0	0	0	0	0
Pou5f1	0	0	0	0	0	0	0	0	0	0	0	0	0	0	0	0	0	0	0	0	0	0	0	0	0	0	0	5.86936	0	0	0	0	0	0	0	0	0	0	0	0	0	0	0	0	0	0	0	0	0
Pou2f1	3.92276	13.9011	0	0	0	0	0	0	0	0	0	9.21996	0.0980575	18.5293	0	0	0	0	1.94436	1.88806	0	0.753157	0	0	0	0	0	0.0895575	0	0	0	0	0	0	0	0	0	0	0	0	0	24.2039	38.1176	9.31356	0	0	0	0	0
Pou3f1	0.752657	17.2325	0	0	0	0	0	0	0	0	4.93316	12.815	0	25.0636	0	0	0	0	10.9339	0.837757	0	0.639357	0	0	0	0	0	0	0	0	0	0	0	0	0	0	0	0	0	0	0	32.5669	46.373	9.88626	0	0	0	0	0
Pit1	0	1.79206	0	0	0	0	0	0	0	0	0	0	0	0.0148575	0	0	0	0	0	0	0	0	0	0	0	0	0	4.48486	0	0	0	0	0	0	0	0	0	0	0	0	0	2.34076	6.92666	0	0	0	0	0	0
Pit1.1	0	10.8563	0	0	0	0	0	0	0	0	0	1.86786	0	2.49966	0	0	0	0	0	0	0	0.287157	0	0	0	0	0	9.60886	0	0	0	0	0	0	0	0	0	0	0	0	0.109257	0	4.34396	7.10786	0	0	0	0	0
Pit1.2	0	1.77066	0	0	0	0	0	0	0	0	0	0.239357	0	4.63816	0	0	0	0	0	0	0	0	0.0141575	0	0	0	0	0.835057	0	0	0	0	0	0	0	0	0	0	9.10616	0	0	0	0.231057	3.03426	0.239257	0	0	0	0
Pit1.3	0	0	0	0	0	0	0	0	0	0	0	0	0	0	0	0	0	0	0	0	0	0	0	0	0	0	0	0	0	0	0	0	0	0	0	0	0	0	0	0	0	0	0	0	0	0	0	0	0
Hsfy2	0	0	0	0	0	0	0	0	0	0	0.102057	0	0	0	0	0	0	0	0	0	0	0	0	0	0	0	0	0	0.0511575	0	0	0	0	0	0	0	0	0	0	0	0	0	0	0	0	0	0	0	0
Mecp2	0	0	0	0	0	0	0	0	0	0	0	0	0	0	0	0	0	0	0	0	0	0	0	0	0	0	0	7.16586	0	0	0	0	0	0	0	0	0	0	0	0	0	0	0	0	0	0	0	0	0
Mybl2	0	0	0	0	0	0	0	0	0	0	0.319057	0	0	0	0	0	0	3.15286	0	0.697657	0	0	0	0	0.356857	0	0	0	0	0.0375575	0.0361575	0.552857	0	0	0	0.915057	0	0	0	0	0	0	0	0	0	0	0	0	0.238457
Myb	0	0	0	0	0	0	0	0	0	0	0	0	0	0	0	0	0	0.221057	0	0.750957	0	0	0.574557	0.0631575	0.0297575	0	0	0	0.872457	0	0	0	0	0	0	0	0	0	0	0	0	0	0	0	0	0	0	0	0
Cdc5l	0	0	0	0	0	0	0	0	0	0	0	0	0	0	0	0	0	0	0	0	0	0	0	0	0	0	0	0	0	0	0	0	0	0	0	0	0	0	0	0	0	0	0	0	0	0	0	0	0
Smarcc2	0.947257	0	0	0	0	0	0	0	0	0	0	0	0	0	0	0	0	0	0	0	0	0	0	0	0	0	0	0	0	0	0	0	0	0	0	0	0	0	0	0	0	0	0	0	0	0	0	0	0
Mybl1	0	0	0	0	0	0	0	0	0	0	0.420457	0	0	0	0	0	0	1.56706	0.472157	3.76106	0	0	0.823457	0	0.157957	0	0	0	0.630257	0	0	0	0	0	0	0	0	0	0	0	0	0	0	0.0362575	0	0.601257	0.178657	0	0
Terf2	0	0	0	0	0	0	0	0	0	0	0	0	0	0	0	0	0	0	0	0	0	0	0.582057	0	0	0	0	0	0	0	0	0	0	0	0	0	0	0	0	0	0	0	0.338157	0	0	0	0	0	0
Prdm11	1.14766	0	0	0	0	0	0	0	0	0	0	0	0	0	0	1.02486	0	0	0	0.329757	0	0	1.13416	0	3.32416	0	0.909157	1.08376	0	0	0	0	0	0	0	0	0	0	0	0	0	0	0	0	0	0.416957	0.505457	1.14176	0
Gm239	0	0	0	0	0	0	0	0	0	0	0	0	0	0	0	0	0	0	0	0	0	0	0	0	0	0	0	0	0	0	0	0	0	0	0	0	0	0	0	0	0	0	0	0	0	0	0	0	0
Nr1h3	1.49046	0	0	0	0	0	0	0	0	0	0	0	0	0	0	0	0	0	0.305957	234.934	0	0	0	0	0	0	0	0	3.95116	0	0	0	0	0	0	0	0	0	0	0	0	114.23	124.562	124.192	0	0	0	0	0
Ppard	6.16016	0.746257	0	0	0.487857	0	0	0	0	0	1.38746	0.418557	0	1.25626	0	0	0	0	3.21896	182.565	0	0	0	0	5.26156	0	0	1.23176	2.72176	0	2.27176	4.87026	0	0	0	0	0	0	0	0	0	71.6484	77.4356	84.3059	0	0	0.209157	2.29776	0.608057
Hnf4g	15.9773	0	0	0	0	0	0	0	0	0	0	0	0	0	0	0	0	0	2.11566	812.917	0	0	0	0	0	0	0	0	6.97136	0	0	0	0	0	0	0	0	0	0	0	0	724.751	860.644	995.598	0	0	0	0	0
Hnf4a	0	0.116757	0	0	0	0	0	0	0	0	0	0	0	0	0	0	0	0	1.86376	40.8689	0	0	0	0	0	0	0	0	0	0	0	0	0	0	0	0	0	0	0	0	0	38.965	55.3533	50.7194	0	0	0	0	0
Esr1	0	5.41676	0	0	0	0	0	0	0	0	6.22046	2.73156	0	0.589357	3.02696	0.266557	0	13.0514	1.59036	9.76506	0	1.06026	1.95346	0	1.69436	0	0	104.896	2.29646	1.01676	1.98366	1.84916	2.58406	0	0	0	0	0.187757	0	0	0	1.82016	0	0	0	0	0	0	0
Esrrb	0	77.457	0	0	0	0	0	0	0	0	27.1254	52.9901	0	38.8651	28.9554	12.7978	0	358.114	0	20.0234	0	34.434	0	0	0	0	0	571.963	0.360757	0	0.946357	43.3922	0	0	0	14.4293	0	0	0	0.918057	0	7.87026	2.98516	4.28806	0	0	0	0	0
Ppara	4.38806	0	0	0	0.0119575	0	0	0	0	0	0.0213575	0	0	0	0	0	0	0	0.916657	89.738	0	0	0	0	0.617657	0	0	3.67096	1.62826	0	0	1.25246	0	0	0	0	0	0	0	0.0895575	0	49.753	58.1171	52.0106	0	0	0	0	0
Vdr	0	0.848557	0	0	0	0	0	0	0	0	0	3.13926	0	0.527157	0	0	0	0	2.49976	20.7925	0	0	2.11526	0	0	0	0	0	0.756457	0	0	0	0	0	0	0	0	0	0	0	0	4.08586	5.59716	1.90776	0	0	0	0	0
Esrra	0	71.8859	0	0	0	0	0	0	0	0	24.7186	58.0721	0	30.1913	26.0426	10.3683	0	249.603	1.26456	19.5634	0	33.169	0	0	0	0	0	424.005	3.04826	0	2.50006	33.9707	0	0	0	9.69486	0	0	0	1.61796	0.356557	9.76966	3.25116	3.16126	0	0	0	0	0
Nr5a2	0	69.5535	0	0	0	0	0	0	0	0	26.5196	51.4772	0.178157	28.196	24.2228	8.92736	0	224.671	4.46196	39.1995	0	29.2097	0	0	0	0	0	390.389	6.40336	0	2.23506	34.077	0	0	0	9.54876	0	0	0	2.65616	0.179857	26.7259	13.2271	10.5104	0	0	0	0	0
Esrrg	0	69.5535	0	0	0	0	0	0	0	0	26.5196	51.4772	0.178157	28.196	24.2228	8.92736	0	224.671	4.46196	39.1995	0	29.2097	0	0	0	0	0	390.389	6.40336	0	2.23506	34.077	0	0	0	9.54876	0	0	0	2.65616	0.179857	26.7259	13.2271	10.5104	0	0	0	0	0
Rorc	0	0.0528575	0	0	0	0	0	0	0	0	0	0	0.100057	0	0	0	0	0	0	0.916857	0	0.164057	0	0	0	0	0	59.7453	0	0	0	0	0	0	0	0	0	0.569457	0	0	0	0.281257	0	0	0	0	0	0	0
Nr1h2	1.49046	0	0	0	0	0	0	0	0	0	0	0	0	0	0	0	0	0	0.305957	234.934	0	0	0	0	0	0	0	0	3.95116	0	0	0	0	0	0	0	0	0	0	0	0	114.23	124.562	124.192	0	0	0	0	0
Nr6a1	0	0	0	0	0	0	0	0	0	0	0	0	0	0	0	0	0	46.8365	0	2.63086	0	0	0	0	0	0	0	89.1523	0	0	0	1.36566	0	0	0	0.306657	0	0	0	0	0	0	0	0	0	0	0	0	0
Trp73	0	0	0	0	0	0	0	0	0	0	0	0	0	0	0	0	0	0	0	0	0	0.826457	0	0	0	0	0	0	0	0	0	0	0	0	0	0	0	0	0	0	0	0	0	0	0	26.6154	0	0	0
Trp53	0	0	0	0	0	0	0	0	0	0	0	0	0	0	0	0	0	0	0	0	0	0	0	0	0	0	0	0	0	0	0	0	0	0	0	0	0	0	0	0	0	0	0	0	0	0	0	0	0
Pax9	0	20.9318	0	0	0	0	0	0	0	0	0	31.3174	0	7.56706	2.63506	1.58816	0	0	0	0	0	34.0136	0	0	0	0	0	6.86386	0	0	0	0	0	0	0	0	0	0	0	13.9453	37.971	47.9084	36.9432	29.4572	1.23396	0	0	0	0
Sp140	0	0	0	0	0	0	0	0	0	0	0	0	0	0	0	0	0	0	0	0	0	0	0.280657	0	0	0	0	0	0	0	0	0	0	0	0	0	0	0	0	0	0	0	0	0	0	0	0	0	0
IRC900814	0	0	0	0	0	0	0	0	0	0	0	0	0	0	0	0	0	0	0	0	0	0	0.280657	0	0	0	0	0	0	0	0	0	0	0	0	0	0	0	0	0	0	0	0	0	0	0	0	0	0
Sox9	0	0	0	0	78.3863	0	0	0	0	0	0	0	0	0	0	0.451957	0	0	0	0	13.9274	0	0	0	31.2543	0	0	0.418857	0	0	0	145.984	0	0	0	0	0	0	0	0	0	0	0	0	0	0.190757	54.0091	0	0
Hmg20b	0	0	0	0	0	0	0	0	0	0	0	0	0	0	0	0	0	0	0	0	0	0	0	0	0	0	0	0	0	0	0	0	0	0	0	0	0	0	0	0	0	0	0	0	0	0	0	0	0
Bbx	0	0	0	0	0	0	0	0	0	0	0	0	0	0	0	0	0	0	0	1.23346	0	0	1.99066	0	0	0	0	3.17236	0	0	0	0	0	0	0	0	0	0	0	0	0	0	0	0	0	0	0	0	0
Sox8	0	0	0	0	53.0443	0	0	0	0	0	0	0	0	0	0	0	0	3.90046	0	0	2.38466	0	0	0	9.84986	0	0	16.6564	0	0	0	91.6505	0	0	0	0	0	0	0	0	0	0	0	0	0	0	20.0012	0	0
Sox17	0	0	0	0	0	0	0	0	0	0	0	0	0	0	0	0	0	0	0	0	0	0	0	0	0	0	0	35.6424	0	0	0	0	0	0	0	0	0	0	0	0	0	0	0	0	0	0	0	0	0
Sox10	0	0	0	0	28.0171	0	0	0	0	0	0	0	0	0	0	0	0	1.45926	0	0	0	0	0	0	2.95376	0	0	6.77296	0	0	0	49.6737	0	0	0	0	0	0	0	0	0	0	0	0	0	0	10.9044	0	0
Sox30	0	0	0	0	28.68	0	0	0	0	0	0	0	0	0	0	0.122057	0	1.15306	0	0	3.35006	0	0	0	10.3714	0	0	4.21126	0	0	0	50.5792	0	0	0	0	0	0	0	0	0	0	0	0	0	0	15.7087	0	0
Sox15	0	0	0	0	26.0085	0	0	0	0	0	0	0	0	0	0	0	0	6.11076	0	0	0.0592575	0	0	0	1.30776	0	0	13.818	0	0	0	44.7337	0	0	0	0	0	0	0	0	0	0	0	0	0	0	9.79296	0	0
Sox5	0	0	0	0	40.2726	0	0	0	0	0	0	0	0	0	0	0	0	2.00686	0	0	2.13516	0	0	0	6.09516	0	0	9.45626	0	0	0	72.9672	0	0	0	0	0	0	0	0	0	0	0	0	0	0	15.8444	0	0
Sox3	0	0	0	0	14.3325	0	0	0	0	0	0	0	0	0	0	0	0	9.04806	0	0	0	0	0	0	0.0128575	0	0	16.6819	0	0	0	21.3144	0	0	0	0	0	0	0	0	0	0	0	0	0	0	1.36066	0	0
Sox18	0	0	0	0	19.6086	0	0	0	0	0	0	0	0	0	0	0	0	8.96226	0	0	0	0	0	0	0.671757	0	0	17.0551	0	0	0	32.4284	0	0	0	0.478857	0	0	0	0	0	0	0	0	0	0	5.66456	0	0
Sox12	0	0	0	0	65.3511	0	0	0	0	0	0	0	0	0	0	0	0	1.59916	0	0	4.80116	0	0	0	10.3883	0	0	14.6302	0	0	0	114.011	0	0	0	0	0	0	0	0	0	0	0	0	0	0	30.7926	0	0
Sox6	0	0	0	0	16.9132	0	0	0	0	0	0	0	0	0	0	0	0	9.74526	0	0	0	0	0	0	0	0	0	20.1356	0	0	0	28.7121	0	0	0	0	0	0	0	0	0	0	0	0	0	0	3.49056	0	0
Sox14	0	0	0	0	6.92506	0	0	0	0	0	0	0	0	0	0	0	0	0	0	0	0	0	0	0	0	0	0	5.49786	0	0	0	16.5786	0	0	0	0	0	0	0	0	0	0	0	0	0	0	2.80466	0	0
Sox21	0	0	0	0	39.1937	0	0	0	0	0	0	0	0	0	0	0	0	3.98726	0	0	1.45746	0	0	0	3.98996	0	0	15.6436	0	0	0	70.5954	0	0	0	0	0	0	0	0	0	0	0	0	0	0	13.3749	0	0
Sox7	0	0	0	0	19.6086	0	0	0	0	0	0	0	0	0	0	0	0	8.96226	0	0	0	0	0	0	0.671757	0	0	17.0551	0	0	0	32.4284	0	0	0	0.478857	0	0	0	0	0	0	0	0	0	0	5.66456	0	0
Sox11	0	0	0	0	34.6297	0	0	0	0	0	0	0	0	0	0	0	0	3.84026	0	0	1.39286	0	0	0	5.03276	0	0	12.737	0	0	0	62.7439	0	0	0	0	0	0	0	0	0	0	0	0	0	0	15.5127	0	0
Sry	0	0	0	0	52.1064	0	0	0	0	0	0	0	0	0	0	0.325157	0	2.32756	0	0	3.36016	0	0	0	12.2312	0	0	7.68226	0	0	0	88.2032	0	0	0	0	0	0	0	0	0	0	0	0	0	0	23.3079	0	0
Sox13	0	0	0	0	16.2114	0	0	0	0	0	0	0	0	0	0	0	0	0	0	0	0	0	0.0527575	0	3.54066	0	0	0.311357	0	0	0	30.2524	0	0	0	0	0	0	0	0	0	0	0	0	0	0	11.1784	0	0
Sox2	0	0	0	0	5.56006	0	0	0	0	0	0	0	0	0	0	0	0	0.366857	0	0	0	0	0.466757	0	0	0	0	8.25076	0	0	0	7.71666	0	0	0	0	0	0	0	0	0	0	0	0	0	0	0.591457	0	0
Sox4	0	0	0	0	34.3073	0	0	0	0	0	0	0	0	0	0	0	0	15.893	0	0	6.47086	0	0.0989575	0	3.75096	0	0	4.33606	0	0	0	60.8085	0	0	0	1.54356	0	0	0	0	0	0	0	0	0	0	6.45016	0	0
ENSMUSG00000079994	0	0	0	0	0	0	0	0	0	0	0	0	0	0	0	0	0	0	0	0	0	0	0	0	0	0	0	29.8938	0	0	0	0	0	0	0	0	0	0	0	0	0	0	0	0	0	0	0	0	0
Tbp	0	0	0	0	0	0	0	0	0	0	0	0	0	0	0	0	0	0	0	0	0	0	0	0	0	0	0	1.38836	0	0	0	0	0	0	0	0	0	0	0	0	0	0	0	0	0	0	0	0	0
Tbpl2	0	0	0	0	0	0	0	0	0	0	0	0	0	0	0	0	0	0	0	0	0	0	0	0	0	0	0	1.38836	0	0	0	0	0	0	0	0	0	0	0	0	0	0	0	0	0	0	0	0	0
Prkrir	0	0	0	0	0	0	0	0	0	0	0	0	0	0	0	0	0	0	0	0.196057	0	0	0	0	0	0	0	0	0	0.527957	0	0	0	0	0	0	0	0	0	0	0	0	0	0	0	0	0	0	0
Hmga1	0	3.25986	0	0	0	0	0	0	0	0	0	1.52936	0	3.39946	0	0	0	0	0	0	0	0	0	0	0	0	0	6.43596	0.281057	0	0	0	0	0	0	0	0	0	0	0	0	0	0	0	0	0	0	0	0
Hmga1rs1	0	3.25986	0	0	0	0	0	0	0	0	0	1.52936	0	3.39946	0	0	0	0	0	0	0	0	0	0	0	0	0	6.43596	0.281057	0	0	0	0	0	0	0	0	0	0	0	0	0	0	0	0	0	0	0	0
Tal2	0	0	0	0	0	0	0	0	0	0	0	0	0	0	0	0	0	0	0	0	0	0	0	0	0	0	0	0	0	0	0	0	0	0	0	0	0	0	0	0	0	0	0	0	0	0	0	0	0
Neurod1	0.926057	0	0	0	0	0	0	0	0	0.875457	0	0	0	0	0	0	0	0	0	0	0	0	0	0	0	0	0	0	0	0	0	0	0	0	0	0	0	0	0	0	0	0	0	0	0	0	0	0	0
Twist1	0	0	0	0	0	0	0	0	0	1.77946	0.765757	0	0	0	0	0	0	0	0	0	0	0	0	0	0	0	0	0	0	0	0	0	0	0	0.629657	0	0	0	0	0	0	0	0	0	0	0	0	0	0.961557
Neurod6	0.926057	0	0	0	0	0	0	0	0	0.875457	0	0	0	0	0	0	0	0	0	0	0	0	0	0	0	0	0	0	0	0	0	0	0	0	0	0	0	0	0	0	0	0	0	0	0	0	0	0	0
Neurod4	0.926057	0	0	0	0	0	0	0	0	0.875457	0	0	0	0	0	0	0	0	0	0	0	0	0	0	0	0	0	0	0	0	0	0	0	0	0	0	0	0	0	0	0	0	0	0	0	0	0	0	0
Ddit3	0	0	0	0	0	0	0	0	0	0	0	0	0	0	0	0	0	0	1.14166	0.440057	0	0	0.265257	0	0	0	0	0.974757	0.708457	0	0	0	0.259157	0	0	0	0	0	0	0	0	0	0	0	0	0	0	1.20566	0
Gli1	0	0	0	0	0	0	0	0	0	0	0	1.59466	0	0	0	0	0	0	0	0	0	0	0	1.33476	0	1.13256	2.61026	0	0	0	0	0	0	0	0.336657	0	0	0	2.14336	0.281657	0	0	0	0	0.0729575	0	0	2.21436	0
Ovol2	0	0	0	0	0	0	0	0	0	0	0	0	0	0	0	0	0	1.55856	0	0	0	0	0	0	1.50956	0	0	0.347457	0	0	0	0.0266575	0	0	0	0	0	0	0	0	0	0	0	0	0	0	0	0	0
Mbtps2	0	0	0	0	0	0	0	0	0	0	0	0	0	0	0	0	0	0	0	0	0	0	0	0	0	0	0	0	0	0	0	0	0	0	0	0	0	0	0	0	0	0	0	0	0	0	0	0	0
Gli2	0	0	0	0	0	0	0	0	0	0	0	1.59466	0	0	0	0	0	0	0	0	0	0	0	1.33476	0	1.13256	2.61026	0	0	0	0	0	0	0	0.336657	0	0	0	2.14336	0.281657	0	0	0	0	0.0729575	0	0	2.21436	0
Ybx2	0	0	0	0	0	0	0	0	0	0	0	0	0	0	0	0	0	0	0	0	0	0	0	0	0	0	0	0	0	0	0	0	0	0	0	0	0	0	0	0	0	0	0	0	0	0	0	0	0
Ybx1	0	0	0	0	0	0	0	0	0	0	0	0	0	0	0	0	0	0	0	0	0	0	0	0	0	0	0	0	0	0	0	0	0	0	0	0	0	0	0	0	0	0	0	0	0	0	0	0	0
Csda	0	0	0	0	0	0	0	0	0	0	0	0	0	0	0	0	0	0	0	0	0	0	0	0	0	0	0	0	0	0	0	0	0	0	0	0	0	0	0	0	0	0	0	0	0	0	0	0	0
Onecut1	0	0	0	0	0	0	0	0	0	0	0	0	0	0	0	0	0	0	0	14.6191	0	0	0	0	0	0	0	0	0	0	0	0	0	0	0	0	0	0	0	0	0	0	0	0	0	0	0	0	0
Onecut2	0	0	0	0	0	0	0	0	0	0	0	0	0	0	0	0	0	0	0	14.6191	0	0	0	0	0	0	0	0	0	0	0	0	0	0	0	0	0	0	0	0	0	0	0	0	0	0	0	0	0
Gcm2	0	0.00135749	0	0	0	0	0	0	0	0	0	0.128757	0	0	0	0	0	0	0	0	0	0	0	0	0	0	0	0	0	0	0	0	0	0	0	0	0	0	0	0	0	0	0	11.646	0	0	0	0	0
Nkx62	0	11.0742	0	0	0	0	0	0	0	0	0	3.53956	0	16.4259	0	0	0	0	3.00996	0	0	0	0	0	0	0	0	0	0	0	0	0	0	0	0	0	0	0	0	0	0	6.32066	12.9331	0.750357	0	0	0	0	0
Prrxl1	0	8.73576	0	0	0	0	0	0	0	0	0	7.29376	0	17.8728	0	0	0	0	15.0668	0	0	0	0	0	0	0	0	1.38456	0	0	0	0	0	0	0	0	0	0	0	0	0	6.50916	15.1764	2.90356	0	0	0	0	0
Pou4f2	1.34146	9.99506	0	0	0	0	0	0	0	0	0	1.39146	0	2.42096	0	0	0	0	0	0	0	0.612357	0	0	0	0	0	0	0	0	0	0	0	0	0	0	0	0	0	0	0	12.9549	24.4327	8.79386	0	0	0	0	0
Pou4f1	1.34146	9.99506	0	0	0	0	0	0	0	0	0	1.39146	0	2.42096	0	0	0	0	0	0	0	0.612357	0	0	0	0	0	0	0	0	0	0	0	0	0	0	0	0	0	0	0	12.9549	24.4327	8.79386	0	0	0	0	0
Nr1d1	0	0	0	0	0	0	0	0	0	0.524757	0	0	0	0	0	0	0	0	0.682257	1.64306	0	0	0	0	0	0	0.152357	89.4341	1.35696	0	0	0	0	0	0	0	0	0	0	0	0	0	0	0	0	0	0	0	0.897557
Nr1d2	0	0	0	0	0	0	0	0	0	0.524757	0	0	0	0	0	0	0	0	0.682257	1.64306	0	0	0	0	0	0	0.152357	89.4341	1.35696	0	0	0	0	0	0	0	0	0	0	0	0	0	0	0	0	0	0	0	0.897557
Nr5a1	0	69.5535	0	0	0	0	0	0	0	0	26.5196	51.4772	0.178157	28.196	24.2228	8.92736	0	224.671	4.46196	39.1995	0	29.2097	0	0	0	0	0	390.389	6.40336	0	2.23506	34.077	0	0	0	9.54876	0	0	0	2.65616	0.179857	26.7259	13.2271	10.5104	0	0	0	0	0
Nfe2l3	0	0	0	0	0	0	0	0	0	0	0	0	0	0	0	0	0	0	0	0	0	0	0	0	0	0	0	87.6957	0	0	0	0	3.69116	0	0	0	0	0	0	0	0	0	0	0	0	0	0	0	0
Zfp42	0	0	0	0	0	0	0	0	0	0	0	0	0	0	0	0	0	0	0	0	0	0	0	0	0	0	0	0	0	0	0	0	0	0	0	0	0	0	0	0	0	0	0	0	0	0	0	0	0
Mixl1	0	4.49506	0	0	0	0	0	0	0	0	0	5.45166	0	14.9506	0	0	0	0	10.1999	0	0	0	0	0	0	0	0	0.191057	0	0	0	0	0	0	0	0	0	0	0	0	0	2.63846	9.21496	3.42476	0	0	0	0	0
[truncated: 27 more columns]
