# Supplementary material for: Single-nucleus multiple-organ chromatin accessibility landscape in the adult rat
Source: Gigascience. 2026 Feb 3;15:giag013. doi: 10.1093/gigascience/giag013 (PMC12954174; doi:10.1093/gigascience/giag013)
Supplement: giag013_Supplemental_Files [file giag013_supplemental_files.zip › Data S7.xlsx]

## Sheet: Endothelial_GO_enrichment_all_o
Table name	Descriptions
Data S7	The data frame contains the results of GO term enrichment of organ-specific gene scores across multiple organs in endothelial cells, related to Figure 4 1. source: Indicates the category of the Gene Ontology (GO) term—GO:BP for biological process, GO:MF for molecular function, and GO:CC for cellular component. 2. native: The unique GO identifier representing each annotated term. 3. name: The offi…
source	native	name	p_value	significant	description	term_size	query_size	intersection_size	effective_domain_size	precision	recall	query	parents	organ
GO:MF	GO:0060089	molecular transducer activity	2.13e-13	TRUE	"A compound molecular function in which an effector function is controlled by one or more regulatory components." [GOC:dos, GOC:pdt]	694	1823	148	16603	0.0811849	0.213256	query_1	['GO:0003674']	Heart
GO:MF	GO:0038023	signaling receptor activity	2.13e-13	TRUE	"Receiving a signal and transmitting it in the cell to initiate a change in cell activity. A signal is a physical entity or change in state that is used to transfer information in order to trigger a response." [GOC:bf, GOC:signaling]	694	1823	148	16603	0.0811849	0.213256	query_1	['GO:0060089']	Heart
GO:MF	GO:0004888	transmembrane signaling receptor activity	6.41e-11	TRUE	"Combining with an extracellular or intracellular signal and transmitting the signal from one side of the membrane to the other to initiate a change in cell activity or state as part of signal transduction." [GOC:go_curators, Wikipedia:Transmembrane_receptor]	400	1823	95	16603	0.0521119	0.2375	query_1	['GO:0038023']	Heart
GO:BP	GO:0007186	G protein-coupled receptor signaling pathway	3.64e-08	TRUE	"The series of molecular signals initiated by a ligand binding to its receptor, in which the activated receptor promotes the exchange of GDP for GTP on the alpha-subunit of an associated heterotrimeric G-protein complex. The GTP-bound activated alpha-G-protein then dissociates from the beta- and gamma-subunits to further transmit the signal within the cell. The pathway begins with receptor-ligand…	345	1823	81	16603	0.0444323	0.234783	query_1	['GO:0007165']	Heart
GO:MF	GO:0004930	G protein-coupled receptor activity	1.98e-07	TRUE	"Combining with an extracellular signal and transmitting the signal across the membrane by activating an associated G-protein; promotes the exchange of GDP for GTP on the alpha subunit of a heterotrimeric G-protein complex." [GOC:bf, Wikipedia:GPCR]	182	1823	50	16603	0.0274273	0.274725	query_1	['GO:0004888']	Heart
GO:BP	GO:0048731	system development	2.04e-07	TRUE	"The process whose specific outcome is the progression of an organismal system over time, from its formation to the mature structure. A system is a regularly interacting or interdependent group of organs or tissues that work together to carry out a given biological process." [GOC:dph, GOC:jid]	2309	1823	346	16603	0.189797	0.149848	query_1	['GO:0007275', 'GO:0048856']	Heart
GO:BP	GO:0007267	cell-cell signaling	5.62e-07	TRUE	"Any process that mediates the transfer of information from one cell to another. This process includes signal transduction in the receiving cell and, where applicable, release of a ligand and any processes that actively facilitate its transport and presentation to the receiving cell. Examples include signaling via soluble ligands, via cell adhesion molecules and via gap junctions." [GOC:dos, GOC:…	641	1823	123	16603	0.0674712	0.191888	query_1	['GO:0007154', 'GO:0023052']	Heart
GO:BP	GO:0099536	synaptic signaling	1.29e-06	TRUE	"Cell-cell signaling to, from or within a synapse." [GOC:dos]	395	1823	85	16603	0.0466264	0.21519	query_1	['GO:0007267']	Heart
GO:BP	GO:0003008	system process	1.29e-06	TRUE	"A multicellular organismal process carried out by any of the organs or tissues in an organ system. An organ system is a regularly interacting or interdependent group of organs or tissues that work together to carry out a biological objective." [GOC:mtg_cardio]	977	1823	169	16603	0.0927043	0.172979	query_1	['GO:0032501']	Heart
GO:BP	GO:0050808	synapse organization	1.61e-06	TRUE	"A process that is carried out at the cellular level which results in the assembly, arrangement of constituent parts, or disassembly of a synapse, the junction between a neuron and a target (neuron, muscle, or secretory cell)." [GOC:ai, GOC:pr]	327	1823	74	16603	0.0405924	0.2263	query_1	['GO:0034330']	Heart
GO:BP	GO:0099537	trans-synaptic signaling	2.13e-06	TRUE	"Cell-cell signaling in either direction across the synaptic cleft." [GOC:dos]	386	1823	83	16603	0.0455293	0.215026	query_1	['GO:0099536']	Heart
GO:BP	GO:0032501	multicellular organismal process	4.54e-06	TRUE	"Any biological process, occurring at the level of a multicellular organism, pertinent to its function." [GOC:curators, GOC:dph, GOC:isa_complete, GOC:tb]	3935	1823	535	16603	0.293472	0.135959	query_1	['GO:0008150']	Heart
GO:BP	GO:0098916	anterograde trans-synaptic signaling	5.91e-06	TRUE	"Cell-cell signaling from pre to post-synapse, across the synaptic cleft." [GOC:dos]	381	1823	81	16603	0.0444323	0.212598	query_1	['GO:0099537']	Heart
GO:BP	GO:0007268	chemical synaptic transmission	5.91e-06	TRUE	"The vesicular release of classical neurotransmitter molecules from a presynapse, across a chemical synapse, the subsequent activation of neurotransmitter receptors at the postsynapse of a target cell (neuron, muscle, or secretory cell) and the effects of this activation on the postsynaptic membrane potential and ionic composition of the postsynaptic cytosol. This process encompasses both spontan…	381	1823	81	16603	0.0444323	0.212598	query_1	['GO:0098916']	Heart
GO:BP	GO:0009887	animal organ morphogenesis	3.27e-05	TRUE	"Morphogenesis of an animal organ. An organ is defined as a tissue or set of tissues that work together to perform a specific function or functions. Morphogenesis is the process in which anatomical structures are generated and organized. Organs are commonly observed as visibly distinct structures, but may also exist as loosely associated clusters of cells that work together to perform a specific …	684	1823	123	16603	0.0674712	0.179825	query_1	['GO:0009653', 'GO:0048513']	Heart
GO:MF	GO:0022836	gated channel activity	4.51e-05	TRUE	"Enables the transmembrane transfer of a solute by a channel that opens in response to a specific stimulus." [GOC:mtg_transport]	176	1823	44	16603	0.024136	0.25	query_1	['GO:0015267']	Heart
GO:BP	GO:0007610	behavior	7.22e-05	TRUE	"The internally coordinated responses (actions or inactions) of animals (individuals or groups) to internal or external stimuli, via a mechanism that involves nervous system activity." [GOC:ems, GOC:jl, ISBN:0395448956, PMID:20160973]	442	1823	87	16603	0.0477235	0.196833	query_1	['GO:0032501']	Heart
GO:BP	GO:0048513	animal organ development	0.000100029	TRUE	"Development of a tissue or tissues that work together to perform a specific function or functions. Development pertains to the process whose specific outcome is the progression of a structure over time, from its formation to the mature structure. Organs are commonly observed as visibly distinct structures, but may also exist as loosely associated clusters of cells that work together to perform a…	1813	1823	269	16603	0.147559	0.148373	query_1	['GO:0048856']	Heart
GO:BP	GO:0007275	multicellular organism development	0.000189498	TRUE	"The biological process whose specific outcome is the progression of a multicellular organism over time from an initial condition (e.g. a zygote or a young adult) to a later condition (e.g. a multicellular animal or an aged adult)." [GOC:dph, GOC:ems, GOC:isa_complete, GOC:tb]	2746	1823	382	16603	0.209545	0.139111	query_1	['GO:0032501', 'GO:0048856']	Heart
GO:BP	GO:0007399	nervous system development	0.000221907	TRUE	"The process whose specific outcome is the progression of nervous tissue over time, from its formation to its mature state." [GOC:dgh]	1371	1823	211	16603	0.115743	0.153902	query_1	['GO:0048731']	Heart
GO:BP	GO:0050877	nervous system process	0.000342245	TRUE	"An organ system process carried out by any of the organs or tissues of the neurological system." [GOC:ai, GOC:mtg_cardio]	590	1823	106	16603	0.0581459	0.179661	query_1	['GO:0003008']	Heart
GO:BP	GO:0006811	monoatomic ion transport	0.000357268	TRUE	"The directed movement of a monoatomic ion into, out of or within a cell, or between cells, by means of some agent such as a transporter or pore. Monatomic ions (also called simple ions) are ions consisting of exactly one atom." [GOC:ai]	548	1823	100	16603	0.0548546	0.182482	query_1	['GO:0006810']	Heart
GO:BP	GO:0007416	synapse assembly	0.00054342	TRUE	"The aggregation, arrangement and bonding together of a set of components to form a synapse. This process ends when the synapse is mature (functional)." [GOC:mah]	152	1823	39	16603	0.0213933	0.256579	query_1	['GO:0007399', 'GO:0034329', 'GO:0050808']	Heart
GO:MF	GO:0005216	monoatomic ion channel activity	0.000642454	TRUE	"Enables the facilitated diffusion of a monoatomic ion (by an energy-independent process) by passage through a transmembrane aqueous pore or channel without evidence for a carrier-mediated mechanism. May be either selective (it enables passage of a specific ion only) or non-selective (it enables passage of two or more ions of same charge but different size)." [GOC:cy, GOC:mtg_transport, GOC:pr, I…	315	1823	63	16603	0.0345584	0.2	query_1	['GO:0015075', 'GO:0015267']	Heart
GO:BP	GO:0009653	anatomical structure morphogenesis	0.000711615	TRUE	"The process in which anatomical structures are generated and organized. Morphogenesis pertains to the creation of form." [GOC:go_curators, ISBN:0521436125]	1637	1823	242	16603	0.132748	0.147831	query_1	['GO:0032502', 'GO:0048856']	Heart
GO:BP	GO:0007423	sensory organ development	0.000758032	TRUE	"The process whose specific outcome is the progression of sensory organs over time, from its formation to the mature structure." [GOC:go_curators]	410	1823	79	16603	0.0433352	0.192683	query_1	['GO:0048513']	Heart
GO:BP	GO:0043062	extracellular structure organization	0.000832782	TRUE	"A process that is carried out at the cellular level which results in the assembly, arrangement of constituent parts, or disassembly of structures in the space external to the outermost structure of a cell. For cells without external protective or external encapsulating structures this refers to space outside of the plasma membrane, and also covers the host cell environment outside an intracellul…	172	1823	42	16603	0.0230389	0.244186	query_1	['GO:0016043']	Heart
GO:BP	GO:0045229	external encapsulating structure organization	0.000832782	TRUE	"A process that is carried out at the cellular level which results in the assembly, arrangement of constituent parts, or disassembly of external structures that lie outside the plasma membrane and surround the entire cell." [GOC:ai, GOC:dph, GOC:jl, GOC:mah]	172	1823	42	16603	0.0230389	0.244186	query_1	['GO:0016043']	Heart
GO:BP	GO:0030198	extracellular matrix organization	0.000832782	TRUE	"A process that is carried out at the cellular level which results in the assembly, arrangement of constituent parts, or disassembly of an extracellular matrix." [GOC:mah]	172	1823	42	16603	0.0230389	0.244186	query_1	['GO:0043062', 'GO:0045229']	Heart
GO:BP	GO:0021675	nerve development	0.000850498	TRUE	"The process whose specific outcome is the progression of a nerve over time, from its formation to the mature structure." [GO_REF:0000021, GOC:cls, GOC:dgh, GOC:dph, GOC:jid]	68	1823	23	16603	0.0126166	0.338235	query_1	['GO:0007399', 'GO:0048856']	Heart
GO:MF	GO:0030594	neurotransmitter receptor activity	0.000974005	TRUE	"Combining with a neurotransmitter and transmitting the signal to initiate a change in cell activity." [GOC:jl, GOC:signaling]	64	1823	21	16603	0.0115195	0.328125	query_1	['GO:0038023']	Heart
GO:BP	GO:0043583	ear development	0.00135529	TRUE	"The process whose specific outcome is the progression of the ear over time, from its formation to the mature structure. The ear is the sense organ in vertebrates that is specialized for the detection of sound, and the maintenance of balance. Includes the outer ear and middle ear, which collect and transmit sound waves; and the inner ear, which contains the organs of balance and (except in fish) …	163	1823	40	16603	0.0219419	0.245399	query_1	['GO:0007423']	Heart
GO:BP	GO:0030182	neuron differentiation	0.00143359	TRUE	"The process in which a relatively unspecialized cell acquires specialized features of a neuron." [GOC:mah]	798	1823	132	16603	0.0724081	0.165414	query_1	['GO:0030154', 'GO:0048699']	Heart
GO:BP	GO:0051963	regulation of synapse assembly	0.00168781	TRUE	"Any process that modulates the frequency, rate or extent of synapse assembly, the aggregation, arrangement and bonding together of a set of components to form a synapse." [GOC:ai, GOC:pr]	107	1823	30	16603	0.0164564	0.280374	query_1	['GO:0007416', 'GO:0050807', 'GO:1901888']	Heart
GO:BP	GO:0048699	generation of neurons	0.00196001	TRUE	"The process in which nerve cells are generated. This includes the production of neuroblasts and their differentiation into neurons." [GOC:nln]	855	1823	139	16603	0.0762479	0.162573	query_1	['GO:0022008']	Heart
GO:BP	GO:0034330	cell junction organization	0.00273715	TRUE	"A process that is carried out at the cellular level which results in the assembly, arrangement of constituent parts, or disassembly of a cell junction. A cell junction is a specialized region of connection between two cells or between a cell and the extracellular matrix." [GOC:dph, GOC:jl, GOC:mah]	479	1823	87	16603	0.0477235	0.181628	query_1	['GO:0016043']	Heart
GO:BP	GO:0048839	inner ear development	0.00357579	TRUE	"The process whose specific outcome is the progression of the inner ear over time, from its formation to the mature structure." [GOC:sr]	145	1823	36	16603	0.0197477	0.248276	query_1	['GO:0043583', 'GO:0048856']	Heart
GO:MF	GO:0015276	ligand-gated monoatomic ion channel activity	0.00419517	TRUE	"Enables the transmembrane transfer of an ion by a channel that opens when a specific ligand has been bound by the channel complex or one of its constituent parts." [GOC:mtg_transport, ISBN:0815340729]	108	1823	28	16603	0.0153593	0.259259	query_1	['GO:0005216', 'GO:0022834']	Heart
GO:MF	GO:0022803	passive transmembrane transporter activity	0.00477023	TRUE	"Enables the transfer of a single solute from one side of a membrane to the other by a mechanism involving conformational change, either by facilitated diffusion or in a membrane potential dependent process if the solute is charged." [GOC:mtg_transport, ISBN:0815340729]	348	1823	65	16603	0.0356555	0.186782	query_1	['GO:0022857']	Heart
GO:MF	GO:0015267	channel activity	0.00477023	TRUE	"Enables the energy-independent facilitated diffusion of a solute through a transmembrane aqueous pore or channel. Stereospecificity is not exhibited but this transport may be specific for a particular molecular species or class of molecules." [GOC:mtg_transport, ISBN:0815340729]	348	1823	65	16603	0.0356555	0.186782	query_1	['GO:0022803']	Heart
GO:MF	GO:0030545	signaling receptor regulator activity	0.00480386	TRUE	"Binds to and modulates the activity of a receptor." [GOC:ceb]	207	1823	44	16603	0.024136	0.21256	query_1	['GO:0038023', 'GO:0098772']	Heart
GO:MF	GO:0022835	transmitter-gated channel activity	0.00480943	TRUE	"Enables the transmembrane transfer of a solute by a channel that opens when a specific neurotransmitter has been bound by the channel complex or one of its constituent parts." [GOC:mtg_transport, ISBN:0815340729]	45	1823	16	16603	0.00877674	0.355556	query_1	['GO:0022834', 'GO:0030594']	Heart
GO:MF	GO:0022824	transmitter-gated monoatomic ion channel activity	0.00480943	TRUE	"Enables the transmembrane transfer of an ion by a channel that opens when a specific neurotransmitter has been bound by the channel complex or one of its constituent parts." [GOC:mtg_transport, ISBN:0815340729]	45	1823	16	16603	0.00877674	0.355556	query_1	['GO:0005230', 'GO:0022835']	Heart
GO:BP	GO:0009888	tissue development	0.00587553	TRUE	"The process whose specific outcome is the progression of a tissue over time, from its formation to the mature structure." [ISBN:0471245208]	1267	1823	190	16603	0.104224	0.149961	query_1	['GO:0048856']	Heart
GO:MF	GO:0015318	inorganic molecular entity transmembrane transporter activity	0.00592806	TRUE	"Enables the transfer of an inorganic molecular entity from the outside of a cell to the inside of the cell across a membrane. An inorganic molecular entity is a molecular entity that contains no carbon." [GOC:mtg_transport, ISBN:0815340729]	471	1823	82	16603	0.0449808	0.174098	query_1	['GO:0022857']	Heart
GO:MF	GO:0015075	monoatomic ion transmembrane transporter activity	0.00605951	TRUE	"Enables the transfer of an ion from one side of a membrane to the other." [GOC:dgf, GOC:mtg_transport, ISBN:0815340729]	493	1823	85	16603	0.0466264	0.172414	query_1	['GO:0022857']	Heart
GO:MF	GO:0022834	ligand-gated channel activity	0.00608782	TRUE	"Enables the transmembrane transfer of a solute by a channel that opens when a specific ligand has been bound by the channel complex or one of its constituent parts." [GOC:mtg_transport, ISBN:0815340729]	110	1823	28	16603	0.0153593	0.254545	query_1	['GO:0022836']	Heart
GO:BP	GO:0030001	metal ion transport	0.0069471	TRUE	"The directed movement of metal ions, any metal ion with an electric charge, into, out of or within a cell, or between cells, by means of some agent such as a transporter or pore." [GOC:ai]	433	1823	79	16603	0.0433352	0.182448	query_1	['GO:0006812']	Heart
GO:BP	GO:0008015	blood circulation	0.00709659	TRUE	"The flow of blood through the body of an animal, enabling the transport of nutrients to the tissues and the removal of waste products." [GOC:mtg_heart, ISBN:0192800825]	256	1823	53	16603	0.029073	0.207031	query_1	['GO:0003013']	Heart
GO:BP	GO:0042476	odontogenesis	0.00829978	TRUE	"The process whose specific outcome is the progression of a tooth or teeth over time, from formation to the mature structure(s). A tooth is any hard bony, calcareous, or chitinous organ found in the mouth or pharynx of an animal and used in procuring or masticating food." [GOC:jl, GOC:mah]	87	1823	25	16603	0.0137137	0.287356	query_1	['GO:0009887']	Heart
GO:MF	GO:0005230	extracellular ligand-gated monoatomic ion channel activity	0.00923462	TRUE	"Enables the transmembrane transfer of an ion by a channel that opens when a specific extracellular ligand has been bound by the channel complex or one of its constituent parts." [GOC:mtg_transport, ISBN:0815340729]	52	1823	17	16603	0.00932529	0.326923	query_1	['GO:0015276']	Heart
GO:BP	GO:0003013	circulatory system process	0.00988564	TRUE	"An organ system process carried out by any of the organs or tissues of the circulatory system. The circulatory system is an organ system that moves extracellular fluids to and from tissue within a multicellular organism." [GOC:mtg_cardio]	272	1823	55	16603	0.03017	0.202206	query_1	['GO:0003008']	Heart
GO:BP	GO:0031175	neuron projection development	0.0106902	TRUE	"The process whose specific outcome is the progression of a neuron projection over time, from its formation to the mature structure. A neuron projection is any process extending from a neural cell, such as axons or dendrites (collectively called neurites)." [GOC:mah]	531	1823	92	16603	0.0504663	0.173258	query_1	['GO:0048666', 'GO:0120036']	Heart
GO:BP	GO:0007154	cell communication	0.0132575	TRUE	"Any process that mediates interactions between a cell and its surroundings. Encompasses interactions such as signaling or attachment between one cell and another cell, between a cell and an extracellular matrix, or between a cell and any other aspect of its environment." [GOC:mah]	3028	1823	402	16603	0.220516	0.132761	query_1	['GO:0009987']	Heart
GO:BP	GO:0061061	muscle structure development	0.0133114	TRUE	"The progression of a muscle structure over time, from its formation to its mature state. Muscle structures are contractile cells, tissues or organs that are found in multicellular organisms." [GOC:dph]	391	1823	72	16603	0.0394953	0.184143	query_1	['GO:0048856']	Heart
GO:BP	GO:0014706	striated muscle tissue development	0.018666	TRUE	"The process whose specific outcome is the progression of a striated muscle over time, from its formation to the mature structure. Striated muscle contain fibers that are divided by transverse bands into striations, and cardiac and skeletal muscle are types of striated muscle. Skeletal muscle myoblasts fuse to form myotubes and eventually multinucleated muscle fibers. The fusion of cardiac cells …	251	1823	51	16603	0.0279759	0.203187	query_1	['GO:0060537']	Heart
GO:BP	GO:0050804	modulation of chemical synaptic transmission	0.022192	TRUE	"Any process that modulates the frequency or amplitude of synaptic transmission, the process of communication from a neuron to a target (neuron, muscle, or secretory cell) across a synapse. Amplitude, in this case, refers to the change in postsynaptic membrane potential due to a single instance of synaptic transmission." [GOC:ai]	286	1823	56	16603	0.0307186	0.195804	query_1	['GO:0007268', 'GO:0099177']	Heart
GO:BP	GO:0099177	regulation of trans-synaptic signaling	0.022192	TRUE	"Any process that modulates the frequency, rate or extent of trans-synaptic signaling." [GOC:dos]	286	1823	56	16603	0.0307186	0.195804	query_1	['GO:0010646', 'GO:0023051', 'GO:0099537']	Heart
GO:BP	GO:0022008	neurogenesis	0.0225711	TRUE	"Generation of cells within the nervous system." [GO_REF:0000021, GOC:cls, GOC:curators, GOC:dgh, GOC:dph, GOC:jid]	995	1823	152	16603	0.083379	0.152764	query_1	['GO:0007399', 'GO:0030154']	Heart
GO:BP	GO:0051965	positive regulation of synapse assembly	0.02468	TRUE	"Any process that activates, maintains or increases the frequency, rate or extent of synapse assembly, the aggregation, arrangement and bonding together of a set of components to form a synapse." [GOC:ai, GOC:pr]	50	1823	17	16603	0.00932529	0.34	query_1	['GO:0007416', 'GO:0051962', 'GO:0051963', 'GO:1901890']	Heart
GO:BP	GO:0034220	monoatomic ion transmembrane transport	0.0253495	TRUE	"A process in which a monoatomic ion is transported across a membrane. Monatomic ions (also called simple ions) are ions consisting of exactly one atom." [GOC:mah]	377	1823	69	16603	0.0378497	0.183024	query_1	['GO:0006811', 'GO:0055085']	Heart
GO:BP	GO:0060348	bone development	0.0254341	TRUE	"The process whose specific outcome is the progression of bone over time, from its formation to the mature structure. Bone is the hard skeletal connective tissue consisting of both mineral and cellular components." [GOC:dph]	151	1823	35	16603	0.0191991	0.231788	query_1	['GO:0001501', 'GO:0048513']	Heart
GO:BP	GO:0006812	monoatomic cation transport	0.0258454	TRUE	"The directed movement of a monoatomic cation, into, out of or within a cell, or between cells, by means of some agent such as a transporter or pore. Monatomic cations (also called simple cations) are positively charged ions consisting of exactly one atom." [GOC:ai]	477	1823	83	16603	0.0455293	0.174004	query_1	['GO:0006811']	Heart
GO:MF	GO:0048018	receptor ligand activity	0.0258634	TRUE	"The activity of a gene product that interacts with a receptor to effect a change in the activity of the receptor. Ligands may be produced by the same cell that expresses the receptor. Ligands may also be expressed at the plasma membrane of an adjacent cell (e.g. Notch ligands) or be secreted and diffuse extracellularly from their point of origin to the receiving cell (e.g. interleukins)." [GOC:k…	188	1823	39	16603	0.0213933	0.207447	query_1	['GO:0005102', 'GO:0030546']	Heart
GO:BP	GO:0060537	muscle tissue development	0.0281987	TRUE	"The progression of muscle tissue over time, from its initial formation to its mature state. Muscle tissue is a contractile tissue made up of actin and myosin fibers." [GOC:dph]	268	1823	53	16603	0.029073	0.197761	query_1	['GO:0009888']	Heart
GO:MF	GO:0046873	metal ion transmembrane transporter activity	0.029962	TRUE	"Enables the transfer of metal ions from one side of a membrane to the other." [GOC:ai]	333	1823	60	16603	0.0329128	0.18018	query_1	['GO:0008324', 'GO:0022890']	Heart
GO:MF	GO:0030546	signaling receptor activator activity	0.0306995	TRUE	"The function of interacting (directly or indirectly) with receptors such that the proportion of receptors in the active form is increased." [GOC:ceb]	196	1823	40	16603	0.0219419	0.204082	query_1	['GO:0030545', 'GO:0038023', 'GO:0140677']	Heart
GO:BP	GO:0098660	inorganic ion transmembrane transport	0.0334298	TRUE	"The process in which an inorganic ion is transported across a membrane." [GOC:mah]	366	1823	67	16603	0.0367526	0.18306	query_1	['GO:0055085']	Heart
GO:MF	GO:0008528	G protein-coupled peptide receptor activity	0.0344331	TRUE	"Combining with a peptide and transmitting the signal across the membrane by activating an associated G-protein; promotes the exchange of GDP for GTP on the alpha subunit of a heterotrimeric G-protein complex." [GOC:dph, GOC:tb]	57	1823	17	16603	0.00932529	0.298246	query_1	['GO:0001653', 'GO:0004930']	Heart
GO:BP	GO:0007626	locomotory behavior	0.0357413	TRUE	"The specific movement from place to place of an organism in response to external or internal stimuli. Locomotion of a whole organism in a manner dependent upon some combination of that organism's internal state and external conditions." [GOC:dph]	172	1823	38	16603	0.0208448	0.22093	query_1	['GO:0007610']	Heart
GO:BP	GO:0048666	neuron development	0.0358799	TRUE	"The process whose specific outcome is the progression of a neuron over time, from initial commitment of the cell to a specific fate, to the fully functional differentiated cell." [GOC:dph]	636	1823	104	16603	0.0570488	0.163522	query_1	['GO:0030182', 'GO:0048468']	Heart
GO:BP	GO:0097746	blood vessel diameter maintenance	0.0422863	TRUE	"Any process that modulates the diameter of blood vessels." [GOC:pr]	62	1823	19	16603	0.0104224	0.306452	query_1	['GO:0003018', 'GO:0008015', 'GO:0035296']	Heart
GO:BP	GO:0035296	regulation of tube diameter	0.0422863	TRUE	"Any process that modulates the diameter of a tube." [GOC:bf]	62	1823	19	16603	0.0104224	0.306452	query_1	['GO:0035150']	Heart
GO:BP	GO:0023052	signaling	0.0428735	TRUE	"The entirety of a process in which information is transmitted within a biological system. This process begins with an active signal and ends when a cellular response has been triggered." [GOC:mtg_signal, GOC:mtg_signaling_feb11, GOC:signaling]	3005	1823	395	16603	0.216676	0.131448	query_1	['GO:0050789']	Heart
GO:BP	GO:0048856	anatomical structure development	0.0465776	TRUE	"The biological process whose specific outcome is the progression of an anatomical structure from an initial condition to its mature state. This process begins with the formation of the structure and ends with the mature structure, whatever form that may be including its natural destruction. An anatomical structure is any biological entity that occupies space and is distinguished from its surroun…	3400	1823	441	16603	0.241909	0.129706	query_1	['GO:0032502']	Heart
GO:MF	GO:0099095	ligand-gated monoatomic anion channel activity	0.0493319	TRUE	"Enables the transmembrane transfer of an inorganic anion by a channel that opens when a specific ligand has been bound by the channel complex or one of its constituent parts." [GOC:mtg_transport, ISBN:0815340729]	20	1823	9	16603	0.00493692	0.45	query_1	['GO:0005253', 'GO:0015276']	Heart
GO:MF	GO:0098960	postsynaptic neurotransmitter receptor activity	0.0494839	TRUE	"Neurotransmitter receptor activity occurring in the postsynaptic membrane during synaptic transmission." [GOC:dos, GOC:signaling]	48	1823	15	16603	0.0082282	0.3125	query_1	['GO:0030594']	Heart
GO:BP	GO:0050789	regulation of biological process	2.49e-10	TRUE	"Any process that modulates the frequency, rate or extent of a biological process. Biological processes are regulated by many means; examples include the control of gene expression, protein modification or interaction with a protein or substrate molecule." [GOC:ai, GOC:go_curators]	6107	650	329	16603	0.506154	0.0538726	query_1	['GO:0008150', 'GO:0065007']	Kidney
GO:BP	GO:0050794	regulation of cellular process	3.97e-10	TRUE	"Any process that modulates the frequency, rate or extent of a cellular process, any of those that are carried out at the cellular level, but are not necessarily restricted to a single cell. For example, cell communication occurs among more than one cell, but occurs at the cellular level." [GOC:go_curators]	5860	650	318	16603	0.489231	0.0542662	query_1	['GO:0009987', 'GO:0050789']	Kidney
GO:BP	GO:0048522	positive regulation of cellular process	8.64e-10	TRUE	"Any process that activates or increases the frequency, rate or extent of a cellular process, any of those that are carried out at the cellular level, but are not necessarily restricted to a single cell. For example, cell communication occurs among more than one cell, but occurs at the cellular level." [GOC:jid]	3392	650	209	16603	0.321538	0.0616156	query_1	['GO:0009987', 'GO:0048518', 'GO:0050794']	Kidney
GO:BP	GO:0065007	biological regulation	3.12e-09	TRUE	"Any process that modulates a measurable attribute of any biological process, quality or function." [GOC:dph, GOC:isa_complete, GOC:mah, GOC:pr, GOC:vw]	6310	650	333	16603	0.512308	0.0527734	query_1	['GO:0008150']	Kidney
GO:BP	GO:0048583	regulation of response to stimulus	3.34e-09	TRUE	"Any process that modulates the frequency, rate or extent of a response to a stimulus. Response to stimulus is a change in state or activity of a cell or an organism (in terms of movement, secretion, enzyme production, gene expression, etc.) as a result of a stimulus." [GOC:jid]	2198	650	150	16603	0.230769	0.0682439	query_1	['GO:0050789', 'GO:0050896']	Kidney
GO:BP	GO:0051716	cellular response to stimulus	3.67e-09	TRUE	"Any process that results in a change in state or activity of a cell (in terms of movement, secretion, enzyme production, gene expression, etc.) as a result of a stimulus. The process begins with detection of the stimulus by a cell and ends with a change in state or activity or the cell." [GOC:bf, GOC:jl]	3441	650	209	16603	0.321538	0.0607382	query_1	['GO:0009987', 'GO:0050896']	Kidney
GO:BP	GO:0050896	response to stimulus	4.68e-09	TRUE	"Any process that results in a change in state or activity of a cell or an organism (in terms of movement, secretion, enzyme production, gene expression, etc.) as a result of a stimulus. The process begins with detection of the stimulus and ends with a change in state or activity or the cell or organism." [GOC:ai, GOC:bf]	4251	650	245	16603	0.376923	0.0576335	query_1	['GO:0008150']	Kidney
GO:BP	GO:0009966	regulation of signal transduction	5.33e-09	TRUE	"Any process that modulates the frequency, rate or extent of signal transduction." [GOC:sm]	1698	650	124	16603	0.190769	0.0730271	query_1	['GO:0007165', 'GO:0010646', 'GO:0023051', 'GO:0048583']	Kidney
GO:BP	GO:0030097	hemopoiesis	1.01e-08	TRUE	"The process whose specific outcome is the progression of the myeloid and lymphoid derived organ/tissue systems of the blood and other parts of the body over time, from formation to the mature structure. The site of hemopoiesis is variable during development, but occurs primarily in bone marrow or kidney in many adult vertebrates." [GOC:dgh, ISBN:0198506732]	582	650	60	16603	0.0923077	0.103093	query_1	['GO:0048468']	Kidney
GO:BP	GO:0040011	locomotion	1.18e-08	TRUE	"Self-propelled movement of a cell or organism from one location to another." [GOC:dgh]	695	650	67	16603	0.103077	0.0964029	query_1	['GO:0008150']	Kidney
GO:BP	GO:0007165	signal transduction	1.63e-08	TRUE	"The cellular process in which a signal is conveyed to trigger a change in the activity or state of a cell. Signal transduction begins with reception of a signal (e.g. a ligand binding to a receptor or receptor activation by a stimulus such as light), or for signal transduction in the absence of ligand, signal-withdrawal or the activity of a constitutively active receptor. Signal transduction end…	2677	650	171	16603	0.263077	0.0638775	query_1	['GO:0007154', 'GO:0009987', 'GO:0023052', 'GO:0050794', 'GO:0051716']	Kidney
GO:BP	GO:0048518	positive regulation of biological process	2.01e-08	TRUE	"Any process that activates or increases the frequency, rate or extent of a biological process. Biological processes are regulated by many means; examples include the control of gene expression, protein modification or interaction with a protein or substrate molecule." [GOC:jid]	3589	650	213	16603	0.327692	0.059348	query_1	['GO:0008150', 'GO:0050789']	Kidney
GO:BP	GO:0007154	cell communication	2.31e-08	TRUE	"Any process that mediates interactions between a cell and its surroundings. Encompasses interactions such as signaling or attachment between one cell and another cell, between a cell and an extracellular matrix, or between a cell and any other aspect of its environment." [GOC:mah]	3028	650	187	16603	0.287692	0.0617569	query_1	['GO:0009987']	Kidney
GO:BP	GO:0010646	regulation of cell communication	3.65e-08	TRUE	"Any process that modulates the frequency, rate or extent of cell communication. Cell communication is the process that mediates interactions between a cell and its surroundings. Encompasses interactions such as signaling or attachment between one cell and another cell, between a cell and an extracellular matrix, or between a cell and any other aspect of its environment." [GOC:dph, GOC:tb]	1984	650	136	16603	0.209231	0.0685484	query_1	['GO:0007154', 'GO:0050794']	Kidney
GO:BP	GO:0016477	cell migration	3.78e-08	TRUE	"The controlled self-propelled movement of a cell from one site to a destination guided by molecular cues." [GOC:cjm, GOC:dph, GOC:ems, GOC:pf, Wikipedia:Cell_migration]	881	650	77	16603	0.118462	0.0874007	query_1	['GO:0048870']	Kidney
GO:BP	GO:0007155	cell adhesion	4.11e-08	TRUE	"The attachment of a cell, either to another cell or to an underlying substrate such as the extracellular matrix, via cell adhesion molecules." [GOC:hb, GOC:pf]	682	650	65	16603	0.1	0.0953079	query_1	['GO:0009987']	Kidney
GO:BP	GO:0023052	signaling	4.15e-08	TRUE	"The entirety of a process in which information is transmitted within a biological system. This process begins with an active signal and ends when a cellular response has been triggered." [GOC:mtg_signal, GOC:mtg_signaling_feb11, GOC:signaling]	3005	650	185	16603	0.284615	0.0615641	query_1	['GO:0050789']	Kidney
GO:BP	GO:0023051	regulation of signaling	6.92e-08	TRUE	"Any process that modulates the frequency, rate or extent of a signaling process." [GOC:mtg_signal]	1982	650	135	16603	0.207692	0.068113	query_1	['GO:0023052', 'GO:0050789']	Kidney
GO:BP	GO:0048519	negative regulation of biological process	1.36e-07	TRUE	"Any process that stops, prevents, or reduces the frequency, rate or extent of a biological process. Biological processes are regulated by many means; examples include the control of gene expression, protein modification or interaction with a protein or substrate molecule." [GOC:jid]	3220	650	193	16603	0.296923	0.0599379	query_1	['GO:0008150', 'GO:0050789']	Kidney
GO:BP	GO:0030155	regulation of cell adhesion	1.44e-07	TRUE	"Any process that modulates the frequency, rate or extent of attachment of a cell to another cell or to the extracellular matrix." [GOC:mah]	450	650	49	16603	0.0753846	0.108889	query_1	['GO:0007155', 'GO:0050794']	Kidney
GO:BP	GO:0035239	tube morphogenesis	2.31e-07	TRUE	"The process in which the anatomical structures of a tube are generated and organized. Epithelial and endothelial tubes transport gases, liquids and cells from one site to another and form the basic structure of many organs and tissues, with tube shape and organization varying from the single-celled excretory organ in Caenorhabditis elegans to the branching trees of the mammalian kidney and insec…	580	650	57	16603	0.0876923	0.0982759	query_1	['GO:0009653', 'GO:0035295']	Kidney
GO:BP	GO:0048523	negative regulation of cellular process	2.47e-07	TRUE	"Any process that stops, prevents, or reduces the frequency, rate or extent of a cellular process, any of those that are carried out at the cellular level, but are not necessarily restricted to a single cell. For example, cell communication occurs among more than one cell, but occurs at the cellular level." [GOC:jid]	3111	650	187	16603	0.287692	0.0601093	query_1	['GO:0009987', 'GO:0048519', 'GO:0050794']	Kidney
GO:BP	GO:0035295	tube development	3.67e-07	TRUE	"The process whose specific outcome is the progression of a tube over time, from its initial formation to a mature structure. Epithelial and endothelial tubes transport gases, liquids and cells from one site to another and form the basic structure of many organs and tissues including lung and trachea, kidney, the mammary gland, the vascular system and the gastrointestinal and urinary-genital trac…	718	650	65	16603	0.1	0.0905292	query_1	['GO:0007275', 'GO:0048856']	Kidney
GO:BP	GO:0048514	blood vessel morphogenesis	4.04e-07	TRUE	"The process in which the anatomical structures of blood vessels are generated and organized. The blood vessel is the vasculature carrying blood." [GOC:jid]	389	650	44	16603	0.0676923	0.113111	query_1	['GO:0001568', 'GO:0035239']	Kidney
GO:BP	GO:0048870	cell motility	4.94e-07	TRUE	"Any process involved in the controlled self-propelled movement of a cell that results in translocation of the cell from one place to another." [GOC:dgh, GOC:dph, GOC:isa_complete, GOC:mlg]	1019	650	82	16603	0.126154	0.0804711	query_1	['GO:0009987']	Kidney
GO:MF	GO:0003674	molecular_function	1.56e-06	TRUE	"A molecular process that can be carried out by the action of a single macromolecular machine, usually via direct physical interactions with other molecular entities. Function in this sense denotes an action, or activity, that a gene product (or a complex) performs." [GOC:pdt]	7493	650	366	16603	0.563077	0.0488456	query_1	[]	Kidney
GO:BP	GO:0009987	cellular process	2.98e-06	TRUE	"Any process that is carried out at the cellular level, but not necessarily restricted to a single cell. For example, cell communication occurs among more than one cell, but occurs at the cellular level." [GOC:go_curators, GOC:isa_complete]	8591	650	410	16603	0.630769	0.0477244	query_1	['GO:0008150']	Kidney
GO:BP	GO:0030334	regulation of cell migration	3.59e-06	TRUE	"Any process that modulates the frequency, rate or extent of cell migration." [GOC:go_curators]	542	650	52	16603	0.08	0.095941	query_1	['GO:0016477', 'GO:2000145']	Kidney
GO:BP	GO:0051239	regulation of multicellular organismal process	4.71e-06	TRUE	"Any process that modulates the frequency, rate or extent of a multicellular organismal process, the processes pertinent to the function of a multicellular organism above the cellular level; includes the integrated processes of tissues and organs." [GOC:ai, GOC:dph, GOC:tb]	1744	650	117	16603	0.18	0.0670872	query_1	['GO:0032501', 'GO:0050789']	Kidney
GO:BP	GO:0060326	cell chemotaxis	5.95e-06	TRUE	"The directed movement of a motile cell guided by a specific chemical concentration gradient. Movement may be towards a higher concentration (positive chemotaxis) or towards a lower concentration (negative chemotaxis)." [GOC:dph]	173	650	26	16603	0.04	0.150289	query_1	['GO:0006935', 'GO:0016477', 'GO:0070887']	Kidney
GO:BP	GO:0001525	angiogenesis	6.11e-06	TRUE	"Blood vessel formation when new vessels emerge from the proliferation of pre-existing blood vessels." [ISBN:0878932453]	320	650	37	16603	0.0569231	0.115625	query_1	['GO:0048514', 'GO:0048646']	Kidney
GO:BP	GO:0001944	vasculature development	6.4e-06	TRUE	"The process whose specific outcome is the progression of the vasculature over time, from its formation to the mature structure. The vasculature is an interconnected tubular multi-tissue structure that contains fluid that is actively transported around the organism." [GOC:dph, UBERON:0002409]	487	650	48	16603	0.0738462	0.0985626	query_1	['GO:0048731', 'GO:0072359']	Kidney
GO:BP	GO:0040012	regulation of locomotion	7.05e-06	TRUE	"Any process that modulates the frequency, rate or extent of locomotion of a cell or organism." [GOC:ems]	602	650	55	16603	0.0846154	0.0913621	query_1	['GO:0040011', 'GO:0050789']	Kidney
GO:BP	GO:0001568	blood vessel development	1.06e-05	TRUE	"The process whose specific outcome is the progression of a blood vessel over time, from its formation to the mature structure. The blood vessel is the vasculature carrying blood." [GOC:hjd, UBERON:0001981]	463	650	46	16603	0.0707692	0.0993521	query_1	['GO:0001944', 'GO:0048856']	Kidney
GO:BP	GO:2000145	regulation of cell motility	1.07e-05	TRUE	"Any process that modulates the frequency, rate or extent of cell motility." [GOC:mah]	576	650	53	16603	0.0815385	0.0920139	query_1	['GO:0040012', 'GO:0048870', 'GO:0050794']	Kidney
GO:BP	GO:0045785	positive regulation of cell adhesion	1.19e-05	TRUE	"Any process that activates or increases the frequency, rate or extent of cell adhesion." [GOC:go_curators]	271	650	33	16603	0.0507692	0.121771	query_1	['GO:0007155', 'GO:0030155', 'GO:0048522']	Kidney
GO:BP	GO:0008150	biological_process	1.67e-05	TRUE	"A biological process is the execution of a genetically-encoded biological module or program. It consists of all the steps required to achieve the specific biological objective of the module. A biological process is accomplished by a particular set of molecular functions carried out by specific gene products (or macromolecular complexes), often in a highly regulated manner and in a particular tem…	9053	650	424	16603	0.652308	0.0468353	query_1	[]	Kidney
GO:BP	GO:0045321	leukocyte activation	1.87e-05	TRUE	"A change in morphology and behavior of a leukocyte resulting from exposure to a specific antigen, mitogen, cytokine, cellular ligand, or soluble factor." [GOC:add]	536	650	50	16603	0.0769231	0.0932836	query_1	['GO:0001775', 'GO:0002376']	Kidney
GO:BP	GO:0007166	cell surface receptor signaling pathway	1.9e-05	TRUE	"The series of molecular signals initiated by an extracellular ligand binding to a receptor located on the cell surface. The pathway ends with regulation of a downstream cellular process, e.g. transcription." [GOC:signaling]	1467	650	101	16603	0.155385	0.068848	query_1	['GO:0007165']	Kidney
GO:MF	GO:0005488	binding	2.67e-05	TRUE	"The selective, non-covalent, often stoichiometric, interaction of a molecule with one or more specific sites on another molecule." [GOC:ceb, GOC:mah, ISBN:0198506732]	5327	650	272	16603	0.418462	0.0510606	query_1	['GO:0003674']	Kidney
GO:BP	GO:0030098	lymphocyte differentiation	4.62e-05	TRUE	"The process in which a relatively unspecialized precursor cell acquires specialized features of a lymphocyte. A lymphocyte is a leukocyte commonly found in the blood and lymph that has the characteristics of a large nucleus, a neutral staining cytoplasm, and prominent heterochromatin." [CL:0000542, GOC:go_curators]	244	650	30	16603	0.0461538	0.122951	query_1	['GO:0046649', 'GO:1903131']	Kidney
GO:BP	GO:1903131	mononuclear cell differentiation	5.15e-05	TRUE	"The process in which a relatively unspecialized cell acquires the specialized features of a mononuclear cell." [CL:0000842, GO_REF:0000086, GOC:TermGenie, PMID:24759906]	302	650	34	16603	0.0523077	0.112583	query_1	['GO:0002521']	Kidney
GO:BP	GO:0032501	multicellular organismal process	5.31e-05	TRUE	"Any biological process, occurring at the level of a multicellular organism, pertinent to its function." [GOC:curators, GOC:dph, GOC:isa_complete, GOC:tb]	3935	650	214	16603	0.329231	0.0543837	query_1	['GO:0008150']	Kidney
GO:BP	GO:0098609	cell-cell adhesion	7.52e-05	TRUE	"The attachment of one cell to another cell via adhesion molecules." [GOC:dos]	445	650	43	16603	0.0661538	0.0966292	query_1	['GO:0007155']	Kidney
GO:BP	GO:0001775	cell activation	8.21e-05	TRUE	"A multicellular organismal process by which exposure to an activating factor such as a cellular or soluble ligand results in a change in the morphology or behavior of a cell." [GOC:mgi_curators]	612	650	53	16603	0.0815385	0.0866013	query_1	['GO:0009987', 'GO:0032501']	Kidney
GO:BP	GO:0002521	leukocyte differentiation	0.000109678	TRUE	"The process in which a relatively unspecialized hemopoietic precursor cell acquires the specialized features of a leukocyte. A leukocyte is an achromatic cell of the myeloid or lymphoid lineages capable of ameboid movement, found in blood or other tissue." [CL:0000738, GOC:add, PMID:16551264]	372	650	38	16603	0.0584615	0.102151	query_1	['GO:0030097', 'GO:0030154']	Kidney
GO:BP	GO:0002376	immune system process	0.000147124	TRUE	"Any process involved in the development or functioning of the immune system, an organismal system for calibrated responses to potential internal or invasive threats." [GO_REF:0000022, GOC:add]	1290	650	89	16603	0.136923	0.0689922	query_1	['GO:0008150']	Kidney
GO:BP	GO:0009653	anatomical structure morphogenesis	0.000189756	TRUE	"The process in which anatomical structures are generated and organized. Morphogenesis pertains to the creation of form." [GOC:go_curators, ISBN:0521436125]	1637	650	106	16603	0.163077	0.0647526	query_1	['GO:0032502', 'GO:0048856']	Kidney
GO:BP	GO:0045595	regulation of cell differentiation	0.000245255	TRUE	"Any process that modulates the frequency, rate or extent of cell differentiation, the process in which relatively unspecialized cells acquire specialized structural and functional features." [GOC:go_curators]	866	650	66	16603	0.101538	0.0762125	query_1	['GO:0030154', 'GO:0050793', 'GO:0050794']	Kidney
GO:MF	GO:0043565	sequence-specific DNA binding	0.000346734	TRUE	"Binding to DNA of a specific nucleotide composition, e.g. GC-rich DNA binding, or with a specific sequence motif or type of DNA e.g. promotor binding or rDNA binding." [GOC:jl]	740	650	57	16603	0.0876923	0.077027	query_1	['GO:0003677']	Kidney
GO:BP	GO:0002064	epithelial cell development	0.000359675	TRUE	"The process whose specific outcome is the progression of an epithelial cell over time, from its formation to the mature structure. An epithelial cell is a cell usually found in a two-dimensional sheet with a free surface." [GOC:dph]	145	650	21	16603	0.0323077	0.144828	query_1	['GO:0030855', 'GO:0048468']	Kidney
GO:BP	GO:0006935	chemotaxis	0.000375329	TRUE	"The directed movement of a motile cell or organism, or the directed growth of a cell guided by a specific chemical concentration gradient. Movement may be towards a higher concentration (positive chemotaxis) or towards a lower concentration (negative chemotaxis)." [ISBN:0198506732]	225	650	27	16603	0.0415385	0.12	query_1	['GO:0042221', 'GO:0042330']	Kidney
GO:BP	GO:0042330	taxis	0.000449406	TRUE	"The directed movement of a motile cell or organism in response to an external stimulus." [GOC:jl, ISBN:0192801023]	227	650	27	16603	0.0415385	0.118943	query_1	['GO:0009605', 'GO:0040011']	Kidney
GO:BP	GO:0045597	positive regulation of cell differentiation	0.000453346	TRUE	"Any process that activates or increases the frequency, rate or extent of cell differentiation." [GOC:go_curators]	491	650	44	16603	0.0676923	0.089613	query_1	['GO:0030154', 'GO:0045595', 'GO:0048522', 'GO:0051094']	Kidney
GO:BP	GO:0007167	enzyme-linked receptor protein signaling pathway	0.00050047	TRUE	"The series of molecular signals initiated by an extracellular ligand binding to a receptor on the surface of the target cell, where the receptor possesses catalytic activity or is closely associated with an enzyme such as a protein kinase, and ending with the regulation of a downstream cellular process, e.g. transcription." [GOC:mah, GOC:signaling, ISBN:0815316194]	595	650	50	16603	0.0769231	0.0840336	query_1	['GO:0007166']	Kidney
GO:BP	GO:0048646	anatomical structure formation involved in morphogenesis	0.000531952	TRUE	"The developmental process pertaining to the initial formation of an anatomical structure from unspecified parts. This process begins with the specific processes that contribute to the appearance of the discrete structure and ends when the structural rudiment is recognizable. An anatomical structure is any biological entity that occupies space and is distinguished from its surroundings. Anatomica…	756	650	59	16603	0.0907692	0.0780423	query_1	['GO:0009653', 'GO:0032502']	Kidney
GO:BP	GO:0045596	negative regulation of cell differentiation	0.000623915	TRUE	"Any process that stops, prevents, or reduces the frequency, rate or extent of cell differentiation." [GOC:go_curators]	382	650	37	16603	0.0569231	0.0968586	query_1	['GO:0030154', 'GO:0045595', 'GO:0048523', 'GO:0051093']	Kidney
GO:BP	GO:0051093	negative regulation of developmental process	0.000641042	TRUE	"Any process that stops, prevents or reduces the rate or extent of development, the biological process whose specific outcome is the progression of an organism over time from an initial condition (e.g. a zygote, or a young adult) to a later condition (e.g. a multicellular animal or an aged adult)." [GOC:ai]	531	650	46	16603	0.0707692	0.086629	query_1	['GO:0032502', 'GO:0048519', 'GO:0050793']	Kidney
GO:BP	GO:0040013	negative regulation of locomotion	0.000712508	TRUE	"Any process that stops, prevents, or reduces the frequency, rate or extent of locomotion of a cell or organism." [GOC:go_curators]	177	650	23	16603	0.0353846	0.129944	query_1	['GO:0040011', 'GO:0040012', 'GO:0048519']	Kidney
GO:BP	GO:0048584	positive regulation of response to stimulus	0.000812586	TRUE	"Any process that activates, maintains or increases the rate of a response to a stimulus. Response to stimulus is a change in state or activity of a cell or an organism (in terms of movement, secretion, enzyme production, gene expression, etc.) as a result of a stimulus." [GOC:jid]	1321	650	88	16603	0.135385	0.0666162	query_1	['GO:0048518', 'GO:0048583', 'GO:0050896']	Kidney
GO:MF	GO:0003690	double-stranded DNA binding	0.000921446	TRUE	"Binding to double-stranded DNA." [GOC:elh, GOC:vw]	708	650	54	16603	0.0830769	0.0762712	query_1	['GO:0003677']	Kidney
GO:BP	GO:2000146	negative regulation of cell motility	0.000997579	TRUE	"Any process that stops, prevents, or reduces the frequency, rate or extent of cell motility." [GOC:mah]	167	650	22	16603	0.0338462	0.131737	query_1	['GO:0040013', 'GO:0048523', 'GO:0048870', 'GO:2000145']	Kidney
GO:MF	GO:1990837	sequence-specific double-stranded DNA binding	0.00107167	TRUE	"Binding to double-stranded DNA of a specific nucleotide composition, e.g. GC-rich DNA binding, or with a specific sequence motif or type of DNA, e.g. promotor binding or rDNA binding." [GOC:dos, GOC:sl]	675	650	52	16603	0.08	0.077037	query_1	['GO:0003690', 'GO:0043565']	Kidney
GO:BP	GO:0051240	positive regulation of multicellular organismal process	0.00107551	TRUE	"Any process that activates or increases the frequency, rate or extent of an organismal process, any of the processes pertinent to the function of an organism above the cellular level; includes the integrated processes of tissues and organs." [GOC:ai]	978	650	70	16603	0.107692	0.0715746	query_1	['GO:0032501', 'GO:0048518', 'GO:0051239']	Kidney
GO:BP	GO:2000026	regulation of multicellular organismal development	0.00114256	TRUE	"Any process that modulates the frequency, rate or extent of multicellular organismal development." [GOC:obol]	829	650	62	16603	0.0953846	0.0747889	query_1	['GO:0007275', 'GO:0050793', 'GO:0051239']	Kidney
GO:BP	GO:0001570	vasculogenesis	0.00143288	TRUE	"The differentiation of endothelial cells from progenitor cells during blood vessel development, and the de novo formation of blood vessels and tubes." [PMID:8999798]	54	650	12	16603	0.0184615	0.222222	query_1	['GO:0030154', 'GO:0048514']	Kidney
GO:MF	GO:0000977	RNA polymerase II transcription regulatory region sequence-specific DNA binding	0.00145693	TRUE	"Binding to a specific sequence of DNA that is part of a regulatory region that controls the transcription of a gene or cistron by RNA polymerase II." [GOC:txnOH]	469	650	40	16603	0.0615385	0.0852878	query_1	['GO:0000976']	Kidney
GO:BP	GO:0022409	positive regulation of cell-cell adhesion	0.00150207	TRUE	"Any process that activates or increases the rate or extent of cell adhesion to another cell." [GOC:isa_complete]	171	650	22	16603	0.0338462	0.128655	query_1	['GO:0022407', 'GO:0045785', 'GO:0098609']	Kidney
GO:BP	GO:0032502	developmental process	0.00165573	TRUE	"A biological process whose specific outcome is the progression of an integrated living unit: an anatomical structure (which may be a subcellular structure, cell, tissue, or organ), or organism over time from an initial condition to a later condition." [GOC:isa_complete]	3599	650	192	16603	0.295385	0.0533482	query_1	['GO:0008150']	Kidney
GO:BP	GO:0042127	regulation of cell population proliferation	0.00168729	TRUE	"Any process that modulates the frequency, rate or extent of cell proliferation." [GOC:jl]	895	650	65	16603	0.1	0.0726257	query_1	['GO:0008283', 'GO:0050794']	Kidney
GO:BP	GO:0030336	negative regulation of cell migration	0.00171561	TRUE	"Any process that stops, prevents, or reduces the frequency, rate or extent of cell migration." [GOC:go_curators]	159	650	21	16603	0.0323077	0.132075	query_1	['GO:0016477', 'GO:0030334', 'GO:2000146']	Kidney
GO:BP	GO:0046649	lymphocyte activation	0.00218378	TRUE	"A change in morphology and behavior of a lymphocyte resulting from exposure to a specific antigen, mitogen, cytokine, chemokine, cellular ligand, or soluble factor." [GOC:mgi_curators, ISBN:0781735149]	452	650	40	16603	0.0615385	0.0884956	query_1	['GO:0045321']	Kidney
GO:MF	GO:0001228	DNA-binding transcription activator activity, RNA polymerase II-specific	0.00226303	TRUE	"A DNA-binding transcription factor activity that activates or increases transcription of specific gene sets transcribed by RNA polymerase II." [GOC:aruk, GOC:txnOH-2018, PMID:20737563, PMID:27145859]	295	650	29	16603	0.0446154	0.0983051	query_1	['GO:0000981', 'GO:0001216']	Kidney
GO:BP	GO:0050793	regulation of developmental process	0.00238811	TRUE	"Any process that modulates the frequency, rate or extent of development, the biological process whose specific outcome is the progression of a multicellular organism over time from an initial condition (e.g. a zygote, or a young adult) to a later condition (e.g. a multicellular animal or an aged adult)." [GOC:go_curators]	1416	650	91	16603	0.14	0.0642655	query_1	['GO:0032502', 'GO:0050789']	Kidney
GO:BP	GO:0070848	response to growth factor	0.00273407	TRUE	"Any process that results in a change in state or activity of a cell or an organism (in terms of movement, secretion, enzyme production, gene expression, etc.) as a result of a growth factor stimulus." [GOC:BHF, GOC:mah]	406	650	37	16603	0.0569231	0.091133	query_1	['GO:0009719']	Kidney
GO:MF	GO:0003700	DNA-binding transcription factor activity	0.00281447	TRUE	"A transcription regulator activity that modulates transcription of gene sets via selective and non-covalent binding to a specific double-stranded genomic DNA sequence (sometimes referred to as a motif) within a cis-regulatory region. Regulatory regions include promoters (proximal and distal) and enhancers. Genes are transcriptional units, and include bacterial operons." [GOC:txnOH-2018]	517	650	42	16603	0.0646154	0.0812379	query_1	['GO:0140110']	Kidney
GO:BP	GO:0050900	leukocyte migration	0.00289157	TRUE	"The movement of a leukocyte within or between different tissues and organs of the body." [GOC:add, ISBN:0781735149, PMID:14680625, PMID:14708592, PMID:7507411, PMID:8600538]	220	650	25	16603	0.0384615	0.113636	query_1	['GO:0002376', 'GO:0016477']	Kidney
GO:BP	GO:0072359	circulatory system development	0.00290784	TRUE	"The process whose specific outcome is the progression of the circulatory system over time, from its formation to the mature structure. The circulatory system is the organ system that passes nutrients (such as amino acids and electrolytes), gases, hormones, blood cells, etc. to and from cells in the body to help fight diseases and help stabilize body temperature and pH to maintain homeostasis." […	704	650	54	16603	0.0830769	0.0767045	query_1	['GO:0048731']	Kidney
GO:MF	GO:0001216	DNA-binding transcription activator activity	0.00314033	TRUE	"A DNA-binding transcription factor activity that activates or increases transcription of specific gene sets." [GOC:txnOH-2018]	300	650	29	16603	0.0446154	0.0966667	query_1	['GO:0003700']	Kidney
GO:BP	GO:0071495	cellular response to endogenous stimulus	0.00322651	TRUE	"Any process that results in a change in state or activity of a cell (in terms of movement, secretion, enzyme production, gene expression, etc.) as a result of a stimulus arising within the organism." [GOC:mah]	670	650	52	16603	0.08	0.0776119	query_1	['GO:0009719']	Kidney
GO:BP	GO:0035556	intracellular signal transduction	0.00327594	TRUE	"The process in which a signal is passed on to downstream components within the cell, which become activated themselves to further propagate the signal and finally trigger a change in the function or state of the cell." [GOC:bf, GOC:jl, GOC:signaling, ISBN:3527303782]	1488	650	94	16603	0.144615	0.063172	query_1	['GO:0007165']	Kidney
GO:MF	GO:0003677	DNA binding	0.00347186	TRUE	"Any molecular function by which a gene product interacts selectively and non-covalently with DNA (deoxyribonucleic acid)." [GOC:dph, GOC:jl, GOC:tb, GOC:vw]	932	650	64	16603	0.0984615	0.0686695	query_1	['GO:0003676']	Kidney
GO:MF	GO:0000978	RNA polymerase II cis-regulatory region sequence-specific DNA binding	0.00352516	TRUE	"Binding to a specific upstream regulatory DNA sequence (transcription factor recognition sequence or binding site) located in cis relative to the transcription start site (i.e., on the same strand of DNA) of a gene transcribed by RNA polymerase II." [GOC:txnOH-2018]	367	650	33	16603	0.0507692	0.0899183	query_1	['GO:0000977', 'GO:0000987']	Kidney
GO:BP	GO:0030217	T cell differentiation	0.00359165	TRUE	"The process in which a precursor cell type acquires characteristics of a more mature T-cell. A T cell is a type of lymphocyte whose definin characteristic is the expression of a T cell receptor complex." [GO_REF:0000022, GOC:jid, GOC:mah]	180	650	22	16603	0.0338462	0.122222	query_1	['GO:0030098', 'GO:0042110']	Kidney
GO:BP	GO:0030595	leukocyte chemotaxis	0.00359762	TRUE	"The movement of a leukocyte in response to an external stimulus." [GOC:add, GOC:jl]	127	650	18	16603	0.0276923	0.141732	query_1	['GO:0050900', 'GO:0060326']	Kidney
GO:BP	GO:1902531	regulation of intracellular signal transduction	0.00361729	TRUE	"Any process that modulates the frequency, rate or extent of intracellular signal transduction." [GOC:dph, GOC:signaling, GOC:tb, GOC:TermGenie]	1070	650	73	16603	0.112308	0.0682243	query_1	['GO:0009966', 'GO:0035556']	Kidney
GO:BP	GO:0039663	membrane fusion involved in viral entry into host cell	0.0037554	TRUE	"Merging of the virion membrane and a host membrane (host plasma membrane or host organelle membrane) that is involved in the uptake of a virus into a host cell." [GOC:bf, GOC:jl, UniProtKB-KW:KW-1168]	4	650	4	16603	0.00615385	1	query_1	['GO:0016032']	Kidney
GO:BP	GO:0019064	fusion of virus membrane with host plasma membrane	0.0037554	TRUE	"Fusion of a viral membrane with the host cell membrane during viral entry. Results in release of the virion contents into the cytoplasm." [GOC:bf, GOC:jl]	4	650	4	16603	0.00615385	1	query_1	['GO:0039663', 'GO:0061025']	Kidney
GO:BP	GO:0071363	cellular response to growth factor stimulus	0.00377064	TRUE	"Any process that results in a change in state or activity of a cell (in terms of movement, secretion, enzyme production, gene expression, etc.) as a result of a growth factor stimulus." [GOC:mah]	395	650	36	16603	0.0553846	0.0911392	query_1	['GO:0070848', 'GO:0071495']	Kidney
GO:MF	GO:0000981	DNA-binding transcription factor activity, RNA polymerase II-specific	0.00387566	TRUE	"A DNA-binding transcription factor activity that modulates the transcription of specific gene sets transcribed by RNA polymerase II." [GOC:txnOH-2018]	471	650	39	16603	0.06	0.0828025	query_1	['GO:0003700']	Kidney
GO:BP	GO:0070887	cellular response to chemical stimulus	0.00409657	TRUE	"Any process that results in a change in state or activity of a cell (in terms of movement, secretion, enzyme production, gene expression, etc.) as a result of a chemical stimulus." [GOC:mah]	1113	650	75	16603	0.115385	0.0673854	query_1	['GO:0042221', 'GO:0051716']	Kidney
GO:BP	GO:0042110	T cell activation	0.00420712	TRUE	"The change in morphology and behavior of a mature or immature T cell resulting from exposure to a mitogen, cytokine, chemokine, cellular ligand, or an antigen for which it is specific." [GOC:mgi_curators, ISBN:0781735149]	316	650	31	16603	0.0476923	0.0981013	query_1	['GO:0046649']	Kidney
GO:BP	GO:0060284	regulation of cell development	0.00466524	TRUE	"Any process that modulates the rate, frequency or extent of the progression of the cell over time, from its formation to the mature structure. Cell development does not include the steps involved in committing a cell to a specific fate." [GOC:dph, GOC:tb]	449	650	39	16603	0.06	0.0868597	query_1	['GO:0045595', 'GO:0048468']	Kidney
GO:MF	GO:0000987	cis-regulatory region sequence-specific DNA binding	0.00472486	TRUE	"Binding to a specific upstream regulatory DNA sequence (transcription factor recognition sequence or binding site, located in cis relative to the transcription start site (i.e., on the same strand of DNA) of a gene transcribed by some RNA polymerase. Cis-regulatory sites are often referred to as a sequence motifs, enhancers, or silencers." [GOC:txnOH-2018]	389	650	34	16603	0.0523077	0.0874036	query_1	['GO:0000976']	Kidney
GO:BP	GO:0008283	cell population proliferation	0.00482699	TRUE	"The multiplication or reproduction of cells, resulting in the expansion of a cell population." [GOC:mah, GOC:mb]	1118	650	75	16603	0.115385	0.0670841	query_1	['GO:0009987']	Kidney
GO:BP	GO:0030335	positive regulation of cell migration	0.00512321	TRUE	"Any process that activates or increases the frequency, rate or extent of cell migration." [GOC:go_curators]	319	650	31	16603	0.0476923	0.0971787	query_1	['GO:0016477', 'GO:0030334', 'GO:2000147']	Kidney
GO:BP	GO:0009893	positive regulation of metabolic process	0.00525357	TRUE	"Any process that activates or increases the frequency, rate or extent of the chemical reactions and pathways within a cell or an organism." [GOC:go_curators]	1988	650	117	16603	0.18	0.0588531	query_1	['GO:0008152', 'GO:0019222', 'GO:0048522']	Kidney
GO:BP	GO:0010604	positive regulation of macromolecule metabolic process	0.00617132	TRUE	"Any process that increases the frequency, rate or extent of the chemical reactions and pathways involving macromolecules, any molecule of high relative molecular mass, the structure of which essentially comprises the multiple repetition of units derived, actually or conceptually, from molecules of low relative molecular mass." [GOC:dph, GOC:tb]	1782	650	107	16603	0.164615	0.0600449	query_1	['GO:0009893', 'GO:0043170', 'GO:0060255']	Kidney
GO:BP	GO:0009888	tissue development	0.00645017	TRUE	"The process whose specific outcome is the progression of a tissue over time, from its formation to the mature structure." [ISBN:0471245208]	1267	650	82	16603	0.126154	0.0647198	query_1	['GO:0048856']	Kidney
GO:BP	GO:0048856	anatomical structure development	0.00708205	TRUE	"The biological process whose specific outcome is the progression of an anatomical structure from an initial condition to its mature state. This process begins with the formation of the structure and ends with the mature structure, whatever form that may be including its natural destruction. An anatomical structure is any biological entity that occupies space and is distinguished from its surroun…	3400	650	180	16603	0.276923	0.0529412	query_1	['GO:0032502']	Kidney
GO:MF	GO:0005102	signaling receptor binding	0.00732814	TRUE	"Binding to one or more specific sites on a receptor molecule, a macromolecule that undergoes combination with a hormone, neurotransmitter, drug or intracellular messenger to initiate a change in cell function." [GOC:bf, GOC:ceb, ISBN:0198506732]	685	650	50	16603	0.0769231	0.0729927	query_1	['GO:0005515']	Kidney
GO:MF	GO:0140110	transcription regulator activity	0.00772421	TRUE	"A molecular function that controls the rate, timing and/or magnitude of gene transcription. The function of transcriptional regulators is to modulate gene expression at the transcription step so that they are expressed in the right cell at the right time and in the right amount throughout the life of the cell and the organism. Genes are transcriptional units, and include bacterial operons." [GOC…	743	650	53	16603	0.0815385	0.0713324	query_1	['GO:0003674']	Kidney
GO:BP	GO:0022407	regulation of cell-cell adhesion	0.00772853	TRUE	"Any process that modulates the frequency, rate or extent of attachment of a cell to another cell." [GOC:isa_complete]	278	650	28	16603	0.0430769	0.100719	query_1	['GO:0030155', 'GO:0098609']	Kidney
GO:BP	GO:0030154	cell differentiation	0.00861288	TRUE	"The cellular developmental process in which a relatively unspecialized cell, e.g. embryonic or regenerative cell, acquires specialized structural and/or functional features that characterize a specific cell. Differentiation includes the processes involved in commitment of a cell to a specific fate and its subsequent development to the mature state." [ISBN:0198506732]	2334	650	132	16603	0.203077	0.0565553	query_1	['GO:0048869']	Kidney
GO:BP	GO:0048869	cellular developmental process	0.00861288	TRUE	"A biological process whose specific outcome is the progression of a cell over time from an initial condition to a later condition." [GOC:isa_complete]	2334	650	132	16603	0.203077	0.0565553	query_1	['GO:0009987', 'GO:0032502']	Kidney
GO:BP	GO:0009719	response to endogenous stimulus	0.00933124	TRUE	"Any process that results in a change in state or activity of a cell or an organism (in terms of movement, secretion, enzyme production, gene expression, etc.) as a result of a stimulus arising within the organism." [GOC:sm]	751	650	55	16603	0.0846154	0.0732357	query_1	['GO:0050896']	Kidney
GO:BP	GO:0035924	cellular response to vascular endothelial growth factor stimulus	0.00945827	TRUE	"Any process that results in a change in state or activity of a cell (in terms of movement, secretion, enzyme production, gene expression, etc.) as a result of a vascular endothelial growth factor stimulus." [GOC:BHF, GOC:rl, PMID:18440775]	44	650	10	16603	0.0153846	0.227273	query_1	['GO:0071363']	Kidney
GO:MF	GO:0005515	protein binding	0.00977067	TRUE	"Binding to a protein." [GOC:go_curators]	3770	650	192	16603	0.295385	0.0509284	query_1	['GO:0005488']	Kidney
GO:BP	GO:0003002	regionalization	0.010865	TRUE	"The pattern specification process that results in the subdivision of an axis or axes in space to define an area or volume in which specific patterns of cell differentiation will take place or in which cells interpret a specific environment." [GOC:dph, GOC:isa_complete]	283	650	28	16603	0.0430769	0.0989399	query_1	['GO:0007389']	Kidney
GO:MF	GO:0000976	transcription cis-regulatory region binding	0.0114047	TRUE	"Binding to a specific sequence of DNA that is part of a regulatory region that controls transcription of that section of the DNA. The transcribed region might be described as a gene, cistron, or operon." [GOC:txnOH]	548	650	42	16603	0.0646154	0.0766423	query_1	['GO:0001067', 'GO:1990837']	Kidney
GO:BP	GO:2000147	positive regulation of cell motility	0.0116268	TRUE	"Any process that activates or increases the frequency, rate or extent of cell motility." [GOC:mah]	332	650	31	16603	0.0476923	0.0933735	query_1	['GO:0040017', 'GO:0048522', 'GO:0048870', 'GO:2000145']	Kidney
GO:BP	GO:0033036	macromolecule localization	0.0118561	TRUE	"Any process in which a macromolecule is transported to, or maintained in, a specific location." [GOC:mah]	1493	650	92	16603	0.141538	0.0616209	query_1	['GO:0051179']	Kidney
GO:MF	GO:0001067	transcription regulatory region nucleic acid binding	0.0119013	TRUE	"Binding to a nucleic acid region that regulates a nucleic acid-based process. Such processes include transcription, DNA replication, and DNA repair." [GOC:txnOH]	549	650	42	16603	0.0646154	0.0765027	query_1	['GO:0003676']	Kidney
GO:BP	GO:0009952	anterior/posterior pattern specification	0.0119397	TRUE	"The regionalization process in which specific areas of cell differentiation are determined along the anterior-posterior axis. The anterior-posterior axis is defined by a line that runs from the head or mouth of an organism to the tail or opposite end of the organism." [GOC:dph, GOC:go_curators, GOC:isa_complete, GOC:tb]	138	650	18	16603	0.0276923	0.130435	query_1	['GO:0003002']	Kidney
GO:BP	GO:0001822	kidney development	0.0119444	TRUE	"The process whose specific outcome is the progression of the kidney over time, from its formation to the mature structure. The kidney is an organ that filters the blood and/or excretes the end products of body metabolism in the form of urine." [GOC:dph, GOC:mtg_kidney_jan10, ISBN:0124020607, ISBN:0721662544]	223	650	24	16603	0.0369231	0.107623	query_1	['GO:0048513', 'GO:0072001']	Kidney
GO:BP	GO:0070727	cellular macromolecule localization	0.01428	TRUE	"Any process in which a macromolecule is transported to, and/or maintained in, a specific location at the level of a cell. Localization at the cellular level encompasses movement within the cell, from within the cell to the cell surface, or from one location to another at the surface of a cell." [GOC:mah]	1294	650	82	16603	0.126154	0.0633694	query_1	['GO:0033036', 'GO:0051641']	Kidney
GO:BP	GO:1903706	regulation of hemopoiesis	0.0150063	TRUE	"Any process that modulates the frequency, rate or extent of hemopoiesis." [GO_REF:0000058, GOC:pad, GOC:PARL, GOC:TermGenie, PMID:20080761]	226	650	24	16603	0.0369231	0.106195	query_1	['GO:0002682', 'GO:0030097', 'GO:0060284', 'GO:2000026']	Kidney
GO:BP	GO:0048468	cell development	0.0152816	TRUE	"The cellular developmental process in which a specific cell progresses from an immature to a mature state. Cell development start once cell commitment has taken place." [GOC:go_curators]	1628	650	98	16603	0.150769	0.0601966	query_1	['GO:0030154', 'GO:0048856', 'GO:0048869']	Kidney
GO:BP	GO:0043009	chordate embryonic development	0.0163681	TRUE	"The process whose specific outcome is the progression of the embryo over time, from zygote formation through a stage including a notochord and neural tube until birth or egg hatching." [GOC:mtg_sensu]	491	650	40	16603	0.0615385	0.0814664	query_1	['GO:0009792']	Kidney
GO:BP	GO:0060429	epithelium development	0.0171769	TRUE	"The process whose specific outcome is the progression of an epithelium over time, from its formation to the mature structure. An epithelium is a tissue that covers the internal or external surfaces of an anatomical structure." [GOC:dph, GOC:mtg_lung]	805	650	57	16603	0.0876923	0.0708075	query_1	['GO:0009888']	Kidney
GO:BP	GO:0072073	kidney epithelium development	0.0207909	TRUE	"The process whose specific outcome is the progression of an epithelium in the kidney over time, from its formation to the mature structure. An epithelium is a tissue that covers the internal or external surfaces of an anatomical structure." [GOC:mtg_kidney_jan10]	117	650	16	16603	0.0246154	0.136752	query_1	['GO:0001822', 'GO:0060429']	Kidney
GO:BP	GO:0003158	endothelium development	0.0208542	TRUE	"The process whose specific outcome is the progression of an endothelium over time, from its formation to the mature structure. Endothelium refers to the layer of cells lining blood vessels, lymphatics, the heart, and serous cavities, and is derived from bone marrow or mesoderm. Corneal endothelium is a special case, derived from neural crest cells." [GOC:mtg_heart]	92	650	14	16603	0.0215385	0.152174	query_1	['GO:0060429']	Kidney
GO:BP	GO:0008104	protein localization	0.0209216	TRUE	"Any process in which a protein is transported to, or maintained in, a specific location." [GOC:ai]	1287	650	81	16603	0.124615	0.0629371	query_1	['GO:0070727']	Kidney
GO:BP	GO:0009967	positive regulation of signal transduction	0.0212145	TRUE	"Any process that activates or increases the frequency, rate or extent of signal transduction." [GOC:sm]	927	650	63	16603	0.0969231	0.0679612	query_1	['GO:0007165', 'GO:0009966', 'GO:0010647', 'GO:0023056', 'GO:0048584']	Kidney
GO:BP	GO:0040017	positive regulation of locomotion	0.0223284	TRUE	"Any process that activates or increases the frequency, rate or extent of locomotion of a cell or organism." [GOC:go_curators]	343	650	31	16603	0.0476923	0.090379	query_1	['GO:0040011', 'GO:0040012', 'GO:0048518']	Kidney
GO:BP	GO:0030855	epithelial cell differentiation	0.0224443	TRUE	"The process in which a relatively unspecialized cell acquires specialized features of an epithelial cell, any of the cells making up an epithelium." [GOC:ecd, PMID:11839751]	445	650	37	16603	0.0569231	0.0831461	query_1	['GO:0030154', 'GO:0060429']	Kidney
GO:MF	GO:0098772	molecular function regulator activity	0.0227546	TRUE	"A molecular function regulator regulates the activity of its target via non-covalent binding that does not result in covalent modification to the target. Examples of molecular function regulators include regulatory subunits of multimeric enzymes and channels. Mechanisms of regulation include allosteric changes in the target and competitive inhibition." [GOC:dos, GOC:pt]	832	650	56	16603	0.0861538	0.0673077	query_1	['GO:0003674']	Kidney
GO:BP	GO:0072001	renal system development	0.023358	TRUE	"The process whose specific outcome is the progression of the renal system over time, from its formation to the mature structure. The renal system maintains fluid balance and contributes to electrolyte balance, acid/base balance, and disposal of nitrogenous waste products. In humans, the renal system comprises a pair of kidneys, a pair of ureters, urinary bladder, urethra, sphincter muscle and as…	232	650	24	16603	0.0369231	0.103448	query_1	['GO:0048731']	Kidney
GO:BP	GO:0009792	embryo development ending in birth or egg hatching	0.0238801	TRUE	"The process whose specific outcome is the progression of an embryo over time, from zygote formation until the end of the embryonic life stage. The end of the embryonic life stage is organism-specific and may be somewhat arbitrary; for mammals it is usually considered to be birth, for insects the hatching of the first instar larva from the eggshell." [GOC:go_curators, GOC:isa_complete, GOC:mtg_se…	499	650	40	16603	0.0615385	0.0801603	query_1	['GO:0009790']	Kidney
GO:BP	GO:0010647	positive regulation of cell communication	0.0245542	TRUE	"Any process that increases the frequency, rate or extent of cell communication. Cell communication is the process that mediates interactions between a cell and its surroundings. Encompasses interactions such as signaling or attachment between one cell and another cell, between a cell and an extracellular matrix, or between a cell and any other aspect of its environment." [GOC:dph, GOC:tb]	1050	650	69	16603	0.106154	0.0657143	query_1	['GO:0007154', 'GO:0010646', 'GO:0048522']	Kidney
GO:BP	GO:0051094	positive regulation of developmental process	0.0258076	TRUE	"Any process that activates or increases the rate or extent of development, the biological process whose specific outcome is the progression of an organism over time from an initial condition (e.g. a zygote, or a young adult) to a later condition (e.g. a multicellular animal or an aged adult)." [GOC:ai]	778	650	55	16603	0.0846154	0.0706941	query_1	['GO:0032502', 'GO:0048518', 'GO:0050793']	Kidney
GO:BP	GO:0045638	negative regulation of myeloid cell differentiation	0.026253	TRUE	"Any process that stops, prevents, or reduces the frequency, rate or extent of myeloid cell differentiation." [GOC:go_curators]	49	650	10	16603	0.0153846	0.204082	query_1	['GO:0030099', 'GO:0045596', 'GO:0045637']	Kidney
GO:BP	GO:0009790	embryo development	0.0267608	TRUE	"The process whose specific outcome is the progression of an embryo from its formation until the end of its embryonic life stage. The end of the embryonic stage is organism-specific. For example, for mammals, the process would begin with zygote formation and end with birth. For insects, the process would begin at zygote formation and end with larval hatching. For plant zygotic embryos, this would…	779	650	55	16603	0.0846154	0.0706033	query_1	['GO:0007275']	Kidney
GO:BP	GO:0048568	embryonic organ development	0.0280814	TRUE	"Development, taking place during the embryonic phase, of a tissue or tissues that work together to perform a specific function or functions. Development pertains to the process whose specific outcome is the progression of a structure over time, from its formation to the mature structure. Organs are commonly observed as visibly distinct structures, but may also exist as loosely associated cluster…	314	650	29	16603	0.0446154	0.0923567	query_1	['GO:0009790', 'GO:0048513']	Kidney
GO:BP	GO:0023056	positive regulation of signaling	0.0286567	TRUE	"Any process that activates, maintains or increases the frequency, rate or extent of a signaling process." [GOC:mtg_signal]	1055	650	69	16603	0.106154	0.0654028	query_1	['GO:0023051', 'GO:0023052', 'GO:0048518']	Kidney
GO:BP	GO:0090287	regulation of cellular response to growth factor stimulus	0.0317855	TRUE	"Any process that modulates the rate, frequency, or extent of a change in state or activity of a cell (in terms of movement, secretion, enzyme production, gene expression, etc.) as a result of a growth factor stimulus." [GOC:tb]	191	650	21	16603	0.0323077	0.109948	query_1	['GO:0048583', 'GO:0071363']	Kidney
GO:BP	GO:0002682	regulation of immune system process	0.0369424	TRUE	"Any process that modulates the frequency, rate, or extent of an immune system process." [GOC:add]	846	650	58	16603	0.0892308	0.0685579	query_1	['GO:0002376', 'GO:0050789']	Kidney
GO:BP	GO:0046638	positive regulation of alpha-beta T cell differentiation	0.038935	TRUE	"Any process that activates or increases the frequency, rate or extent of alpha-beta T cell differentiation." [GOC:ai]	32	650	8	16603	0.0123077	0.25	query_1	['GO:0045582', 'GO:0046632', 'GO:0046635', 'GO:0046637']	Kidney
GO:BP	GO:1902107	positive regulation of leukocyte differentiation	0.0399008	TRUE	"Any process that activates or increases the frequency, rate or extent of leukocyte differentiation." [GOC:add, GOC:TermGenie]	110	650	15	16603	0.0230769	0.136364	query_1	['GO:0002521', 'GO:1902105', 'GO:1903708']	Kidney
GO:BP	GO:1903708	positive regulation of hemopoiesis	0.0399008	TRUE	"Any process that activates or increases the frequency, rate or extent of hemopoiesis." [GO_REF:0000058, GOC:pad, GOC:PARL, GOC:TermGenie, PMID:20080761]	110	650	15	16603	0.0230769	0.136364	query_1	['GO:0002684', 'GO:0010720', 'GO:0030097', 'GO:0051240', 'GO:1903706']	Kidney
GO:MF	GO:0038023	signaling receptor activity	0.0411317	TRUE	"Receiving a signal and transmitting it in the cell to initiate a change in cell activity. A signal is a physical entity or change in state that is used to transfer information in order to trigger a response." [GOC:bf, GOC:signaling]	694	650	48	16603	0.0738462	0.0691643	query_1	['GO:0060089']	Kidney
GO:MF	GO:0060089	molecular transducer activity	0.0411317	TRUE	"A compound molecular function in which an effector function is controlled by one or more regulatory components." [GOC:dos, GOC:pdt]	694	650	48	16603	0.0738462	0.0691643	query_1	['GO:0003674']	Kidney
GO:BP	GO:0007275	multicellular organism development	0.0427336	TRUE	"The biological process whose specific outcome is the progression of a multicellular organism over time from an initial condition (e.g. a zygote or a young adult) to a later condition (e.g. a multicellular animal or an aged adult)." [GOC:dph, GOC:ems, GOC:isa_complete, GOC:tb]	2746	650	147	16603	0.226154	0.0535324	query_1	['GO:0032501', 'GO:0048856']	Kidney
GO:BP	GO:0042221	response to chemical	0.0457344	TRUE	"Any process that results in a change in state or activity of a cell or an organism (in terms of movement, secretion, enzyme production, gene expression, etc.) as a result of a chemical stimulus." [GOC:jl]	1801	650	104	16603	0.16	0.0577457	query_1	['GO:0050896']	Kidney
GO:BP	GO:0046635	positive regulation of alpha-beta T cell activation	0.0461085	TRUE	"Any process that activates or increases the frequency, rate or extent of alpha-beta T cell activation." [GOC:ai]	42	650	9	16603	0.0138462	0.214286	query_1	['GO:0046631', 'GO:0046634', 'GO:0050870']	Kidney
GO:BP	GO:0007389	pattern specification process	0.046229	TRUE	"Any developmental process that results in the creation of defined areas or spaces within an organism to which cells respond and eventually are instructed to differentiate." [GOC:go_curators, GOC:isa_complete, ISBN:0521436125]	306	650	28	16603	0.0430769	0.0915033	query_1	['GO:0007275', 'GO:0032501']	Kidney
GO:BP	GO:0071560	cellular response to transforming growth factor beta stimulus	0.0498695	TRUE	"Any process that results in a change in state or activity of a cell (in terms of movement, secretion, enzyme production, gene expression, etc.) as a result of a transforming growth factor beta stimulus." [GOC:ecd, PMID:15451575]	153	650	18	16603	0.0276923	0.117647	query_1	['GO:0071363', 'GO:0071559']	Kidney
GO:MF	GO:0003674	molecular_function	3.85e-08	TRUE	"A molecular process that can be carried out by the action of a single macromolecular machine, usually via direct physical interactions with other molecular entities. Function in this sense denotes an action, or activity, that a gene product (or a complex) performs." [GOC:pdt]	7493	1030	564	16603	0.547573	0.0752703	query_1	[]	Liver
GO:MF	GO:0005488	binding	0.000268967	TRUE	"The selective, non-covalent, often stoichiometric, interaction of a molecule with one or more specific sites on another molecule." [GOC:ceb, GOC:mah, ISBN:0198506732]	5327	1030	402	16603	0.390291	0.0754646	query_1	['GO:0003674']	Liver
GO:BP	GO:0008150	biological_process	0.000584162	TRUE	"A biological process is the execution of a genetically-encoded biological module or program. It consists of all the steps required to achieve the specific biological objective of the module. A biological process is accomplished by a particular set of molecular functions carried out by specific gene products (or macromolecular complexes), often in a highly regulated manner and in a particular tem…	9053	1030	639	16603	0.620388	0.0705843	query_1	[]	Liver
GO:BP	GO:0071345	cellular response to cytokine stimulus	0.00065723	TRUE	"Any process that results in a change in state or activity of a cell (in terms of movement, secretion, enzyme production, gene expression, etc.) as a result of a cytokine stimulus." [GOC:mah]	456	1030	57	16603	0.0553398	0.125	query_1	['GO:0034097']	Liver
GO:MF	GO:0098772	molecular function regulator activity	0.00127033	TRUE	"A molecular function regulator regulates the activity of its target via non-covalent binding that does not result in covalent modification to the target. Examples of molecular function regulators include regulatory subunits of multimeric enzymes and channels. Mechanisms of regulation include allosteric changes in the target and competitive inhibition." [GOC:dos, GOC:pt]	832	1030	85	16603	0.0825243	0.102163	query_1	['GO:0003674']	Liver
GO:BP	GO:0009888	tissue development	0.00180515	TRUE	"The process whose specific outcome is the progression of a tissue over time, from its formation to the mature structure." [ISBN:0471245208]	1267	1030	121	16603	0.117476	0.0955012	query_1	['GO:0048856']	Liver
GO:BP	GO:0009987	cellular process	0.00280804	TRUE	"Any process that is carried out at the cellular level, but not necessarily restricted to a single cell. For example, cell communication occurs among more than one cell, but occurs at the cellular level." [GOC:go_curators, GOC:isa_complete]	8591	1030	606	16603	0.58835	0.0705389	query_1	['GO:0008150']	Liver
GO:BP	GO:0034097	response to cytokine	0.00301438	TRUE	"Any process that results in a change in state or activity of a cell or an organism (in terms of movement, secretion, enzyme production, gene expression, etc.) as a result of a cytokine stimulus." [GOC:sl]	501	1030	59	16603	0.0572816	0.117764	query_1	['GO:1901652']	Liver
GO:BP	GO:1901652	response to peptide	0.00321619	TRUE	"Any process that results in a change in state or activity of a cell or an organism (in terms of movement, secretion, enzyme production, gene expression, etc.) as a result of a peptide stimulus." [GOC:pr, GOC:TermGenie]	502	1030	59	16603	0.0572816	0.11753	query_1	['GO:0042221']	Liver
GO:BP	GO:0060429	epithelium development	0.00610284	TRUE	"The process whose specific outcome is the progression of an epithelium over time, from its formation to the mature structure. An epithelium is a tissue that covers the internal or external surfaces of an anatomical structure." [GOC:dph, GOC:mtg_lung]	805	1030	83	16603	0.0805825	0.103106	query_1	['GO:0009888']	Liver
GO:BP	GO:0030855	epithelial cell differentiation	0.00736504	TRUE	"The process in which a relatively unspecialized cell acquires specialized features of an epithelial cell, any of the cells making up an epithelium." [GOC:ecd, PMID:11839751]	445	1030	53	16603	0.0514563	0.119101	query_1	['GO:0030154', 'GO:0060429']	Liver
GO:MF	GO:0030695	GTPase regulator activity	0.0102511	TRUE	"Binds to and modulates the activity of a GTPase." [GOC:mah]	164	1030	25	16603	0.0242718	0.152439	query_1	['GO:0003924', 'GO:0060589']	Liver
GO:MF	GO:0060589	nucleoside-triphosphatase regulator activity	0.0102511	TRUE	"Binds to and modulates the activity of an NTPase." [GOC:dph, GOC:tb]	164	1030	25	16603	0.0242718	0.152439	query_1	['GO:0017111', 'GO:0030234']	Liver
GO:MF	GO:0005515	protein binding	0.0106182	TRUE	"Binding to a protein." [GOC:go_curators]	3770	1030	288	16603	0.279612	0.0763926	query_1	['GO:0005488']	Liver
GO:MF	GO:0036094	small molecule binding	0.0189952	TRUE	"Binding to a small molecule, any low molecular weight, monomeric, non-encoded molecule." [GOC:curators, GOC:pde, GOC:pm]	1147	1030	104	16603	0.100971	0.0906713	query_1	['GO:0005488']	Liver
GO:BP	GO:0035295	tube development	0.0215452	TRUE	"The process whose specific outcome is the progression of a tube over time, from its initial formation to a mature structure. Epithelial and endothelial tubes transport gases, liquids and cells from one site to another and form the basic structure of many organs and tissues including lung and trachea, kidney, the mammary gland, the vascular system and the gastrointestinal and urinary-genital trac…	718	1030	74	16603	0.0718447	0.103064	query_1	['GO:0007275', 'GO:0048856']	Liver
GO:MF	GO:0003824	catalytic activity	0.0240617	TRUE	"Catalysis of a biochemical reaction at physiological temperatures. In biologically catalyzed reactions, the reactants are known as substrates, and the catalysts are naturally occurring macromolecular substances known as enzymes. Enzymes possess specific binding sites for substrates, and are usually composed wholly or largely of protein, but RNA that has catalytic activity (ribozyme) is often als…	3138	1030	243	16603	0.235922	0.0774379	query_1	['GO:0003674']	Liver
GO:MF	GO:0030234	enzyme regulator activity	0.0300402	TRUE	"Binds to and modulates the activity of an enzyme." [GOC:dph, GOC:mah, GOC:tb]	509	1030	54	16603	0.0524272	0.10609	query_1	['GO:0003824', 'GO:0098772']	Liver
GO:BP	GO:0050793	regulation of developmental process	0.0366278	TRUE	"Any process that modulates the frequency, rate or extent of development, the biological process whose specific outcome is the progression of a multicellular organism over time from an initial condition (e.g. a zygote, or a young adult) to a later condition (e.g. a multicellular animal or an aged adult)." [GOC:go_curators]	1416	1030	126	16603	0.12233	0.0889831	query_1	['GO:0032502', 'GO:0050789']	Liver
GO:MF	GO:0043167	ion binding	0.0480551	TRUE	"Binding to an ion, a charged atoms or groups of atoms." [GOC:jl]	1066	1030	96	16603	0.0932039	0.0900563	query_1	['GO:0036094']	Liver
GO:BP	GO:0050794	regulation of cellular process	9.63e-12	TRUE	"Any process that modulates the frequency, rate or extent of a cellular process, any of those that are carried out at the cellular level, but are not necessarily restricted to a single cell. For example, cell communication occurs among more than one cell, but occurs at the cellular level." [GOC:go_curators]	5860	820	395	16603	0.481707	0.0674061	query_1	['GO:0009987', 'GO:0050789']	Lung
GO:BP	GO:0050789	regulation of biological process	2.76e-11	TRUE	"Any process that modulates the frequency, rate or extent of a biological process. Biological processes are regulated by many means; examples include the control of gene expression, protein modification or interaction with a protein or substrate molecule." [GOC:ai, GOC:go_curators]	6107	820	406	16603	0.495122	0.0664811	query_1	['GO:0008150', 'GO:0065007']	Lung
GO:BP	GO:0048518	positive regulation of biological process	3.15e-11	TRUE	"Any process that activates or increases the frequency, rate or extent of a biological process. Biological processes are regulated by many means; examples include the control of gene expression, protein modification or interaction with a protein or substrate molecule." [GOC:jid]	3589	820	269	16603	0.328049	0.0749512	query_1	['GO:0008150', 'GO:0050789']	Lung
GO:BP	GO:0065007	biological regulation	1.09e-10	TRUE	"Any process that modulates a measurable attribute of any biological process, quality or function." [GOC:dph, GOC:isa_complete, GOC:mah, GOC:pr, GOC:vw]	6310	820	414	16603	0.504878	0.0656101	query_1	['GO:0008150']	Lung
GO:BP	GO:0048522	positive regulation of cellular process	2.99e-10	TRUE	"Any process that activates or increases the frequency, rate or extent of a cellular process, any of those that are carried out at the cellular level, but are not necessarily restricted to a single cell. For example, cell communication occurs among more than one cell, but occurs at the cellular level." [GOC:jid]	3392	820	254	16603	0.309756	0.0748821	query_1	['GO:0009987', 'GO:0048518', 'GO:0050794']	Lung
GO:BP	GO:0050793	regulation of developmental process	6.31e-10	TRUE	"Any process that modulates the frequency, rate or extent of development, the biological process whose specific outcome is the progression of a multicellular organism over time from an initial condition (e.g. a zygote, or a young adult) to a later condition (e.g. a multicellular animal or an aged adult)." [GOC:go_curators]	1416	820	132	16603	0.160976	0.0932203	query_1	['GO:0032502', 'GO:0050789']	Lung
GO:BP	GO:0001944	vasculature development	1.14e-09	TRUE	"The process whose specific outcome is the progression of the vasculature over time, from its formation to the mature structure. The vasculature is an interconnected tubular multi-tissue structure that contains fluid that is actively transported around the organism." [GOC:dph, UBERON:0002409]	487	820	64	16603	0.0780488	0.131417	query_1	['GO:0048731', 'GO:0072359']	Lung
GO:BP	GO:0001568	blood vessel development	1.16e-09	TRUE	"The process whose specific outcome is the progression of a blood vessel over time, from its formation to the mature structure. The blood vessel is the vasculature carrying blood." [GOC:hjd, UBERON:0001981]	463	820	62	16603	0.0756098	0.133909	query_1	['GO:0001944', 'GO:0048856']	Lung
GO:BP	GO:0032502	developmental process	8.52e-09	TRUE	"A biological process whose specific outcome is the progression of an integrated living unit: an anatomical structure (which may be a subcellular structure, cell, tissue, or organ), or organism over time from an initial condition to a later condition." [GOC:isa_complete]	3599	820	260	16603	0.317073	0.0722423	query_1	['GO:0008150']	Lung
GO:BP	GO:0048856	anatomical structure development	1.27e-08	TRUE	"The biological process whose specific outcome is the progression of an anatomical structure from an initial condition to its mature state. This process begins with the formation of the structure and ends with the mature structure, whatever form that may be including its natural destruction. An anatomical structure is any biological entity that occupies space and is distinguished from its surroun…	3400	820	248	16603	0.302439	0.0729412	query_1	['GO:0032502']	Lung
GO:BP	GO:0072359	circulatory system development	2.4e-08	TRUE	"The process whose specific outcome is the progression of the circulatory system over time, from its formation to the mature structure. The circulatory system is the organ system that passes nutrients (such as amino acids and electrolytes), gases, hormones, blood cells, etc. to and from cells in the body to help fight diseases and help stabilize body temperature and pH to maintain homeostasis." […	704	820	78	16603	0.095122	0.110795	query_1	['GO:0048731']	Lung
GO:BP	GO:0051239	regulation of multicellular organismal process	2.89e-08	TRUE	"Any process that modulates the frequency, rate or extent of a multicellular organismal process, the processes pertinent to the function of a multicellular organism above the cellular level; includes the integrated processes of tissues and organs." [GOC:ai, GOC:dph, GOC:tb]	1744	820	148	16603	0.180488	0.0848624	query_1	['GO:0032501', 'GO:0050789']	Lung
GO:BP	GO:0030154	cell differentiation	3.49e-08	TRUE	"The cellular developmental process in which a relatively unspecialized cell, e.g. embryonic or regenerative cell, acquires specialized structural and/or functional features that characterize a specific cell. Differentiation includes the processes involved in commitment of a cell to a specific fate and its subsequent development to the mature state." [ISBN:0198506732]	2334	820	184	16603	0.22439	0.0788346	query_1	['GO:0048869']	Lung
GO:BP	GO:0048869	cellular developmental process	3.49e-08	TRUE	"A biological process whose specific outcome is the progression of a cell over time from an initial condition to a later condition." [GOC:isa_complete]	2334	820	184	16603	0.22439	0.0788346	query_1	['GO:0009987', 'GO:0032502']	Lung
GO:BP	GO:0009653	anatomical structure morphogenesis	6.7e-08	TRUE	"The process in which anatomical structures are generated and organized. Morphogenesis pertains to the creation of form." [GOC:go_curators, ISBN:0521436125]	1637	820	140	16603	0.170732	0.0855223	query_1	['GO:0032502', 'GO:0048856']	Lung
GO:BP	GO:0003158	endothelium development	1.26e-07	TRUE	"The process whose specific outcome is the progression of an endothelium over time, from its formation to the mature structure. Endothelium refers to the layer of cells lining blood vessels, lymphatics, the heart, and serous cavities, and is derived from bone marrow or mesoderm. Corneal endothelium is a special case, derived from neural crest cells." [GOC:mtg_heart]	92	820	23	16603	0.0280488	0.25	query_1	['GO:0060429']	Lung
GO:BP	GO:0009888	tissue development	1.45e-07	TRUE	"The process whose specific outcome is the progression of a tissue over time, from its formation to the mature structure." [ISBN:0471245208]	1267	820	115	16603	0.140244	0.0907656	query_1	['GO:0048856']	Lung
GO:BP	GO:0048523	negative regulation of cellular process	2.65e-07	TRUE	"Any process that stops, prevents, or reduces the frequency, rate or extent of a cellular process, any of those that are carried out at the cellular level, but are not necessarily restricted to a single cell. For example, cell communication occurs among more than one cell, but occurs at the cellular level." [GOC:jid]	3111	820	226	16603	0.27561	0.0726455	query_1	['GO:0009987', 'GO:0048519', 'GO:0050794']	Lung
GO:BP	GO:0045595	regulation of cell differentiation	2.66e-07	TRUE	"Any process that modulates the frequency, rate or extent of cell differentiation, the process in which relatively unspecialized cells acquire specialized structural and functional features." [GOC:go_curators]	866	820	87	16603	0.106098	0.100462	query_1	['GO:0030154', 'GO:0050793', 'GO:0050794']	Lung
GO:BP	GO:0048514	blood vessel morphogenesis	2.97e-07	TRUE	"The process in which the anatomical structures of blood vessels are generated and organized. The blood vessel is the vasculature carrying blood." [GOC:jid]	389	820	51	16603	0.0621951	0.131105	query_1	['GO:0001568', 'GO:0035239']	Lung
GO:BP	GO:0048519	negative regulation of biological process	2.98e-07	TRUE	"Any process that stops, prevents, or reduces the frequency, rate or extent of a biological process. Biological processes are regulated by many means; examples include the control of gene expression, protein modification or interaction with a protein or substrate molecule." [GOC:jid]	3220	820	232	16603	0.282927	0.0720497	query_1	['GO:0008150', 'GO:0050789']	Lung
GO:BP	GO:0001525	angiogenesis	3.66e-07	TRUE	"Blood vessel formation when new vessels emerge from the proliferation of pre-existing blood vessels." [ISBN:0878932453]	320	820	45	16603	0.054878	0.140625	query_1	['GO:0048514', 'GO:0048646']	Lung
GO:BP	GO:2000026	regulation of multicellular organismal development	3.72e-07	TRUE	"Any process that modulates the frequency, rate or extent of multicellular organismal development." [GOC:obol]	829	820	84	16603	0.102439	0.101327	query_1	['GO:0007275', 'GO:0050793', 'GO:0051239']	Lung
GO:MF	GO:0005488	binding	4.89e-07	TRUE	"The selective, non-covalent, often stoichiometric, interaction of a molecule with one or more specific sites on another molecule." [GOC:ceb, GOC:mah, ISBN:0198506732]	5327	820	343	16603	0.418293	0.064389	query_1	['GO:0003674']	Lung
GO:BP	GO:0032501	multicellular organismal process	8.38e-07	TRUE	"Any biological process, occurring at the level of a multicellular organism, pertinent to its function." [GOC:curators, GOC:dph, GOC:isa_complete, GOC:tb]	3935	820	270	16603	0.329268	0.068615	query_1	['GO:0008150']	Lung
GO:BP	GO:0070887	cellular response to chemical stimulus	1.16e-06	TRUE	"Any process that results in a change in state or activity of a cell (in terms of movement, secretion, enzyme production, gene expression, etc.) as a result of a chemical stimulus." [GOC:mah]	1113	820	102	16603	0.12439	0.0916442	query_1	['GO:0042221', 'GO:0051716']	Lung
GO:BP	GO:0007165	signal transduction	1.34e-06	TRUE	"The cellular process in which a signal is conveyed to trigger a change in the activity or state of a cell. Signal transduction begins with reception of a signal (e.g. a ligand binding to a receptor or receptor activation by a stimulus such as light), or for signal transduction in the absence of ligand, signal-withdrawal or the activity of a constitutively active receptor. Signal transduction end…	2677	820	198	16603	0.241463	0.0739634	query_1	['GO:0007154', 'GO:0009987', 'GO:0023052', 'GO:0050794', 'GO:0051716']	Lung
GO:BP	GO:0050896	response to stimulus	1.58e-06	TRUE	"Any process that results in a change in state or activity of a cell or an organism (in terms of movement, secretion, enzyme production, gene expression, etc.) as a result of a stimulus. The process begins with detection of the stimulus and ends with a change in state or activity or the cell or organism." [GOC:ai, GOC:bf]	4251	820	286	16603	0.34878	0.0672783	query_1	['GO:0008150']	Lung
GO:BP	GO:0008150	biological_process	1.93e-06	TRUE	"A biological process is the execution of a genetically-encoded biological module or program. It consists of all the steps required to achieve the specific biological objective of the module. A biological process is accomplished by a particular set of molecular functions carried out by specific gene products (or macromolecular complexes), often in a highly regulated manner and in a particular tem…	9053	820	530	16603	0.646341	0.0585441	query_1	[]	Lung
GO:MF	GO:0005515	protein binding	2.15e-06	TRUE	"Binding to a protein." [GOC:go_curators]	3770	820	256	16603	0.312195	0.0679045	query_1	['GO:0005488']	Lung
GO:BP	GO:0019222	regulation of metabolic process	2.24e-06	TRUE	"Any process that modulates the frequency, rate or extent of the chemical reactions and pathways within a cell or an organism." [GOC:go_curators]	3395	820	238	16603	0.290244	0.0701031	query_1	['GO:0008152', 'GO:0050794']	Lung
GO:MF	GO:0003674	molecular_function	2.47e-06	TRUE	"A molecular process that can be carried out by the action of a single macromolecular machine, usually via direct physical interactions with other molecular entities. Function in this sense denotes an action, or activity, that a gene product (or a complex) performs." [GOC:pdt]	7493	820	450	16603	0.54878	0.0600561	query_1	[]	Lung
GO:BP	GO:0007154	cell communication	2.53e-06	TRUE	"Any process that mediates interactions between a cell and its surroundings. Encompasses interactions such as signaling or attachment between one cell and another cell, between a cell and an extracellular matrix, or between a cell and any other aspect of its environment." [GOC:mah]	3028	820	217	16603	0.264634	0.0716645	query_1	['GO:0009987']	Lung
GO:BP	GO:0023052	signaling	3.62e-06	TRUE	"The entirety of a process in which information is transmitted within a biological system. This process begins with an active signal and ends when a cellular response has been triggered." [GOC:mtg_signal, GOC:mtg_signaling_feb11, GOC:signaling]	3005	820	215	16603	0.262195	0.0715474	query_1	['GO:0050789']	Lung
GO:BP	GO:0040012	regulation of locomotion	3.83e-06	TRUE	"Any process that modulates the frequency, rate or extent of locomotion of a cell or organism." [GOC:ems]	602	820	65	16603	0.0792683	0.107973	query_1	['GO:0040011', 'GO:0050789']	Lung
GO:BP	GO:2000145	regulation of cell motility	4.12e-06	TRUE	"Any process that modulates the frequency, rate or extent of cell motility." [GOC:mah]	576	820	63	16603	0.0768293	0.109375	query_1	['GO:0040012', 'GO:0048870', 'GO:0050794']	Lung
GO:MF	GO:0140110	transcription regulator activity	5.48e-06	TRUE	"A molecular function that controls the rate, timing and/or magnitude of gene transcription. The function of transcriptional regulators is to modulate gene expression at the transcription step so that they are expressed in the right cell at the right time and in the right amount throughout the life of the cell and the organism. Genes are transcriptional units, and include bacterial operons." [GOC…	743	820	73	16603	0.0890244	0.0982503	query_1	['GO:0003674']	Lung
GO:BP	GO:0051094	positive regulation of developmental process	6.44e-06	TRUE	"Any process that activates or increases the rate or extent of development, the biological process whose specific outcome is the progression of an organism over time from an initial condition (e.g. a zygote, or a young adult) to a later condition (e.g. a multicellular animal or an aged adult)." [GOC:ai]	778	820	77	16603	0.0939024	0.0989717	query_1	['GO:0032502', 'GO:0048518', 'GO:0050793']	Lung
GO:BP	GO:0042221	response to chemical	6.92e-06	TRUE	"Any process that results in a change in state or activity of a cell or an organism (in terms of movement, secretion, enzyme production, gene expression, etc.) as a result of a chemical stimulus." [GOC:jl]	1801	820	143	16603	0.17439	0.0794003	query_1	['GO:0050896']	Lung
GO:BP	GO:0040011	locomotion	7.28e-06	TRUE	"Self-propelled movement of a cell or organism from one location to another." [GOC:dgh]	695	820	71	16603	0.0865854	0.102158	query_1	['GO:0008150']	Lung
GO:BP	GO:0009987	cellular process	1e-05	TRUE	"Any process that is carried out at the cellular level, but not necessarily restricted to a single cell. For example, cell communication occurs among more than one cell, but occurs at the cellular level." [GOC:go_curators, GOC:isa_complete]	8591	820	504	16603	0.614634	0.058666	query_1	['GO:0008150']	Lung
GO:BP	GO:0051240	positive regulation of multicellular organismal process	1.08e-05	TRUE	"Any process that activates or increases the frequency, rate or extent of an organismal process, any of the processes pertinent to the function of an organism above the cellular level; includes the integrated processes of tissues and organs." [GOC:ai]	978	820	90	16603	0.109756	0.0920245	query_1	['GO:0032501', 'GO:0048518', 'GO:0051239']	Lung
GO:BP	GO:0045446	endothelial cell differentiation	1.13e-05	TRUE	"The process in which a mesodermal, bone marrow or neural crest cell acquires specialized features of an endothelial cell, a thin flattened cell. A layer of such cells lines the inside surfaces of body cavities, blood vessels, and lymph vessels, making up the endothelium." [CL:0000115, GOC:go_curators]	79	820	19	16603	0.0231707	0.240506	query_1	['GO:0003158', 'GO:0030855']	Lung
GO:BP	GO:0007166	cell surface receptor signaling pathway	1.59e-05	TRUE	"The series of molecular signals initiated by an extracellular ligand binding to a receptor located on the cell surface. The pathway ends with regulation of a downstream cellular process, e.g. transcription." [GOC:signaling]	1467	820	121	16603	0.147561	0.0824813	query_1	['GO:0007165']	Lung
GO:BP	GO:0030334	regulation of cell migration	1.61e-05	TRUE	"Any process that modulates the frequency, rate or extent of cell migration." [GOC:go_curators]	542	820	59	16603	0.0719512	0.108856	query_1	['GO:0016477', 'GO:2000145']	Lung
GO:BP	GO:0051093	negative regulation of developmental process	1.91e-05	TRUE	"Any process that stops, prevents or reduces the rate or extent of development, the biological process whose specific outcome is the progression of an organism over time from an initial condition (e.g. a zygote, or a young adult) to a later condition (e.g. a multicellular animal or an aged adult)." [GOC:ai]	531	820	58	16603	0.0707317	0.109228	query_1	['GO:0032502', 'GO:0048519', 'GO:0050793']	Lung
GO:BP	GO:0043297	apical junction assembly	1.93e-05	TRUE	"The formation of an apical junction, a functional unit located near the cell apex at the points of contact between epithelial cells composed of the tight junction, the zonula adherens junction and the desmosomes, by the aggregation, arrangement and bonding together of its constituents." [GOC:go_curators, PMID:10854689, PMID:14729475, PMID:15196556]	37	820	13	16603	0.0158537	0.351351	query_1	['GO:0007043']	Lung
GO:BP	GO:0022603	regulation of anatomical structure morphogenesis	1.99e-05	TRUE	"Any process that modulates the frequency, rate or extent of anatomical structure morphogenesis." [GOC:mah]	465	820	53	16603	0.0646341	0.113978	query_1	['GO:0009653', 'GO:0050793']	Lung
GO:BP	GO:0051716	cellular response to stimulus	2.08e-05	TRUE	"Any process that results in a change in state or activity of a cell (in terms of movement, secretion, enzyme production, gene expression, etc.) as a result of a stimulus. The process begins with detection of the stimulus by a cell and ends with a change in state or activity or the cell." [GOC:bf, GOC:jl]	3441	820	236	16603	0.287805	0.0685847	query_1	['GO:0009987', 'GO:0050896']	Lung
GO:MF	GO:0003700	DNA-binding transcription factor activity	2.73e-05	TRUE	"A transcription regulator activity that modulates transcription of gene sets via selective and non-covalent binding to a specific double-stranded genomic DNA sequence (sometimes referred to as a motif) within a cis-regulatory region. Regulatory regions include promoters (proximal and distal) and enhancers. Genes are transcriptional units, and include bacterial operons." [GOC:txnOH-2018]	517	820	55	16603	0.0670732	0.106383	query_1	['GO:0140110']	Lung
GO:BP	GO:0048646	anatomical structure formation involved in morphogenesis	4.7e-05	TRUE	"The developmental process pertaining to the initial formation of an anatomical structure from unspecified parts. This process begins with the specific processes that contribute to the appearance of the discrete structure and ends when the structural rudiment is recognizable. An anatomical structure is any biological entity that occupies space and is distinguished from its surroundings. Anatomica…	756	820	73	16603	0.0890244	0.0965608	query_1	['GO:0009653', 'GO:0032502']	Lung
GO:MF	GO:0000981	DNA-binding transcription factor activity, RNA polymerase II-specific	4.75e-05	TRUE	"A DNA-binding transcription factor activity that modulates the transcription of specific gene sets transcribed by RNA polymerase II." [GOC:txnOH-2018]	471	820	51	16603	0.0621951	0.10828	query_1	['GO:0003700']	Lung
GO:BP	GO:0009889	regulation of biosynthetic process	4.83e-05	TRUE	"Any process that modulates the frequency, rate or extent of the chemical reactions and pathways resulting in the formation of substances." [GOC:go_curators]	2762	820	196	16603	0.239024	0.0709631	query_1	['GO:0009058', 'GO:0019222']	Lung
GO:BP	GO:0007275	multicellular organism development	5.04e-05	TRUE	"The biological process whose specific outcome is the progression of a multicellular organism over time from an initial condition (e.g. a zygote or a young adult) to a later condition (e.g. a multicellular animal or an aged adult)." [GOC:dph, GOC:ems, GOC:isa_complete, GOC:tb]	2746	820	195	16603	0.237805	0.0710124	query_1	['GO:0032501', 'GO:0048856']	Lung
GO:BP	GO:0045766	positive regulation of angiogenesis	5.14e-05	TRUE	"Any process that activates or increases angiogenesis." [GOC:go_curators]	104	820	21	16603	0.0256098	0.201923	query_1	['GO:0001525', 'GO:0045765', 'GO:1904018']	Lung
GO:BP	GO:0045765	regulation of angiogenesis	5.33e-05	TRUE	"Any process that modulates the frequency, rate or extent of angiogenesis." [GOC:go_curators]	174	820	28	16603	0.0341463	0.16092	query_1	['GO:0001525', 'GO:0022603', 'GO:1901342']	Lung
GO:BP	GO:0048513	animal organ development	6.09e-05	TRUE	"Development of a tissue or tissues that work together to perform a specific function or functions. Development pertains to the process whose specific outcome is the progression of a structure over time, from its formation to the mature structure. Organs are commonly observed as visibly distinct structures, but may also exist as loosely associated clusters of cells that work together to perform a…	1813	820	140	16603	0.170732	0.0772201	query_1	['GO:0048856']	Lung
GO:BP	GO:0016477	cell migration	6.86e-05	TRUE	"The controlled self-propelled movement of a cell from one site to a destination guided by molecular cues." [GOC:cjm, GOC:dph, GOC:ems, GOC:pf, Wikipedia:Cell_migration]	881	820	81	16603	0.0987805	0.091941	query_1	['GO:0048870']	Lung
GO:BP	GO:0035239	tube morphogenesis	7.81e-05	TRUE	"The process in which the anatomical structures of a tube are generated and organized. Epithelial and endothelial tubes transport gases, liquids and cells from one site to another and form the basic structure of many organs and tissues, with tube shape and organization varying from the single-celled excretory organ in Caenorhabditis elegans to the branching trees of the mammalian kidney and insec…	580	820	60	16603	0.0731707	0.103448	query_1	['GO:0009653', 'GO:0035295']	Lung
GO:BP	GO:0007155	cell adhesion	9.38e-05	TRUE	"The attachment of a cell, either to another cell or to an underlying substrate such as the extracellular matrix, via cell adhesion molecules." [GOC:hb, GOC:pf]	682	820	67	16603	0.0817073	0.0982405	query_1	['GO:0009987']	Lung
GO:BP	GO:0007043	cell-cell junction assembly	9.48e-05	TRUE	"The aggregation, arrangement and bonding together of a set of components to form a junction between cells." [GOC:ai]	72	820	17	16603	0.0207317	0.236111	query_1	['GO:0034329', 'GO:0045216']	Lung
GO:BP	GO:1901342	regulation of vasculature development	9.96e-05	TRUE	"Any process that modulates the frequency, rate or extent of vasculature development." [GOC:TermGenie]	179	820	28	16603	0.0341463	0.156425	query_1	['GO:0001944', 'GO:2000026']	Lung
GO:BP	GO:1904018	positive regulation of vasculature development	0.000102629	TRUE	"Any process that activates or increases the frequency, rate or extent of vasculature development." [GO_REF:0000058, GOC:TermGenie, PMID:21472453]	108	820	21	16603	0.0256098	0.194444	query_1	['GO:0001944', 'GO:0051094', 'GO:0051240', 'GO:1901342']	Lung
GO:BP	GO:0006357	regulation of transcription by RNA polymerase II	0.000117087	TRUE	"Any process that modulates the frequency, rate or extent of transcription mediated by RNA polymerase II." [GOC:go_curators, GOC:txnOH]	1137	820	97	16603	0.118293	0.0853122	query_1	['GO:0006355', 'GO:0006366']	Lung
GO:BP	GO:0030155	regulation of cell adhesion	0.000117773	TRUE	"Any process that modulates the frequency, rate or extent of attachment of a cell to another cell or to the extracellular matrix." [GOC:mah]	450	820	50	16603	0.0609756	0.111111	query_1	['GO:0007155', 'GO:0050794']	Lung
GO:BP	GO:0060429	epithelium development	0.000132327	TRUE	"The process whose specific outcome is the progression of an epithelium over time, from its formation to the mature structure. An epithelium is a tissue that covers the internal or external surfaces of an anatomical structure." [GOC:dph, GOC:mtg_lung]	805	820	75	16603	0.0914634	0.0931677	query_1	['GO:0009888']	Lung
GO:BP	GO:0009893	positive regulation of metabolic process	0.000135943	TRUE	"Any process that activates or increases the frequency, rate or extent of the chemical reactions and pathways within a cell or an organism." [GOC:go_curators]	1988	820	149	16603	0.181707	0.0749497	query_1	['GO:0008152', 'GO:0019222', 'GO:0048522']	Lung
GO:BP	GO:0141124	intracellular signaling cassette	0.000170961	TRUE	"An intracellular signaling module that is part of larger signaling pathways that can be initiated either intracellularly or by cell surface receptors. Intracellular signaling cassettes are discrete signaling units that are often shared by multiple signaling pathways." [GOC:ha, GOC:pg]	915	820	82	16603	0.1	0.0896175	query_1	['GO:0035556']	Lung
GO:BP	GO:0045216	cell-cell junction organization	0.000197764	TRUE	"A process that is carried out at the cellular level which results in the assembly, arrangement of constituent parts, or disassembly of a cell-cell junction. A cell-cell junction is a specialized region of connection between two cells." [GOC:ai, GOC:dph, GOC:jl, GOC:mah]	112	820	21	16603	0.0256098	0.1875	query_1	['GO:0034330']	Lung
GO:BP	GO:0030855	epithelial cell differentiation	0.00021104	TRUE	"The process in which a relatively unspecialized cell acquires specialized features of an epithelial cell, any of the cells making up an epithelium." [GOC:ecd, PMID:11839751]	445	820	49	16603	0.0597561	0.110112	query_1	['GO:0030154', 'GO:0060429']	Lung
GO:BP	GO:0006366	transcription by RNA polymerase II	0.000262844	TRUE	"The synthesis of RNA from a DNA template by RNA polymerase II (RNAP II), originating at an RNA polymerase II promoter. Includes transcription of messenger RNA (mRNA) and certain small nuclear RNAs (snRNAs)." [GOC:jl, GOC:txnOH, ISBN:0321000382]	1188	820	99	16603	0.120732	0.0833333	query_1	['GO:0006351']	Lung
GO:BP	GO:0030335	positive regulation of cell migration	0.000285617	TRUE	"Any process that activates or increases the frequency, rate or extent of cell migration." [GOC:go_curators]	319	820	39	16603	0.047561	0.122257	query_1	['GO:0016477', 'GO:0030334', 'GO:2000147']	Lung
GO:BP	GO:0048468	cell development	0.000298548	TRUE	"The cellular developmental process in which a specific cell progresses from an immature to a mature state. Cell development start once cell commitment has taken place." [GOC:go_curators]	1628	820	126	16603	0.153659	0.0773956	query_1	['GO:0030154', 'GO:0048856', 'GO:0048869']	Lung
GO:BP	GO:0035295	tube development	0.000301095	TRUE	"The process whose specific outcome is the progression of a tube over time, from its initial formation to a mature structure. Epithelial and endothelial tubes transport gases, liquids and cells from one site to another and form the basic structure of many organs and tissues including lung and trachea, kidney, the mammary gland, the vascular system and the gastrointestinal and urinary-genital trac…	718	820	68	16603	0.0829268	0.0947075	query_1	['GO:0007275', 'GO:0048856']	Lung
GO:BP	GO:0009890	negative regulation of biosynthetic process	0.000343758	TRUE	"Any process that stops, prevents, or reduces the rate of the chemical reactions and pathways resulting in the formation of substances." [GOC:go_curators]	1468	820	116	16603	0.141463	0.0790191	query_1	['GO:0009058', 'GO:0009889', 'GO:0009892']	Lung
GO:MF	GO:0000976	transcription cis-regulatory region binding	0.000417412	TRUE	"Binding to a specific sequence of DNA that is part of a regulatory region that controls transcription of that section of the DNA. The transcribed region might be described as a gene, cistron, or operon." [GOC:txnOH]	548	820	54	16603	0.0658537	0.0985401	query_1	['GO:0001067', 'GO:1990837']	Lung
GO:MF	GO:0001067	transcription regulatory region nucleic acid binding	0.000441575	TRUE	"Binding to a nucleic acid region that regulates a nucleic acid-based process. Such processes include transcription, DNA replication, and DNA repair." [GOC:txnOH]	549	820	54	16603	0.0658537	0.0983607	query_1	['GO:0003676']	Lung
GO:BP	GO:0023051	regulation of signaling	0.000544134	TRUE	"Any process that modulates the frequency, rate or extent of a signaling process." [GOC:mtg_signal]	1982	820	146	16603	0.178049	0.073663	query_1	['GO:0023052', 'GO:0050789']	Lung
GO:BP	GO:0010556	regulation of macromolecule biosynthetic process	0.000563752	TRUE	"Any process that modulates the rate, frequency or extent of the chemical reactions and pathways resulting in the formation of a macromolecule, any molecule of high relative molecular mass, the structure of which essentially comprises the multiple repetition of units derived, actually or conceptually, from molecules of low relative molecular mass." [GOC:dph, GOC:tb]	2659	820	185	16603	0.22561	0.069575	query_1	['GO:0009059', 'GO:0009889', 'GO:0060255']	Lung
GO:BP	GO:0048870	cell motility	0.000575288	TRUE	"Any process involved in the controlled self-propelled movement of a cell that results in translocation of the cell from one place to another." [GOC:dgh, GOC:dph, GOC:isa_complete, GOC:mlg]	1019	820	87	16603	0.106098	0.0853778	query_1	['GO:0009987']	Lung
GO:BP	GO:0010558	negative regulation of macromolecule biosynthetic process	0.00060448	TRUE	"Any process that decreases the rate, frequency or extent of the chemical reactions and pathways resulting in the formation of a macromolecule, any molecule of high relative molecular mass, the structure of which essentially comprises the multiple repetition of units derived, actually or conceptually, from molecules of low relative molecular mass." [GOC:dph, GOC:tb]	1435	820	113	16603	0.137805	0.0787456	query_1	['GO:0009059', 'GO:0009890', 'GO:0010556', 'GO:0010605']	Lung
GO:BP	GO:0010605	negative regulation of macromolecule metabolic process	0.000678858	TRUE	"Any process that decreases the frequency, rate or extent of the chemical reactions and pathways involving macromolecules, any molecule of high relative molecular mass, the structure of which essentially comprises the multiple repetition of units derived, actually or conceptually, from molecules of low relative molecular mass." [GOC:dph, GOC:tb]	1636	820	125	16603	0.152439	0.0764059	query_1	['GO:0009892', 'GO:0043170', 'GO:0060255']	Lung
GO:BP	GO:0009892	negative regulation of metabolic process	0.000683072	TRUE	"Any process that stops, prevents, or reduces the frequency, rate or extent of the chemical reactions and pathways within a cell or an organism." [GOC:go_curators]	1753	820	132	16603	0.160976	0.0752995	query_1	['GO:0008152', 'GO:0019222', 'GO:0048523']	Lung
GO:BP	GO:0045597	positive regulation of cell differentiation	0.000723678	TRUE	"Any process that activates or increases the frequency, rate or extent of cell differentiation." [GOC:go_curators]	491	820	51	16603	0.0621951	0.10387	query_1	['GO:0030154', 'GO:0045595', 'GO:0048522', 'GO:0051094']	Lung
GO:BP	GO:2000147	positive regulation of cell motility	0.000810029	TRUE	"Any process that activates or increases the frequency, rate or extent of cell motility." [GOC:mah]	332	820	39	16603	0.047561	0.11747	query_1	['GO:0040017', 'GO:0048522', 'GO:0048870', 'GO:2000145']	Lung
GO:BP	GO:0010468	regulation of gene expression	0.000891079	TRUE	"Any process that modulates the frequency, rate or extent of gene expression. Gene expression is the process in which a gene's coding sequence is converted into a mature gene product (protein or RNA)." [GOC:txnOH-2018]	2606	820	181	16603	0.220732	0.0694551	query_1	['GO:0010467', 'GO:0010556']	Lung
GO:BP	GO:0080090	regulation of primary metabolic process	0.000891343	TRUE	"Any process that modulates the frequency, rate or extent of the chemical reactions and pathways within a cell or an organism involving those compounds formed as a part of the normal anabolic and catabolic processes. These processes take place in most, if not all, cells of the organism." [PMID:19211694]	2483	820	174	16603	0.212195	0.0700765	query_1	['GO:0019222', 'GO:0044238']	Lung
GO:BP	GO:0010646	regulation of cell communication	0.000960211	TRUE	"Any process that modulates the frequency, rate or extent of cell communication. Cell communication is the process that mediates interactions between a cell and its surroundings. Encompasses interactions such as signaling or attachment between one cell and another cell, between a cell and an extracellular matrix, or between a cell and any other aspect of its environment." [GOC:dph, GOC:tb]	1984	820	145	16603	0.176829	0.0730847	query_1	['GO:0007154', 'GO:0050794']	Lung
GO:BP	GO:1901700	response to oxygen-containing compound	0.00096877	TRUE	"Any process that results in a change in state or activity of a cell or an organism (in terms of movement, secretion, enzyme production, gene expression, etc.) as a result of an oxygen-containing compound stimulus." [GOC:pr, GOC:TermGenie]	801	820	72	16603	0.0878049	0.0898876	query_1	['GO:0042221']	Lung
GO:BP	GO:0045934	negative regulation of nucleobase-containing compound metabolic process	0.00101064	TRUE	"Any cellular process that stops, prevents, or reduces the frequency, rate or extent of the chemical reactions and pathways involving nucleobases, nucleosides, nucleotides and nucleic acids." [GOC:go_curators]	817	820	73	16603	0.0890244	0.0893513	query_1	['GO:0006139', 'GO:0009892', 'GO:0019219']	Lung
GO:BP	GO:0002064	epithelial cell development	0.00116843	TRUE	"The process whose specific outcome is the progression of an epithelial cell over time, from its formation to the mature structure. An epithelial cell is a cell usually found in a two-dimensional sheet with a free surface." [GOC:dph]	145	820	23	16603	0.0280488	0.158621	query_1	['GO:0030855', 'GO:0048468']	Lung
GO:BP	GO:0048583	regulation of response to stimulus	0.00120209	TRUE	"Any process that modulates the frequency, rate or extent of a response to a stimulus. Response to stimulus is a change in state or activity of a cell or an organism (in terms of movement, secretion, enzyme production, gene expression, etc.) as a result of a stimulus." [GOC:jid]	2198	820	157	16603	0.191463	0.0714286	query_1	['GO:0050789', 'GO:0050896']	Lung
GO:BP	GO:0035556	intracellular signal transduction	0.00121309	TRUE	"The process in which a signal is passed on to downstream components within the cell, which become activated themselves to further propagate the signal and finally trigger a change in the function or state of the cell." [GOC:bf, GOC:jl, GOC:signaling, ISBN:3527303782]	1488	820	115	16603	0.140244	0.0772849	query_1	['GO:0007165']	Lung
GO:BP	GO:0060255	regulation of macromolecule metabolic process	0.00141361	TRUE	"Any process that modulates the frequency, rate or extent of the chemical reactions and pathways involving macromolecules, any molecule of high relative molecular mass, the structure of which essentially comprises the multiple repetition of units derived, actually or conceptually, from molecules of low relative molecular mass." [GOC:dph, GOC:tb]	3070	820	206	16603	0.25122	0.067101	query_1	['GO:0019222', 'GO:0043170']	Lung
GO:BP	GO:0045892	negative regulation of DNA-templated transcription	0.00154617	TRUE	"Any process that stops, prevents, or reduces the frequency, rate or extent of cellular DNA-templated transcription." [GOC:go_curators, GOC:txnOH]	706	820	65	16603	0.0792683	0.092068	query_1	['GO:0006351', 'GO:0006355', 'GO:1902679']	Lung
GO:BP	GO:1902679	negative regulation of RNA biosynthetic process	0.00162419	TRUE	"Any process that stops, prevents or reduces the frequency, rate or extent of RNA biosynthetic process." [GO:jl, GO_REF:0000058, GOC:TermGenie]	707	820	65	16603	0.0792683	0.0919378	query_1	['GO:0010558', 'GO:0032774', 'GO:0051253', 'GO:2001141']	Lung
GO:BP	GO:0008285	negative regulation of cell population proliferation	0.00167921	TRUE	"Any process that stops, prevents or reduces the rate or extent of cell proliferation." [GOC:go_curators]	368	820	41	16603	0.05	0.111413	query_1	['GO:0008283', 'GO:0042127', 'GO:0048523']	Lung
GO:MF	GO:0019838	growth factor binding	0.00168146	TRUE	"Binding to a growth factor, proteins or polypeptides that stimulate a cell or organism to grow or proliferate." [GOC:curators]	86	820	16	16603	0.0195122	0.186047	query_1	['GO:0005515']	Lung
GO:BP	GO:0009966	regulation of signal transduction	0.00169371	TRUE	"Any process that modulates the frequency, rate or extent of signal transduction." [GOC:sm]	1698	820	127	16603	0.154878	0.0747939	query_1	['GO:0007165', 'GO:0010646', 'GO:0023051', 'GO:0048583']	Lung
GO:MF	GO:0043565	sequence-specific DNA binding	0.00182705	TRUE	"Binding to DNA of a specific nucleotide composition, e.g. GC-rich DNA binding, or with a specific sequence motif or type of DNA e.g. promotor binding or rDNA binding." [GOC:jl]	740	820	65	16603	0.0792683	0.0878378	query_1	['GO:0003677']	Lung
GO:BP	GO:0040017	positive regulation of locomotion	0.00185597	TRUE	"Any process that activates or increases the frequency, rate or extent of locomotion of a cell or organism." [GOC:go_curators]	343	820	39	16603	0.047561	0.113703	query_1	['GO:0040011', 'GO:0040012', 'GO:0048518']	Lung
GO:BP	GO:0001885	endothelial cell development	0.00213258	TRUE	"The progression of an endothelial cell over time, from its formation to the mature structure." [GOC:dph]	45	820	12	16603	0.0146341	0.266667	query_1	['GO:0002064', 'GO:0045446']	Lung
GO:BP	GO:0051253	negative regulation of RNA metabolic process	0.00217599	TRUE	"Any process that stops, prevents, or reduces the frequency, rate or extent of the chemical reactions and pathways involving RNA." [GOC:ai]	758	820	68	16603	0.0829268	0.0897098	query_1	['GO:0010605', 'GO:0016070', 'GO:0045934', 'GO:0051252']	Lung
GO:BP	GO:0048731	system development	0.00231277	TRUE	"The process whose specific outcome is the progression of an organismal system over time, from its formation to the mature structure. A system is a regularly interacting or interdependent group of organs or tissues that work together to carry out a given biological process." [GOC:dph, GOC:jid]	2309	820	162	16603	0.197561	0.0701602	query_1	['GO:0007275', 'GO:0048856']	Lung
GO:MF	GO:0005102	signaling receptor binding	0.00236215	TRUE	"Binding to one or more specific sites on a receptor molecule, a macromolecule that undergoes combination with a hormone, neurotransmitter, drug or intracellular messenger to initiate a change in cell function." [GOC:bf, GOC:ceb, ISBN:0198506732]	685	820	61	16603	0.0743902	0.0890511	query_1	['GO:0005515']	Lung
GO:BP	GO:0006355	regulation of DNA-templated transcription	0.00256718	TRUE	"Any process that modulates the frequency, rate or extent of cellular DNA-templated transcription." [GOC:go_curators, GOC:txnOH]	1461	820	112	16603	0.136585	0.0766598	query_1	['GO:0006351', 'GO:0010468', 'GO:2001141']	Lung
GO:BP	GO:0009059	macromolecule biosynthetic process	0.002582	TRUE	"The chemical reactions and pathways resulting in the formation of a macromolecule, any molecule of high relative molecular mass, the structure of which essentially comprises the multiple repetition of units derived, actually or conceptually, from molecules of low relative molecular mass." [GOC:mah]	3368	820	221	16603	0.269512	0.0656176	query_1	['GO:0009058', 'GO:0043170']	Lung
GO:BP	GO:2001141	regulation of RNA biosynthetic process	0.00274156	TRUE	"Any process that modulates the frequency, rate or extent of RNA biosynthetic process." [GOC:dph]	1463	820	112	16603	0.136585	0.076555	query_1	['GO:0010556', 'GO:0032774', 'GO:0051252']	Lung
GO:BP	GO:0009058	biosynthetic process	0.00290853	TRUE	"A cellular process consisting of the biochemical pathways by which a living organism synthesizes chemical substances. This typically represents the energy-requiring part of metabolism in which simpler substances are transformed into more complex ones." [GOC:curators, ISBN:0198547684]	3870	820	248	16603	0.302439	0.0640827	query_1	['GO:0008152']	Lung
GO:BP	GO:0001935	endothelial cell proliferation	0.00293384	TRUE	"The multiplication or reproduction of endothelial cells, resulting in the expansion of a cell population. Endothelial cells are thin flattened cells which line the inside surfaces of body cavities, blood vessels, and lymph vessels, making up the endothelium." [GOC:add, ISBN:0781735149]	100	820	18	16603	0.0219512	0.18	query_1	['GO:0050673']	Lung
GO:MF	GO:1990837	sequence-specific double-stranded DNA binding	0.00298571	TRUE	"Binding to double-stranded DNA of a specific nucleotide composition, e.g. GC-rich DNA binding, or with a specific sequence motif or type of DNA, e.g. promotor binding or rDNA binding." [GOC:dos, GOC:sl]	675	820	60	16603	0.0731707	0.0888889	query_1	['GO:0003690', 'GO:0043565']	Lung
GO:BP	GO:0043542	endothelial cell migration	0.00305421	TRUE	"The orderly movement of an endothelial cell into the extracellular matrix to form an endothelium." [GOC:go_curators]	142	820	22	16603	0.0268293	0.15493	query_1	['GO:0016477']	Lung
GO:BP	GO:1901701	cellular response to oxygen-containing compound	0.00311022	TRUE	"Any process that results in a change in state or activity of a cell (in terms of movement, secretion, enzyme production, gene expression, etc.) as a result of an oxygen-containing compound stimulus." [GOC:pr, GOC:TermGenie]	602	820	57	16603	0.0695122	0.0946844	query_1	['GO:0070887', 'GO:1901700']	Lung
GO:BP	GO:0120193	tight junction organization	0.00322962	TRUE	"A process that is carried out at the cellular level which results in the assembly, arrangement of constituent parts, or disassembly of a tight junction. A tight junction seals cells together in an epithelium in a way that prevents even small molecules from leaking from one side of the sheet to the other." [GOC:krc, GOC:rl]	39	820	11	16603	0.0134146	0.282051	query_1	['GO:0045216']	Lung
GO:MF	GO:0003690	double-stranded DNA binding	0.00336198	TRUE	"Binding to double-stranded DNA." [GOC:elh, GOC:vw]	708	820	62	16603	0.0756098	0.0875706	query_1	['GO:0003677']	Lung
GO:BP	GO:0009891	positive regulation of biosynthetic process	0.00338802	TRUE	"Any process that activates or increases the frequency, rate or extent of the chemical reactions and pathways resulting in the formation of substances." [GOC:go_curators]	1536	820	116	16603	0.141463	0.0755208	query_1	['GO:0009058', 'GO:0009889', 'GO:0009893']	Lung
GO:MF	GO:0019899	enzyme binding	0.00341183	TRUE	"Binding to an enzyme, a protein with catalytic activity." [GOC:jl]	1151	820	90	16603	0.109756	0.0781929	query_1	['GO:0005515']	Lung
GO:BP	GO:0042127	regulation of cell population proliferation	0.00411546	TRUE	"Any process that modulates the frequency, rate or extent of cell proliferation." [GOC:jl]	895	820	76	16603	0.0926829	0.0849162	query_1	['GO:0008283', 'GO:0050794']	Lung
GO:MF	GO:0001228	DNA-binding transcription activator activity, RNA polymerase II-specific	0.00418723	TRUE	"A DNA-binding transcription factor activity that activates or increases transcription of specific gene sets transcribed by RNA polymerase II." [GOC:aruk, GOC:txnOH-2018, PMID:20737563, PMID:27145859]	295	820	33	16603	0.0402439	0.111864	query_1	['GO:0000981', 'GO:0001216']	Lung
GO:BP	GO:0008283	cell population proliferation	0.00440557	TRUE	"The multiplication or reproduction of cells, resulting in the expansion of a cell population." [GOC:mah, GOC:mb]	1118	820	90	16603	0.109756	0.0805009	query_1	['GO:0009987']	Lung
GO:BP	GO:0051252	regulation of RNA metabolic process	0.0047433	TRUE	"Any process that modulates the frequency, rate or extent of the chemical reactions and pathways involving RNA." [GOC:ai]	1597	820	119	16603	0.145122	0.0745147	query_1	['GO:0016070', 'GO:0019219', 'GO:0060255']	Lung
GO:BP	GO:0006351	DNA-templated transcription	0.00500442	TRUE	"The synthesis of an RNA transcript from a DNA template." [GOC:jl, GOC:txnOH]	1515	820	114	16603	0.139024	0.0752475	query_1	['GO:0010467', 'GO:0032774']	Lung
GO:BP	GO:0010594	regulation of endothelial cell migration	0.00506656	TRUE	"Any process that modulates the rate, frequency, or extent of the orderly movement of an endothelial cell into the extracellular matrix to form an endothelium." [GOC:BHF, GOC:dph, GOC:tb]	114	820	19	16603	0.0231707	0.166667	query_1	['GO:0030334', 'GO:0043542']	Lung
GO:BP	GO:0001946	lymphangiogenesis	0.00547094	TRUE	"Lymph vessel formation when new vessels emerge from the proliferation of pre-existing vessels." [GOC:dph, PMID:11596157]	15	820	7	16603	0.00853658	0.466667	query_1	['GO:0009653', 'GO:0036303', 'GO:0048646']	Lung
GO:MF	GO:0001216	DNA-binding transcription activator activity	0.00594953	TRUE	"A DNA-binding transcription factor activity that activates or increases transcription of specific gene sets." [GOC:txnOH-2018]	300	820	33	16603	0.0402439	0.11	query_1	['GO:0003700']	Lung
GO:BP	GO:0010810	regulation of cell-substrate adhesion	0.00610116	TRUE	"Any process that modulates the frequency, rate or extent of cell-substrate adhesion. Cell-substrate adhesion is the attachment of a cell to the underlying substrate via adhesion molecules." [GOC:dph, GOC:pf, GOC:tb]	126	820	20	16603	0.0243902	0.15873	query_1	['GO:0030155', 'GO:0031589']	Lung
GO:BP	GO:0010557	positive regulation of macromolecule biosynthetic process	0.00624419	TRUE	"Any process that increases the rate, frequency or extent of the chemical reactions and pathways resulting in the formation of a macromolecule, any molecule of high relative molecular mass, the structure of which essentially comprises the multiple repetition of units derived, actually or conceptually, from molecules of low relative molecular mass." [GOC:dph, GOC:tb]	1472	820	111	16603	0.135366	0.0754076	query_1	['GO:0009059', 'GO:0009891', 'GO:0010556', 'GO:0010604']	Lung
GO:BP	GO:0061028	establishment of endothelial barrier	0.00626063	TRUE	"The establishment of a barrier between endothelial cell layers, such as those in the brain, lung or intestine, to exert specific and selective control over the passage of water and solutes, thus allowing formation and maintenance of compartments that differ in fluid and solute composition." [GOC:dph]	34	820	10	16603	0.0121951	0.294118	query_1	['GO:0001885']	Lung
GO:BP	GO:0048585	negative regulation of response to stimulus	0.00849974	TRUE	"Any process that stops, prevents, or reduces the frequency, rate or extent of a response to a stimulus. Response to stimulus is a change in state or activity of a cell or an organism (in terms of movement, secretion, enzyme production, gene expression, etc.) as a result of a stimulus." [GOC:jid]	976	820	80	16603	0.097561	0.0819672	query_1	['GO:0048519', 'GO:0048583', 'GO:0050896']	Lung
GO:BP	GO:0051241	negative regulation of multicellular organismal process	0.00859688	TRUE	"Any process that stops, prevents, or reduces the frequency, rate or extent of an organismal process, the processes pertinent to the function of an organism above the cellular level; includes the integrated processes of tissues and organs." [GOC:ai]	652	820	59	16603	0.0719512	0.0904908	query_1	['GO:0032501', 'GO:0048519', 'GO:0051239']	Lung
GO:MF	GO:0000987	cis-regulatory region sequence-specific DNA binding	0.00903299	TRUE	"Binding to a specific upstream regulatory DNA sequence (transcription factor recognition sequence or binding site, located in cis relative to the transcription start site (i.e., on the same strand of DNA) of a gene transcribed by some RNA polymerase. Cis-regulatory sites are often referred to as a sequence motifs, enhancers, or silencers." [GOC:txnOH-2018]	389	820	39	16603	0.047561	0.100257	query_1	['GO:0000976']	Lung
GO:BP	GO:0030097	hemopoiesis	0.0106008	TRUE	"The process whose specific outcome is the progression of the myeloid and lymphoid derived organ/tissue systems of the blood and other parts of the body over time, from formation to the mature structure. The site of hemopoiesis is variable during development, but occurs primarily in bone marrow or kidney in many adult vertebrates." [GOC:dgh, ISBN:0198506732]	582	820	54	16603	0.0658537	0.0927835	query_1	['GO:0048468']	Lung
GO:BP	GO:0010604	positive regulation of macromolecule metabolic process	0.0121561	TRUE	"Any process that increases the frequency, rate or extent of the chemical reactions and pathways involving macromolecules, any molecule of high relative molecular mass, the structure of which essentially comprises the multiple repetition of units derived, actually or conceptually, from molecules of low relative molecular mass." [GOC:dph, GOC:tb]	1782	820	128	16603	0.156098	0.0718294	query_1	['GO:0009893', 'GO:0043170', 'GO:0060255']	Lung
GO:MF	GO:0000978	RNA polymerase II cis-regulatory region sequence-specific DNA binding	0.0129368	TRUE	"Binding to a specific upstream regulatory DNA sequence (transcription factor recognition sequence or binding site) located in cis relative to the transcription start site (i.e., on the same strand of DNA) of a gene transcribed by RNA polymerase II." [GOC:txnOH-2018]	367	820	37	16603	0.045122	0.100817	query_1	['GO:0000977', 'GO:0000987']	Lung
GO:MF	GO:0016772	transferase activity, transferring phosphorus-containing groups	0.013044	TRUE	"Catalysis of the transfer of a phosphorus-containing group from one compound (donor) to another (acceptor)." [GOC:jl, ISBN:0198506732]	632	820	55	16603	0.0670732	0.0870253	query_1	['GO:0016740']	Lung
GO:BP	GO:0019219	regulation of nucleobase-containing compound metabolic process	0.0136816	TRUE	"Any cellular process that modulates the frequency, rate or extent of the chemical reactions and pathways involving nucleobases, nucleosides, nucleotides and nucleic acids." [GOC:go_curators]	1752	820	126	16603	0.153659	0.0719178	query_1	['GO:0006139', 'GO:0080090']	Lung
GO:MF	GO:0000977	RNA polymerase II transcription regulatory region sequence-specific DNA binding	0.014103	TRUE	"Binding to a specific sequence of DNA that is part of a regulatory region that controls the transcription of a gene or cistron by RNA polymerase II." [GOC:txnOH]	469	820	44	16603	0.0536585	0.0938166	query_1	['GO:0000976']	Lung
GO:BP	GO:0030099	myeloid cell differentiation	0.0141748	TRUE	"The process in which a relatively unspecialized myeloid precursor cell acquires the specialized features of any cell of the myeloid leukocyte, megakaryocyte, thrombocyte, or erythrocyte lineages." [GOC:add, ISBN:0781735149]	279	820	32	16603	0.0390244	0.114695	query_1	['GO:0030097', 'GO:0030154']	Lung
GO:BP	GO:0040007	growth	0.0149074	TRUE	"The increase in size or mass of an entire organism, a part of an organism or a cell." [GOC:bf, GOC:ma]	530	820	50	16603	0.0609756	0.0943396	query_1	['GO:0008150']	Lung
GO:BP	GO:0036303	lymph vessel morphogenesis	0.0151551	TRUE	"The process in which the anatomical structures of lymph vessels are generated and organized. The lymph vessel is the vasculature carrying lymph." [GOC:BHF, GOC:gr, PMID:18093989]	17	820	7	16603	0.00853658	0.411765	query_1	['GO:0001945', 'GO:0009653']	Lung
GO:BP	GO:0010467	gene expression	0.015303	TRUE	"The process in which a gene's sequence is converted into a mature gene product (protein or RNA). This includes the production of an RNA transcript and its processing, as well as translation and maturation for protein-coding genes." [GOC:txnOH-2018, PMID:25934543, PMID:31580950]	3158	820	205	16603	0.25	0.0649145	query_1	['GO:0009059']	Lung
GO:BP	GO:0070830	bicellular tight junction assembly	0.0161489	TRUE	"The aggregation, arrangement and bonding together of a set of components to form a tight junction, an occluding cell-cell junction that is composed of a branching network of sealing strands that completely encircles the apical end of each cell in an epithelial sheet." [GOC:mah]	30	820	9	16603	0.0109756	0.3	query_1	['GO:0043297', 'GO:0120192']	Lung
GO:BP	GO:0000122	negative regulation of transcription by RNA polymerase II	0.0170499	TRUE	"Any process that stops, prevents, or reduces the frequency, rate or extent of transcription mediated by RNA polymerase II." [GOC:go_curators, GOC:txnOH]	518	820	49	16603	0.0597561	0.0945946	query_1	['GO:0006357', 'GO:0006366', 'GO:0045892']	Lung
GO:MF	GO:0004672	protein kinase activity	0.0175055	TRUE	"Catalysis of the phosphorylation of an amino acid residue in a protein, usually according to the reaction: a protein + ATP = a phosphoprotein + ADP." [PMID:25399640]	444	820	42	16603	0.0512195	0.0945946	query_1	['GO:0016301', 'GO:0016773', 'GO:0140096']	Lung
GO:BP	GO:0060284	regulation of cell development	0.0202139	TRUE	"Any process that modulates the rate, frequency or extent of the progression of the cell over time, from its formation to the mature structure. Cell development does not include the steps involved in committing a cell to a specific fate." [GOC:dph, GOC:tb]	449	820	44	16603	0.0536585	0.0979955	query_1	['GO:0045595', 'GO:0048468']	Lung
GO:BP	GO:0045785	positive regulation of cell adhesion	0.0206231	TRUE	"Any process that activates or increases the frequency, rate or extent of cell adhesion." [GOC:go_curators]	271	820	31	16603	0.0378049	0.114391	query_1	['GO:0007155', 'GO:0030155', 'GO:0048522']	Lung
GO:MF	GO:0016301	kinase activity	0.0224164	TRUE	"Catalysis of the transfer of a phosphate group, usually from ATP, to a substrate molecule." [ISBN:0198506732]	553	820	49	16603	0.0597561	0.0886076	query_1	['GO:0016772']	Lung
GO:BP	GO:0043534	blood vessel endothelial cell migration	0.0234718	TRUE	"The orderly movement of an endothelial cell into the extracellular matrix in order to form new blood vessels during angiogenesis." [PMID:11166264]	84	820	15	16603	0.0182927	0.178571	query_1	['GO:0043542']	Lung
GO:BP	GO:0034616	response to laminar fluid shear stress	0.0247448	TRUE	"Any process that results in a change in state or activity of a cell or an organism (in terms of movement, secretion, enzyme production, gene expression, etc.) as a result of a laminar fluid shear stress stimulus. Laminar fluid flow is the force acting on an object in a system where the fluid is moving across a solid surface in parallel layers. As an example, laminar shear stress can be seen wher…	8	820	5	16603	0.00609756	0.625	query_1	['GO:0034405']	Lung
GO:BP	GO:0045596	negative regulation of cell differentiation	0.0248828	TRUE	"Any process that stops, prevents, or reduces the frequency, rate or extent of cell differentiation." [GOC:go_curators]	382	820	39	16603	0.047561	0.102094	query_1	['GO:0030154', 'GO:0045595', 'GO:0048523', 'GO:0051093']	Lung
GO:BP	GO:0001503	ossification	0.0257588	TRUE	"The formation of bone or of a bony substance, or the conversion of fibrous tissue or of cartilage into bone or a bony substance." [GOC:mtg_mpo, PMID:17572649]	248	820	29	16603	0.0353659	0.116935	query_1	['GO:0032501']	Lung
GO:MF	GO:0016773	phosphotransferase activity, alcohol group as acceptor	0.0258942	TRUE	"Catalysis of the transfer of a phosphorus-containing group from one compound (donor) to an alcohol group (acceptor)." [EC:2.7.1.-]	511	820	46	16603	0.0560976	0.0900196	query_1	['GO:0016772']	Lung
GO:BP	GO:0040008	regulation of growth	0.0276265	TRUE	"Any process that modulates the frequency, rate or extent of the growth of all or part of an organism so that it occurs at its proper speed, either globally or in a specific part of the organism's development." [GOC:ems, GOC:mah]	315	820	34	16603	0.0414634	0.107937	query_1	['GO:0040007', 'GO:0050789']	Lung
GO:BP	GO:0043535	regulation of blood vessel endothelial cell migration	0.0293109	TRUE	"Any process that modulates the frequency, rate or extent of the migration of the endothelial cells of blood vessels." [GOC:go_curators]	66	820	13	16603	0.0158537	0.19697	query_1	['GO:0010594', 'GO:0043534']	Lung
GO:MF	GO:0071889	14-3-3 protein binding	0.0307709	TRUE	"Binding to a 14-3-3 protein. A 14-3-3 protein is any of a large family of approximately 30kDa acidic proteins which exist primarily as homo- and heterodimers within all eukaryotic cells, and have been implicated in the modulation of distinct biological processes by binding to specific phosphorylated sites on diverse target proteins, thereby forcing conformational changes or influencing interacti…	16	820	6	16603	0.00731707	0.375	query_1	['GO:0005515']	Lung
GO:BP	GO:0060841	venous blood vessel development	0.0312658	TRUE	"The progression of the venous blood vessel over time from its initial formation to the mature structure. Venous blood vessels carry blood back to the heart after the capillary bed." [GOC:dph, GOC:sdb_2009, GOC:tb]	13	820	6	16603	0.00731707	0.461538	query_1	['GO:0001568']	Lung
GO:MF	GO:0031490	chromatin DNA binding	0.0318914	TRUE	"Binding to DNA that is assembled into chromatin." [GOC:mah]	56	820	11	16603	0.0134146	0.196429	query_1	['GO:0003677', 'GO:0003682']	Lung
GO:BP	GO:0009968	negative regulation of signal transduction	0.0327938	TRUE	"Any process that stops, prevents, or reduces the frequency, rate or extent of signal transduction." [GOC:sm]	790	820	66	16603	0.0804878	0.0835443	query_1	['GO:0007165', 'GO:0009966', 'GO:0010648', 'GO:0023057', 'GO:0048585']	Lung
GO:BP	GO:0007186	G protein-coupled receptor signaling pathway	0.0329725	TRUE	"The series of molecular signals initiated by a ligand binding to its receptor, in which the activated receptor promotes the exchange of GDP for GTP on the alpha-subunit of an associated heterotrimeric G-protein complex. The GTP-bound activated alpha-G-protein then dissociates from the beta- and gamma-subunits to further transmit the signal within the cell. The pathway begins with receptor-ligand…	345	820	36	16603	0.0439024	0.104348	query_1	['GO:0007165']	Lung
GO:BP	GO:0051254	positive regulation of RNA metabolic process	0.0360648	TRUE	"Any process that activates or increases the frequency, rate or extent of the chemical reactions and pathways involving RNA." [GOC:ai]	1048	820	82	16603	0.1	0.0782443	query_1	['GO:0010604', 'GO:0016070', 'GO:0045935', 'GO:0051252']	Lung
GO:BP	GO:0120192	tight junction assembly	0.0380881	TRUE	"A cellular process that results in the aggregation, arrangement and bonding together of a set of components to form a tight junction. A tight junction seals cells together in an epithelium in a way that prevents even small molecules from leaking from one side of the sheet to the other." [GOC:rl]	33	820	9	16603	0.0109756	0.272727	query_1	['GO:0007043', 'GO:0120193']	Lung
GO:BP	GO:0045926	negative regulation of growth	0.0410964	TRUE	"Any process that stops, prevents or reduces the rate or extent of growth, the increase in size or mass of all or part of an organism." [GOC:go_curators]	120	820	18	16603	0.0219512	0.15	query_1	['GO:0040007', 'GO:0040008', 'GO:0048519']	Lung
GO:BP	GO:0001936	regulation of endothelial cell proliferation	0.0418367	TRUE	"Any process that modulates the frequency, rate, or extent of endothelial cell proliferation." [GOC:add]	88	820	15	16603	0.0182927	0.170455	query_1	['GO:0001935', 'GO:0050678']	Lung
GO:BP	GO:0001558	regulation of cell growth	0.0425914	TRUE	"Any process that modulates the frequency, rate, extent or direction of cell growth." [GOC:go_curators]	191	820	24	16603	0.0292683	0.125654	query_1	['GO:0016049', 'GO:0040008', 'GO:0051128']	Lung
GO:MF	GO:0070411	I-SMAD binding	0.0431897	TRUE	"Binding to an inhibitory SMAD signaling protein." [GOC:BHF, GOC:vk, PMID:19114992]	11	820	5	16603	0.00609756	0.454545	query_1	['GO:0046332']	Lung
GO:BP	GO:0031589	cell-substrate adhesion	0.0446591	TRUE	"The attachment of a cell to the underlying substrate via adhesion molecules." [GOC:mah, GOC:pf]	204	820	25	16603	0.0304878	0.122549	query_1	['GO:0007155']	Lung
GO:MF	GO:0003674	molecular_function	3.02e-08	TRUE	"A molecular process that can be carried out by the action of a single macromolecular machine, usually via direct physical interactions with other molecular entities. Function in this sense denotes an action, or activity, that a gene product (or a complex) performs." [GOC:pdt]	7493	656	377	16603	0.574695	0.0503136	query_1	[]	Ovary
GO:BP	GO:0032501	multicellular organismal process	1.34e-07	TRUE	"Any biological process, occurring at the level of a multicellular organism, pertinent to its function." [GOC:curators, GOC:dph, GOC:isa_complete, GOC:tb]	3935	656	227	16603	0.346037	0.0576874	query_1	['GO:0008150']	Ovary
GO:BP	GO:0008150	biological_process	1.93e-06	TRUE	"A biological process is the execution of a genetically-encoded biological module or program. It consists of all the steps required to achieve the specific biological objective of the module. A biological process is accomplished by a particular set of molecular functions carried out by specific gene products (or macromolecular complexes), often in a highly regulated manner and in a particular tem…	9053	656	432	16603	0.658537	0.047719	query_1	[]	Ovary
GO:BP	GO:0065007	biological regulation	6.49e-06	TRUE	"Any process that modulates a measurable attribute of any biological process, quality or function." [GOC:dph, GOC:isa_complete, GOC:mah, GOC:pr, GOC:vw]	6310	656	321	16603	0.489329	0.0508716	query_1	['GO:0008150']	Ovary
GO:BP	GO:0050896	response to stimulus	4.21e-05	TRUE	"Any process that results in a change in state or activity of a cell or an organism (in terms of movement, secretion, enzyme production, gene expression, etc.) as a result of a stimulus. The process begins with detection of the stimulus and ends with a change in state or activity or the cell or organism." [GOC:ai, GOC:bf]	4251	656	230	16603	0.35061	0.0541049	query_1	['GO:0008150']	Ovary
GO:BP	GO:0009987	cellular process	6.14e-05	TRUE	"Any process that is carried out at the cellular level, but not necessarily restricted to a single cell. For example, cell communication occurs among more than one cell, but occurs at the cellular level." [GOC:go_curators, GOC:isa_complete]	8591	656	407	16603	0.620427	0.0473752	query_1	['GO:0008150']	Ovary
GO:BP	GO:0065008	regulation of biological quality	0.000108494	TRUE	"Any process that modulates a qualitative or quantitative trait of a biological quality. A biological quality is a measurable attribute of an organism or part of an organism, such as size, mass, shape, color, etc." [GOC:dph, GOC:isa_complete, GOC:mah, GOC:pr, GOC:vw]	1544	656	103	16603	0.157012	0.0667098	query_1	['GO:0065007']	Ovary
GO:BP	GO:0050789	regulation of biological process	0.000134578	TRUE	"Any process that modulates the frequency, rate or extent of a biological process. Biological processes are regulated by many means; examples include the control of gene expression, protein modification or interaction with a protein or substrate molecule." [GOC:ai, GOC:go_curators]	6107	656	306	16603	0.466463	0.0501064	query_1	['GO:0008150', 'GO:0065007']	Ovary
GO:BP	GO:0050794	regulation of cellular process	0.000292249	TRUE	"Any process that modulates the frequency, rate or extent of a cellular process, any of those that are carried out at the cellular level, but are not necessarily restricted to a single cell. For example, cell communication occurs among more than one cell, but occurs at the cellular level." [GOC:go_curators]	5860	656	294	16603	0.448171	0.0501706	query_1	['GO:0009987', 'GO:0050789']	Ovary
GO:BP	GO:0051234	establishment of localization	0.000379414	TRUE	"Any process that localizes a substance or cellular component. This may occur via movement, tethering or selective degradation." [GOC:ai, GOC:dos]	2331	656	139	16603	0.21189	0.0596311	query_1	['GO:0051179']	Ovary
GO:BP	GO:0023052	signaling	0.000398445	TRUE	"The entirety of a process in which information is transmitted within a biological system. This process begins with an active signal and ends when a cellular response has been triggered." [GOC:mtg_signal, GOC:mtg_signaling_feb11, GOC:signaling]	3005	656	170	16603	0.259146	0.0565724	query_1	['GO:0050789']	Ovary
GO:MF	GO:0005488	binding	0.000399404	TRUE	"The selective, non-covalent, often stoichiometric, interaction of a molecule with one or more specific sites on another molecule." [GOC:ceb, GOC:mah, ISBN:0198506732]	5327	656	268	16603	0.408537	0.0503097	query_1	['GO:0003674']	Ovary
GO:BP	GO:0007154	cell communication	0.000407038	TRUE	"Any process that mediates interactions between a cell and its surroundings. Encompasses interactions such as signaling or attachment between one cell and another cell, between a cell and an extracellular matrix, or between a cell and any other aspect of its environment." [GOC:mah]	3028	656	171	16603	0.260671	0.0564729	query_1	['GO:0009987']	Ovary
GO:BP	GO:0051179	localization	0.000551883	TRUE	"Any process in which a cell, a substance, or a cellular entity, such as a protein complex or organelle, is transported, tethered to or otherwise maintained in a specific location. In the case of substances, localization may also be achieved via selective degradation." [GOC:ai, GOC:dos]	2778	656	159	16603	0.242378	0.0572354	query_1	['GO:0008150']	Ovary
GO:BP	GO:0010646	regulation of cell communication	0.000891419	TRUE	"Any process that modulates the frequency, rate or extent of cell communication. Cell communication is the process that mediates interactions between a cell and its surroundings. Encompasses interactions such as signaling or attachment between one cell and another cell, between a cell and an extracellular matrix, or between a cell and any other aspect of its environment." [GOC:dph, GOC:tb]	1984	656	121	16603	0.184451	0.0609879	query_1	['GO:0007154', 'GO:0050794']	Ovary
GO:BP	GO:0023051	regulation of signaling	0.00146414	TRUE	"Any process that modulates the frequency, rate or extent of a signaling process." [GOC:mtg_signal]	1982	656	120	16603	0.182927	0.0605449	query_1	['GO:0023052', 'GO:0050789']	Ovary
GO:BP	GO:0048522	positive regulation of cellular process	0.00195071	TRUE	"Any process that activates or increases the frequency, rate or extent of a cellular process, any of those that are carried out at the cellular level, but are not necessarily restricted to a single cell. For example, cell communication occurs among more than one cell, but occurs at the cellular level." [GOC:jid]	3392	656	184	16603	0.280488	0.0542453	query_1	['GO:0009987', 'GO:0048518', 'GO:0050794']	Ovary
GO:BP	GO:0098739	import across plasma membrane	0.00200667	TRUE	"The directed movement of some substance from outside of a cell, across the plasma membrane and into the cytosol." [GOC:dos]	109	656	17	16603	0.0259146	0.155963	query_1	['GO:0055085', 'GO:0098657']	Ovary
GO:BP	GO:0048518	positive regulation of biological process	0.00266639	TRUE	"Any process that activates or increases the frequency, rate or extent of a biological process. Biological processes are regulated by many means; examples include the control of gene expression, protein modification or interaction with a protein or substrate molecule." [GOC:jid]	3589	656	192	16603	0.292683	0.0534968	query_1	['GO:0008150', 'GO:0050789']	Ovary
GO:BP	GO:0006810	transport	0.00315218	TRUE	"The directed movement of substances (such as macromolecules, small molecules, ions) or cellular components (such as complexes and organelles) into, out of or within a cell, or between cells, or within a multicellular organism by means of some agent such as a transporter or a transporter complex, a pore or a motor protein." [GOC:dos, GOC:dph, GOC:jl, GOC:mah]	2161	656	127	16603	0.193598	0.0587691	query_1	['GO:0051234']	Ovary
GO:BP	GO:0032502	developmental process	0.0032317	TRUE	"A biological process whose specific outcome is the progression of an integrated living unit: an anatomical structure (which may be a subcellular structure, cell, tissue, or organ), or organism over time from an initial condition to a later condition." [GOC:isa_complete]	3599	656	192	16603	0.292683	0.0533482	query_1	['GO:0008150']	Ovary
GO:MF	GO:0005515	protein binding	0.00387448	TRUE	"Binding to a protein." [GOC:go_curators]	3770	656	196	16603	0.29878	0.0519894	query_1	['GO:0005488']	Ovary
GO:BP	GO:0007165	signal transduction	0.0046688	TRUE	"The cellular process in which a signal is conveyed to trigger a change in the activity or state of a cell. Signal transduction begins with reception of a signal (e.g. a ligand binding to a receptor or receptor activation by a stimulus such as light), or for signal transduction in the absence of ligand, signal-withdrawal or the activity of a constitutively active receptor. Signal transduction end…	2677	656	150	16603	0.228659	0.0560329	query_1	['GO:0007154', 'GO:0009987', 'GO:0023052', 'GO:0050794', 'GO:0051716']	Ovary
GO:BP	GO:0003008	system process	0.00575803	TRUE	"A multicellular organismal process carried out by any of the organs or tissues in an organ system. An organ system is a regularly interacting or interdependent group of organs or tissues that work together to carry out a biological objective." [GOC:mtg_cardio]	977	656	68	16603	0.103659	0.0696008	query_1	['GO:0032501']	Ovary
GO:BP	GO:0051716	cellular response to stimulus	0.00782036	TRUE	"Any process that results in a change in state or activity of a cell (in terms of movement, secretion, enzyme production, gene expression, etc.) as a result of a stimulus. The process begins with detection of the stimulus by a cell and ends with a change in state or activity or the cell." [GOC:bf, GOC:jl]	3441	656	183	16603	0.278963	0.0531822	query_1	['GO:0009987', 'GO:0050896']	Ovary
GO:BP	GO:0055085	transmembrane transport	0.00929234	TRUE	"The process in which a solute is transported across a lipid bilayer, from one side of a membrane to the other." [GOC:dph, GOC:jid]	616	656	48	16603	0.0731707	0.0779221	query_1	['GO:0006810', 'GO:0009987']	Ovary
GO:MF	GO:0022890	inorganic cation transmembrane transporter activity	0.00963697	TRUE	"Enables the transfer of inorganic cations from one side of a membrane to the other. Inorganic cations are atoms or small molecules with a positive charge that do not contain carbon in covalent linkage." [GOC:ai, GOC:mtg_transport, ISBN:0815340729]	398	656	34	16603	0.0518293	0.0854271	query_1	['GO:0015318']	Ovary
GO:BP	GO:0009653	anatomical structure morphogenesis	0.00972492	TRUE	"The process in which anatomical structures are generated and organized. Morphogenesis pertains to the creation of form." [GOC:go_curators, ISBN:0521436125]	1637	656	100	16603	0.152439	0.0610874	query_1	['GO:0032502', 'GO:0048856']	Ovary
GO:BP	GO:0034220	monoatomic ion transmembrane transport	0.0109967	TRUE	"A process in which a monoatomic ion is transported across a membrane. Monatomic ions (also called simple ions) are ions consisting of exactly one atom." [GOC:mah]	377	656	34	16603	0.0518293	0.0901857	query_1	['GO:0006811', 'GO:0055085']	Ovary
GO:MF	GO:0015318	inorganic molecular entity transmembrane transporter activity	0.0115549	TRUE	"Enables the transfer of an inorganic molecular entity from the outside of a cell to the inside of the cell across a membrane. An inorganic molecular entity is a molecular entity that contains no carbon." [GOC:mtg_transport, ISBN:0815340729]	471	656	38	16603	0.0579268	0.0806794	query_1	['GO:0022857']	Ovary
GO:MF	GO:0015075	monoatomic ion transmembrane transporter activity	0.0140699	TRUE	"Enables the transfer of an ion from one side of a membrane to the other." [GOC:dgf, GOC:mtg_transport, ISBN:0815340729]	493	656	39	16603	0.0594512	0.0791075	query_1	['GO:0022857']	Ovary
GO:BP	GO:0009966	regulation of signal transduction	0.0159056	TRUE	"Any process that modulates the frequency, rate or extent of signal transduction." [GOC:sm]	1698	656	102	16603	0.155488	0.0600707	query_1	['GO:0007165', 'GO:0010646', 'GO:0023051', 'GO:0048583']	Ovary
GO:MF	GO:0005215	transporter activity	0.0166041	TRUE	"Enables the directed movement of substances (such as macromolecules, small molecules, ions) into, out of or within a cell, accross or in between cells." [GOC:ai, GOC:dgf]	737	656	52	16603	0.0792683	0.0705563	query_1	['GO:0003674']	Ovary
GO:BP	GO:0048856	anatomical structure development	0.0196061	TRUE	"The biological process whose specific outcome is the progression of an anatomical structure from an initial condition to its mature state. This process begins with the formation of the structure and ends with the mature structure, whatever form that may be including its natural destruction. An anatomical structure is any biological entity that occupies space and is distinguished from its surroun…	3400	656	179	16603	0.272866	0.0526471	query_1	['GO:0032502']	Ovary
GO:MF	GO:0008324	monoatomic cation transmembrane transporter activity	0.0248079	TRUE	"Enables the transfer of cation from one side of a membrane to the other." [GOC:dgf, GOC:mtg_transport, ISBN:0815340729]	417	656	34	16603	0.0518293	0.0815348	query_1	['GO:0015075']	Ovary
GO:MF	GO:0046873	metal ion transmembrane transporter activity	0.0272546	TRUE	"Enables the transfer of metal ions from one side of a membrane to the other." [GOC:ai]	333	656	29	16603	0.0442073	0.0870871	query_1	['GO:0008324', 'GO:0022890']	Ovary
GO:BP	GO:0051239	regulation of multicellular organismal process	0.0292753	TRUE	"Any process that modulates the frequency, rate or extent of a multicellular organismal process, the processes pertinent to the function of a multicellular organism above the cellular level; includes the integrated processes of tissues and organs." [GOC:ai, GOC:dph, GOC:tb]	1744	656	103	16603	0.157012	0.0590596	query_1	['GO:0032501', 'GO:0050789']	Ovary
GO:BP	GO:0008154	actin polymerization or depolymerization	0.0440509	TRUE	"Assembly or disassembly of actin filaments by the addition or removal of actin monomers from a filament." [GOC:mah]	85	656	13	16603	0.0198171	0.152941	query_1	['GO:0007015']	Ovary
GO:BP	GO:0098659	inorganic cation import across plasma membrane	0.0491709	TRUE	"The directed movement of inorganic cations from outside of a cell, across the plasma membrane and into the cytosol." [GOC:dos]	52	656	10	16603	0.0152439	0.192308	query_1	['GO:0098662', 'GO:0099587']	Ovary
GO:BP	GO:0099587	inorganic ion import across plasma membrane	0.0491709	TRUE	"The directed movement of inorganic ions from outside of a cell, across the plasma membrane and into the cytosol." [GOC:dos]	52	656	10	16603	0.0152439	0.192308	query_1	['GO:0098660', 'GO:0098739']	Ovary
GO:MF	GO:0003674	molecular_function	1.41e-06	TRUE	"A molecular process that can be carried out by the action of a single macromolecular machine, usually via direct physical interactions with other molecular entities. Function in this sense denotes an action, or activity, that a gene product (or a complex) performs." [GOC:pdt]	7493	1099	589	16603	0.535942	0.0786067	query_1	[]	Spleen
GO:MF	GO:0005488	binding	0.000303737	TRUE	"The selective, non-covalent, often stoichiometric, interaction of a molecule with one or more specific sites on another molecule." [GOC:ceb, GOC:mah, ISBN:0198506732]	5327	1099	426	16603	0.387625	0.07997	query_1	['GO:0003674']	Spleen
GO:MF	GO:0005044	scavenger receptor activity	0.00544452	TRUE	"Combining with any modified low-density lipoprotein (LDL) or other polyanionic ligand and delivering the ligand into the cell via endocytosis. Ligands include acetylated and oxidized LDL, Gram-positive and Gram-negative bacteria, apoptotic cells, amyloid-beta fibrils, and advanced glycation end products (AGEs)." [GOC:bf, PMID:11790542, PMID:12379907, PMID:12621157, PMID:20981357]	10	1099	6	16603	0.00545951	0.6	query_1	['GO:0038024']	Spleen
GO:MF	GO:0050840	extracellular matrix binding	0.0102736	TRUE	"Binding to a component of the extracellular matrix." [GOC:ai]	32	1099	10	16603	0.00909918	0.3125	query_1	['GO:0005488']	Spleen
GO:MF	GO:0005515	protein binding	0.0288435	TRUE	"Binding to a protein." [GOC:go_curators]	3770	1099	302	16603	0.274795	0.0801061	query_1	['GO:0005488']	Spleen
GO:BP	GO:0062012	regulation of small molecule metabolic process	0.0329997	TRUE	"Any process that modulates the rate, frequency or extent of a small molecule metabolic process." [GOC:vw]	197	1099	30	16603	0.0272975	0.152284	query_1	['GO:0019222', 'GO:0044281']	Spleen
GO:MF	GO:0004674	protein serine/threonine kinase activity	0.0452525	TRUE	"Catalysis of the reactions: ATP + protein serine = ADP + protein serine phosphate, and ATP + protein threonine = ADP + protein threonine phosphate." [EC:2.7.11.-, GOC:bf, PMID:2956925]	282	1099	36	16603	0.0327571	0.12766	query_1	['GO:0004672']	Spleen
GO:BP	GO:0050808	synapse organization	2.37e-18	TRUE	"A process that is carried out at the cellular level which results in the assembly, arrangement of constituent parts, or disassembly of a synapse, the junction between a neuron and a target (neuron, muscle, or secretory cell)." [GOC:ai, GOC:pr]	327	825	64	16603	0.0775758	0.195719	query_1	['GO:0034330']	Thyroid
GO:BP	GO:0007399	nervous system development	2.14e-17	TRUE	"The process whose specific outcome is the progression of nervous tissue over time, from its formation to its mature state." [GOC:dgh]	1371	825	149	16603	0.180606	0.10868	query_1	['GO:0048731']	Thyroid
GO:BP	GO:0048731	system development	1.9e-16	TRUE	"The process whose specific outcome is the progression of an organismal system over time, from its formation to the mature structure. A system is a regularly interacting or interdependent group of organs or tissues that work together to carry out a given biological process." [GOC:dph, GOC:jid]	2309	825	210	16603	0.254545	0.0909485	query_1	['GO:0007275', 'GO:0048856']	Thyroid
GO:MF	GO:0005216	monoatomic ion channel activity	2.18e-16	TRUE	"Enables the facilitated diffusion of a monoatomic ion (by an energy-independent process) by passage through a transmembrane aqueous pore or channel without evidence for a carrier-mediated mechanism. May be either selective (it enables passage of a specific ion only) or non-selective (it enables passage of two or more ions of same charge but different size)." [GOC:cy, GOC:mtg_transport, GOC:pr, I…	315	825	59	16603	0.0715152	0.187302	query_1	['GO:0015075', 'GO:0015267']	Thyroid
GO:MF	GO:0015267	channel activity	3.67e-16	TRUE	"Enables the energy-independent facilitated diffusion of a solute through a transmembrane aqueous pore or channel. Stereospecificity is not exhibited but this transport may be specific for a particular molecular species or class of molecules." [GOC:mtg_transport, ISBN:0815340729]	348	825	62	16603	0.0751515	0.178161	query_1	['GO:0022803']	Thyroid
GO:MF	GO:0022803	passive transmembrane transporter activity	3.67e-16	TRUE	"Enables the transfer of a single solute from one side of a membrane to the other by a mechanism involving conformational change, either by facilitated diffusion or in a membrane potential dependent process if the solute is charged." [GOC:mtg_transport, ISBN:0815340729]	348	825	62	16603	0.0751515	0.178161	query_1	['GO:0022857']	Thyroid
GO:BP	GO:0007267	cell-cell signaling	9.82e-16	TRUE	"Any process that mediates the transfer of information from one cell to another. This process includes signal transduction in the receiving cell and, where applicable, release of a ligand and any processes that actively facilitate its transport and presentation to the receiving cell. Examples include signaling via soluble ligands, via cell adhesion molecules and via gap junctions." [GOC:dos, GOC:…	641	825	89	16603	0.107879	0.138846	query_1	['GO:0007154', 'GO:0023052']	Thyroid
GO:BP	GO:0034330	cell junction organization	1.03e-14	TRUE	"A process that is carried out at the cellular level which results in the assembly, arrangement of constituent parts, or disassembly of a cell junction. A cell junction is a specialized region of connection between two cells or between a cell and the extracellular matrix." [GOC:dph, GOC:jl, GOC:mah]	479	825	73	16603	0.0884848	0.152401	query_1	['GO:0016043']	Thyroid
GO:MF	GO:0046873	metal ion transmembrane transporter activity	1.51e-14	TRUE	"Enables the transfer of metal ions from one side of a membrane to the other." [GOC:ai]	333	825	58	16603	0.070303	0.174174	query_1	['GO:0008324', 'GO:0022890']	Thyroid
GO:BP	GO:0099536	synaptic signaling	5.78e-14	TRUE	"Cell-cell signaling to, from or within a synapse." [GOC:dos]	395	825	64	16603	0.0775758	0.162025	query_1	['GO:0007267']	Thyroid
GO:BP	GO:0099537	trans-synaptic signaling	7.15e-14	TRUE	"Cell-cell signaling in either direction across the synaptic cleft." [GOC:dos]	386	825	63	16603	0.0763636	0.163212	query_1	['GO:0099536']	Thyroid
GO:MF	GO:0015075	monoatomic ion transmembrane transporter activity	1.59e-13	TRUE	"Enables the transfer of an ion from one side of a membrane to the other." [GOC:dgf, GOC:mtg_transport, ISBN:0815340729]	493	825	71	16603	0.0860606	0.144016	query_1	['GO:0022857']	Thyroid
GO:MF	GO:0015318	inorganic molecular entity transmembrane transporter activity	1.74e-13	TRUE	"Enables the transfer of an inorganic molecular entity from the outside of a cell to the inside of the cell across a membrane. An inorganic molecular entity is a molecular entity that contains no carbon." [GOC:mtg_transport, ISBN:0815340729]	471	825	69	16603	0.0836364	0.146497	query_1	['GO:0022857']	Thyroid
GO:MF	GO:0005261	monoatomic cation channel activity	2.97e-13	TRUE	"Enables the energy-independent facilitated diffusion of a monoatomic cation through a transmembrane aqueous pore or channel." [GOC:def, GOC:dph, GOC:mtg_transport, GOC:pr, ISBN:0815340729]	244	825	47	16603	0.0569697	0.192623	query_1	['GO:0005216', 'GO:0008324']	Thyroid
GO:BP	GO:0003008	system process	4.26e-13	TRUE	"A multicellular organismal process carried out by any of the organs or tissues in an organ system. An organ system is a regularly interacting or interdependent group of organs or tissues that work together to carry out a biological objective." [GOC:mtg_cardio]	977	825	110	16603	0.133333	0.11259	query_1	['GO:0032501']	Thyroid
GO:BP	GO:0007268	chemical synaptic transmission	5.87e-13	TRUE	"The vesicular release of classical neurotransmitter molecules from a presynapse, across a chemical synapse, the subsequent activation of neurotransmitter receptors at the postsynapse of a target cell (neuron, muscle, or secretory cell) and the effects of this activation on the postsynaptic membrane potential and ionic composition of the postsynaptic cytosol. This process encompasses both spontan…	381	825	61	16603	0.0739394	0.160105	query_1	['GO:0098916']	Thyroid
GO:BP	GO:0098916	anterograde trans-synaptic signaling	5.87e-13	TRUE	"Cell-cell signaling from pre to post-synapse, across the synaptic cleft." [GOC:dos]	381	825	61	16603	0.0739394	0.160105	query_1	['GO:0099537']	Thyroid
GO:MF	GO:0022836	gated channel activity	7.08e-13	TRUE	"Enables the transmembrane transfer of a solute by a channel that opens in response to a specific stimulus." [GOC:mtg_transport]	176	825	39	16603	0.0472727	0.221591	query_1	['GO:0015267']	Thyroid
GO:BP	GO:0007275	multicellular organism development	8.8e-13	TRUE	"The biological process whose specific outcome is the progression of a multicellular organism over time from an initial condition (e.g. a zygote or a young adult) to a later condition (e.g. a multicellular animal or an aged adult)." [GOC:dph, GOC:ems, GOC:isa_complete, GOC:tb]	2746	825	226	16603	0.273939	0.0823015	query_1	['GO:0032501', 'GO:0048856']	Thyroid
GO:BP	GO:0050877	nervous system process	8.81e-13	TRUE	"An organ system process carried out by any of the organs or tissues of the neurological system." [GOC:ai, GOC:mtg_cardio]	590	825	79	16603	0.0957576	0.133898	query_1	['GO:0003008']	Thyroid
GO:MF	GO:0022890	inorganic cation transmembrane transporter activity	4.25e-12	TRUE	"Enables the transfer of inorganic cations from one side of a membrane to the other. Inorganic cations are atoms or small molecules with a positive charge that do not contain carbon in covalent linkage." [GOC:ai, GOC:mtg_transport, ISBN:0815340729]	398	825	60	16603	0.0727273	0.150754	query_1	['GO:0015318']	Thyroid
GO:MF	GO:0022857	transmembrane transporter activity	6.92e-12	TRUE	"Enables the transfer of a substance, usually a specific substance or a group of related substances, from one side of a membrane to the other." [GOC:jid, GOC:mtg_transport, ISBN:0815340729]	678	825	83	16603	0.100606	0.122419	query_1	['GO:0005215']	Thyroid
GO:BP	GO:0032501	multicellular organismal process	9.49e-12	TRUE	"Any biological process, occurring at the level of a multicellular organism, pertinent to its function." [GOC:curators, GOC:dph, GOC:isa_complete, GOC:tb]	3935	825	292	16603	0.353939	0.0742058	query_1	['GO:0008150']	Thyroid
GO:BP	GO:0007610	behavior	1.54e-11	TRUE	"The internally coordinated responses (actions or inactions) of animals (individuals or groups) to internal or external stimuli, via a mechanism that involves nervous system activity." [GOC:ems, GOC:jl, ISBN:0395448956, PMID:20160973]	442	825	64	16603	0.0775758	0.144796	query_1	['GO:0032501']	Thyroid
GO:BP	GO:0048699	generation of neurons	1.91e-11	TRUE	"The process in which nerve cells are generated. This includes the production of neuroblasts and their differentiation into neurons." [GOC:nln]	855	825	97	16603	0.117576	0.11345	query_1	['GO:0022008']	Thyroid
GO:MF	GO:0008324	monoatomic cation transmembrane transporter activity	3.56e-11	TRUE	"Enables the transfer of cation from one side of a membrane to the other." [GOC:dgf, GOC:mtg_transport, ISBN:0815340729]	417	825	60	16603	0.0727273	0.143885	query_1	['GO:0015075']	Thyroid
GO:BP	GO:0030182	neuron differentiation	3.79e-11	TRUE	"The process in which a relatively unspecialized cell acquires specialized features of a neuron." [GOC:mah]	798	825	92	16603	0.111515	0.115288	query_1	['GO:0030154', 'GO:0048699']	Thyroid
GO:BP	GO:0048856	anatomical structure development	3.92e-11	TRUE	"The biological process whose specific outcome is the progression of an anatomical structure from an initial condition to its mature state. This process begins with the formation of the structure and ends with the mature structure, whatever form that may be including its natural destruction. An anatomical structure is any biological entity that occupies space and is distinguished from its surroun…	3400	825	259	16603	0.313939	0.0761765	query_1	['GO:0032502']	Thyroid
GO:BP	GO:0022008	neurogenesis	6.66e-11	TRUE	"Generation of cells within the nervous system." [GO_REF:0000021, GOC:cls, GOC:curators, GOC:dgh, GOC:dph, GOC:jid]	995	825	106	16603	0.128485	0.106533	query_1	['GO:0007399', 'GO:0030154']	Thyroid
GO:MF	GO:0005215	transporter activity	9.68e-11	TRUE	"Enables the directed movement of substances (such as macromolecules, small molecules, ions) into, out of or within a cell, accross or in between cells." [GOC:ai, GOC:dgf]	737	825	85	16603	0.10303	0.115332	query_1	['GO:0003674']	Thyroid
GO:BP	GO:0009653	anatomical structure morphogenesis	1.55e-10	TRUE	"The process in which anatomical structures are generated and organized. Morphogenesis pertains to the creation of form." [GOC:go_curators, ISBN:0521436125]	1637	825	149	16603	0.180606	0.0910202	query_1	['GO:0032502', 'GO:0048856']	Thyroid
GO:BP	GO:0050807	regulation of synapse organization	2.47e-09	TRUE	"Any process that modulates the physical form of a synapse, the junction between a neuron and a target (neuron, muscle, or secretory cell)." [GOC:ai, GOC:dph, GOC:tb]	195	825	37	16603	0.0448485	0.189744	query_1	['GO:0050803', 'GO:0050808', 'GO:0051128']	Thyroid
GO:BP	GO:0050803	regulation of synapse structure or activity	2.91e-09	TRUE	"Any process that modulates the physical form or the activity of a synapse, the junction between a neuron and a target (neuron, muscle, or secretory cell)." [GOC:ai]	196	825	37	16603	0.0448485	0.188776	query_1	['GO:0065008']	Thyroid
GO:BP	GO:0032502	developmental process	5.6e-09	TRUE	"A biological process whose specific outcome is the progression of an integrated living unit: an anatomical structure (which may be a subcellular structure, cell, tissue, or organ), or organism over time from an initial condition to a later condition." [GOC:isa_complete]	3599	825	262	16603	0.317576	0.072798	query_1	['GO:0008150']	Thyroid
GO:MF	GO:0015079	potassium ion transmembrane transporter activity	9.67e-09	TRUE	"Enables the transfer of potassium ions (K+) from one side of a membrane to the other." [GOC:ai]	111	825	26	16603	0.0315152	0.234234	query_1	['GO:0046873']	Thyroid
GO:MF	GO:0005244	voltage-gated monoatomic ion channel activity	9.67e-09	TRUE	"Enables the transmembrane transfer of an ion by a voltage-gated channel. An ion is an atom or group of atoms carrying an electric charge by virtue of having gained or lost one or more electrons. A voltage-gated channel is a channel whose open state is dependent on the voltage across the membrane in which it is embedded." [GOC:mtg_transport, ISBN:0198506732, ISBN:0815340729]	87	825	23	16603	0.0278788	0.264368	query_1	['GO:0005216', 'GO:0022832']	Thyroid
GO:BP	GO:0048666	neuron development	1.03e-08	TRUE	"The process whose specific outcome is the progression of a neuron over time, from initial commitment of the cell to a specific fate, to the fully functional differentiated cell." [GOC:dph]	636	825	74	16603	0.089697	0.116352	query_1	['GO:0030182', 'GO:0048468']	Thyroid
GO:MF	GO:0022832	voltage-gated channel activity	1.25e-08	TRUE	"Enables the transmembrane transfer of a solute by a channel whose open state is dependent on the voltage across the membrane in which it is embedded." [GOC:mtg_transport, ISBN:0815340729]	88	825	23	16603	0.0278788	0.261364	query_1	['GO:0022836']	Thyroid
GO:BP	GO:0065008	regulation of biological quality	2.56e-08	TRUE	"Any process that modulates a qualitative or quantitative trait of a biological quality. A biological quality is a measurable attribute of an organism or part of an organism, such as size, mass, shape, color, etc." [GOC:dph, GOC:isa_complete, GOC:mah, GOC:pr, GOC:vw]	1544	825	136	16603	0.164848	0.0880829	query_1	['GO:0065007']	Thyroid
GO:MF	GO:0005267	potassium channel activity	2.63e-08	TRUE	"Enables the energy-independent facilitated diffusion of a potassium ion through a transmembrane aqueous pore or channel." [GOC:BHF, GOC:mtg_transport, GOC:pr, ISBN:0815340729]	91	825	23	16603	0.0278788	0.252747	query_1	['GO:0005261', 'GO:0015079']	Thyroid
GO:BP	GO:0120039	plasma membrane bounded cell projection morphogenesis	3.26e-08	TRUE	"The process in which the anatomical structures of a plasma membrane bounded cell projection are generated and organized." [GOC:krc]	353	825	50	16603	0.0606061	0.141643	query_1	['GO:0048858']	Thyroid
GO:BP	GO:0050804	modulation of chemical synaptic transmission	3.43e-08	TRUE	"Any process that modulates the frequency or amplitude of synaptic transmission, the process of communication from a neuron to a target (neuron, muscle, or secretory cell) across a synapse. Amplitude, in this case, refers to the change in postsynaptic membrane potential due to a single instance of synaptic transmission." [GOC:ai]	286	825	44	16603	0.0533333	0.153846	query_1	['GO:0007268', 'GO:0099177']	Thyroid
GO:BP	GO:0099177	regulation of trans-synaptic signaling	3.43e-08	TRUE	"Any process that modulates the frequency, rate or extent of trans-synaptic signaling." [GOC:dos]	286	825	44	16603	0.0533333	0.153846	query_1	['GO:0010646', 'GO:0023051', 'GO:0099537']	Thyroid
GO:BP	GO:0048858	cell projection morphogenesis	4.02e-08	TRUE	"The process in which the anatomical structures of a cell projection are generated and organized." [GO_REF:0000021]	355	825	50	16603	0.0606061	0.140845	query_1	['GO:0000902', 'GO:0009653', 'GO:0030030']	Thyroid
GO:BP	GO:0007611	learning or memory	4.43e-08	TRUE	"The acquisition and processing of information and/or the storage and retrieval of this information over time." [GOC:jid, PMID:8938125]	165	825	32	16603	0.0387879	0.193939	query_1	['GO:0007610', 'GO:0050890']	Thyroid
GO:BP	GO:0050890	cognition	5.88e-08	TRUE	"The operation of the mind by which an organism becomes aware of objects of thought or perception; it includes the mental activities associated with thinking, learning, and memory." [ISBN:0721619908]	186	825	34	16603	0.0412121	0.182796	query_1	['GO:0050877']	Thyroid
GO:MF	GO:0022843	voltage-gated monoatomic cation channel activity	7.34e-08	TRUE	"Enables the transmembrane transfer of a cation by a voltage-gated channel. A cation is a positively charged ion. A voltage-gated channel is a channel whose open state is dependent on the voltage across the membrane in which it is embedded." [GOC:mtg_transport, ISBN:0815340729]	72	825	20	16603	0.0242424	0.277778	query_1	['GO:0005244', 'GO:0005261']	Thyroid
GO:BP	GO:0030001	metal ion transport	7.73e-08	TRUE	"The directed movement of metal ions, any metal ion with an electric charge, into, out of or within a cell, or between cells, by means of some agent such as a transporter or pore." [GOC:ai]	433	825	56	16603	0.0678788	0.12933	query_1	['GO:0006812']	Thyroid
GO:MF	GO:0004888	transmembrane signaling receptor activity	7.85e-08	TRUE	"Combining with an extracellular or intracellular signal and transmitting the signal from one side of the membrane to the other to initiate a change in cell activity or state as part of signal transduction." [GOC:go_curators, Wikipedia:Transmembrane_receptor]	400	825	52	16603	0.0630303	0.13	query_1	['GO:0038023']	Thyroid
GO:BP	GO:0006811	monoatomic ion transport	9.37e-08	TRUE	"The directed movement of a monoatomic ion into, out of or within a cell, or between cells, by means of some agent such as a transporter or pore. Monatomic ions (also called simple ions) are ions consisting of exactly one atom." [GOC:ai]	548	825	65	16603	0.0787879	0.118613	query_1	['GO:0006810']	Thyroid
GO:BP	GO:0048812	neuron projection morphogenesis	1.04e-07	TRUE	"The process in which the anatomical structures of a neuron projection are generated and organized. A neuron projection is any process extending from a neural cell, such as axons or dendrites." [GOC:mah]	341	825	48	16603	0.0581818	0.140762	query_1	['GO:0031175', 'GO:0120039']	Thyroid
GO:BP	GO:0048513	animal organ development	1.09e-07	TRUE	"Development of a tissue or tissues that work together to perform a specific function or functions. Development pertains to the process whose specific outcome is the progression of a structure over time, from its formation to the mature structure. Organs are commonly observed as visibly distinct structures, but may also exist as loosely associated clusters of cells that work together to perform a…	1813	825	151	16603	0.18303	0.0832874	query_1	['GO:0048856']	Thyroid
GO:BP	GO:0007416	synapse assembly	1.18e-07	TRUE	"The aggregation, arrangement and bonding together of a set of components to form a synapse. This process ends when the synapse is mature (functional)." [GOC:mah]	152	825	30	16603	0.0363636	0.197368	query_1	['GO:0007399', 'GO:0034329', 'GO:0050808']	Thyroid
GO:MF	GO:0038023	signaling receptor activity	1.53e-07	TRUE	"Receiving a signal and transmitting it in the cell to initiate a change in cell activity. A signal is a physical entity or change in state that is used to transfer information in order to trigger a response." [GOC:bf, GOC:signaling]	694	825	74	16603	0.089697	0.106628	query_1	['GO:0060089']	Thyroid
GO:MF	GO:0060089	molecular transducer activity	1.53e-07	TRUE	"A compound molecular function in which an effector function is controlled by one or more regulatory components." [GOC:dos, GOC:pdt]	694	825	74	16603	0.089697	0.106628	query_1	['GO:0003674']	Thyroid
GO:BP	GO:0007154	cell communication	1.8e-07	TRUE	"Any process that mediates interactions between a cell and its surroundings. Encompasses interactions such as signaling or attachment between one cell and another cell, between a cell and an extracellular matrix, or between a cell and any other aspect of its environment." [GOC:mah]	3028	825	223	16603	0.270303	0.073646	query_1	['GO:0009987']	Thyroid
GO:BP	GO:0031175	neuron projection development	1.86e-07	TRUE	"The process whose specific outcome is the progression of a neuron projection over time, from its formation to the mature structure. A neuron projection is any process extending from a neural cell, such as axons or dendrites (collectively called neurites)." [GOC:mah]	531	825	63	16603	0.0763636	0.118644	query_1	['GO:0048666', 'GO:0120036']	Thyroid
GO:BP	GO:0006813	potassium ion transport	7.44e-07	TRUE	"The directed movement of potassium ions (K+) into, out of or within a cell, or between cells, by means of some agent such as a transporter or pore." [GOC:ai]	108	825	24	16603	0.0290909	0.222222	query_1	['GO:0030001']	Thyroid
GO:BP	GO:0034220	monoatomic ion transmembrane transport	1.1e-06	TRUE	"A process in which a monoatomic ion is transported across a membrane. Monatomic ions (also called simple ions) are ions consisting of exactly one atom." [GOC:mah]	377	825	49	16603	0.0593939	0.129973	query_1	['GO:0006811', 'GO:0055085']	Thyroid
GO:BP	GO:0006812	monoatomic cation transport	1.13e-06	TRUE	"The directed movement of a monoatomic cation, into, out of or within a cell, or between cells, by means of some agent such as a transporter or pore. Monatomic cations (also called simple cations) are positively charged ions consisting of exactly one atom." [GOC:ai]	477	825	57	16603	0.0690909	0.119497	query_1	['GO:0006811']	Thyroid
GO:BP	GO:0098660	inorganic ion transmembrane transport	1.21e-06	TRUE	"The process in which an inorganic ion is transported across a membrane." [GOC:mah]	366	825	48	16603	0.0581818	0.131148	query_1	['GO:0055085']	Thyroid
GO:BP	GO:0023052	signaling	1.29e-06	TRUE	"The entirety of a process in which information is transmitted within a biological system. This process begins with an active signal and ends when a cellular response has been triggered." [GOC:mtg_signal, GOC:mtg_signaling_feb11, GOC:signaling]	3005	825	218	16603	0.264242	0.0725458	query_1	['GO:0050789']	Thyroid
GO:MF	GO:0015085	calcium ion transmembrane transporter activity	2.13e-06	TRUE	"Enables the transfer of calcium (Ca) ions from one side of a membrane to the other." [GOC:dgf]	112	825	23	16603	0.0278788	0.205357	query_1	['GO:0046873']	Thyroid
GO:BP	GO:0007626	locomotory behavior	2.71e-06	TRUE	"The specific movement from place to place of an organism in response to external or internal stimuli. Locomotion of a whole organism in a manner dependent upon some combination of that organism's internal state and external conditions." [GOC:dph]	172	825	30	16603	0.0363636	0.174419	query_1	['GO:0007610']	Thyroid
GO:BP	GO:0007417	central nervous system development	4.57e-06	TRUE	"The process whose specific outcome is the progression of the central nervous system over time, from its formation to the mature structure. The central nervous system is the core nervous system that serves an integrating and coordinating function. In vertebrates it consists of the brain and spinal cord. In those invertebrates with a central nervous system it typically consists of a brain, cerebra…	588	825	64	16603	0.0775758	0.108844	query_1	['GO:0007399', 'GO:0048731']	Thyroid
GO:BP	GO:0007612	learning	7.17e-06	TRUE	"Any process in an organism in which a relatively long-lasting adaptive behavioral change occurs as the result of experience." [ISBN:0582227089, ISBN:0721662544]	102	825	22	16603	0.0266667	0.215686	query_1	['GO:0007611']	Thyroid
GO:MF	GO:0005249	voltage-gated potassium channel activity	7.96e-06	TRUE	"Enables the transmembrane transfer of a potassium ion by a voltage-gated channel. A voltage-gated channel is a channel whose open state is dependent on the voltage across the membrane in which it is embedded." [GOC:mtg_transport, ISBN:0815340729]	52	825	15	16603	0.0181818	0.288462	query_1	['GO:0005267', 'GO:0022843']	Thyroid
GO:BP	GO:0007613	memory	9.54e-06	TRUE	"The activities involved in the mental information processing system that receives (registers), modifies, stores, and retrieves informational stimuli. The main stages involved in the formation and retrieval of memory are encoding (processing of received information by acquisition), storage (building a permanent record of received information as a result of consolidation) and retrieval (calling ba…	70	825	18	16603	0.0218182	0.257143	query_1	['GO:0007611']	Thyroid
GO:BP	GO:0042391	regulation of membrane potential	1.33e-05	TRUE	"Any process that modulates the establishment or extent of a membrane potential, the electric potential existing across any membrane arising from charges in the membrane itself and from the charges present in the media on either side of the membrane." [GOC:jl, GOC:mtg_cardio, GOC:tb, ISBN:0198506732]	238	825	35	16603	0.0424242	0.147059	query_1	['GO:0065008']	Thyroid
GO:BP	GO:0098655	monoatomic cation transmembrane transport	1.38e-05	TRUE	"The process in which a monoatomic cation is transported across a membrane. Monatomic cations (also called simple cations) are positively charged ions consisting of exactly one atom." [GOC:dos, GOC:vw]	332	825	43	16603	0.0521212	0.129518	query_1	['GO:0006812', 'GO:0034220']	Thyroid
GO:BP	GO:0099173	postsynapse organization	1.51e-05	TRUE	"A process that is carried out at the cellular level which results in the assembly, arrangement of constituent parts, or disassembly of a postsynapse." [GOC:dos]	134	825	25	16603	0.030303	0.186567	query_1	['GO:0016043', 'GO:0050808']	Thyroid
GO:BP	GO:0030154	cell differentiation	1.77e-05	TRUE	"The cellular developmental process in which a relatively unspecialized cell, e.g. embryonic or regenerative cell, acquires specialized structural and/or functional features that characterize a specific cell. Differentiation includes the processes involved in commitment of a cell to a specific fate and its subsequent development to the mature state." [ISBN:0198506732]	2334	825	174	16603	0.210909	0.0745501	query_1	['GO:0048869']	Thyroid
GO:BP	GO:0048869	cellular developmental process	1.77e-05	TRUE	"A biological process whose specific outcome is the progression of a cell over time from an initial condition to a later condition." [GOC:isa_complete]	2334	825	174	16603	0.210909	0.0745501	query_1	['GO:0009987', 'GO:0032502']	Thyroid
GO:BP	GO:0098662	inorganic cation transmembrane transport	1.81e-05	TRUE	"A process in which an inorganic cation is transported from one side of a membrane to the other by means of some agent such as a transporter or pore." [GOC:mah]	335	825	43	16603	0.0521212	0.128358	query_1	['GO:0098660']	Thyroid
GO:BP	GO:0048667	cell morphogenesis involved in neuron differentiation	2.2e-05	TRUE	"The process in which the structures of a neuron are generated and organized. This process occurs while the initially relatively unspecialized cell is acquiring the specialized features of a neuron." [GOC:dph, GOC:tb]	325	825	42	16603	0.0509091	0.129231	query_1	['GO:0000902', 'GO:0048666']	Thyroid
GO:BP	GO:0048468	cell development	2.25e-05	TRUE	"The cellular developmental process in which a specific cell progresses from an immature to a mature state. Cell development start once cell commitment has taken place." [GOC:go_curators]	1628	825	131	16603	0.158788	0.0804668	query_1	['GO:0030154', 'GO:0048856', 'GO:0048869']	Thyroid
GO:MF	GO:0015276	ligand-gated monoatomic ion channel activity	2.68e-05	TRUE	"Enables the transmembrane transfer of an ion by a channel that opens when a specific ligand has been bound by the channel complex or one of its constituent parts." [GOC:mtg_transport, ISBN:0815340729]	108	825	21	16603	0.0254545	0.194444	query_1	['GO:0005216', 'GO:0022834']	Thyroid
GO:BP	GO:0000902	cell morphogenesis	3.55e-05	TRUE	"The developmental process in which the size or shape of a cell is generated and organized." [GOC:clt, GOC:dph, GOC:go_curators, GOC:tb]	551	825	59	16603	0.0715152	0.107078	query_1	['GO:0009653']	Thyroid
GO:MF	GO:0022834	ligand-gated channel activity	3.74e-05	TRUE	"Enables the transmembrane transfer of a solute by a channel that opens when a specific ligand has been bound by the channel complex or one of its constituent parts." [GOC:mtg_transport, ISBN:0815340729]	110	825	21	16603	0.0254545	0.190909	query_1	['GO:0022836']	Thyroid
GO:MF	GO:0005262	calcium channel activity	4.96e-05	TRUE	"Enables the energy-independent facilitated diffusion of a calcium ion through a transmembrane aqueous pore or channel." [GOC:mtg_transport, GOC:pr, ISBN:0815340729]	93	825	19	16603	0.0230303	0.204301	query_1	['GO:0005261', 'GO:0015085']	Thyroid
GO:BP	GO:0034329	cell junction assembly	6.79e-05	TRUE	"A cellular process that results in the aggregation, arrangement and bonding together of a set of components to form a cell junction." [GOC:mah]	277	825	37	16603	0.0448485	0.133574	query_1	['GO:0022607', 'GO:0034330']	Thyroid
GO:BP	GO:0099172	presynapse organization	7.02e-05	TRUE	"A process that is carried out at the cellular level which results in the assembly, arrangement of constituent parts, or disassembly of a presynapse." [GOC:dos]	28	825	11	16603	0.0133333	0.392857	query_1	['GO:0016043', 'GO:0050808']	Thyroid
GO:BP	GO:0051963	regulation of synapse assembly	9.29e-05	TRUE	"Any process that modulates the frequency, rate or extent of synapse assembly, the aggregation, arrangement and bonding together of a set of components to form a synapse." [GOC:ai, GOC:pr]	107	825	21	16603	0.0254545	0.196262	query_1	['GO:0007416', 'GO:0050807', 'GO:1901888']	Thyroid
GO:BP	GO:0010975	regulation of neuron projection development	9.68e-05	TRUE	"Any process that modulates the rate, frequency or extent of neuron projection development. Neuron projection development is the process whose specific outcome is the progression of a neuron projection over time, from its formation to the mature structure. A neuron projection is any process extending from a neural cell, such as axons or dendrites (collectively called neurites)." [GOC:dph, GOC:tb]	211	825	31	16603	0.0375758	0.146919	query_1	['GO:0031175', 'GO:0120035']	Thyroid
GO:BP	GO:0007186	G protein-coupled receptor signaling pathway	0.000123442	TRUE	"The series of molecular signals initiated by a ligand binding to its receptor, in which the activated receptor promotes the exchange of GDP for GTP on the alpha-subunit of an associated heterotrimeric G-protein complex. The GTP-bound activated alpha-G-protein then dissociates from the beta- and gamma-subunits to further transmit the signal within the cell. The pathway begins with receptor-ligand…	345	825	42	16603	0.0509091	0.121739	query_1	['GO:0007165']	Thyroid
GO:BP	GO:0051965	positive regulation of synapse assembly	0.000147232	TRUE	"Any process that activates, maintains or increases the frequency, rate or extent of synapse assembly, the aggregation, arrangement and bonding together of a set of components to form a synapse." [GOC:ai, GOC:pr]	50	825	14	16603	0.0169697	0.28	query_1	['GO:0007416', 'GO:0051962', 'GO:0051963', 'GO:1901890']	Thyroid
GO:MF	GO:0030594	neurotransmitter receptor activity	0.000161986	TRUE	"Combining with a neurotransmitter and transmitting the signal to initiate a change in cell activity." [GOC:jl, GOC:signaling]	64	825	15	16603	0.0181818	0.234375	query_1	['GO:0038023']	Thyroid
GO:BP	GO:0065007	biological regulation	0.000200033	TRUE	"Any process that modulates a measurable attribute of any biological process, quality or function." [GOC:dph, GOC:isa_complete, GOC:mah, GOC:pr, GOC:vw]	6310	825	385	16603	0.466667	0.0610143	query_1	['GO:0008150']	Thyroid
GO:BP	GO:0050789	regulation of biological process	0.000246924	TRUE	"Any process that modulates the frequency, rate or extent of a biological process. Biological processes are regulated by many means; examples include the control of gene expression, protein modification or interaction with a protein or substrate molecule." [GOC:ai, GOC:go_curators]	6107	825	374	16603	0.453333	0.0612412	query_1	['GO:0008150', 'GO:0065007']	Thyroid
GO:BP	GO:0007600	sensory perception	0.000276399	TRUE	"The series of events required for an organism to receive a sensory stimulus, convert it to a molecular signal, and recognize and characterize the signal. This is a neurological process." [GOC:ai, GOC:dph]	268	825	35	16603	0.0424242	0.130597	query_1	['GO:0050877']	Thyroid
GO:MF	GO:0050839	cell adhesion molecule binding	0.000305657	TRUE	"Binding to a cell adhesion molecule." [GOC:ai]	124	825	21	16603	0.0254545	0.169355	query_1	['GO:0005515']	Thyroid
GO:BP	GO:0048167	regulation of synaptic plasticity	0.000342802	TRUE	"A process that modulates synaptic plasticity, the ability of synapses to change as circumstances require. They may alter function, such as increasing or decreasing their sensitivity, or they may increase or decrease in actual numbers." [GOC:dph, GOC:jid, GOC:tb, PMID:11891290]	125	825	22	16603	0.0266667	0.176	query_1	['GO:0050804', 'GO:0065008']	Thyroid
GO:BP	GO:0051962	positive regulation of nervous system development	0.000353073	TRUE	"Any process that activates, maintains or increases the frequency, rate or extent of nervous system development, the origin and formation of nervous tissue." [GOC:ai]	167	825	26	16603	0.0315152	0.155689	query_1	['GO:0007399', 'GO:0051094', 'GO:0051240', 'GO:0051960']	Thyroid
GO:BP	GO:0030534	adult behavior	0.000458569	TRUE	"Behavior in a fully developed and mature organism." [GOC:mah, ISBN:0877797099]	117	825	21	16603	0.0254545	0.179487	query_1	['GO:0007610']	Thyroid
GO:BP	GO:0006936	muscle contraction	0.000634327	TRUE	"A process in which force is generated within muscle tissue, resulting in a change in muscle geometry. Force generation involves a chemo-mechanical energy conversion step that is carried out by the actin/myosin complex activity, which generates force through ATP hydrolysis." [GOC:ef, GOC:mtg_muscle, ISBN:0198506732]	161	825	25	16603	0.030303	0.15528	query_1	['GO:0003012']	Thyroid
GO:BP	GO:0044057	regulation of system process	0.000675988	TRUE	"Any process that modulates the frequency, rate or extent of a system process, a multicellular organismal process carried out by any of the organs or tissues in an organ system." [GOC:jl]	278	825	35	16603	0.0424242	0.125899	query_1	['GO:0003008', 'GO:0051239']	Thyroid
GO:BP	GO:0007409	axonogenesis	0.000771672	TRUE	"De novo generation of a long process of a neuron, including the terminal branched region. Refers to the morphogenesis or creation of shape or form of the developing axon, which carries efferent (outgoing) action potentials from the cell body towards target cells." [GOC:dph, GOC:jid, GOC:pg, GOC:pr, ISBN:0198506732]	243	825	32	16603	0.0387879	0.131687	query_1	['GO:0048667', 'GO:0048812', 'GO:0061564']	Thyroid
GO:BP	GO:0061337	cardiac conduction	0.000848837	TRUE	"Transfer of an organized electrical impulse across the heart to coordinate the contraction of cardiac muscles. The process begins with generation of an action potential (in the sinoatrial node (SA) in humans) and ends with a change in the rate, frequency, or extent of the contraction of the heart muscles." [GOC:dph]	49	825	13	16603	0.0157576	0.265306	query_1	['GO:0008016']	Thyroid
GO:BP	GO:0007423	sensory organ development	0.00087037	TRUE	"The process whose specific outcome is the progression of sensory organs over time, from its formation to the mature structure." [GOC:go_curators]	410	825	45	16603	0.0545455	0.109756	query_1	['GO:0048513']	Thyroid
GO:BP	GO:0060322	head development	0.000962485	TRUE	"The biological process whose specific outcome is the progression of a head from an initial condition to its mature state. The head is the anterior-most division of the body." [GOC:dph]	452	825	48	16603	0.0581818	0.106195	query_1	['GO:0048856']	Thyroid
GO:BP	GO:0070588	calcium ion transmembrane transport	0.000974805	TRUE	"A process in which a calcium ion is transported from one side of a membrane to the other by means of some agent such as a transporter or pore." [GOC:mah]	143	825	23	16603	0.0278788	0.160839	query_1	['GO:0006816', 'GO:0098655', 'GO:0098662']	Thyroid
GO:BP	GO:0001501	skeletal system development	0.000992223	TRUE	"The process whose specific outcome is the progression of the skeleton over time, from its formation to the mature structure. The skeleton is the bony framework of the body in vertebrates (endoskeleton) or the hard outer envelope of insects (exoskeleton or dermoskeleton)." [GOC:dph, GOC:jid, GOC:tb]	346	825	40	16603	0.0484848	0.115607	query_1	['GO:0048731']	Thyroid
GO:BP	GO:0009887	animal organ morphogenesis	0.0012846	TRUE	"Morphogenesis of an animal organ. An organ is defined as a tissue or set of tissues that work together to perform a specific function or functions. Morphogenesis is the process in which anatomical structures are generated and organized. Organs are commonly observed as visibly distinct structures, but may also exist as loosely associated clusters of cells that work together to perform a specific …	684	825	64	16603	0.0775758	0.0935673	query_1	['GO:0009653', 'GO:0048513']	Thyroid
GO:BP	GO:0007420	brain development	0.00130607	TRUE	"The process whose specific outcome is the progression of the brain over time, from its formation to the mature structure. Brain development begins with patterning events in the neural tube and ends with the mature structure that is the center of thought and emotion. The brain is responsible for the coordination and control of bodily activities and the interpretation of information from the sense…	416	825	45	16603	0.0545455	0.108173	query_1	['GO:0007417', 'GO:0048513', 'GO:0060322']	Thyroid
GO:BP	GO:0051960	regulation of nervous system development	0.00131068	TRUE	"Any process that modulates the frequency, rate or extent of nervous system development, the origin and formation of nervous tissue." [GOC:ai]	261	825	33	16603	0.04	0.126437	query_1	['GO:0007399', 'GO:2000026']	Thyroid
GO:BP	GO:0055085	transmembrane transport	0.00165234	TRUE	"The process in which a solute is transported across a lipid bilayer, from one side of a membrane to the other." [GOC:dph, GOC:jid]	616	825	59	16603	0.0715152	0.0957792	query_1	['GO:0006810', 'GO:0009987']	Thyroid
GO:MF	GO:0008066	glutamate receptor activity	0.0016668	TRUE	"Combining with glutamate and transmitting the signal from one side of the membrane to the other to initiate a change in cell activity." [GOC:ai, GOC:signaling]	21	825	8	16603	0.00969697	0.380952	query_1	['GO:0004888']	Thyroid
GO:BP	GO:0050806	positive regulation of synaptic transmission	0.00181094	TRUE	"Any process that activates or increases the frequency, rate or extent of synaptic transmission, the process of communication from a neuron to a target (neuron, muscle, or secretory cell) across a synapse." [GOC:ai]	87	825	17	16603	0.0206061	0.195402	query_1	['GO:0007268', 'GO:0010647', 'GO:0023056', 'GO:0050804']	Thyroid
GO:BP	GO:0086003	cardiac muscle cell contraction	0.0018513	TRUE	"The actin filament-based process in which cytoplasmic actin filaments slide past one another resulting in contraction of a cardiac muscle cell." [GOC:BHF, GOC:mtg_cardiac_conduct_nov11]	37	825	11	16603	0.0133333	0.297297	query_1	['GO:0060048', 'GO:0070252']	Thyroid
GO:MF	GO:0051393	alpha-actinin binding	0.0022393	TRUE	"Binding to alpha-actinin, one of a family of proteins that cross-link F-actin as antiparallel homodimers. Alpha-actinin has a molecular mass of 93-103 KDa; at the N-terminus there are two calponin homology domains, at the C-terminus there are two EF-hands. These two domains are connected by the rod domain. This domain is formed by triple-helical spectrin repeats." [PMID:10984498, PMID:11699871, …	11	825	6	16603	0.00727273	0.545455	query_1	['GO:0042805']	Thyroid
GO:BP	GO:1901888	regulation of cell junction assembly	0.00229948	TRUE	"Any process that modulates the frequency, rate or extent of cell junction assembly." [GOC:TermGenie]	161	825	24	16603	0.0290909	0.149068	query_1	['GO:0034329', 'GO:0044087', 'GO:0051128']	Thyroid
GO:BP	GO:0035107	appendage morphogenesis	0.00231011	TRUE	"The process in which the anatomical structures of appendages are generated and organized. An appendage is an organ or part that is attached to the trunk of an organism, such as a limb or a branch." [ISBN:0582227089]	108	825	19	16603	0.0230303	0.175926	query_1	['GO:0009653', 'GO:0048736']	Thyroid
GO:BP	GO:0035108	limb morphogenesis	0.00231011	TRUE	"The process in which the anatomical structures of a limb are generated and organized. A limb is a paired appendage of a tetrapod used for locomotion or grasping." [UBERON:0002101]	108	825	19	16603	0.0230303	0.175926	query_1	['GO:0035107', 'GO:0060173']	Thyroid
GO:MF	GO:0005004	GPI-linked ephrin receptor activity	0.00246109	TRUE	"Combining with a GPI-anchored ephrin to initiate a change in cell activity." [GOC:mah, PMID:9530499]	4	825	4	16603	0.00484848	1	query_1	['GO:0005003']	Thyroid
GO:BP	GO:0061564	axon development	0.00259268	TRUE	"The progression of an axon over time. Covers axonogenesis (de novo generation of an axon) and axon regeneration (regrowth), as well as processes pertaining to the progression of the axon over time (fasciculation and defasciculation)." [GOC:dph, GOC:pg, GOC:pr]	269	825	33	16603	0.04	0.122677	query_1	['GO:0031175']	Thyroid
GO:BP	GO:1901890	positive regulation of cell junction assembly	0.00270229	TRUE	"Any process that activates or increases the frequency, rate or extent of cell junction assembly." [GOC:TermGenie]	80	825	16	16603	0.0193939	0.2	query_1	['GO:0034329', 'GO:0044089', 'GO:0051130', 'GO:1901888']	Thyroid
GO:BP	GO:0071805	potassium ion transmembrane transport	0.00297358	TRUE	"A process in which a potassium ion is transported from one side of a membrane to the other." [GOC:mah]	90	825	17	16603	0.0206061	0.188889	query_1	['GO:0006813', 'GO:0098655', 'GO:0098662']	Thyroid
GO:BP	GO:0035137	hindlimb morphogenesis	0.00344169	TRUE	"The process in which the anatomical structures of the hindlimb are generated and organized." [GOC:go_curators]	32	825	10	16603	0.0121212	0.3125	query_1	['GO:0035108']	Thyroid
GO:MF	GO:0042805	actinin binding	0.00371889	TRUE	"Binding to actinin, any member of a family of proteins that crosslink F-actin." [GOC:jl, ISBN:0198506732]	17	825	7	16603	0.00848485	0.411765	query_1	['GO:0008092']	Thyroid
GO:MF	GO:0022824	transmitter-gated monoatomic ion channel activity	0.00372247	TRUE	"Enables the transmembrane transfer of an ion by a channel that opens when a specific neurotransmitter has been bound by the channel complex or one of its constituent parts." [GOC:mtg_transport, ISBN:0815340729]	45	825	11	16603	0.0133333	0.244444	query_1	['GO:0005230', 'GO:0022835']	Thyroid
GO:MF	GO:0022835	transmitter-gated channel activity	0.00372247	TRUE	"Enables the transmembrane transfer of a solute by a channel that opens when a specific neurotransmitter has been bound by the channel complex or one of its constituent parts." [GOC:mtg_transport, ISBN:0815340729]	45	825	11	16603	0.0133333	0.244444	query_1	['GO:0022834', 'GO:0030594']	Thyroid
GO:BP	GO:0035136	forelimb morphogenesis	0.00428494	TRUE	"The process in which the anatomical structures of the forelimb are generated and organized. The forelimbs are the front limbs of an animal, e.g. the arms of a human." [GOC:go_curators]	26	825	9	16603	0.0109091	0.346154	query_1	['GO:0035108']	Thyroid
GO:BP	GO:0035116	embryonic hindlimb morphogenesis	0.00428494	TRUE	"The process, occurring in the embryo, by which the anatomical structures of the hindlimbs are generated and organized. The hindlimbs are the posterior limbs of an animal." [ISBN:0198612001]	26	825	9	16603	0.0109091	0.346154	query_1	['GO:0030326', 'GO:0035137']	Thyroid
GO:BP	GO:0048839	inner ear development	0.00465717	TRUE	"The process whose specific outcome is the progression of the inner ear over time, from its formation to the mature structure." [GOC:sr]	145	825	22	16603	0.0266667	0.151724	query_1	['GO:0043583', 'GO:0048856']	Thyroid
GO:BP	GO:0001508	action potential	0.00477189	TRUE	"A process in which membrane potential cycles through a depolarizing spike, triggered in response to depolarization above some threshold, followed by repolarization. This cycle is driven by the flow of ions through various voltage gated channels with different thresholds and ion specificities." [GOC:dph, GOC:go_curators, GOC:tb, ISBN:978-0-07-139011-8]	93	825	17	16603	0.0206061	0.182796	query_1	['GO:0042391']	Thyroid
GO:BP	GO:0050794	regulation of cellular process	0.00499145	TRUE	"Any process that modulates the frequency, rate or extent of a cellular process, any of those that are carried out at the cellular level, but are not necessarily restricted to a single cell. For example, cell communication occurs among more than one cell, but occurs at the cellular level." [GOC:go_curators]	5860	825	353	16603	0.427879	0.0602389	query_1	['GO:0009987', 'GO:0050789']	Thyroid
GO:BP	GO:0003012	muscle system process	0.0054573	TRUE	"An organ system process carried out at the level of a muscle. Muscle tissue is composed of contractile cells or fibers." [GOC:mtg_cardio]	204	825	27	16603	0.0327273	0.132353	query_1	['GO:0003008']	Thyroid
GO:BP	GO:0010646	regulation of cell communication	0.00566956	TRUE	"Any process that modulates the frequency, rate or extent of cell communication. Cell communication is the process that mediates interactions between a cell and its surroundings. Encompasses interactions such as signaling or attachment between one cell and another cell, between a cell and an extracellular matrix, or between a cell and any other aspect of its environment." [GOC:dph, GOC:tb]	1984	825	142	16603	0.172121	0.0715726	query_1	['GO:0007154', 'GO:0050794']	Thyroid
GO:MF	GO:0004714	transmembrane receptor protein tyrosine kinase activity	0.00583162	TRUE	"Combining with a signal and transmitting the signal from one side of the membrane to the other to initiate a change in cell activity by catalysis of the reaction: ATP + a protein-L-tyrosine = ADP + a protein-L-tyrosine phosphate." [EC:2.7.10.1, GOC:mah]	47	825	11	16603	0.0133333	0.234043	query_1	['GO:0004713', 'GO:0019199']	Thyroid
GO:BP	GO:0006816	calcium ion transport	0.00596352	TRUE	"The directed movement of calcium (Ca) ions into, out of or within a cell, or between cells, by means of some agent such as a transporter or pore." [GOC:ai]	217	825	28	16603	0.0339394	0.129032	query_1	['GO:0030001']	Thyroid
GO:MF	GO:0005003	ephrin receptor activity	0.00600992	TRUE	"Combining with an ephrin receptor ligand to initiate a change in cell activity." [GOC:mah, PMID:9530499]	8	825	5	16603	0.00606061	0.625	query_1	['GO:0004714']	Thyroid
GO:BP	GO:0086065	cell communication involved in cardiac conduction	0.00614508	TRUE	"Any process that mediates interactions between a cell and its surroundings that contributes to the process of cardiac conduction. Encompasses interactions such as signaling or attachment between one cell and another cell, between a cell and an extracellular matrix, or between a cell and any other aspect of its environment." [GOC:BHF, GOC:mtg_cardiac_conduct_nov11]	27	825	9	16603	0.0109091	0.333333	query_1	['GO:0007154', 'GO:0061337']	Thyroid
GO:BP	GO:0048511	rhythmic process	0.00640884	TRUE	"Any process pertinent to the generation and maintenance of rhythms in the physiology of an organism." [GOC:jid]	159	825	23	16603	0.0278788	0.144654	query_1	['GO:0008150']	Thyroid
GO:BP	GO:0035295	tube development	0.00660231	TRUE	"The process whose specific outcome is the progression of a tube over time, from its initial formation to a mature structure. Epithelial and endothelial tubes transport gases, liquids and cells from one site to another and form the basic structure of many organs and tissues including lung and trachea, kidney, the mammary gland, the vascular system and the gastrointestinal and urinary-genital trac…	718	825	64	16603	0.0775758	0.0891365	query_1	['GO:0007275', 'GO:0048856']	Thyroid
GO:BP	GO:0048736	appendage development	0.00743466	TRUE	"The process whose specific outcome is the progression of an appendage over time, from its formation to the mature structure. An appendage is an organ or part that is attached to the trunk of an organism, such as a limb or a branch." [GOC:jid, GOC:rc]	138	825	21	16603	0.0254545	0.152174	query_1	['GO:0007275', 'GO:0048856']	Thyroid
GO:BP	GO:0060173	limb development	0.00743466	TRUE	"The process whose specific outcome is the progression of a limb over time, from its formation to the mature structure. A limb is an appendage of an animal used for locomotion or grasping. Examples include legs, arms or some types of fin." [GOC:dgh, GOC:dph, PMID:11487378]	138	825	21	16603	0.0254545	0.152174	query_1	['GO:0048736']	Thyroid
GO:MF	GO:0016917	GABA receptor activity	0.00763196	TRUE	"Combining with gamma-aminobutyric acid (GABA), and transmitting the signal from one side of the membrane to the other to initiate a change in cell activity. (GABA, 4-aminobutyrate) is an amino acid which acts as a neurotransmitter in some organisms." [GOC:jl, GOC:signaling, PMID:10637650]	13	825	6	16603	0.00727273	0.461538	query_1	['GO:0004888']	Thyroid
GO:BP	GO:0030900	forebrain development	0.00893556	TRUE	"The process whose specific outcome is the progression of the forebrain over time, from its formation to the mature structure. The forebrain is the anterior of the three primary divisions of the developing chordate brain or the corresponding part of the adult brain (in vertebrates, includes especially the cerebral hemispheres, the thalamus, and the hypothalamus and especially in higher vertebrate…	259	825	31	16603	0.0375758	0.119691	query_1	['GO:0007420', 'GO:0048856']	Thyroid
GO:BP	GO:0006874	intracellular calcium ion homeostasis	0.00925012	TRUE	"A homeostatic process involved in the maintenance of a steady state level of calcium ions within a cell." [GOC:ceb, GOC:mah]	174	825	24	16603	0.0290909	0.137931	query_1	['GO:0030003', 'GO:0055074']	Thyroid
GO:BP	GO:0007169	cell surface receptor protein tyrosine kinase signaling pathway	0.00976637	TRUE	"The series of molecular signals initiated by an extracellular ligand binding to a receptor on the surface of the target cell where the receptor possesses tyrosine kinase activity, and ending with the regulation of a downstream cellular process, e.g. transcription." [GOC:ceb, GOC:signaling]	379	825	40	16603	0.0484848	0.105541	query_1	['GO:0007167']	Thyroid
GO:BP	GO:0043583	ear development	0.00981461	TRUE	"The process whose specific outcome is the progression of the ear over time, from its formation to the mature structure. The ear is the sense organ in vertebrates that is specialized for the detection of sound, and the maintenance of balance. Includes the outer ear and middle ear, which collect and transmit sound waves; and the inner ear, which contains the organs of balance and (except in fish) …	163	825	23	16603	0.0278788	0.141104	query_1	['GO:0007423']	Thyroid
GO:BP	GO:0009888	tissue development	0.0108125	TRUE	"The process whose specific outcome is the progression of a tissue over time, from its formation to the mature structure." [ISBN:0471245208]	1267	825	98	16603	0.118788	0.0773481	query_1	['GO:0048856']	Thyroid
GO:BP	GO:0007167	enzyme-linked receptor protein signaling pathway	0.0112109	TRUE	"The series of molecular signals initiated by an extracellular ligand binding to a receptor on the surface of the target cell, where the receptor possesses catalytic activity or is closely associated with an enzyme such as a protein kinase, and ending with the regulation of a downstream cellular process, e.g. transcription." [GOC:mah, GOC:signaling, ISBN:0815316194]	595	825	55	16603	0.0666667	0.092437	query_1	['GO:0007166']	Thyroid
GO:BP	GO:0021953	central nervous system neuron differentiation	0.0114258	TRUE	"The process in which a relatively unspecialized cell acquires specialized features of a neuron whose cell body resides in the central nervous system." [GO_REF:0000021, GOC:cls, GOC:dgh, GOC:dph, GOC:jid]	153	825	22	16603	0.0266667	0.143791	query_1	['GO:0007417', 'GO:0030182']	Thyroid
GO:BP	GO:0021536	diencephalon development	0.0114404	TRUE	"The process whose specific outcome is the progression of the diencephalon over time, from its formation to the mature structure. The diencephalon is the paired caudal parts of the prosencephalon from which the thalamus, hypothalamus, epithalamus and subthalamus are derived; these regions regulate autonomic, visceral and endocrine function, and process information directed to the cerebral cortex.…	52	825	12	16603	0.0145455	0.230769	query_1	['GO:0030900', 'GO:0048856']	Thyroid
GO:BP	GO:0030030	cell projection organization	0.0115344	TRUE	"A process that is carried out at the cellular level which results in the assembly, arrangement of constituent parts, or disassembly of a prolongation or process extending from a cell, e.g. a flagellum or axon." [GOC:jl, GOC:mah, PMID:16318917]	869	825	73	16603	0.0884848	0.0840046	query_1	['GO:0016043']	Thyroid
GO:MF	GO:0005251	delayed rectifier potassium channel activity	0.0129676	TRUE	"Enables the transmembrane transfer of a potassium ion by a delayed rectifying voltage-gated channel. A delayed rectifying current-voltage relation is one where channel activation kinetics are time-dependent, and inactivation is slow." [GOC:mah, PMID:11343411, PMID:2462513]	9	825	5	16603	0.00606061	0.555556	query_1	['GO:0005249']	Thyroid
GO:MF	GO:0019199	transmembrane receptor protein kinase activity	0.0131223	TRUE	"Combining with a signal and transmitting the signal from one side of the membrane to the other to initiate a change in cell activity by catalysis of the reaction: a protein + ATP = a phosphoprotein + ADP." [GOC:mah]	60	825	12	16603	0.0145455	0.2	query_1	['GO:0004672', 'GO:0004888']	Thyroid
GO:BP	GO:0023051	regulation of signaling	0.0135293	TRUE	"Any process that modulates the frequency, rate or extent of a signaling process." [GOC:mtg_signal]	1982	825	140	16603	0.169697	0.0706357	query_1	['GO:0023052', 'GO:0050789']	Thyroid
GO:BP	GO:0120036	plasma membrane bounded cell projection organization	0.015015	TRUE	"A process that is carried out at the cellular level which results in the assembly, arrangement of constituent parts, or disassembly of a plasma membrane bounded prolongation or process extending from a cell, e.g. a cilium or axon." [GOC:krc]	860	825	72	16603	0.0872727	0.0837209	query_1	['GO:0030030']	Thyroid
GO:BP	GO:0001964	startle response	0.0150669	TRUE	"An action or movement due to the application of a sudden unexpected stimulus." [GOC:dph]	23	825	8	16603	0.00969697	0.347826	query_1	['GO:0009605', 'GO:0050905']	Thyroid
GO:BP	GO:0060004	reflex	0.0152474	TRUE	"An automatic response to a stimulus beginning with a nerve impulse from a receptor and ending with the action of an effector such as a gland or a muscle. Signaling never reaches a level of consciousness." [GOC:dph, ISBN:0877797099]	17	825	7	16603	0.00848485	0.411765	query_1	['GO:0009605']	Thyroid
GO:MF	GO:0005230	extracellular ligand-gated monoatomic ion channel activity	0.0161134	TRUE	"Enables the transmembrane transfer of an ion by a channel that opens when a specific extracellular ligand has been bound by the channel complex or one of its constituent parts." [GOC:mtg_transport, ISBN:0815340729]	52	825	11	16603	0.0133333	0.211538	query_1	['GO:0015276']	Thyroid
GO:BP	GO:0070252	actin-mediated cell contraction	0.0173505	TRUE	"The actin filament-based process in which cytoplasmic actin filaments slide past one another resulting in contraction of all or part of the cell body." [GOC:mah]	54	825	12	16603	0.0145455	0.222222	query_1	['GO:0030048']	Thyroid
GO:BP	GO:0006941	striated muscle contraction	0.0174497	TRUE	"A process in which force is generated within striated muscle tissue, resulting in the shortening of the muscle. Force generation involves a chemo-mechanical energy conversion step that is carried out by the actin/myosin complex activity, which generates force through ATP hydrolysis. Striated muscle is a type of muscle in which the repeating units (sarcomeres) of the contractile myofibrils are ar…	102	825	17	16603	0.0206061	0.166667	query_1	['GO:0006936']	Thyroid
GO:BP	GO:0055074	calcium ion homeostasis	0.0183027	TRUE	"Any process involved in the maintenance of an internal steady state of calcium ions within an organism or cell." [GOC:ceb, GOC:jid, GOC:mah]	193	825	25	16603	0.030303	0.129534	query_1	['GO:0055080', 'GO:0098771']	Thyroid
GO:BP	GO:0097553	calcium ion transmembrane import into cytosol	0.0209747	TRUE	"A process in which a calcium ion is transported from one side of a membrane to the other into the cytosol by means of some agent such as a transporter or pore." [GOC:vw]	83	825	15	16603	0.0181818	0.180723	query_1	['GO:0070588']	Thyroid
GO:BP	GO:0099054	presynapse assembly	0.0216195	TRUE	"The aggregation, arrangement and bonding together of a set of components to form a presynapse." [GOC:bf, GOC:dos, GOC:PARL, PMID:24449494]	24	825	8	16603	0.00969697	0.333333	query_1	['GO:0007416', 'GO:0022607', 'GO:0099172']	Thyroid
GO:BP	GO:2000738	positive regulation of stem cell differentiation	0.0238817	TRUE	"Any process that activates or increases the frequency, rate or extent of stem cell differentiation." [GOC:obol]	18	825	7	16603	0.00848485	0.388889	query_1	['GO:0045597', 'GO:0048863', 'GO:2000736']	Thyroid
GO:BP	GO:0031290	retinal ganglion cell axon guidance	0.0238817	TRUE	"The process in which the migration of an axon growth cone of a retinal ganglion cell (RGC) is directed to its target in the brain in response to a combination of attractive and repulsive cues." [GOC:ejs]	18	825	7	16603	0.00848485	0.388889	query_1	['GO:0007411']	Thyroid
GO:BP	GO:0006810	transport	0.0239936	TRUE	"The directed movement of substances (such as macromolecules, small molecules, ions) or cellular components (such as complexes and organelles) into, out of or within a cell, or between cells, or within a multicellular organism by means of some agent such as a transporter or a transporter complex, a pore or a motor protein." [GOC:dos, GOC:dph, GOC:jl, GOC:mah]	2161	825	149	16603	0.180606	0.0689496	query_1	['GO:0051234']	Thyroid
GO:BP	GO:0019233	sensory perception of pain	0.0247088	TRUE	"The series of events required for an organism to receive a painful stimulus, convert it to a molecular signal, and recognize and characterize the signal. A painful stimulus is any physical or chemical event that has the potential to cause tissue damage (actual or perceived) and activates the nociceptive system." [GOC:curators]	39	825	10	16603	0.0121212	0.25641	query_1	['GO:0007600']	Thyroid
GO:BP	GO:0048813	dendrite morphogenesis	0.0276827	TRUE	"The process in which the anatomical structures of a dendrite are generated and organized." [GOC:aruk, GOC:bc, GOC:jl, ISBN:0198506732, PMID:22683681]	75	825	14	16603	0.0169697	0.186667	query_1	['GO:0016358', 'GO:0048667', 'GO:0048812']	Thyroid
GO:BP	GO:0099175	regulation of postsynapse organization	0.0282639	TRUE	"Any process that modulates the physical form of a postsynapse." [GOC:ai, GOC:dph, GOC:tb]	85	825	15	16603	0.0181818	0.176471	query_1	['GO:0050807', 'GO:0099173']	Thyroid
GO:BP	GO:0007628	adult walking behavior	0.0293878	TRUE	"The behavior of an adult relating to the progression of that organism along the ground by the process of lifting and setting down each leg." [GOC:jid, GOC:pr, ISBN:0198606907]	32	825	9	16603	0.0109091	0.28125	query_1	['GO:0008344', 'GO:0090659']	Thyroid
GO:BP	GO:0060078	regulation of postsynaptic membrane potential	0.0296388	TRUE	"Any process that modulates the potential difference across a post-synaptic membrane." [GOC:dph, GOC:ef]	48	825	11	16603	0.0133333	0.229167	query_1	['GO:0042391']	Thyroid
GO:BP	GO:0050905	neuromuscular process	0.0301482	TRUE	"Any process pertaining to the functions of the nervous and muscular systems of an organism." [GOC:ai]	128	825	19	16603	0.0230303	0.148438	query_1	['GO:0050877']	Thyroid
GO:BP	GO:0007166	cell surface receptor signaling pathway	0.0312382	TRUE	"The series of molecular signals initiated by an extracellular ligand binding to a receptor located on the cell surface. The pathway ends with regulation of a downstream cellular process, e.g. transcription." [GOC:signaling]	1467	825	108	16603	0.130909	0.0736196	query_1	['GO:0007165']	Thyroid
GO:BP	GO:0099174	regulation of presynapse organization	0.0361943	TRUE	"Any process that modulates the physical form of a presynapse." [GOC:ai, GOC:dph, GOC:tb]	19	825	7	16603	0.00848485	0.368421	query_1	['GO:0050807', 'GO:0099172']	Thyroid
GO:MF	GO:0015081	sodium ion transmembrane transporter activity	0.0364759	TRUE	"Enables the transfer of sodium ions (Na+) from one side of a membrane to the other." [GOC:ai, GOC:BHF]	120	825	17	16603	0.0206061	0.141667	query_1	['GO:0046873']	Thyroid
GO:BP	GO:0050918	positive chemotaxis	0.0420274	TRUE	"The directed movement of a motile cell or organism towards a higher concentration of a chemical." [GOC:ai, GOC:bf, GOC:isa_complete]	26	825	8	16603	0.00969697	0.307692	query_1	['GO:0006935']	Thyroid
GO:BP	GO:0021675	nerve development	0.0422825	TRUE	"The process whose specific outcome is the progression of a nerve over time, from its formation to the mature structure." [GO_REF:0000021, GOC:cls, GOC:dgh, GOC:dph, GOC:jid]	68	825	13	16603	0.0157576	0.191176	query_1	['GO:0007399', 'GO:0048856']	Thyroid
GO:MF	GO:0022851	GABA-gated chloride ion channel activity	0.0437336	TRUE	"Enables the transmembrane transfer of a chloride ion by a channel that opens when GABA has been bound by the channel complex or one of its constituent parts." [GOC:mtg_transport, ISBN:0815340729]	11	825	5	16603	0.00606061	0.454545	query_1	['GO:0005254', 'GO:0022824', 'GO:0099095']	Thyroid
GO:BP	GO:0051094	positive regulation of developmental process	0.0442421	TRUE	"Any process that activates or increases the rate or extent of development, the biological process whose specific outcome is the progression of an organism over time from an initial condition (e.g. a zygote, or a young adult) to a later condition (e.g. a multicellular animal or an aged adult)." [GOC:ai]	778	825	65	16603	0.0787879	0.0835476	query_1	['GO:0032502', 'GO:0048518', 'GO:0050793']	Thyroid
GO:BP	GO:0008344	adult locomotory behavior	0.0497604	TRUE	"Locomotory behavior in a fully developed and mature organism." [GOC:ai]	69	825	13	16603	0.0157576	0.188406	query_1	['GO:0007626', 'GO:0030534']	Thyroid
GO:BP	GO:0050793	regulation of developmental process	0.049997	TRUE	"Any process that modulates the frequency, rate or extent of development, the biological process whose specific outcome is the progression of a multicellular organism over time from an initial condition (e.g. a zygote, or a young adult) to a later condition (e.g. a multicellular animal or an aged adult)." [GOC:go_curators]	1416	825	104	16603	0.126061	0.0734463	query_1	['GO:0032502', 'GO:0050789']	Thyroid
