# Supplementary material for: Single-nucleus multiple-organ chromatin accessibility landscape in the adult rat
Source: Gigascience. 2026 Feb 3;15:giag013. doi: 10.1093/gigascience/giag013 (PMC12954174; doi:10.1093/gigascience/giag013)
Supplement: giag013_Supplemental_Files [file giag013_supplemental_files.zip › Data S8.xlsx]

## Sheet: Stromal_GO_enrichment_all_organ
Table name	Descriptions
Data S8	The data frame contains the results of GO term enrichment of organ-specific gene scores across multiple organs in stromal cells, related to Figure 4 1. source: Indicates the category of the Gene Ontology (GO) term—GO:BP for biological process, GO:MF for molecular function, and GO:CC for cellular component. 2. native: The unique GO identifier representing each annotated term. 3. name: The official…
source	native	name	p_value	significant	description	term_size	query_size	intersection_size	effective_domain_size	precision	recall	query	parents	organ
GO:BP	GO:0048731	system development	7.36e-20	TRUE	"The process whose specific outcome is the progression of an organismal system over time, from its formation to the mature structure. A system is a regularly interacting or interdependent group of organs or tissues that work together to carry out a given biological process." [GOC:dph, GOC:jid]	2309	927	239	16603	0.257821	0.103508	query_1	['GO:0007275', 'GO:0048856']	Heart
GO:BP	GO:0035295	tube development	1.91e-19	TRUE	"The process whose specific outcome is the progression of a tube over time, from its initial formation to a mature structure. Epithelial and endothelial tubes transport gases, liquids and cells from one site to another and form the basic structure of many organs and tissues including lung and trachea, kidney, the mammary gland, the vascular system and the gastrointestinal and urinary-genital trac…	718	927	110	16603	0.118662	0.153203	query_1	['GO:0007275', 'GO:0048856']	Heart
GO:BP	GO:0007275	multicellular organism development	1.85e-18	TRUE	"The biological process whose specific outcome is the progression of a multicellular organism over time from an initial condition (e.g. a zygote or a young adult) to a later condition (e.g. a multicellular animal or an aged adult)." [GOC:dph, GOC:ems, GOC:isa_complete, GOC:tb]	2746	927	266	16603	0.286947	0.0968682	query_1	['GO:0032501', 'GO:0048856']	Heart
GO:BP	GO:0032501	multicellular organismal process	1.19e-17	TRUE	"Any biological process, occurring at the level of a multicellular organism, pertinent to its function." [GOC:curators, GOC:dph, GOC:isa_complete, GOC:tb]	3935	927	343	16603	0.370011	0.0871665	query_1	['GO:0008150']	Heart
GO:BP	GO:0048856	anatomical structure development	9.38e-17	TRUE	"The biological process whose specific outcome is the progression of an anatomical structure from an initial condition to its mature state. This process begins with the formation of the structure and ends with the mature structure, whatever form that may be including its natural destruction. An anatomical structure is any biological entity that occupies space and is distinguished from its surroun…	3400	927	305	16603	0.329018	0.0897059	query_1	['GO:0032502']	Heart
GO:BP	GO:0048646	anatomical structure formation involved in morphogenesis	1.19e-16	TRUE	"The developmental process pertaining to the initial formation of an anatomical structure from unspecified parts. This process begins with the specific processes that contribute to the appearance of the discrete structure and ends when the structural rudiment is recognizable. An anatomical structure is any biological entity that occupies space and is distinguished from its surroundings. Anatomica…	756	927	108	16603	0.116505	0.142857	query_1	['GO:0009653', 'GO:0032502']	Heart
GO:BP	GO:0035239	tube morphogenesis	2.54e-16	TRUE	"The process in which the anatomical structures of a tube are generated and organized. Epithelial and endothelial tubes transport gases, liquids and cells from one site to another and form the basic structure of many organs and tissues, with tube shape and organization varying from the single-celled excretory organ in Caenorhabditis elegans to the branching trees of the mammalian kidney and insec…	580	927	91	16603	0.0981661	0.156897	query_1	['GO:0009653', 'GO:0035295']	Heart
GO:BP	GO:0048513	animal organ development	4.48e-16	TRUE	"Development of a tissue or tissues that work together to perform a specific function or functions. Development pertains to the process whose specific outcome is the progression of a structure over time, from its formation to the mature structure. Organs are commonly observed as visibly distinct structures, but may also exist as loosely associated clusters of cells that work together to perform a…	1813	927	192	16603	0.20712	0.105902	query_1	['GO:0048856']	Heart
GO:BP	GO:0009653	anatomical structure morphogenesis	8.49e-16	TRUE	"The process in which anatomical structures are generated and organized. Morphogenesis pertains to the creation of form." [GOC:go_curators, ISBN:0521436125]	1637	927	178	16603	0.192017	0.108735	query_1	['GO:0032502', 'GO:0048856']	Heart
GO:BP	GO:0072359	circulatory system development	1.58e-15	TRUE	"The process whose specific outcome is the progression of the circulatory system over time, from its formation to the mature structure. The circulatory system is the organ system that passes nutrients (such as amino acids and electrolytes), gases, hormones, blood cells, etc. to and from cells in the body to help fight diseases and help stabilize body temperature and pH to maintain homeostasis." […	704	927	101	16603	0.108954	0.143466	query_1	['GO:0048731']	Heart
GO:BP	GO:0001944	vasculature development	2.88e-15	TRUE	"The process whose specific outcome is the progression of the vasculature over time, from its formation to the mature structure. The vasculature is an interconnected tubular multi-tissue structure that contains fluid that is actively transported around the organism." [GOC:dph, UBERON:0002409]	487	927	80	16603	0.0862999	0.164271	query_1	['GO:0048731', 'GO:0072359']	Heart
GO:BP	GO:0032502	developmental process	2.93e-15	TRUE	"A biological process whose specific outcome is the progression of an integrated living unit: an anatomical structure (which may be a subcellular structure, cell, tissue, or organ), or organism over time from an initial condition to a later condition." [GOC:isa_complete]	3599	927	313	16603	0.337648	0.0869686	query_1	['GO:0008150']	Heart
GO:BP	GO:0001568	blood vessel development	6.34e-15	TRUE	"The process whose specific outcome is the progression of a blood vessel over time, from its formation to the mature structure. The blood vessel is the vasculature carrying blood." [GOC:hjd, UBERON:0001981]	463	927	77	16603	0.0830636	0.166307	query_1	['GO:0001944', 'GO:0048856']	Heart
GO:BP	GO:0009888	tissue development	1.59e-14	TRUE	"The process whose specific outcome is the progression of a tissue over time, from its formation to the mature structure." [ISBN:0471245208]	1267	927	146	16603	0.157497	0.115233	query_1	['GO:0048856']	Heart
GO:BP	GO:0016477	cell migration	2.35e-14	TRUE	"The controlled self-propelled movement of a cell from one site to a destination guided by molecular cues." [GOC:cjm, GOC:dph, GOC:ems, GOC:pf, Wikipedia:Cell_migration]	881	927	114	16603	0.122977	0.129398	query_1	['GO:0048870']	Heart
GO:BP	GO:0048870	cell motility	4.03e-14	TRUE	"Any process involved in the controlled self-propelled movement of a cell that results in translocation of the cell from one place to another." [GOC:dgh, GOC:dph, GOC:isa_complete, GOC:mlg]	1019	927	125	16603	0.134844	0.122669	query_1	['GO:0009987']	Heart
GO:BP	GO:0008283	cell population proliferation	1.08e-13	TRUE	"The multiplication or reproduction of cells, resulting in the expansion of a cell population." [GOC:mah, GOC:mb]	1118	927	132	16603	0.142395	0.118068	query_1	['GO:0009987']	Heart
GO:BP	GO:0007165	signal transduction	4.59e-13	TRUE	"The cellular process in which a signal is conveyed to trigger a change in the activity or state of a cell. Signal transduction begins with reception of a signal (e.g. a ligand binding to a receptor or receptor activation by a stimulus such as light), or for signal transduction in the absence of ligand, signal-withdrawal or the activity of a constitutively active receptor. Signal transduction end…	2677	927	244	16603	0.263215	0.0911468	query_1	['GO:0007154', 'GO:0009987', 'GO:0023052', 'GO:0050794', 'GO:0051716']	Heart
GO:BP	GO:0042127	regulation of cell population proliferation	1.45e-12	TRUE	"Any process that modulates the frequency, rate or extent of cell proliferation." [GOC:jl]	895	927	111	16603	0.119741	0.124022	query_1	['GO:0008283', 'GO:0050794']	Heart
GO:BP	GO:0051093	negative regulation of developmental process	1.65e-12	TRUE	"Any process that stops, prevents or reduces the rate or extent of development, the biological process whose specific outcome is the progression of an organism over time from an initial condition (e.g. a zygote, or a young adult) to a later condition (e.g. a multicellular animal or an aged adult)." [GOC:ai]	531	927	79	16603	0.0852211	0.148776	query_1	['GO:0032502', 'GO:0048519', 'GO:0050793']	Heart
GO:BP	GO:0023052	signaling	1.77e-12	TRUE	"The entirety of a process in which information is transmitted within a biological system. This process begins with an active signal and ends when a cellular response has been triggered." [GOC:mtg_signal, GOC:mtg_signaling_feb11, GOC:signaling]	3005	927	264	16603	0.28479	0.0878536	query_1	['GO:0050789']	Heart
GO:BP	GO:0048514	blood vessel morphogenesis	2.35e-12	TRUE	"The process in which the anatomical structures of blood vessels are generated and organized. The blood vessel is the vasculature carrying blood." [GOC:jid]	389	927	65	16603	0.0701187	0.167095	query_1	['GO:0001568', 'GO:0035239']	Heart
GO:BP	GO:0007154	cell communication	2.48e-12	TRUE	"Any process that mediates interactions between a cell and its surroundings. Encompasses interactions such as signaling or attachment between one cell and another cell, between a cell and an extracellular matrix, or between a cell and any other aspect of its environment." [GOC:mah]	3028	927	265	16603	0.285868	0.0875165	query_1	['GO:0009987']	Heart
GO:BP	GO:0048869	cellular developmental process	9.29e-12	TRUE	"A biological process whose specific outcome is the progression of a cell over time from an initial condition to a later condition." [GOC:isa_complete]	2334	927	216	16603	0.23301	0.092545	query_1	['GO:0009987', 'GO:0032502']	Heart
GO:BP	GO:0030154	cell differentiation	9.29e-12	TRUE	"The cellular developmental process in which a relatively unspecialized cell, e.g. embryonic or regenerative cell, acquires specialized structural and/or functional features that characterize a specific cell. Differentiation includes the processes involved in commitment of a cell to a specific fate and its subsequent development to the mature state." [ISBN:0198506732]	2334	927	216	16603	0.23301	0.092545	query_1	['GO:0048869']	Heart
GO:BP	GO:0048522	positive regulation of cellular process	8.59e-11	TRUE	"Any process that activates or increases the frequency, rate or extent of a cellular process, any of those that are carried out at the cellular level, but are not necessarily restricted to a single cell. For example, cell communication occurs among more than one cell, but occurs at the cellular level." [GOC:jid]	3392	927	283	16603	0.305286	0.0834316	query_1	['GO:0009987', 'GO:0048518', 'GO:0050794']	Heart
GO:BP	GO:0050793	regulation of developmental process	9.45e-11	TRUE	"Any process that modulates the frequency, rate or extent of development, the biological process whose specific outcome is the progression of a multicellular organism over time from an initial condition (e.g. a zygote, or a young adult) to a later condition (e.g. a multicellular animal or an aged adult)." [GOC:go_curators]	1416	927	147	16603	0.158576	0.103814	query_1	['GO:0032502', 'GO:0050789']	Heart
GO:BP	GO:0007423	sensory organ development	1.06e-10	TRUE	"The process whose specific outcome is the progression of sensory organs over time, from its formation to the mature structure." [GOC:go_curators]	410	927	64	16603	0.0690399	0.156098	query_1	['GO:0048513']	Heart
GO:BP	GO:0051239	regulation of multicellular organismal process	2e-10	TRUE	"Any process that modulates the frequency, rate or extent of a multicellular organismal process, the processes pertinent to the function of a multicellular organism above the cellular level; includes the integrated processes of tissues and organs." [GOC:ai, GOC:dph, GOC:tb]	1744	927	170	16603	0.183387	0.0974771	query_1	['GO:0032501', 'GO:0050789']	Heart
GO:BP	GO:0050794	regulation of cellular process	2.3e-10	TRUE	"Any process that modulates the frequency, rate or extent of a cellular process, any of those that are carried out at the cellular level, but are not necessarily restricted to a single cell. For example, cell communication occurs among more than one cell, but occurs at the cellular level." [GOC:go_curators]	5860	927	433	16603	0.467098	0.0738908	query_1	['GO:0009987', 'GO:0050789']	Heart
GO:BP	GO:2000026	regulation of multicellular organismal development	2.65e-10	TRUE	"Any process that modulates the frequency, rate or extent of multicellular organismal development." [GOC:obol]	829	927	100	16603	0.107875	0.120627	query_1	['GO:0007275', 'GO:0050793', 'GO:0051239']	Heart
GO:BP	GO:0008284	positive regulation of cell population proliferation	2.68e-10	TRUE	"Any process that activates or increases the rate or extent of cell proliferation." [GOC:go_curators]	504	927	72	16603	0.0776699	0.142857	query_1	['GO:0008283', 'GO:0042127', 'GO:0048522']	Heart
GO:BP	GO:0065007	biological regulation	2.72e-10	TRUE	"Any process that modulates a measurable attribute of any biological process, quality or function." [GOC:dph, GOC:isa_complete, GOC:mah, GOC:pr, GOC:vw]	6310	927	459	16603	0.495146	0.0727417	query_1	['GO:0008150']	Heart
GO:MF	GO:0003674	molecular_function	3.27e-10	TRUE	"A molecular process that can be carried out by the action of a single macromolecular machine, usually via direct physical interactions with other molecular entities. Function in this sense denotes an action, or activity, that a gene product (or a complex) performs." [GOC:pdt]	7493	927	523	16603	0.564186	0.0697985	query_1	[]	Heart
GO:BP	GO:0030198	extracellular matrix organization	3.28e-10	TRUE	"A process that is carried out at the cellular level which results in the assembly, arrangement of constituent parts, or disassembly of an extracellular matrix." [GOC:mah]	172	927	38	16603	0.0409924	0.22093	query_1	['GO:0043062', 'GO:0045229']	Heart
GO:BP	GO:0043062	extracellular structure organization	3.28e-10	TRUE	"A process that is carried out at the cellular level which results in the assembly, arrangement of constituent parts, or disassembly of structures in the space external to the outermost structure of a cell. For cells without external protective or external encapsulating structures this refers to space outside of the plasma membrane, and also covers the host cell environment outside an intracellul…	172	927	38	16603	0.0409924	0.22093	query_1	['GO:0016043']	Heart
GO:BP	GO:0045229	external encapsulating structure organization	3.28e-10	TRUE	"A process that is carried out at the cellular level which results in the assembly, arrangement of constituent parts, or disassembly of external structures that lie outside the plasma membrane and surround the entire cell." [GOC:ai, GOC:dph, GOC:jl, GOC:mah]	172	927	38	16603	0.0409924	0.22093	query_1	['GO:0016043']	Heart
GO:BP	GO:0050789	regulation of biological process	4.9e-10	TRUE	"Any process that modulates the frequency, rate or extent of a biological process. Biological processes are regulated by many means; examples include the control of gene expression, protein modification or interaction with a protein or substrate molecule." [GOC:ai, GOC:go_curators]	6107	927	446	16603	0.481122	0.0730309	query_1	['GO:0008150', 'GO:0065007']	Heart
GO:BP	GO:0007155	cell adhesion	5.25e-10	TRUE	"The attachment of a cell, either to another cell or to an underlying substrate such as the extracellular matrix, via cell adhesion molecules." [GOC:hb, GOC:pf]	682	927	87	16603	0.0938511	0.127566	query_1	['GO:0009987']	Heart
GO:BP	GO:0060485	mesenchyme development	5.83e-10	TRUE	"The process whose specific outcome is the progression of a mesenchymal tissue over time, from its formation to the mature structure. A mesenchymal tissue is made up of loosely packed stellate cells." [GOC:dph]	192	927	40	16603	0.0431499	0.208333	query_1	['GO:0009888', 'GO:0048513']	Heart
GO:BP	GO:0048518	positive regulation of biological process	6.82e-10	TRUE	"Any process that activates or increases the frequency, rate or extent of a biological process. Biological processes are regulated by many means; examples include the control of gene expression, protein modification or interaction with a protein or substrate molecule." [GOC:jid]	3589	927	292	16603	0.314995	0.0813597	query_1	['GO:0008150', 'GO:0050789']	Heart
GO:BP	GO:0048880	sensory system development	1.22e-09	TRUE	"The process whose specific outcome is the progression of a sensory system over time from its formation to the mature structure." [GOC:dgh]	279	927	49	16603	0.0528587	0.175627	query_1	['GO:0048731']	Heart
GO:BP	GO:0009987	cellular process	1.44e-09	TRUE	"Any process that is carried out at the cellular level, but not necessarily restricted to a single cell. For example, cell communication occurs among more than one cell, but occurs at the cellular level." [GOC:go_curators, GOC:isa_complete]	8591	927	584	16603	0.629989	0.0679781	query_1	['GO:0008150']	Heart
GO:BP	GO:0009887	animal organ morphogenesis	1.63e-09	TRUE	"Morphogenesis of an animal organ. An organ is defined as a tissue or set of tissues that work together to perform a specific function or functions. Morphogenesis is the process in which anatomical structures are generated and organized. Organs are commonly observed as visibly distinct structures, but may also exist as loosely associated clusters of cells that work together to perform a specific …	684	927	86	16603	0.0927724	0.125731	query_1	['GO:0009653', 'GO:0048513']	Heart
GO:BP	GO:0071363	cellular response to growth factor stimulus	2.23e-09	TRUE	"Any process that results in a change in state or activity of a cell (in terms of movement, secretion, enzyme production, gene expression, etc.) as a result of a growth factor stimulus." [GOC:mah]	395	927	60	16603	0.0647249	0.151899	query_1	['GO:0070848', 'GO:0071495']	Heart
GO:BP	GO:0001654	eye development	2.32e-09	TRUE	"The process whose specific outcome is the progression of the eye over time, from its formation to the mature structure. The eye is the organ of sight." [GOC:jid, GOC:jl]	274	927	48	16603	0.0517799	0.175182	query_1	['GO:0007423', 'GO:0150063']	Heart
GO:BP	GO:0150063	visual system development	3.05e-09	TRUE	"The process whose specific outcome is the progression of the visual system over time, from its formation to the mature structure, including the eye, parts of the central nervous system (CNS) involved in processing of visual inputs, and connecting nerve pathways." [GOC:aruk, GOC:bc, GOC:krc, PMID:15004427, PMID:20647017, PMID:22632727]	276	927	48	16603	0.0517799	0.173913	query_1	['GO:0048880']	Heart
GO:BP	GO:0007166	cell surface receptor signaling pathway	3.3e-09	TRUE	"The series of molecular signals initiated by an extracellular ligand binding to a receptor located on the cell surface. The pathway ends with regulation of a downstream cellular process, e.g. transcription." [GOC:signaling]	1467	927	146	16603	0.157497	0.0995228	query_1	['GO:0007165']	Heart
GO:BP	GO:0051094	positive regulation of developmental process	3.47e-09	TRUE	"Any process that activates or increases the rate or extent of development, the biological process whose specific outcome is the progression of an organism over time from an initial condition (e.g. a zygote, or a young adult) to a later condition (e.g. a multicellular animal or an aged adult)." [GOC:ai]	778	927	93	16603	0.100324	0.119537	query_1	['GO:0032502', 'GO:0048518', 'GO:0050793']	Heart
GO:BP	GO:0008150	biological_process	3.94e-09	TRUE	"A biological process is the execution of a genetically-encoded biological module or program. It consists of all the steps required to achieve the specific biological objective of the module. A biological process is accomplished by a particular set of molecular functions carried out by specific gene products (or macromolecular complexes), often in a highly regulated manner and in a particular tem…	9053	927	607	16603	0.6548	0.0670496	query_1	[]	Heart
GO:BP	GO:0070848	response to growth factor	7.36e-09	TRUE	"Any process that results in a change in state or activity of a cell or an organism (in terms of movement, secretion, enzyme production, gene expression, etc.) as a result of a growth factor stimulus." [GOC:BHF, GOC:mah]	406	927	60	16603	0.0647249	0.147783	query_1	['GO:0009719']	Heart
GO:BP	GO:0045595	regulation of cell differentiation	9.21e-09	TRUE	"Any process that modulates the frequency, rate or extent of cell differentiation, the process in which relatively unspecialized cells acquire specialized structural and functional features." [GOC:go_curators]	866	927	99	16603	0.106796	0.114319	query_1	['GO:0030154', 'GO:0050793', 'GO:0050794']	Heart
GO:BP	GO:0001501	skeletal system development	1.05e-08	TRUE	"The process whose specific outcome is the progression of the skeleton over time, from its formation to the mature structure. The skeleton is the bony framework of the body in vertebrates (endoskeleton) or the hard outer envelope of insects (exoskeleton or dermoskeleton)." [GOC:dph, GOC:jid, GOC:tb]	346	927	54	16603	0.0582524	0.156069	query_1	['GO:0048731']	Heart
GO:BP	GO:0050896	response to stimulus	1.27e-08	TRUE	"Any process that results in a change in state or activity of a cell or an organism (in terms of movement, secretion, enzyme production, gene expression, etc.) as a result of a stimulus. The process begins with detection of the stimulus and ends with a change in state or activity or the cell or organism." [GOC:ai, GOC:bf]	4251	927	328	16603	0.35383	0.0771583	query_1	['GO:0008150']	Heart
GO:BP	GO:0007399	nervous system development	1.36e-08	TRUE	"The process whose specific outcome is the progression of nervous tissue over time, from its formation to its mature state." [GOC:dgh]	1371	927	137	16603	0.147789	0.0999271	query_1	['GO:0048731']	Heart
GO:BP	GO:0051241	negative regulation of multicellular organismal process	1.47e-08	TRUE	"Any process that stops, prevents, or reduces the frequency, rate or extent of an organismal process, the processes pertinent to the function of an organism above the cellular level; includes the integrated processes of tissues and organs." [GOC:ai]	652	927	81	16603	0.0873786	0.124233	query_1	['GO:0032501', 'GO:0048519', 'GO:0051239']	Heart
GO:BP	GO:0051240	positive regulation of multicellular organismal process	1.81e-08	TRUE	"Any process that activates or increases the frequency, rate or extent of an organismal process, any of the processes pertinent to the function of an organism above the cellular level; includes the integrated processes of tissues and organs." [GOC:ai]	978	927	107	16603	0.115426	0.109407	query_1	['GO:0032501', 'GO:0048518', 'GO:0051239']	Heart
GO:BP	GO:0001525	angiogenesis	1.86e-08	TRUE	"Blood vessel formation when new vessels emerge from the proliferation of pre-existing blood vessels." [ISBN:0878932453]	320	927	51	16603	0.0550162	0.159375	query_1	['GO:0048514', 'GO:0048646']	Heart
GO:BP	GO:0072001	renal system development	2e-08	TRUE	"The process whose specific outcome is the progression of the renal system over time, from its formation to the mature structure. The renal system maintains fluid balance and contributes to electrolyte balance, acid/base balance, and disposal of nitrogenous waste products. In humans, the renal system comprises a pair of kidneys, a pair of ureters, urinary bladder, urethra, sphincter muscle and as…	232	927	42	16603	0.0453074	0.181034	query_1	['GO:0048731']	Heart
GO:BP	GO:0071495	cellular response to endogenous stimulus	2.35e-08	TRUE	"Any process that results in a change in state or activity of a cell (in terms of movement, secretion, enzyme production, gene expression, etc.) as a result of a stimulus arising within the organism." [GOC:mah]	670	927	82	16603	0.0884574	0.122388	query_1	['GO:0009719']	Heart
GO:MF	GO:0060089	molecular transducer activity	2.86e-08	TRUE	"A compound molecular function in which an effector function is controlled by one or more regulatory components." [GOC:dos, GOC:pdt]	694	927	82	16603	0.0884574	0.118156	query_1	['GO:0003674']	Heart
GO:MF	GO:0038023	signaling receptor activity	2.86e-08	TRUE	"Receiving a signal and transmitting it in the cell to initiate a change in cell activity. A signal is a physical entity or change in state that is used to transfer information in order to trigger a response." [GOC:bf, GOC:signaling]	694	927	82	16603	0.0884574	0.118156	query_1	['GO:0060089']	Heart
GO:BP	GO:0061448	connective tissue development	3.18e-08	TRUE	"The progression of a connective tissue over time, from its formation to the mature structure." [GOC:BHF]	198	927	38	16603	0.0409924	0.191919	query_1	['GO:0009888']	Heart
GO:BP	GO:0007167	enzyme-linked receptor protein signaling pathway	4.55e-08	TRUE	"The series of molecular signals initiated by an extracellular ligand binding to a receptor on the surface of the target cell, where the receptor possesses catalytic activity or is closely associated with an enzyme such as a protein kinase, and ending with the regulation of a downstream cellular process, e.g. transcription." [GOC:mah, GOC:signaling, ISBN:0815316194]	595	927	75	16603	0.0809061	0.12605	query_1	['GO:0007166']	Heart
GO:BP	GO:0060429	epithelium development	5.69e-08	TRUE	"The process whose specific outcome is the progression of an epithelium over time, from its formation to the mature structure. An epithelium is a tissue that covers the internal or external surfaces of an anatomical structure." [GOC:dph, GOC:mtg_lung]	805	927	92	16603	0.0992449	0.114286	query_1	['GO:0009888']	Heart
GO:MF	GO:0019838	growth factor binding	7.07e-08	TRUE	"Binding to a growth factor, proteins or polypeptides that stimulate a cell or organism to grow or proliferate." [GOC:curators]	86	927	23	16603	0.0248112	0.267442	query_1	['GO:0005515']	Heart
GO:BP	GO:0030199	collagen fibril organization	8.49e-08	TRUE	"Any process that determines the size and arrangement of collagen fibrils within an extracellular matrix." [GOC:mah, ISBN:0815316194]	43	927	17	16603	0.0183387	0.395349	query_1	['GO:0030198', 'GO:0097435']	Heart
GO:BP	GO:0009719	response to endogenous stimulus	1.01e-07	TRUE	"Any process that results in a change in state or activity of a cell or an organism (in terms of movement, secretion, enzyme production, gene expression, etc.) as a result of a stimulus arising within the organism." [GOC:sm]	751	927	87	16603	0.0938511	0.115846	query_1	['GO:0050896']	Heart
GO:BP	GO:0051716	cellular response to stimulus	1.11e-07	TRUE	"Any process that results in a change in state or activity of a cell (in terms of movement, secretion, enzyme production, gene expression, etc.) as a result of a stimulus. The process begins with detection of the stimulus by a cell and ends with a change in state or activity or the cell." [GOC:bf, GOC:jl]	3441	927	273	16603	0.294498	0.0793374	query_1	['GO:0009987', 'GO:0050896']	Heart
GO:BP	GO:0007178	cell surface receptor protein serine/threonine kinase signaling pathway	1.35e-07	TRUE	"The series of molecular signals initiated by an extracellular ligand binding to a receptor on the surface of the target cell where the receptor possesses serine/threonine kinase activity, and ending with the regulation of a downstream cellular process, e.g. transcription." [GOC:mah, GOC:signaling]	236	927	41	16603	0.0442287	0.173729	query_1	['GO:0007167']	Heart
GO:BP	GO:0035556	intracellular signal transduction	1.51e-07	TRUE	"The process in which a signal is passed on to downstream components within the cell, which become activated themselves to further propagate the signal and finally trigger a change in the function or state of the cell." [GOC:bf, GOC:jl, GOC:signaling, ISBN:3527303782]	1488	927	142	16603	0.153182	0.0954301	query_1	['GO:0007165']	Heart
GO:BP	GO:0045596	negative regulation of cell differentiation	1.65e-07	TRUE	"Any process that stops, prevents, or reduces the frequency, rate or extent of cell differentiation." [GOC:go_curators]	382	927	55	16603	0.0593312	0.143979	query_1	['GO:0030154', 'GO:0045595', 'GO:0048523', 'GO:0051093']	Heart
GO:BP	GO:2000145	regulation of cell motility	1.71e-07	TRUE	"Any process that modulates the frequency, rate or extent of cell motility." [GOC:mah]	576	927	72	16603	0.0776699	0.125	query_1	['GO:0040012', 'GO:0048870', 'GO:0050794']	Heart
GO:BP	GO:0030335	positive regulation of cell migration	1.83e-07	TRUE	"Any process that activates or increases the frequency, rate or extent of cell migration." [GOC:go_curators]	319	927	49	16603	0.0528587	0.153605	query_1	['GO:0016477', 'GO:0030334', 'GO:2000147']	Heart
GO:BP	GO:2000147	positive regulation of cell motility	2.41e-07	TRUE	"Any process that activates or increases the frequency, rate or extent of cell motility." [GOC:mah]	332	927	50	16603	0.0539374	0.150602	query_1	['GO:0040017', 'GO:0048522', 'GO:0048870', 'GO:2000145']	Heart
GO:BP	GO:0040017	positive regulation of locomotion	2.51e-07	TRUE	"Any process that activates or increases the frequency, rate or extent of locomotion of a cell or organism." [GOC:go_curators]	343	927	51	16603	0.0550162	0.148688	query_1	['GO:0040011', 'GO:0040012', 'GO:0048518']	Heart
GO:BP	GO:0001822	kidney development	3.21e-07	TRUE	"The process whose specific outcome is the progression of the kidney over time, from its formation to the mature structure. The kidney is an organ that filters the blood and/or excretes the end products of body metabolism in the form of urine." [GOC:dph, GOC:mtg_kidney_jan10, ISBN:0124020607, ISBN:0721662544]	223	927	39	16603	0.0420712	0.174888	query_1	['GO:0048513', 'GO:0072001']	Heart
GO:BP	GO:0008285	negative regulation of cell population proliferation	3.61e-07	TRUE	"Any process that stops, prevents or reduces the rate or extent of cell proliferation." [GOC:go_curators]	368	927	53	16603	0.0571737	0.144022	query_1	['GO:0008283', 'GO:0042127', 'GO:0048523']	Heart
GO:BP	GO:0030334	regulation of cell migration	4.98e-07	TRUE	"Any process that modulates the frequency, rate or extent of cell migration." [GOC:go_curators]	542	927	68	16603	0.0733549	0.125461	query_1	['GO:0016477', 'GO:2000145']	Heart
GO:BP	GO:0040012	regulation of locomotion	5.11e-07	TRUE	"Any process that modulates the frequency, rate or extent of locomotion of a cell or organism." [GOC:ems]	602	927	73	16603	0.0787487	0.121262	query_1	['GO:0040011', 'GO:0050789']	Heart
GO:BP	GO:0048583	regulation of response to stimulus	5.56e-07	TRUE	"Any process that modulates the frequency, rate or extent of a response to a stimulus. Response to stimulus is a change in state or activity of a cell or an organism (in terms of movement, secretion, enzyme production, gene expression, etc.) as a result of a stimulus." [GOC:jid]	2198	927	189	16603	0.203883	0.0859873	query_1	['GO:0050789', 'GO:0050896']	Heart
GO:MF	GO:0005488	binding	6.7e-07	TRUE	"The selective, non-covalent, often stoichiometric, interaction of a molecule with one or more specific sites on another molecule." [GOC:ceb, GOC:mah, ISBN:0198506732]	5327	927	381	16603	0.411003	0.0715224	query_1	['GO:0003674']	Heart
GO:BP	GO:0048762	mesenchymal cell differentiation	6.77e-07	TRUE	"The process in which a relatively unspecialized cell acquires specialized features of a mesenchymal cell. A mesenchymal cell is a loosely associated cell that is part of the connective tissue in an organism. Mesenchymal cells give rise to more mature connective tissue cell types." [GOC:dph, GOC:jid]	154	927	31	16603	0.0334412	0.201299	query_1	['GO:0030154', 'GO:0060485']	Heart
GO:BP	GO:0040011	locomotion	8.61e-07	TRUE	"Self-propelled movement of a cell or organism from one location to another." [GOC:dgh]	695	927	80	16603	0.0862999	0.115108	query_1	['GO:0008150']	Heart
GO:BP	GO:0141091	transforming growth factor beta receptor superfamily signaling pathway	9.14e-07	TRUE	"The series of molecular signals initiated by an extracellular ligand binding to a member of the transforming growth factor receptor superfamily, and ending with the regulation of a downstream cellular process, e.g. transcription." [PMID:22651914, PMID:28096268]	221	927	38	16603	0.0409924	0.171946	query_1	['GO:0007178']	Heart
GO:BP	GO:0072006	nephron development	1.05e-06	TRUE	"The process whose specific outcome is the progression of the nephron over time, from its formation to the mature structure. A nephron is the functional unit of the kidney." [GOC:mtg_kidney_jan10]	114	927	26	16603	0.0280475	0.22807	query_1	['GO:0001822', 'GO:0048856']	Heart
GO:BP	GO:0061061	muscle structure development	1.17e-06	TRUE	"The progression of a muscle structure over time, from its formation to its mature state. Muscle structures are contractile cells, tissues or organs that are found in multicellular organisms." [GOC:dph]	391	927	54	16603	0.0582524	0.138107	query_1	['GO:0048856']	Heart
GO:BP	GO:0048519	negative regulation of biological process	2.17e-06	TRUE	"Any process that stops, prevents, or reduces the frequency, rate or extent of a biological process. Biological processes are regulated by many means; examples include the control of gene expression, protein modification or interaction with a protein or substrate molecule." [GOC:jid]	3220	927	253	16603	0.272923	0.0785714	query_1	['GO:0008150', 'GO:0050789']	Heart
GO:BP	GO:0045597	positive regulation of cell differentiation	2.44e-06	TRUE	"Any process that activates or increases the frequency, rate or extent of cell differentiation." [GOC:go_curators]	491	927	62	16603	0.0668824	0.126273	query_1	['GO:0030154', 'GO:0045595', 'GO:0048522', 'GO:0051094']	Heart
GO:BP	GO:0001823	mesonephros development	2.77e-06	TRUE	"The process whose specific outcome is the progression of the mesonephros over time, from its formation to the mature structure. In mammals, the mesonephros is the second of the three embryonic kidneys to be established and exists only transiently. In lower vertebrates such as fish and amphibia, the mesonephros will form the mature kidney." [GOC:dph, ISBN:0124020607, ISBN:0721662544, PMID:1053531…	87	927	22	16603	0.0237325	0.252874	query_1	['GO:0001822']	Heart
GO:BP	GO:0009966	regulation of signal transduction	3.06e-06	TRUE	"Any process that modulates the frequency, rate or extent of signal transduction." [GOC:sm]	1698	927	152	16603	0.16397	0.0895171	query_1	['GO:0007165', 'GO:0010646', 'GO:0023051', 'GO:0048583']	Heart
GO:BP	GO:0010646	regulation of cell communication	4.18e-06	TRUE	"Any process that modulates the frequency, rate or extent of cell communication. Cell communication is the process that mediates interactions between a cell and its surroundings. Encompasses interactions such as signaling or attachment between one cell and another cell, between a cell and an extracellular matrix, or between a cell and any other aspect of its environment." [GOC:dph, GOC:tb]	1984	927	171	16603	0.184466	0.0861895	query_1	['GO:0007154', 'GO:0050794']	Heart
GO:BP	GO:0048729	tissue morphogenesis	4.46e-06	TRUE	"The process in which the anatomical structures of a tissue are generated and organized." [GOC:dph, GOC:jid]	440	927	57	16603	0.0614887	0.129545	query_1	['GO:0009653', 'GO:0009888']	Heart
GO:BP	GO:0141124	intracellular signaling cassette	4.72e-06	TRUE	"An intracellular signaling module that is part of larger signaling pathways that can be initiated either intracellularly or by cell surface receptors. Intracellular signaling cassettes are discrete signaling units that are often shared by multiple signaling pathways." [GOC:ha, GOC:pg]	915	927	95	16603	0.102481	0.103825	query_1	['GO:0035556']	Heart
GO:BP	GO:0003197	endocardial cushion development	5.76e-06	TRUE	"The progression of a cardiac cushion over time, from its initial formation to the mature structure. The endocardial cushion is a specialized region of mesenchymal cells that will give rise to the heart septa and valves." [GOC:mtg_heart]	36	927	14	16603	0.0151025	0.388889	query_1	['GO:0007507', 'GO:0060485']	Heart
GO:BP	GO:0023051	regulation of signaling	6.76e-06	TRUE	"Any process that modulates the frequency, rate or extent of a signaling process." [GOC:mtg_signal]	1982	927	170	16603	0.183387	0.0857719	query_1	['GO:0023052', 'GO:0050789']	Heart
GO:BP	GO:0007507	heart development	7.4e-06	TRUE	"The process whose specific outcome is the progression of the heart over time, from its formation to the mature structure. The heart is a hollow, muscular organ, which, by contracting rhythmically, keeps up the circulation of the blood." [GOC:jid, UBERON:0000948]	366	927	50	16603	0.0539374	0.136612	query_1	['GO:0048513', 'GO:0072359']	Heart
GO:BP	GO:0001503	ossification	7.69e-06	TRUE	"The formation of bone or of a bony substance, or the conversion of fibrous tissue or of cartilage into bone or a bony substance." [GOC:mtg_mpo, PMID:17572649]	248	927	39	16603	0.0420712	0.157258	query_1	['GO:0032501']	Heart
GO:BP	GO:0060348	bone development	7.81e-06	TRUE	"The process whose specific outcome is the progression of bone over time, from its formation to the mature structure. Bone is the hard skeletal connective tissue consisting of both mineral and cellular components." [GOC:dph]	151	927	29	16603	0.0312837	0.192053	query_1	['GO:0001501', 'GO:0048513']	Heart
GO:BP	GO:1901342	regulation of vasculature development	7.99e-06	TRUE	"Any process that modulates the frequency, rate or extent of vasculature development." [GOC:TermGenie]	179	927	32	16603	0.03452	0.178771	query_1	['GO:0001944', 'GO:2000026']	Heart
GO:BP	GO:0072132	mesenchyme morphogenesis	8.79e-06	TRUE	"The process in which the anatomical structures of a mesenchymal tissue are generated and organized. A mesenchymal tissue is made up of loosely packed stellate cells." [GOC:mtg_kidney_jan10]	37	927	14	16603	0.0151025	0.378378	query_1	['GO:0009887', 'GO:0048729', 'GO:0060485']	Heart
GO:BP	GO:0022008	neurogenesis	9.73e-06	TRUE	"Generation of cells within the nervous system." [GO_REF:0000021, GOC:cls, GOC:curators, GOC:dgh, GOC:dph, GOC:jid]	995	927	100	16603	0.107875	0.100503	query_1	['GO:0007399', 'GO:0030154']	Heart
GO:BP	GO:0002009	morphogenesis of an epithelium	1.07e-05	TRUE	"The process in which the anatomical structures of epithelia are generated and organized. An epithelium consists of closely packed cells arranged in one or more layers, that covers the outer surfaces of the body or lines any internal cavity or tube." [GOC:dph, GOC:jl, GOC:tb, ISBN:0198506732]	370	927	50	16603	0.0539374	0.135135	query_1	['GO:0048729', 'GO:0060429']	Heart
GO:BP	GO:0051216	cartilage development	1.08e-05	TRUE	"The process whose specific outcome is the progression of a cartilage element over time, from its formation to the mature structure. Cartilage elements are skeletal elements that consist of connective tissue dominated by extracellular matrix containing collagen type II and large amounts of proteoglycan, particularly chondroitin sulfate." [GOC:cjm, PMID:23251424]	144	927	28	16603	0.030205	0.194444	query_1	['GO:0001501', 'GO:0048513', 'GO:0061448']	Heart
GO:BP	GO:0045765	regulation of angiogenesis	1.51e-05	TRUE	"Any process that modulates the frequency, rate or extent of angiogenesis." [GOC:go_curators]	174	927	31	16603	0.0334412	0.178161	query_1	['GO:0001525', 'GO:0022603', 'GO:1901342']	Heart
GO:BP	GO:0048523	negative regulation of cellular process	1.52e-05	TRUE	"Any process that stops, prevents, or reduces the frequency, rate or extent of a cellular process, any of those that are carried out at the cellular level, but are not necessarily restricted to a single cell. For example, cell communication occurs among more than one cell, but occurs at the cellular level." [GOC:jid]	3111	927	242	16603	0.261057	0.0777885	query_1	['GO:0009987', 'GO:0048519', 'GO:0050794']	Heart
GO:BP	GO:0050673	epithelial cell proliferation	1.75e-05	TRUE	"The multiplication or reproduction of epithelial cells, resulting in the expansion of a cell population. Epithelial cells make up the epithelium, the covering of internal and external surfaces of the body, including the lining of vessels and other small cavities. It consists of cells joined by small amounts of cementing substances." [ISBN:0721662544]	287	927	42	16603	0.0453074	0.146341	query_1	['GO:0008283']	Heart
GO:BP	GO:0060395	SMAD protein signal transduction	1.8e-05	TRUE	"An intracellular signaling cassette that starts with the activation of a SMAD protein, leading to the formation of a complex with co-SMADs, which translocates to the nucleus and regulates transcription of specific target genes." [GOC:BHF]	58	927	17	16603	0.0183387	0.293103	query_1	['GO:0007178', 'GO:0141124']	Heart
GO:BP	GO:0060537	muscle tissue development	2.25e-05	TRUE	"The progression of muscle tissue over time, from its initial formation to its mature state. Muscle tissue is a contractile tissue made up of actin and myosin fibers." [GOC:dph]	268	927	40	16603	0.0431499	0.149254	query_1	['GO:0009888']	Heart
GO:BP	GO:0032835	glomerulus development	2.25e-05	TRUE	"The progression of the glomerulus over time from its initial formation until its mature state. The glomerulus is a capillary tuft which forms a close network with the visceral epithelium (podocytes) and the mesangium to form the filtration barrier and is surrounded by Bowman's capsule in nephrons of the vertebrate kidney. The glomerulus is part of the nephron and is restricted to one body segmen…	52	927	16	16603	0.01726	0.307692	query_1	['GO:0048856', 'GO:0072006']	Heart
GO:BP	GO:0010463	mesenchymal cell proliferation	2.71e-05	TRUE	"The multiplication or reproduction of cells, resulting in the expansion of a mesenchymal cell population. A mesenchymal cell is a cell that normally gives rise to other cells that are organized as three-dimensional masses, rather than sheets." [GOC:dph, GOC:tb]	34	927	13	16603	0.0140237	0.382353	query_1	['GO:0008283']	Heart
GO:BP	GO:0001657	ureteric bud development	3e-05	TRUE	"The process whose specific outcome is the progression of the ureteric bud over time, from its formation to the mature structure." [GOC:go_curators]	82	927	20	16603	0.021575	0.243902	query_1	['GO:0072164']	Heart
GO:BP	GO:0060541	respiratory system development	3.07e-05	TRUE	"The progression of the respiratory system over time from its formation to its mature structure. The respiratory system carries out respiratory gaseous exchange." [GOC:dph]	160	927	29	16603	0.0312837	0.18125	query_1	['GO:0048731']	Heart
GO:MF	GO:0004114	3',5'-cyclic-nucleotide phosphodiesterase activity	3.09e-05	TRUE	"Catalysis of the reaction: a nucleoside 3',5'-cyclic phosphate + H2O = a nucleoside 5'-phosphate." [PMID:35216259, RHEA:14653]	17	927	9	16603	0.00970874	0.529412	query_1	['GO:0004112']	Heart
GO:BP	GO:0072163	mesonephric epithelium development	3.75e-05	TRUE	"The process whose specific outcome is the progression of an epithelium in the mesonephros over time, from its formation to the mature structure. An epithelium is a tissue that covers the internal or external surfaces of an anatomical structure." [GOC:mtg_kidney_jan10]	83	927	20	16603	0.021575	0.240964	query_1	['GO:0001823', 'GO:0072073']	Heart
GO:BP	GO:0072164	mesonephric tubule development	3.75e-05	TRUE	"The progression of a mesonephric tubule over time, from its initial formation to the mature structure. A mesonephric tubule is an epithelial tube that is part of the mesonephros." [GOC:mtg_kidney_jan10]	83	927	20	16603	0.021575	0.240964	query_1	['GO:0035295', 'GO:0072163']	Heart
GO:BP	GO:0090092	regulation of transmembrane receptor protein serine/threonine kinase signaling pathway	4.36e-05	TRUE	"Any process that modulates the rate, frequency, or extent of the series of molecular signals generated as a consequence of a transmembrane receptor serine/threonine kinase binding to its physiological ligand." [GOC:dph, GOC:tb]	172	927	30	16603	0.0323625	0.174419	query_1	['GO:0007178', 'GO:0009966']	Heart
GO:BP	GO:0072073	kidney epithelium development	4.45e-05	TRUE	"The process whose specific outcome is the progression of an epithelium in the kidney over time, from its formation to the mature structure. An epithelium is a tissue that covers the internal or external surfaces of an anatomical structure." [GOC:mtg_kidney_jan10]	117	927	24	16603	0.02589	0.205128	query_1	['GO:0001822', 'GO:0060429']	Heart
GO:BP	GO:0043010	camera-type eye development	5.77e-05	TRUE	"The process whose specific outcome is the progression of the camera-type eye over time, from its formation to the mature structure. The camera-type eye is an organ of sight that receives light through an aperture and focuses it through a lens, projecting it on a photoreceptor field." [GOC:go_curators, GOC:mtg_sensu]	245	927	37	16603	0.0399137	0.15102	query_1	['GO:0001654']	Heart
GO:MF	GO:0004112	cyclic-nucleotide phosphodiesterase activity	5.87e-05	TRUE	"Catalysis of the reaction: a nucleoside cyclic phosphate + H2O = a nucleoside phosphate." [GOC:mah]	18	927	9	16603	0.00970874	0.5	query_1	['GO:0008081']	Heart
GO:BP	GO:0048592	eye morphogenesis	6.28e-05	TRUE	"The process in which the anatomical structures of the eye are generated and organized." [GOC:jid, GOC:mtg_sensu]	119	927	24	16603	0.02589	0.201681	query_1	['GO:0001654', 'GO:0090596']	Heart
GO:MF	GO:0005515	protein binding	6.52e-05	TRUE	"Binding to a protein." [GOC:go_curators]	3770	927	276	16603	0.297735	0.0732095	query_1	['GO:0005488']	Heart
GO:BP	GO:0060390	regulation of SMAD protein signal transduction	6.96e-05	TRUE	"Any process that modulates the rate, frequency or extent of SMAD protein signal transduction." [GOC:BHF, GOC:dph, GOC:tb]	49	927	15	16603	0.0161812	0.306122	query_1	['GO:0060395', 'GO:1902531']	Heart
GO:BP	GO:0009967	positive regulation of signal transduction	7.68e-05	TRUE	"Any process that activates or increases the frequency, rate or extent of signal transduction." [GOC:sm]	927	927	92	16603	0.0992449	0.0992449	query_1	['GO:0007165', 'GO:0009966', 'GO:0010647', 'GO:0023056', 'GO:0048584']	Heart
GO:BP	GO:0010647	positive regulation of cell communication	7.73e-05	TRUE	"Any process that increases the frequency, rate or extent of cell communication. Cell communication is the process that mediates interactions between a cell and its surroundings. Encompasses interactions such as signaling or attachment between one cell and another cell, between a cell and an extracellular matrix, or between a cell and any other aspect of its environment." [GOC:dph, GOC:tb]	1050	927	101	16603	0.108954	0.0961905	query_1	['GO:0007154', 'GO:0010646', 'GO:0048522']	Heart
GO:BP	GO:0022603	regulation of anatomical structure morphogenesis	8.31e-05	TRUE	"Any process that modulates the frequency, rate or extent of anatomical structure morphogenesis." [GOC:mah]	465	927	56	16603	0.0604099	0.12043	query_1	['GO:0009653', 'GO:0050793']	Heart
GO:BP	GO:0048584	positive regulation of response to stimulus	9.47e-05	TRUE	"Any process that activates, maintains or increases the rate of a response to a stimulus. Response to stimulus is a change in state or activity of a cell or an organism (in terms of movement, secretion, enzyme production, gene expression, etc.) as a result of a stimulus." [GOC:jid]	1321	927	120	16603	0.12945	0.0908403	query_1	['GO:0048518', 'GO:0048583', 'GO:0050896']	Heart
GO:BP	GO:0023056	positive regulation of signaling	9.8e-05	TRUE	"Any process that activates, maintains or increases the frequency, rate or extent of a signaling process." [GOC:mtg_signal]	1055	927	101	16603	0.108954	0.0957346	query_1	['GO:0023051', 'GO:0023052', 'GO:0048518']	Heart
GO:BP	GO:1902531	regulation of intracellular signal transduction	0.000103494	TRUE	"Any process that modulates the frequency, rate or extent of intracellular signal transduction." [GOC:dph, GOC:signaling, GOC:tb, GOC:TermGenie]	1070	927	102	16603	0.110032	0.0953271	query_1	['GO:0009966', 'GO:0035556']	Heart
GO:BP	GO:0014706	striated muscle tissue development	0.000109944	TRUE	"The process whose specific outcome is the progression of a striated muscle over time, from its formation to the mature structure. Striated muscle contain fibers that are divided by transverse bands into striations, and cardiac and skeletal muscle are types of striated muscle. Skeletal muscle myoblasts fuse to form myotubes and eventually multinucleated muscle fibers. The fusion of cardiac cells …	251	927	37	16603	0.0399137	0.14741	query_1	['GO:0060537']	Heart
GO:BP	GO:0090596	sensory organ morphogenesis	0.000124938	TRUE	"Morphogenesis of a sensory organ. A sensory organ is defined as a tissue or set of tissues that work together to receive and transmit signals from external or internal stimuli. Morphogenesis is the process in which anatomical structures are generated and organized. Organs are commonly observed as visibly distinct structures, but may also exist as loosely associated clusters of cells that work to…	200	927	32	16603	0.03452	0.16	query_1	['GO:0007423', 'GO:0009887']	Heart
GO:BP	GO:0048738	cardiac muscle tissue development	0.000164779	TRUE	"The process whose specific outcome is the progression of cardiac muscle over time, from its formation to the mature structure." [GOC:dph, GOC:jid, GOC:lm]	134	927	25	16603	0.0269687	0.186567	query_1	['GO:0007507', 'GO:0014706']	Heart
GO:BP	GO:0071560	cellular response to transforming growth factor beta stimulus	0.00016954	TRUE	"Any process that results in a change in state or activity of a cell (in terms of movement, secretion, enzyme production, gene expression, etc.) as a result of a transforming growth factor beta stimulus." [GOC:ecd, PMID:15451575]	153	927	27	16603	0.0291262	0.176471	query_1	['GO:0071363', 'GO:0071559']	Heart
GO:BP	GO:1902533	positive regulation of intracellular signal transduction	0.000181526	TRUE	"Any process that activates or increases the frequency, rate or extent of intracellular signal transduction." [GOC:BHF, GOC:dph, GOC:signaling, GOC:tb, GOC:TermGenie]	626	927	68	16603	0.0733549	0.108626	query_1	['GO:0009967', 'GO:0035556', 'GO:1902531']	Heart
GO:BP	GO:0030324	lung development	0.000210138	TRUE	"The process whose specific outcome is the progression of the lung over time, from its formation to the mature structure. In all air-breathing vertebrates the lungs are developed from the ventral wall of the oesophagus as a pouch which divides into two sacs. In amphibians and many reptiles the lungs retain very nearly this primitive sac-like character, but in the higher forms the connection with …	145	927	26	16603	0.0280475	0.17931	query_1	['GO:0030323', 'GO:0048513', 'GO:0060541']	Heart
GO:BP	GO:0001935	endothelial cell proliferation	0.000216934	TRUE	"The multiplication or reproduction of endothelial cells, resulting in the expansion of a cell population. Endothelial cells are thin flattened cells which line the inside surfaces of body cavities, blood vessels, and lymph vessels, making up the endothelium." [GOC:add, ISBN:0781735149]	100	927	21	16603	0.0226537	0.21	query_1	['GO:0050673']	Heart
GO:BP	GO:0071559	response to transforming growth factor beta	0.000256383	TRUE	"Any process that results in a change in state or activity of a cell or an organism (in terms of movement, secretion, enzyme production, gene expression, etc.) as a result of a transforming growth factor beta stimulus." [GOC:mah]	156	927	27	16603	0.0291262	0.173077	query_1	['GO:0070848']	Heart
GO:BP	GO:0048598	embryonic morphogenesis	0.000257471	TRUE	"The process in which anatomical structures are generated and organized during the embryonic phase. The embryonic phase begins with zygote formation. The end of the embryonic phase is organism-specific. For example, it would be at birth for mammals, larval hatching for insects and seed dormancy in plants." [GOC:jid, GOC:mtg_sensu]	432	927	52	16603	0.0560949	0.12037	query_1	['GO:0009653', 'GO:0009790']	Heart
GO:BP	GO:0001837	epithelial to mesenchymal transition	0.000271972	TRUE	"A transition where an epithelial cell loses apical/basolateral polarity, severs intercellular adhesive junctions, degrades basement membrane components and becomes a migratory mesenchymal cell." [GOC:dph, PMID:14701881]	110	927	22	16603	0.0237325	0.2	query_1	['GO:0048762']	Heart
GO:BP	GO:0030323	respiratory tube development	0.000279089	TRUE	"The process whose specific outcome is the progression of the respiratory tube over time, from its formation to the mature structure. The respiratory tube is assumed to mean any tube in the respiratory tract." [GOC:jid]	147	927	26	16603	0.0280475	0.176871	query_1	['GO:0035295', 'GO:0048513']	Heart
GO:BP	GO:0035051	cardiocyte differentiation	0.000344872	TRUE	"The process in which a relatively unspecialized cell acquires the specialized structural and/or functional features of a cell that will form part of the cardiac organ of an individual." [GOC:bf]	94	927	20	16603	0.021575	0.212766	query_1	['GO:0007507', 'GO:0030154']	Heart
GO:BP	GO:0050678	regulation of epithelial cell proliferation	0.000351501	TRUE	"Any process that modulates the frequency, rate or extent of epithelial cell proliferation." [GOC:ai]	230	927	34	16603	0.0366775	0.147826	query_1	['GO:0042127', 'GO:0050673']	Heart
GO:BP	GO:0022612	gland morphogenesis	0.000369297	TRUE	"The process in which the anatomical structures of a gland are generated and organized." [GOC:isa_complete]	103	927	21	16603	0.0226537	0.203883	query_1	['GO:0009887', 'GO:0048732']	Heart
GO:BP	GO:0071773	cellular response to BMP stimulus	0.000379456	TRUE	"Any process that results in a change in state or activity of a cell (in terms of movement, secretion, enzyme production, gene expression, etc.) as a result of a bone morphogenetic protein (BMP) stimulus." [GOC:mah, GOC:yaf]	112	927	22	16603	0.0237325	0.196429	query_1	['GO:0071363', 'GO:0071772']	Heart
GO:BP	GO:0071772	response to BMP	0.000379456	TRUE	"Any process that results in a change in state or activity of a cell or an organism (in terms of movement, secretion, enzyme production, gene expression, etc.) as a result of a bone morphogenetic protein (BMP) stimulus." [GOC:mah, GOC:yaf]	112	927	22	16603	0.0237325	0.196429	query_1	['GO:0070848']	Heart
GO:BP	GO:0042692	muscle cell differentiation	0.00039061	TRUE	"The process in which a relatively unspecialized cell acquires specialized features of a muscle cell." [CL:0000187, GOC:go_curators]	231	927	34	16603	0.0366775	0.147186	query_1	['GO:0030154', 'GO:0061061']	Heart
GO:BP	GO:0030155	regulation of cell adhesion	0.00039479	TRUE	"Any process that modulates the frequency, rate or extent of attachment of a cell to another cell or to the extracellular matrix." [GOC:mah]	450	927	53	16603	0.0571737	0.117778	query_1	['GO:0007155', 'GO:0050794']	Heart
GO:BP	GO:0003008	system process	0.000449403	TRUE	"A multicellular organismal process carried out by any of the organs or tissues in an organ system. An organ system is a regularly interacting or interdependent group of organs or tissues that work together to carry out a biological objective." [GOC:mtg_cardio]	977	927	93	16603	0.100324	0.0951894	query_1	['GO:0032501']	Heart
GO:BP	GO:0048699	generation of neurons	0.000479051	TRUE	"The process in which nerve cells are generated. This includes the production of neuroblasts and their differentiation into neurons." [GOC:nln]	855	927	84	16603	0.0906149	0.0982456	query_1	['GO:0022008']	Heart
GO:BP	GO:0061138	morphogenesis of a branching epithelium	0.000483895	TRUE	"The process in which the anatomical structures of a branched epithelium are generated and organized." [GOC:dph]	151	927	26	16603	0.0280475	0.172185	query_1	['GO:0001763', 'GO:0002009']	Heart
GO:BP	GO:0090287	regulation of cellular response to growth factor stimulus	0.000483968	TRUE	"Any process that modulates the rate, frequency, or extent of a change in state or activity of a cell (in terms of movement, secretion, enzyme production, gene expression, etc.) as a result of a growth factor stimulus." [GOC:tb]	191	927	30	16603	0.0323625	0.157068	query_1	['GO:0048583', 'GO:0071363']	Heart
GO:MF	GO:0005102	signaling receptor binding	0.000495213	TRUE	"Binding to one or more specific sites on a receptor molecule, a macromolecule that undergoes combination with a hormone, neurotransmitter, drug or intracellular messenger to initiate a change in cell function." [GOC:bf, GOC:ceb, ISBN:0198506732]	685	927	69	16603	0.0744337	0.10073	query_1	['GO:0005515']	Heart
GO:BP	GO:0060562	epithelial tube morphogenesis	0.00049616	TRUE	"The process in which the anatomical structures of a tube are generated and organized from an epithelium. Epithelial tubes transport gases, liquids and cells from one site to another and form the basic structure of many organs and tissues, with tube shape and organization varying from the single-celled excretory organ in Caenorhabditis elegans to the branching trees of the mammalian kidney and in…	255	927	36	16603	0.038835	0.141176	query_1	['GO:0002009', 'GO:0035239']	Heart
GO:BP	GO:0009893	positive regulation of metabolic process	0.000537954	TRUE	"Any process that activates or increases the frequency, rate or extent of the chemical reactions and pathways within a cell or an organism." [GOC:go_curators]	1988	927	162	16603	0.174757	0.0814889	query_1	['GO:0008152', 'GO:0019222', 'GO:0048522']	Heart
GO:MF	GO:0003700	DNA-binding transcription factor activity	0.00055759	TRUE	"A transcription regulator activity that modulates transcription of gene sets via selective and non-covalent binding to a specific double-stranded genomic DNA sequence (sometimes referred to as a motif) within a cis-regulatory region. Regulatory regions include promoters (proximal and distal) and enhancers. Genes are transcriptional units, and include bacterial operons." [GOC:txnOH-2018]	517	927	56	16603	0.0604099	0.108317	query_1	['GO:0140110']	Heart
GO:BP	GO:0030855	epithelial cell differentiation	0.000658601	TRUE	"The process in which a relatively unspecialized cell acquires specialized features of an epithelial cell, any of the cells making up an epithelium." [GOC:ecd, PMID:11839751]	445	927	52	16603	0.0560949	0.116854	query_1	['GO:0030154', 'GO:0060429']	Heart
GO:BP	GO:0010717	regulation of epithelial to mesenchymal transition	0.000728367	TRUE	"Any process that modulates the rate, frequency, or extent of epithelial to mesenchymal transition. Epithelial to mesenchymal transition where an epithelial cell loses apical/basolateral polarity, severs intercellular adhesive junctions, degrades basement membrane components and becomes a migratory mesenchymal cell." [GOC:BHF, GOC:dph, GOC:tb]	73	927	17	16603	0.0183387	0.232877	query_1	['GO:0001837', 'GO:0045595']	Heart
GO:BP	GO:0007417	central nervous system development	0.000882861	TRUE	"The process whose specific outcome is the progression of the central nervous system over time, from its formation to the mature structure. The central nervous system is the core nervous system that serves an integrating and coordinating function. In vertebrates it consists of the brain and spinal cord. In those invertebrates with a central nervous system it typically consists of a brain, cerebra…	588	927	63	16603	0.0679612	0.107143	query_1	['GO:0007399', 'GO:0048731']	Heart
GO:BP	GO:0048468	cell development	0.000909511	TRUE	"The cellular developmental process in which a specific cell progresses from an immature to a mature state. Cell development start once cell commitment has taken place." [GOC:go_curators]	1628	927	137	16603	0.147789	0.0841523	query_1	['GO:0030154', 'GO:0048856', 'GO:0048869']	Heart
GO:MF	GO:0008081	phosphoric diester hydrolase activity	0.000912177	TRUE	"Catalysis of the hydrolysis of a phosphodiester to give a phosphomonoester and a free hydroxyl group." [EC:3.1.4.-]	50	927	13	16603	0.0140237	0.26	query_1	['GO:0042578']	Heart
GO:BP	GO:0048705	skeletal system morphogenesis	0.000936001	TRUE	"The process in which the anatomical structures of the skeleton are generated and organized." [GOC:dph, GOC:dsf, GOC:jid, GOC:tb]	166	927	27	16603	0.0291262	0.162651	query_1	['GO:0001501', 'GO:0009887']	Heart
GO:BP	GO:0001656	metanephros development	0.0011071	TRUE	"The process whose specific outcome is the progression of the metanephros over time, from its formation to the mature structure. In mammals, the metanephros is the excretory organ of the fetus, which develops into the mature kidney and is formed from the rear portion of the nephrogenic cord. The metanephros is an endocrine and metabolic organ that filters the blood and excretes the end products o…	67	927	16	16603	0.01726	0.238806	query_1	['GO:0001822']	Heart
GO:BP	GO:0003007	heart morphogenesis	0.00112509	TRUE	"The developmental process in which the heart is generated and organized. The heart is a hollow, muscular organ, which, by contracting rhythmically, keeps up the circulation of the blood." [GOC:dph, GOC:isa_complete]	188	927	29	16603	0.0312837	0.154255	query_1	['GO:0007507', 'GO:0009887']	Heart
GO:BP	GO:0009790	embryo development	0.00122484	TRUE	"The process whose specific outcome is the progression of an embryo from its formation until the end of its embryonic life stage. The end of the embryonic stage is organism-specific. For example, for mammals, the process would begin with zygote formation and end with birth. For insects, the process would begin at zygote formation and end with larval hatching. For plant zygotic embryos, this would…	779	927	77	16603	0.0830636	0.0988447	query_1	['GO:0007275']	Heart
GO:BP	GO:0034330	cell junction organization	0.00123298	TRUE	"A process that is carried out at the cellular level which results in the assembly, arrangement of constituent parts, or disassembly of a cell junction. A cell junction is a specialized region of connection between two cells or between a cell and the extracellular matrix." [GOC:dph, GOC:jl, GOC:mah]	479	927	54	16603	0.0582524	0.112735	query_1	['GO:0016043']	Heart
GO:BP	GO:0060391	positive regulation of SMAD protein signal transduction	0.0012522	TRUE	"Any process that increases the rate, frequency or extent of SMAD protein signal transduction." [GOC:BHF, GOC:dph, GOC:tb]	32	927	11	16603	0.0118662	0.34375	query_1	['GO:0060390', 'GO:0060395', 'GO:0090100', 'GO:1902533']	Heart
GO:MF	GO:0000978	RNA polymerase II cis-regulatory region sequence-specific DNA binding	0.00128453	TRUE	"Binding to a specific upstream regulatory DNA sequence (transcription factor recognition sequence or binding site) located in cis relative to the transcription start site (i.e., on the same strand of DNA) of a gene transcribed by RNA polymerase II." [GOC:txnOH-2018]	367	927	43	16603	0.0463862	0.117166	query_1	['GO:0000977', 'GO:0000987']	Heart
GO:BP	GO:0030856	regulation of epithelial cell differentiation	0.0013747	TRUE	"Any process that modulates the frequency, rate or extent of epithelial cell differentiation." [GOC:mah]	111	927	21	16603	0.0226537	0.189189	query_1	['GO:0030855', 'GO:0045595', 'GO:2000026']	Heart
GO:BP	GO:0110110	positive regulation of animal organ morphogenesis	0.00150137	TRUE	"Any process that activates or increases the frequency, rate or extent of animal organ morphogenesis." [GOC:kmv]	21	927	9	16603	0.00970874	0.428571	query_1	['GO:0009887', 'GO:0051094', 'GO:0051240', 'GO:2000027']	Heart
GO:MF	GO:0019199	transmembrane receptor protein kinase activity	0.00152042	TRUE	"Combining with a signal and transmitting the signal from one side of the membrane to the other to initiate a change in cell activity by catalysis of the reaction: a protein + ATP = a phosphoprotein + ADP." [GOC:mah]	60	927	14	16603	0.0151025	0.233333	query_1	['GO:0004672', 'GO:0004888']	Heart
GO:BP	GO:0033002	muscle cell proliferation	0.00160437	TRUE	"The expansion of a muscle cell population by cell division." [CL:0000187, GOC:mah]	112	927	21	16603	0.0226537	0.1875	query_1	['GO:0008283']	Heart
GO:BP	GO:0060840	artery development	0.00163675	TRUE	"The progression of the artery over time, from its initial formation to the mature structure. An artery is a blood vessel that carries blood away from the heart to a capillary bed." [GOC:dph, GOC:sdb_2009, GOC:tb]	77	927	17	16603	0.0183387	0.220779	query_1	['GO:0001568']	Heart
GO:BP	GO:2000027	regulation of animal organ morphogenesis	0.00165904	TRUE	"Any process that modulates the frequency, rate or extent of animal organ morphogenesis." [GOC:obol]	61	927	15	16603	0.0161812	0.245902	query_1	['GO:0009887', 'GO:0022603']	Heart
GO:BP	GO:0048568	embryonic organ development	0.00170696	TRUE	"Development, taking place during the embryonic phase, of a tissue or tissues that work together to perform a specific function or functions. Development pertains to the process whose specific outcome is the progression of a structure over time, from its formation to the mature structure. Organs are commonly observed as visibly distinct structures, but may also exist as loosely associated cluster…	314	927	40	16603	0.0431499	0.127389	query_1	['GO:0009790', 'GO:0048513']	Heart
GO:BP	GO:0010557	positive regulation of macromolecule biosynthetic process	0.00195315	TRUE	"Any process that increases the rate, frequency or extent of the chemical reactions and pathways resulting in the formation of a macromolecule, any molecule of high relative molecular mass, the structure of which essentially comprises the multiple repetition of units derived, actually or conceptually, from molecules of low relative molecular mass." [GOC:dph, GOC:tb]	1472	927	125	16603	0.134844	0.0849185	query_1	['GO:0009059', 'GO:0009891', 'GO:0010556', 'GO:0010604']	Heart
GO:BP	GO:0003179	heart valve morphogenesis	0.00206679	TRUE	"The process in which the structure of a heart valve is generated and organized." [GOC:mtg_heart]	40	927	12	16603	0.012945	0.3	query_1	['GO:0003170', 'GO:0009653']	Heart
GO:BP	GO:0003170	heart valve development	0.00208222	TRUE	"The progression of a heart valve over time, from its formation to the mature structure. A heart valve is a structure that restricts the flow of blood to different regions of the heart and forms from an endocardial cushion." [GOC:mtg_heart]	47	927	13	16603	0.0140237	0.276596	query_1	['GO:0007507', 'GO:0048856']	Heart
GO:BP	GO:0048754	branching morphogenesis of an epithelial tube	0.00236134	TRUE	"The process in which the anatomical structures of branches in an epithelial tube are generated and organized. A tube is a long hollow cylinder." [GOC:dgh, GOC:dph, GOC:jid]	124	927	22	16603	0.0237325	0.177419	query_1	['GO:0035239', 'GO:0060562', 'GO:0061138']	Heart
GO:MF	GO:0000987	cis-regulatory region sequence-specific DNA binding	0.00248507	TRUE	"Binding to a specific upstream regulatory DNA sequence (transcription factor recognition sequence or binding site, located in cis relative to the transcription start site (i.e., on the same strand of DNA) of a gene transcribed by some RNA polymerase. Cis-regulatory sites are often referred to as a sequence motifs, enhancers, or silencers." [GOC:txnOH-2018]	389	927	44	16603	0.0474649	0.113111	query_1	['GO:0000976']	Heart
GO:BP	GO:0001763	morphogenesis of a branching structure	0.00250467	TRUE	"The process in which the anatomical structures of branches are generated and organized. A branch is a division or offshoot from a main stem. Examples in animals would include blood vessels, nerves, lymphatics and other endothelial or epithelial tubes." [ISBN:0721662544]	164	927	26	16603	0.0280475	0.158537	query_1	['GO:0009653', 'GO:0032501']	Heart
GO:BP	GO:0030509	BMP signaling pathway	0.00262546	TRUE	"The series of molecular signals initiated by the binding of a member of the BMP (bone morphogenetic protein) family to a receptor on the surface of a target cell, and ending with the regulation of a downstream cellular process, e.g. transcription." [GOC:signaling, ISBN:0878932437, PMID:17428827]	106	927	20	16603	0.021575	0.188679	query_1	['GO:0071773', 'GO:0141091']	Heart
GO:MF	GO:0004115	3',5'-cyclic-AMP phosphodiesterase activity	0.00269361	TRUE	"Catalysis of the reaction: 3',5'-cyclic AMP + H2O = AMP + H+." [GOC:ai, RHEA:25277]	15	927	7	16603	0.00755124	0.466667	query_1	['GO:0004114']	Heart
GO:BP	GO:0003203	endocardial cushion morphogenesis	0.0027106	TRUE	"The process in which the anatomical structure of the endocardial cushion is generated and organized. The endocardial cushion is a specialized region of mesenchymal cells that will give rise to the heart septa and valves." [GOC:mtg_heart]	28	927	10	16603	0.0107875	0.357143	query_1	['GO:0003007', 'GO:0003197', 'GO:0072132']	Heart
GO:BP	GO:0010604	positive regulation of macromolecule metabolic process	0.00280587	TRUE	"Any process that increases the frequency, rate or extent of the chemical reactions and pathways involving macromolecules, any molecule of high relative molecular mass, the structure of which essentially comprises the multiple repetition of units derived, actually or conceptually, from molecules of low relative molecular mass." [GOC:dph, GOC:tb]	1782	927	145	16603	0.156419	0.0813692	query_1	['GO:0009893', 'GO:0043170', 'GO:0060255']	Heart
GO:BP	GO:0002040	sprouting angiogenesis	0.00307566	TRUE	"The extension of new blood vessels from existing vessels into avascular tissues, this process includes the specialization of endothelial cells into leading tip and stalk cells, proliferation and migration of the endothelial cells and cell adhesion resulting in angiogenic sprout fusion or lumen formation." [PMID:16391003, PMID:23031691]	89	927	18	16603	0.0194175	0.202247	query_1	['GO:0001525']	Heart
GO:BP	GO:0007179	transforming growth factor beta receptor signaling pathway	0.00312153	TRUE	"The series of molecular signals initiated by an extracellular ligand binding to a transforming growth factor beta receptor on the surface of a target cell, and ending with the regulation of a downstream cellular process, e.g. transcription." [GOC:BHF, GOC:mah, GOC:signaling]	126	927	22	16603	0.0237325	0.174603	query_1	['GO:0071560', 'GO:0141091']	Heart
GO:BP	GO:0032330	regulation of chondrocyte differentiation	0.00346931	TRUE	"Any process that modulates the frequency, rate or extent of chondrocyte differentiation." [GOC:mah]	35	927	11	16603	0.0118662	0.314286	query_1	['GO:0002062', 'GO:0045595', 'GO:0061035']	Heart
GO:MF	GO:0000981	DNA-binding transcription factor activity, RNA polymerase II-specific	0.00355777	TRUE	"A DNA-binding transcription factor activity that modulates the transcription of specific gene sets transcribed by RNA polymerase II." [GOC:txnOH-2018]	471	927	50	16603	0.0539374	0.106157	query_1	['GO:0003700']	Heart
GO:BP	GO:0035108	limb morphogenesis	0.00356412	TRUE	"The process in which the anatomical structures of a limb are generated and organized. A limb is a paired appendage of a tetrapod used for locomotion or grasping." [UBERON:0002101]	108	927	20	16603	0.021575	0.185185	query_1	['GO:0035107', 'GO:0060173']	Heart
GO:BP	GO:0035107	appendage morphogenesis	0.00356412	TRUE	"The process in which the anatomical structures of appendages are generated and organized. An appendage is an organ or part that is attached to the trunk of an organism, such as a limb or a branch." [ISBN:0582227089]	108	927	20	16603	0.021575	0.185185	query_1	['GO:0009653', 'GO:0048736']	Heart
GO:BP	GO:0048706	embryonic skeletal system development	0.00364676	TRUE	"The process, occurring during the embryonic phase, whose specific outcome is the progression of the skeleton over time, from its formation to the mature structure." [GOC:dph, GOC:dsf, GOC:jid, GOC:tb, PMID:16049113]	90	927	18	16603	0.0194175	0.2	query_1	['GO:0001501', 'GO:0043009']	Heart
GO:BP	GO:0034329	cell junction assembly	0.00371333	TRUE	"A cellular process that results in the aggregation, arrangement and bonding together of a set of components to form a cell junction." [GOC:mah]	277	927	36	16603	0.038835	0.129964	query_1	['GO:0022607', 'GO:0034330']	Heart
GO:BP	GO:0072189	ureter development	0.00390621	TRUE	"The process whose specific outcome is the progression of the ureter over time, from its formation to the mature structure. The ureter is a muscular tube that transports urine from the kidney to the urinary bladder or from the Malpighian tubule to the hindgut." [GOC:mtg_kidney_jan10]	13	927	7	16603	0.00755124	0.538462	query_1	['GO:0035295', 'GO:0048513', 'GO:0072001']	Heart
GO:MF	GO:0008201	heparin binding	0.00411914	TRUE	"Binding to heparin, a member of a group of glycosaminoglycans found mainly as an intracellular component of mast cells and which consist predominantly of alternating alpha-(1->4)-linked D-galactose and N-acetyl-D-glucosamine-6-sulfate residues." [GOC:jl, ISBN:0198506732]	65	927	14	16603	0.0151025	0.215385	query_1	['GO:0005539', 'GO:1901681']	Heart
GO:MF	GO:0140110	transcription regulator activity	0.00427859	TRUE	"A molecular function that controls the rate, timing and/or magnitude of gene transcription. The function of transcriptional regulators is to modulate gene expression at the transcription step so that they are expressed in the right cell at the right time and in the right amount throughout the life of the cell and the organism. Genes are transcriptional units, and include bacterial operons." [GOC…	743	927	70	16603	0.0755124	0.0942127	query_1	['GO:0003674']	Heart
GO:BP	GO:0072009	nephron epithelium development	0.0043121	TRUE	"The process whose specific outcome is the progression of the nephron epithelium over time, from its formation to the mature structure. An epithelium is a tissue that covers the internal or external surfaces of an anatomical structure. The nephron epithelium is a tissue that covers the surface of a nephron." [GOC:mtg_kidney_jan10]	91	927	18	16603	0.0194175	0.197802	query_1	['GO:0072006', 'GO:0072073']	Heart
GO:MF	GO:1990837	sequence-specific double-stranded DNA binding	0.00443503	TRUE	"Binding to double-stranded DNA of a specific nucleotide composition, e.g. GC-rich DNA binding, or with a specific sequence motif or type of DNA, e.g. promotor binding or rDNA binding." [GOC:dos, GOC:sl]	675	927	65	16603	0.0701187	0.0962963	query_1	['GO:0003690', 'GO:0043565']	Heart
GO:BP	GO:0007162	negative regulation of cell adhesion	0.0044698	TRUE	"Any process that stops, prevents, or reduces the frequency, rate or extent of cell adhesion." [GOC:go_curators]	169	927	26	16603	0.0280475	0.153846	query_1	['GO:0007155', 'GO:0030155', 'GO:0048523']	Heart
GO:BP	GO:1905330	regulation of morphogenesis of an epithelium	0.00449332	TRUE	"Any process that modulates the frequency, rate or extent of morphogenesis of an epithelium." [GO_REF:0000058, GOC:bhm, GOC:TermGenie, PMID:25745997]	50	927	13	16603	0.0140237	0.26	query_1	['GO:0002009', 'GO:0022603']	Heart
GO:BP	GO:0030857	negative regulation of epithelial cell differentiation	0.00474511	TRUE	"Any process that stops, prevents, or reduces the frequency, rate or extent of epithelial cell differentiation." [GOC:mah]	36	927	11	16603	0.0118662	0.305556	query_1	['GO:0030855', 'GO:0030856', 'GO:0045596']	Heart
GO:BP	GO:0001649	osteoblast differentiation	0.00477133	TRUE	"The process whereby a relatively unspecialized cell acquires the specialized features of an osteoblast, a mesodermal or neural crest cell that gives rise to bone." [CL:0000062, GO_REF:0000034, GOC:jid]	139	927	23	16603	0.0248112	0.165468	query_1	['GO:0001503', 'GO:0030154']	Heart
GO:MF	GO:0004888	transmembrane signaling receptor activity	0.00504208	TRUE	"Combining with an extracellular or intracellular signal and transmitting the signal from one side of the membrane to the other to initiate a change in cell activity or state as part of signal transduction." [GOC:go_curators, Wikipedia:Transmembrane_receptor]	400	927	44	16603	0.0474649	0.11	query_1	['GO:0038023']	Heart
GO:BP	GO:1905314	semi-lunar valve development	0.00560252	TRUE	"The process whose specific outcome is the progression of a semi-lunar valve over time, from its formation to the mature structure." [GO_REF:0000094, GOC:BHF, GOC:rl, GOC:TermGenie, PMID:19409885]	30	927	10	16603	0.0107875	0.333333	query_1	['GO:0003170']	Heart
GO:BP	GO:0010464	regulation of mesenchymal cell proliferation	0.00573577	TRUE	"Any process that modulates the frequency, rate or extent of mesenchymal cell proliferation. A mesenchymal cell is a cell that normally gives rise to other cells that are organized as three-dimensional masses, rather than sheets." [GOC:dph, GOC:tb]	24	927	9	16603	0.00970874	0.375	query_1	['GO:0010463', 'GO:0042127']	Heart
GO:MF	GO:0005539	glycosaminoglycan binding	0.00582715	TRUE	"Binding to a glycan (polysaccharide) containing a substantial proportion of aminomonosaccharide residues." [GOC:jl, ISBN:0198506732]	94	927	17	16603	0.0183387	0.180851	query_1	['GO:0097367']	Heart
GO:BP	GO:0009891	positive regulation of biosynthetic process	0.00628791	TRUE	"Any process that activates or increases the frequency, rate or extent of the chemical reactions and pathways resulting in the formation of substances." [GOC:go_curators]	1536	927	127	16603	0.137001	0.0826823	query_1	['GO:0009058', 'GO:0009889', 'GO:0009893']	Heart
GO:BP	GO:0045664	regulation of neuron differentiation	0.00640874	TRUE	"Any process that modulates the frequency, rate or extent of neuron differentiation." [GOC:go_curators]	112	927	20	16603	0.021575	0.178571	query_1	['GO:0030182', 'GO:0045595']	Heart
GO:MF	GO:0097367	carbohydrate derivative binding	0.00649772	TRUE	"Binding to a carbohydrate derivative." [GOC:pr]	561	927	56	16603	0.0604099	0.0998217	query_1	['GO:0005488']	Heart
GO:MF	GO:0000976	transcription cis-regulatory region binding	0.00662001	TRUE	"Binding to a specific sequence of DNA that is part of a regulatory region that controls transcription of that section of the DNA. The transcribed region might be described as a gene, cistron, or operon." [GOC:txnOH]	548	927	55	16603	0.0593312	0.100365	query_1	['GO:0001067', 'GO:1990837']	Heart
GO:MF	GO:0000977	RNA polymerase II transcription regulatory region sequence-specific DNA binding	0.00667736	TRUE	"Binding to a specific sequence of DNA that is part of a regulatory region that controls the transcription of a gene or cistron by RNA polymerase II." [GOC:txnOH]	469	927	49	16603	0.0528587	0.104478	query_1	['GO:0000976']	Heart
GO:MF	GO:0043565	sequence-specific DNA binding	0.00694252	TRUE	"Binding to DNA of a specific nucleotide composition, e.g. GC-rich DNA binding, or with a specific sequence motif or type of DNA e.g. promotor binding or rDNA binding." [GOC:jl]	740	927	69	16603	0.0744337	0.0932432	query_1	['GO:0003677']	Heart
GO:MF	GO:0001067	transcription regulatory region nucleic acid binding	0.00697136	TRUE	"Binding to a nucleic acid region that regulates a nucleic acid-based process. Such processes include transcription, DNA replication, and DNA repair." [GOC:txnOH]	549	927	55	16603	0.0593312	0.100182	query_1	['GO:0003676']	Heart
GO:BP	GO:0043583	ear development	0.00735251	TRUE	"The process whose specific outcome is the progression of the ear over time, from its formation to the mature structure. The ear is the sense organ in vertebrates that is specialized for the detection of sound, and the maintenance of balance. Includes the outer ear and middle ear, which collect and transmit sound waves; and the inner ear, which contains the organs of balance and (except in fish) …	163	927	25	16603	0.0269687	0.153374	query_1	['GO:0007423']	Heart
GO:BP	GO:0090100	positive regulation of transmembrane receptor protein serine/threonine kinase signaling pathway	0.00796107	TRUE	"Any process that increases the rate, frequency, or extent of the series of molecular signals generated as a consequence of a transmembrane receptor serine/threonine kinase binding to its physiological ligand." [GOC:dph, GOC:tb]	77	927	16	16603	0.01726	0.207792	query_1	['GO:0007178', 'GO:0009967', 'GO:0090092']	Heart
GO:BP	GO:0043491	phosphatidylinositol 3-kinase/protein kinase B signal transduction	0.00907829	TRUE	"An intracellular signaling cassette that starts with phosphatidylinositol 3-kinase (PI3K) activation, production of phosphatidylinositol 3-phosphate (PI3P), activation of PDK1, which recruits and ending with the activation of protein kinase B (PKB, also known as Akt). PI3K is activated by cell surface receptors. Note that PTEN is an inhibitor of the pathway." [PMID:20517722, PMID:22952397]	197	927	28	16603	0.030205	0.142132	query_1	['GO:0141124']	Heart
GO:MF	GO:0047555	3',5'-cyclic-GMP phosphodiesterase activity	0.00981011	TRUE	"Catalysis of the reaction: 3',5'-cyclic GMP + H2O = GMP + H+." [RHEA:16957]	8	927	5	16603	0.00539374	0.625	query_1	['GO:0004114']	Heart
GO:BP	GO:0048839	inner ear development	0.00997097	TRUE	"The process whose specific outcome is the progression of the inner ear over time, from its formation to the mature structure." [GOC:sr]	145	927	23	16603	0.0248112	0.158621	query_1	['GO:0043583', 'GO:0048856']	Heart
GO:BP	GO:0010718	positive regulation of epithelial to mesenchymal transition	0.0113443	TRUE	"Any process that increases the rate, frequency, or extent of epithelial to mesenchymal transition. Epithelial to mesenchymal transition is where an epithelial cell loses apical/basolateral polarity, severs intercellular adhesive junctions, degrades basement membrane components and becomes a migratory mesenchymal cell." [GOC:BHF, GOC:dph, GOC:tb]	39	927	11	16603	0.0118662	0.282051	query_1	['GO:0001837', 'GO:0010717', 'GO:0045597', 'GO:0051240']	Heart
GO:BP	GO:0001936	regulation of endothelial cell proliferation	0.0114599	TRUE	"Any process that modulates the frequency, rate, or extent of endothelial cell proliferation." [GOC:add]	88	927	17	16603	0.0183387	0.193182	query_1	['GO:0001935', 'GO:0050678']	Heart
GO:MF	GO:0050431	transforming growth factor beta binding	0.0114876	TRUE	"Binding to TGF-beta, transforming growth factor beta, a multifunctional peptide that controls proliferation, differentiation and other functions in many cell types." [ISBN:0198506732]	18	927	7	16603	0.00755124	0.388889	query_1	['GO:0019838', 'GO:0019955']	Heart
GO:BP	GO:0072012	glomerulus vasculature development	0.0117068	TRUE	"The biological process whose specific outcome is the progression of a glomerulus vasculature from an initial condition to its mature state. This process begins with the formation of the glomerulus vasculature and ends with the mature structure. The glomerulus vasculature is composed of the tubule structures that carry blood or lymph in the glomerulus." [GOC:mtg_kidney_jan10]	20	927	8	16603	0.00862999	0.4	query_1	['GO:0001568', 'GO:0032835', 'GO:0061440']	Heart
GO:BP	GO:0043410	positive regulation of MAPK cascade	0.0122368	TRUE	"Any process that activates or increases the frequency, rate or extent of signal transduction mediated by the MAPK cascade." [GOC:go_curators]	245	927	32	16603	0.03452	0.130612	query_1	['GO:0000165', 'GO:0043408', 'GO:1902533']	Heart
GO:BP	GO:0040007	growth	0.012407	TRUE	"The increase in size or mass of an entire organism, a part of an organism or a cell." [GOC:bf, GOC:ma]	530	927	55	16603	0.0593312	0.103774	query_1	['GO:0008150']	Heart
GO:BP	GO:0051146	striated muscle cell differentiation	0.0127391	TRUE	"The process in which a relatively unspecialized cell acquires specialized features of a striated muscle cell; striated muscle fibers are divided by transverse bands into striations, and cardiac and voluntary muscle are types of striated muscle." [CL:0000737, GOC:ai]	168	927	25	16603	0.0269687	0.14881	query_1	['GO:0042692']	Heart
GO:BP	GO:0048562	embryonic organ morphogenesis	0.0133039	TRUE	"Morphogenesis, during the embryonic phase, of a tissue or tissues that work together to perform a specific function or functions. Morphogenesis is the process in which anatomical structures are generated and organized. Organs are commonly observed as visibly distinct structures, but may also exist as loosely associated clusters of cells that work together to perform a specific function or functi…	212	927	29	16603	0.0312837	0.136792	query_1	['GO:0009887', 'GO:0048568', 'GO:0048598']	Heart
GO:MF	GO:0099106	ion channel regulator activity	0.0136544	TRUE	"Modulates the activity of a channel via direct interaction with it. A channel catalyzes energy-independent facilitated diffusion, mediated by passage of a solute through a transmembrane aqueous pore or channel." [GOC:dos]	81	927	15	16603	0.0161812	0.185185	query_1	['GO:0005216', 'GO:0016247']	Heart
GO:BP	GO:0070167	regulation of biomineral tissue development	0.0138044	TRUE	"Any process that modulates the frequency, rate or extent of biomineral tissue development, the formation of hard tissues that consist mainly of inorganic compounds." [GOC:mah]	63	927	14	16603	0.0151025	0.222222	query_1	['GO:0031214', 'GO:2000026']	Heart
GO:BP	GO:0048589	developmental growth	0.0138471	TRUE	"The increase in size or mass of an entire organism, a part of an organism or a cell, where the increase in size or mass has the specific outcome of the progression of the organism over time from one condition to another." [GOC:go_curators]	416	927	46	16603	0.0496224	0.110577	query_1	['GO:0032502', 'GO:0040007']	Heart
GO:BP	GO:1904018	positive regulation of vasculature development	0.0140195	TRUE	"Any process that activates or increases the frequency, rate or extent of vasculature development." [GO_REF:0000058, GOC:TermGenie, PMID:21472453]	108	927	19	16603	0.0204962	0.175926	query_1	['GO:0001944', 'GO:0051094', 'GO:0051240', 'GO:1901342']	Heart
GO:BP	GO:0048844	artery morphogenesis	0.0141703	TRUE	"The process in which the anatomical structures of arterial blood vessels are generated and organized. Arteries are blood vessels that transport blood from the heart to the body and its organs." [GOC:dsf, PMID:16740480]	55	927	13	16603	0.0140237	0.236364	query_1	['GO:0048514', 'GO:0060840']	Heart
GO:BP	GO:0072080	nephron tubule development	0.0152727	TRUE	"The progression of a nephron tubule over time, from its initial formation to the mature structure. A nephron tubule is an epithelial tube that is part of the nephron, the functional part of the kidney." [GOC:mtg_kidney_jan10]	72	927	15	16603	0.0161812	0.208333	query_1	['GO:0061326', 'GO:0072009']	Heart
GO:BP	GO:0007219	Notch signaling pathway	0.0161052	TRUE	"The series of molecular signals initiated by an extracellular ligand binding to the receptor Notch on the surface of a target cell, and ending with the regulation of a downstream cellular process, e.g. transcription." [GOC:go_curators, GOC:signaling]	109	927	19	16603	0.0204962	0.174312	query_1	['GO:0007166']	Heart
GO:BP	GO:0048585	negative regulation of response to stimulus	0.0161321	TRUE	"Any process that stops, prevents, or reduces the frequency, rate or extent of a response to a stimulus. Response to stimulus is a change in state or activity of a cell or an organism (in terms of movement, secretion, enzyme production, gene expression, etc.) as a result of a stimulus." [GOC:jid]	976	927	87	16603	0.0938511	0.0891393	query_1	['GO:0048519', 'GO:0048583', 'GO:0050896']	Heart
GO:BP	GO:0061035	regulation of cartilage development	0.017037	TRUE	"Any process that modulates the rate, frequency, or extent of cartilage development, the process whose specific outcome is the progression of the cartilage over time, from its formation to the mature structure. Cartilage is a connective tissue dominated by extracellular matrix containing collagen type II and large amounts of proteoglycan, particularly chondroitin sulfate." [GOC:dph]	48	927	12	16603	0.012945	0.25	query_1	['GO:0051216', 'GO:2000026']	Heart
GO:BP	GO:0098609	cell-cell adhesion	0.017251	TRUE	"The attachment of one cell to another cell via adhesion molecules." [GOC:dos]	445	927	48	16603	0.0517799	0.107865	query_1	['GO:0007155']	Heart
GO:BP	GO:0048593	camera-type eye morphogenesis	0.0174083	TRUE	"The process in which the anatomical structures of the eye are generated and organized. The camera-type eye is an organ of sight that receives light through an aperture and focuses it through a lens, projecting it on a photoreceptor field." [GOC:jid, GOC:mtg_sensu]	100	927	18	16603	0.0194175	0.18	query_1	['GO:0043010', 'GO:0048592']	Heart
GO:BP	GO:0097435	supramolecular fiber organization	0.0175535	TRUE	"A process that is carried out at the cellular level which results in the assembly, arrangement of constituent parts, or disassembly of a supramolecular fiber, a polymer consisting of an indefinite number of protein or protein complex subunits that have polymerised to form a fiber-shaped structure." [GOC:pr]	382	927	43	16603	0.0463862	0.112565	query_1	['GO:0016043']	Heart
GO:BP	GO:0072239	metanephric glomerulus vasculature development	0.0178863	TRUE	"The biological process whose specific outcome is the progression of a metanephric glomerulus vasculature from an initial condition to its mature state. This process begins with the formation of the metanephric glomerulus vasculature and ends with the mature structure. The metanephric glomerulus vasculature is composed of the tubule structures that carry blood or lymph in the metanephric glomerul…	4	927	4	16603	0.004315	1	query_1	['GO:0072012', 'GO:0072224']	Heart
GO:BP	GO:0048566	embryonic digestive tract development	0.0179871	TRUE	"The process whose specific outcome is the progression of the gut over time, from its formation to the mature structure during embryonic development. The gut is the region of the digestive tract extending from the beginning of the intestines to the anus." [GOC:go_curators]	21	927	8	16603	0.00862999	0.380952	query_1	['GO:0048565', 'GO:0048568']	Heart
GO:BP	GO:0061036	positive regulation of cartilage development	0.0179871	TRUE	"Any process that increases the rate, frequency, or extent of cartilage development, the process whose specific outcome is the progression of the cartilage over time, from its formation to the mature structure. Cartilage is a connective tissue dominated by extracellular matrix containing collagen type II and large amounts of proteoglycan, particularly chondroitin sulfate." [GOC:dph]	21	927	8	16603	0.00862999	0.380952	query_1	['GO:0051094', 'GO:0051216', 'GO:0051240', 'GO:0061035']	Heart
GO:BP	GO:0060349	bone morphogenesis	0.0182429	TRUE	"The process in which bones are generated and organized." [GOC:dph]	73	927	15	16603	0.0161812	0.205479	query_1	['GO:0009887', 'GO:0048705', 'GO:0060348']	Heart
GO:BP	GO:0045667	regulation of osteoblast differentiation	0.0183408	TRUE	"Any process that modulates the frequency, rate or extent of osteoblast differentiation." [GOC:go_curators]	91	927	17	16603	0.0183387	0.186813	query_1	['GO:0001649', 'GO:0045595']	Heart
GO:MF	GO:0016247	channel regulator activity	0.0183764	TRUE	"Binds to and modulates the activity of a channel. A channel catalyzes energy-independent facilitated diffusion, mediated by passage of a solute through a transmembrane aqueous pore or channel." [GOC:mah]	83	927	15	16603	0.0161812	0.180723	query_1	['GO:0015267', 'GO:0141108']	Heart
GO:MF	GO:0001228	DNA-binding transcription activator activity, RNA polymerase II-specific	0.0186222	TRUE	"A DNA-binding transcription factor activity that activates or increases transcription of specific gene sets transcribed by RNA polymerase II." [GOC:aruk, GOC:txnOH-2018, PMID:20737563, PMID:27145859]	295	927	34	16603	0.0366775	0.115254	query_1	['GO:0000981', 'GO:0001216']	Heart
GO:MF	GO:0003690	double-stranded DNA binding	0.0194507	TRUE	"Binding to double-stranded DNA." [GOC:elh, GOC:vw]	708	927	65	16603	0.0701187	0.0918079	query_1	['GO:0003677']	Heart
GO:BP	GO:0045893	positive regulation of DNA-templated transcription	0.0204165	TRUE	"Any process that activates or increases the frequency, rate or extent of cellular DNA-templated transcription." [GOC:go_curators, GOC:txnOH]	982	927	87	16603	0.0938511	0.0885947	query_1	['GO:0006351', 'GO:0006355', 'GO:1902680']	Heart
GO:BP	GO:0030182	neuron differentiation	0.0205043	TRUE	"The process in which a relatively unspecialized cell acquires specialized features of a neuron." [GOC:mah]	798	927	74	16603	0.0798274	0.0927318	query_1	['GO:0030154', 'GO:0048699']	Heart
GO:MF	GO:0048407	platelet-derived growth factor binding	0.0210551	TRUE	"Binding to platelet-derived growth factor." [GOC:dgh]	9	927	5	16603	0.00539374	0.555556	query_1	['GO:0019838']	Heart
GO:BP	GO:1902680	positive regulation of RNA biosynthetic process	0.0212264	TRUE	"Any process that activates or increases the frequency, rate or extent of RNA biosynthetic process." [GO:jl, GO_REF:0000058, GOC:TermGenie]	983	927	87	16603	0.0938511	0.0885046	query_1	['GO:0010557', 'GO:0032774', 'GO:0051254', 'GO:2001141']	Heart
GO:MF	GO:0050839	cell adhesion molecule binding	0.0212334	TRUE	"Binding to a cell adhesion molecule." [GOC:ai]	124	927	19	16603	0.0204962	0.153226	query_1	['GO:0005515']	Heart
GO:MF	GO:0141108	transporter regulator activity	0.0212345	TRUE	"Binds to and modulates the activity of a transporter." [GOC:curators]	84	927	15	16603	0.0161812	0.178571	query_1	['GO:0005215', 'GO:0098772']	Heart
GO:BP	GO:0045944	positive regulation of transcription by RNA polymerase II	0.0232698	TRUE	"Any process that activates or increases the frequency, rate or extent of transcription from an RNA polymerase II promoter." [GOC:go_curators, GOC:txnOH]	773	927	72	16603	0.0776699	0.0931436	query_1	['GO:0006357', 'GO:0006366', 'GO:0045893']	Heart
GO:MF	GO:0005201	extracellular matrix structural constituent	0.0253574	TRUE	"The action of a molecule that contributes to the structural integrity of the extracellular matrix." [GOC:mah]	20	927	7	16603	0.00755124	0.35	query_1	['GO:0005198']	Heart
GO:MF	GO:0001216	DNA-binding transcription activator activity	0.0261107	TRUE	"A DNA-binding transcription factor activity that activates or increases transcription of specific gene sets." [GOC:txnOH-2018]	300	927	34	16603	0.0366775	0.113333	query_1	['GO:0003700']	Heart
GO:BP	GO:0060322	head development	0.026117	TRUE	"The biological process whose specific outcome is the progression of a head from an initial condition to its mature state. The head is the anterior-most division of the body." [GOC:dph]	452	927	48	16603	0.0517799	0.106195	query_1	['GO:0048856']	Heart
GO:BP	GO:0003180	aortic valve morphogenesis	0.0268854	TRUE	"The process in which the structure of the aortic valve is generated and organized." [GOC:mtg_heart]	22	927	8	16603	0.00862999	0.363636	query_1	['GO:0003176', 'GO:0003179']	Heart
GO:BP	GO:0061440	kidney vasculature development	0.0268854	TRUE	"The process whose specific outcome is the progression of the vasculature of the kidney over time, from its formation to the mature structure." [GOC:dph, GOC:mtg_kidney_jan10, PMID:11891195]	22	927	8	16603	0.00862999	0.363636	query_1	['GO:0001822', 'GO:0061437']	Heart
GO:BP	GO:0061437	renal system vasculature development	0.0268854	TRUE	"The process whose specific outcome is the progression of vasculature of the renal system over time, from its formation to the mature structure." [GOC:dph, GOC:mtg_kidney_jan10, PMID:11891195]	22	927	8	16603	0.00862999	0.363636	query_1	['GO:0001944', 'GO:0072001']	Heart
GO:MF	GO:0098772	molecular function regulator activity	0.0294542	TRUE	"A molecular function regulator regulates the activity of its target via non-covalent binding that does not result in covalent modification to the target. Examples of molecular function regulators include regulatory subunits of multimeric enzymes and channels. Mechanisms of regulation include allosteric changes in the target and competitive inhibition." [GOC:dos, GOC:pt]	832	927	73	16603	0.0787487	0.0877404	query_1	['GO:0003674']	Heart
GO:BP	GO:0002062	chondrocyte differentiation	0.0301133	TRUE	"The process in which a chondroblast acquires specialized structural and/or functional features of a chondrocyte. A chondrocyte is a polymorphic cell that forms cartilage." [GOC:dph]	85	927	16	16603	0.01726	0.188235	query_1	['GO:0030154', 'GO:0051216']	Heart
GO:BP	GO:0061326	renal tubule development	0.0304615	TRUE	"The progression of the renal tubule over time from its formation to the mature form. A renal tubule is a tube that filters, re-absorbs and secretes substances to rid an organism of waste and to play a role in fluid homeostasis." [GOC:dph, GOC:mtg_kidney_jan10]	76	927	15	16603	0.0161812	0.197368	query_1	['GO:0035295', 'GO:0060429', 'GO:0072001']	Heart
GO:BP	GO:0045766	positive regulation of angiogenesis	0.0305293	TRUE	"Any process that activates or increases angiogenesis." [GOC:go_curators]	104	927	18	16603	0.0194175	0.173077	query_1	['GO:0001525', 'GO:0045765', 'GO:1904018']	Heart
GO:BP	GO:0042221	response to chemical	0.0307759	TRUE	"Any process that results in a change in state or activity of a cell or an organism (in terms of movement, secretion, enzyme production, gene expression, etc.) as a result of a chemical stimulus." [GOC:jl]	1801	927	141	16603	0.152104	0.0782898	query_1	['GO:0050896']	Heart
GO:MF	GO:0005178	integrin binding	0.0317039	TRUE	"Binding to an integrin." [GOC:ceb]	68	927	13	16603	0.0140237	0.191176	query_1	['GO:0005102', 'GO:0044877', 'GO:0050839']	Heart
GO:BP	GO:0000165	MAPK cascade	0.0325009	TRUE	"An intracellular protein kinase cascade containing at least a MAP kinase (MAPK). It starts with the activation of a MAP3K, and the consecutive activation of a MPK2K and a MAPK. The cascade can also contain an additional tier: the upstream MAP4K. The kinases in each tier phosphorylate and activate the kinase in the downstream tier to transmit a signal within a cell." [PMID:20811974, PMID:9561267]	379	927	42	16603	0.0453074	0.110818	query_1	['GO:0141124']	Heart
GO:BP	GO:0030500	regulation of bone mineralization	0.0332505	TRUE	"Any process that modulates the frequency, rate or extent of bone mineralization." [GOC:go_curators]	51	927	12	16603	0.012945	0.235294	query_1	['GO:0030278', 'GO:0030282', 'GO:0070167']	Heart
GO:BP	GO:0032332	positive regulation of chondrocyte differentiation	0.0381353	TRUE	"Any process that activates or increases the frequency, rate or extent of chondrocyte differentiation." [GOC:mah]	12	927	6	16603	0.00647249	0.5	query_1	['GO:0002062', 'GO:0032330', 'GO:0045597', 'GO:0061036']	Heart
GO:BP	GO:0051896	regulation of phosphatidylinositol 3-kinase/protein kinase B signal transduction	0.0388683	TRUE	"Any process that modulates the frequency, rate or extent of phosphatidylinositol 3-kinase/protein kinase B signal transduction." [GOC:ai]	168	927	24	16603	0.02589	0.142857	query_1	['GO:0043491', 'GO:1902531']	Heart
GO:BP	GO:0043408	regulation of MAPK cascade	0.0394583	TRUE	"Any process that modulates the frequency, rate or extent of signal transduction mediated by the MAP kinase (MAPK) cascade." [GOC:go_curators]	332	927	38	16603	0.0409924	0.114458	query_1	['GO:0000165', 'GO:1902531']	Heart
GO:BP	GO:0042063	gliogenesis	0.0402886	TRUE	"The process that results in the generation of glial cells. This includes the production of glial progenitors and their differentiation into mature glia." [GOC:dgh, GOC:jid]	213	927	28	16603	0.030205	0.131455	query_1	['GO:0022008']	Heart
GO:BP	GO:0001704	formation of primary germ layer	0.0408224	TRUE	"The formation of the ectoderm, mesoderm and endoderm during gastrulation." [GOC:go_curators]	87	927	16	16603	0.01726	0.183908	query_1	['GO:0007369', 'GO:0048646']	Heart
GO:MF	GO:1901681	sulfur compound binding	0.041105	TRUE	"Binding to a sulfur compound." [GOC:pr, GOC:TermGenie]	109	927	17	16603	0.0183387	0.155963	query_1	['GO:0005488']	Heart
GO:BP	GO:0048701	embryonic cranial skeleton morphogenesis	0.0454434	TRUE	"The process in which the anatomical structures of the cranial skeleton are generated and organized during the embryonic phase." [GOC:dsf, GOC:jid, PMID:16049113]	37	927	10	16603	0.0107875	0.27027	query_1	['GO:0048704', 'GO:1904888']	Heart
GO:BP	GO:0051963	regulation of synapse assembly	0.04556	TRUE	"Any process that modulates the frequency, rate or extent of synapse assembly, the aggregation, arrangement and bonding together of a set of components to form a synapse." [GOC:ai, GOC:pr]	107	927	18	16603	0.0194175	0.168224	query_1	['GO:0007416', 'GO:0050807', 'GO:1901888']	Heart
GO:BP	GO:0031214	biomineral tissue development	0.04556	TRUE	"Formation of hard tissues that consist mainly of inorganic compounds, and also contain a small amounts of organic matrices that are believed to play important roles in their formation." [PMID:15132736]	107	927	18	16603	0.0194175	0.168224	query_1	['GO:0009888', 'GO:0048513']	Heart
GO:BP	GO:0060173	limb development	0.0481965	TRUE	"The process whose specific outcome is the progression of a limb over time, from its formation to the mature structure. A limb is an appendage of an animal used for locomotion or grasping. Examples include legs, arms or some types of fin." [GOC:dgh, GOC:dph, PMID:11487378]	138	927	21	16603	0.0226537	0.152174	query_1	['GO:0048736']	Heart
GO:BP	GO:0048736	appendage development	0.0481965	TRUE	"The process whose specific outcome is the progression of an appendage over time, from its formation to the mature structure. An appendage is an organ or part that is attached to the trunk of an organism, such as a limb or a branch." [GOC:jid, GOC:rc]	138	927	21	16603	0.0226537	0.152174	query_1	['GO:0007275', 'GO:0048856']	Heart
GO:BP	GO:0030278	regulation of ossification	0.0494297	TRUE	"Any process that modulates the frequency, rate or extent of ossification, the formation of bone or of a bony substance or the conversion of fibrous tissue or of cartilage into bone or a bony substance." [GOC:go_curators]	79	927	15	16603	0.0161812	0.189873	query_1	['GO:0001503', 'GO:0051239']	Heart
GO:BP	GO:0031589	cell-substrate adhesion	0.0497031	TRUE	"The attachment of a cell to the underlying substrate via adhesion molecules." [GOC:mah, GOC:pf]	204	927	27	16603	0.0291262	0.132353	query_1	['GO:0007155']	Heart
GO:BP	GO:0050789	regulation of biological process	4.66e-19	TRUE	"Any process that modulates the frequency, rate or extent of a biological process. Biological processes are regulated by many means; examples include the control of gene expression, protein modification or interaction with a protein or substrate molecule." [GOC:ai, GOC:go_curators]	6107	887	464	16603	0.523112	0.0759784	query_1	['GO:0008150', 'GO:0065007']	Kidney
GO:BP	GO:0050794	regulation of cellular process	9.18e-19	TRUE	"Any process that modulates the frequency, rate or extent of a cellular process, any of those that are carried out at the cellular level, but are not necessarily restricted to a single cell. For example, cell communication occurs among more than one cell, but occurs at the cellular level." [GOC:go_curators]	5860	887	449	16603	0.506201	0.0766212	query_1	['GO:0009987', 'GO:0050789']	Kidney
GO:BP	GO:0065007	biological regulation	1.67e-17	TRUE	"Any process that modulates a measurable attribute of any biological process, quality or function." [GOC:dph, GOC:isa_complete, GOC:mah, GOC:pr, GOC:vw]	6310	887	470	16603	0.529876	0.0744849	query_1	['GO:0008150']	Kidney
GO:BP	GO:0009653	anatomical structure morphogenesis	3.63e-17	TRUE	"The process in which anatomical structures are generated and organized. Morphogenesis pertains to the creation of form." [GOC:go_curators, ISBN:0521436125]	1637	887	176	16603	0.198422	0.107514	query_1	['GO:0032502', 'GO:0048856']	Kidney
GO:BP	GO:0072359	circulatory system development	1.99e-15	TRUE	"The process whose specific outcome is the progression of the circulatory system over time, from its formation to the mature structure. The circulatory system is the organ system that passes nutrients (such as amino acids and electrolytes), gases, hormones, blood cells, etc. to and from cells in the body to help fight diseases and help stabilize body temperature and pH to maintain homeostasis." […	704	887	98	16603	0.110485	0.139205	query_1	['GO:0048731']	Kidney
GO:BP	GO:0007165	signal transduction	2.55e-15	TRUE	"The cellular process in which a signal is conveyed to trigger a change in the activity or state of a cell. Signal transduction begins with reception of a signal (e.g. a ligand binding to a receptor or receptor activation by a stimulus such as light), or for signal transduction in the absence of ligand, signal-withdrawal or the activity of a constitutively active receptor. Signal transduction end…	2677	887	243	16603	0.273957	0.0907733	query_1	['GO:0007154', 'GO:0009987', 'GO:0023052', 'GO:0050794', 'GO:0051716']	Kidney
GO:BP	GO:0048523	negative regulation of cellular process	3.16e-15	TRUE	"Any process that stops, prevents, or reduces the frequency, rate or extent of a cellular process, any of those that are carried out at the cellular level, but are not necessarily restricted to a single cell. For example, cell communication occurs among more than one cell, but occurs at the cellular level." [GOC:jid]	3111	887	271	16603	0.305524	0.0871103	query_1	['GO:0009987', 'GO:0048519', 'GO:0050794']	Kidney
GO:BP	GO:0007154	cell communication	4.98e-15	TRUE	"Any process that mediates interactions between a cell and its surroundings. Encompasses interactions such as signaling or attachment between one cell and another cell, between a cell and an extracellular matrix, or between a cell and any other aspect of its environment." [GOC:mah]	3028	887	265	16603	0.29876	0.0875165	query_1	['GO:0009987']	Kidney
GO:BP	GO:0048519	negative regulation of biological process	6.23e-15	TRUE	"Any process that stops, prevents, or reduces the frequency, rate or extent of a biological process. Biological processes are regulated by many means; examples include the control of gene expression, protein modification or interaction with a protein or substrate molecule." [GOC:jid]	3220	887	277	16603	0.312289	0.0860248	query_1	['GO:0008150', 'GO:0050789']	Kidney
GO:BP	GO:0023052	signaling	7.13e-15	TRUE	"The entirety of a process in which information is transmitted within a biological system. This process begins with an active signal and ends when a cellular response has been triggered." [GOC:mtg_signal, GOC:mtg_signaling_feb11, GOC:signaling]	3005	887	263	16603	0.296505	0.0875208	query_1	['GO:0050789']	Kidney
GO:BP	GO:0009888	tissue development	1.03e-14	TRUE	"The process whose specific outcome is the progression of a tissue over time, from its formation to the mature structure." [ISBN:0471245208]	1267	887	142	16603	0.16009	0.112076	query_1	['GO:0048856']	Kidney
GO:BP	GO:0001568	blood vessel development	2.33e-14	TRUE	"The process whose specific outcome is the progression of a blood vessel over time, from its formation to the mature structure. The blood vessel is the vasculature carrying blood." [GOC:hjd, UBERON:0001981]	463	887	74	16603	0.0834273	0.159827	query_1	['GO:0001944', 'GO:0048856']	Kidney
GO:BP	GO:0051716	cellular response to stimulus	2.39e-14	TRUE	"Any process that results in a change in state or activity of a cell (in terms of movement, secretion, enzyme production, gene expression, etc.) as a result of a stimulus. The process begins with detection of the stimulus by a cell and ends with a change in state or activity or the cell." [GOC:bf, GOC:jl]	3441	887	289	16603	0.325817	0.0839872	query_1	['GO:0009987', 'GO:0050896']	Kidney
GO:BP	GO:0051239	regulation of multicellular organismal process	2.66e-14	TRUE	"Any process that modulates the frequency, rate or extent of a multicellular organismal process, the processes pertinent to the function of a multicellular organism above the cellular level; includes the integrated processes of tissues and organs." [GOC:ai, GOC:dph, GOC:tb]	1744	887	176	16603	0.198422	0.100917	query_1	['GO:0032501', 'GO:0050789']	Kidney
GO:BP	GO:0001944	vasculature development	3.32e-14	TRUE	"The process whose specific outcome is the progression of the vasculature over time, from its formation to the mature structure. The vasculature is an interconnected tubular multi-tissue structure that contains fluid that is actively transported around the organism." [GOC:dph, UBERON:0002409]	487	887	76	16603	0.0856821	0.156057	query_1	['GO:0048731', 'GO:0072359']	Kidney
GO:BP	GO:0032501	multicellular organismal process	3.66e-14	TRUE	"Any biological process, occurring at the level of a multicellular organism, pertinent to its function." [GOC:curators, GOC:dph, GOC:isa_complete, GOC:tb]	3935	887	319	16603	0.359639	0.0810673	query_1	['GO:0008150']	Kidney
GO:BP	GO:0050896	response to stimulus	4.21e-14	TRUE	"Any process that results in a change in state or activity of a cell or an organism (in terms of movement, secretion, enzyme production, gene expression, etc.) as a result of a stimulus. The process begins with detection of the stimulus and ends with a change in state or activity or the cell or organism." [GOC:ai, GOC:bf]	4251	887	338	16603	0.38106	0.0795107	query_1	['GO:0008150']	Kidney
GO:BP	GO:0009719	response to endogenous stimulus	4.84e-13	TRUE	"Any process that results in a change in state or activity of a cell or an organism (in terms of movement, secretion, enzyme production, gene expression, etc.) as a result of a stimulus arising within the organism." [GOC:sm]	751	887	97	16603	0.109357	0.129161	query_1	['GO:0050896']	Kidney
GO:BP	GO:0048518	positive regulation of biological process	6.99e-13	TRUE	"Any process that activates or increases the frequency, rate or extent of a biological process. Biological processes are regulated by many means; examples include the control of gene expression, protein modification or interaction with a protein or substrate molecule." [GOC:jid]	3589	887	293	16603	0.330327	0.0816383	query_1	['GO:0008150', 'GO:0050789']	Kidney
GO:BP	GO:0035295	tube development	1.77e-12	TRUE	"The process whose specific outcome is the progression of a tube over time, from its initial formation to a mature structure. Epithelial and endothelial tubes transport gases, liquids and cells from one site to another and form the basic structure of many organs and tissues including lung and trachea, kidney, the mammary gland, the vascular system and the gastrointestinal and urinary-genital trac…	718	887	93	16603	0.104848	0.129526	query_1	['GO:0007275', 'GO:0048856']	Kidney
GO:BP	GO:0035239	tube morphogenesis	2.08e-12	TRUE	"The process in which the anatomical structures of a tube are generated and organized. Epithelial and endothelial tubes transport gases, liquids and cells from one site to another and form the basic structure of many organs and tissues, with tube shape and organization varying from the single-celled excretory organ in Caenorhabditis elegans to the branching trees of the mammalian kidney and insec…	580	887	81	16603	0.0913191	0.139655	query_1	['GO:0009653', 'GO:0035295']	Kidney
GO:BP	GO:0048522	positive regulation of cellular process	2.08e-12	TRUE	"Any process that activates or increases the frequency, rate or extent of a cellular process, any of those that are carried out at the cellular level, but are not necessarily restricted to a single cell. For example, cell communication occurs among more than one cell, but occurs at the cellular level." [GOC:jid]	3392	887	279	16603	0.314543	0.0822524	query_1	['GO:0009987', 'GO:0048518', 'GO:0050794']	Kidney
GO:BP	GO:0016477	cell migration	2.55e-12	TRUE	"The controlled self-propelled movement of a cell from one site to a destination guided by molecular cues." [GOC:cjm, GOC:dph, GOC:ems, GOC:pf, Wikipedia:Cell_migration]	881	887	106	16603	0.119504	0.120318	query_1	['GO:0048870']	Kidney
GO:BP	GO:0001525	angiogenesis	1.73e-11	TRUE	"Blood vessel formation when new vessels emerge from the proliferation of pre-existing blood vessels." [ISBN:0878932453]	320	887	55	16603	0.0620068	0.171875	query_1	['GO:0048514', 'GO:0048646']	Kidney
GO:BP	GO:0048514	blood vessel morphogenesis	4.52e-11	TRUE	"The process in which the anatomical structures of blood vessels are generated and organized. The blood vessel is the vasculature carrying blood." [GOC:jid]	389	887	61	16603	0.0687711	0.156812	query_1	['GO:0001568', 'GO:0035239']	Kidney
GO:BP	GO:0071495	cellular response to endogenous stimulus	1.1e-10	TRUE	"Any process that results in a change in state or activity of a cell (in terms of movement, secretion, enzyme production, gene expression, etc.) as a result of a stimulus arising within the organism." [GOC:mah]	670	887	85	16603	0.0958286	0.126866	query_1	['GO:0009719']	Kidney
GO:BP	GO:0030334	regulation of cell migration	1.25e-10	TRUE	"Any process that modulates the frequency, rate or extent of cell migration." [GOC:go_curators]	542	887	74	16603	0.0834273	0.136531	query_1	['GO:0016477', 'GO:2000145']	Kidney
GO:BP	GO:0009987	cellular process	1.83e-10	TRUE	"Any process that is carried out at the cellular level, but not necessarily restricted to a single cell. For example, cell communication occurs among more than one cell, but occurs at the cellular level." [GOC:go_curators, GOC:isa_complete]	8591	887	565	16603	0.636979	0.0657665	query_1	['GO:0008150']	Kidney
GO:BP	GO:0050793	regulation of developmental process	2.51e-10	TRUE	"Any process that modulates the frequency, rate or extent of development, the biological process whose specific outcome is the progression of a multicellular organism over time from an initial condition (e.g. a zygote, or a young adult) to a later condition (e.g. a multicellular animal or an aged adult)." [GOC:go_curators]	1416	887	141	16603	0.158963	0.0995763	query_1	['GO:0032502', 'GO:0050789']	Kidney
GO:BP	GO:0008150	biological_process	2.9e-10	TRUE	"A biological process is the execution of a genetically-encoded biological module or program. It consists of all the steps required to achieve the specific biological objective of the module. A biological process is accomplished by a particular set of molecular functions carried out by specific gene products (or macromolecular complexes), often in a highly regulated manner and in a particular tem…	9053	887	588	16603	0.662909	0.0649508	query_1	[]	Kidney
GO:BP	GO:0040011	locomotion	3.22e-10	TRUE	"Self-propelled movement of a cell or organism from one location to another." [GOC:dgh]	695	887	86	16603	0.096956	0.123741	query_1	['GO:0008150']	Kidney
GO:BP	GO:2000145	regulation of cell motility	3.42e-10	TRUE	"Any process that modulates the frequency, rate or extent of cell motility." [GOC:mah]	576	887	76	16603	0.0856821	0.131944	query_1	['GO:0040012', 'GO:0048870', 'GO:0050794']	Kidney
GO:BP	GO:0048870	cell motility	4.89e-10	TRUE	"Any process involved in the controlled self-propelled movement of a cell that results in translocation of the cell from one place to another." [GOC:dgh, GOC:dph, GOC:isa_complete, GOC:mlg]	1019	887	111	16603	0.125141	0.10893	query_1	['GO:0009987']	Kidney
GO:BP	GO:0042221	response to chemical	4.93e-10	TRUE	"Any process that results in a change in state or activity of a cell or an organism (in terms of movement, secretion, enzyme production, gene expression, etc.) as a result of a chemical stimulus." [GOC:jl]	1801	887	167	16603	0.188275	0.0927263	query_1	['GO:0050896']	Kidney
GO:BP	GO:0048731	system development	5.06e-10	TRUE	"The process whose specific outcome is the progression of an organismal system over time, from its formation to the mature structure. A system is a regularly interacting or interdependent group of organs or tissues that work together to carry out a given biological process." [GOC:dph, GOC:jid]	2309	887	201	16603	0.226607	0.0870507	query_1	['GO:0007275', 'GO:0048856']	Kidney
GO:BP	GO:0070887	cellular response to chemical stimulus	5.14e-10	TRUE	"Any process that results in a change in state or activity of a cell (in terms of movement, secretion, enzyme production, gene expression, etc.) as a result of a chemical stimulus." [GOC:mah]	1113	887	118	16603	0.133033	0.10602	query_1	['GO:0042221', 'GO:0051716']	Kidney
GO:BP	GO:0007275	multicellular organism development	6.07e-10	TRUE	"The biological process whose specific outcome is the progression of a multicellular organism over time from an initial condition (e.g. a zygote or a young adult) to a later condition (e.g. a multicellular animal or an aged adult)." [GOC:dph, GOC:ems, GOC:isa_complete, GOC:tb]	2746	887	229	16603	0.258174	0.083394	query_1	['GO:0032501', 'GO:0048856']	Kidney
GO:BP	GO:0048856	anatomical structure development	6.19e-10	TRUE	"The biological process whose specific outcome is the progression of an anatomical structure from an initial condition to its mature state. This process begins with the formation of the structure and ends with the mature structure, whatever form that may be including its natural destruction. An anatomical structure is any biological entity that occupies space and is distinguished from its surroun…	3400	887	270	16603	0.304397	0.0794118	query_1	['GO:0032502']	Kidney
GO:BP	GO:0007167	enzyme-linked receptor protein signaling pathway	6.49e-10	TRUE	"The series of molecular signals initiated by an extracellular ligand binding to a receptor on the surface of the target cell, where the receptor possesses catalytic activity or is closely associated with an enzyme such as a protein kinase, and ending with the regulation of a downstream cellular process, e.g. transcription." [GOC:mah, GOC:signaling, ISBN:0815316194]	595	887	77	16603	0.0868095	0.129412	query_1	['GO:0007166']	Kidney
GO:BP	GO:0032502	developmental process	7.03e-10	TRUE	"A biological process whose specific outcome is the progression of an integrated living unit: an anatomical structure (which may be a subcellular structure, cell, tissue, or organ), or organism over time from an initial condition to a later condition." [GOC:isa_complete]	3599	887	282	16603	0.317926	0.0783551	query_1	['GO:0008150']	Kidney
GO:BP	GO:0048646	anatomical structure formation involved in morphogenesis	8.01e-10	TRUE	"The developmental process pertaining to the initial formation of an anatomical structure from unspecified parts. This process begins with the specific processes that contribute to the appearance of the discrete structure and ends when the structural rudiment is recognizable. An anatomical structure is any biological entity that occupies space and is distinguished from its surroundings. Anatomica…	756	887	90	16603	0.101466	0.119048	query_1	['GO:0009653', 'GO:0032502']	Kidney
GO:BP	GO:0048513	animal organ development	8.75e-10	TRUE	"Development of a tissue or tissues that work together to perform a specific function or functions. Development pertains to the process whose specific outcome is the progression of a structure over time, from its formation to the mature structure. Organs are commonly observed as visibly distinct structures, but may also exist as loosely associated clusters of cells that work together to perform a…	1813	887	167	16603	0.188275	0.0921125	query_1	['GO:0048856']	Kidney
GO:BP	GO:0048583	regulation of response to stimulus	1.51e-09	TRUE	"Any process that modulates the frequency, rate or extent of a response to a stimulus. Response to stimulus is a change in state or activity of a cell or an organism (in terms of movement, secretion, enzyme production, gene expression, etc.) as a result of a stimulus." [GOC:jid]	2198	887	192	16603	0.21646	0.0873521	query_1	['GO:0050789', 'GO:0050896']	Kidney
GO:BP	GO:0001501	skeletal system development	1.75e-09	TRUE	"The process whose specific outcome is the progression of the skeleton over time, from its formation to the mature structure. The skeleton is the bony framework of the body in vertebrates (endoskeleton) or the hard outer envelope of insects (exoskeleton or dermoskeleton)." [GOC:dph, GOC:jid, GOC:tb]	346	887	54	16603	0.0608794	0.156069	query_1	['GO:0048731']	Kidney
GO:BP	GO:0007155	cell adhesion	2.16e-09	TRUE	"The attachment of a cell, either to another cell or to an underlying substrate such as the extracellular matrix, via cell adhesion molecules." [GOC:hb, GOC:pf]	682	887	83	16603	0.0935738	0.121701	query_1	['GO:0009987']	Kidney
GO:BP	GO:0040012	regulation of locomotion	3.29e-09	TRUE	"Any process that modulates the frequency, rate or extent of locomotion of a cell or organism." [GOC:ems]	602	887	76	16603	0.0856821	0.126246	query_1	['GO:0040011', 'GO:0050789']	Kidney
GO:BP	GO:0070848	response to growth factor	3.43e-09	TRUE	"Any process that results in a change in state or activity of a cell or an organism (in terms of movement, secretion, enzyme production, gene expression, etc.) as a result of a growth factor stimulus." [GOC:BHF, GOC:mah]	406	887	59	16603	0.0665163	0.14532	query_1	['GO:0009719']	Kidney
GO:BP	GO:0007166	cell surface receptor signaling pathway	3.78e-09	TRUE	"The series of molecular signals initiated by an extracellular ligand binding to a receptor located on the cell surface. The pathway ends with regulation of a downstream cellular process, e.g. transcription." [GOC:signaling]	1467	887	141	16603	0.158963	0.0961145	query_1	['GO:0007165']	Kidney
GO:BP	GO:0008283	cell population proliferation	7.95e-09	TRUE	"The multiplication or reproduction of cells, resulting in the expansion of a cell population." [GOC:mah, GOC:mb]	1118	887	115	16603	0.129651	0.102862	query_1	['GO:0009987']	Kidney
GO:BP	GO:0042127	regulation of cell population proliferation	1.05e-08	TRUE	"Any process that modulates the frequency, rate or extent of cell proliferation." [GOC:jl]	895	887	98	16603	0.110485	0.109497	query_1	['GO:0008283', 'GO:0050794']	Kidney
GO:BP	GO:0071363	cellular response to growth factor stimulus	1.1e-08	TRUE	"Any process that results in a change in state or activity of a cell (in terms of movement, secretion, enzyme production, gene expression, etc.) as a result of a growth factor stimulus." [GOC:mah]	395	887	57	16603	0.0642616	0.144304	query_1	['GO:0070848', 'GO:0071495']	Kidney
GO:MF	GO:0098772	molecular function regulator activity	1.5e-08	TRUE	"A molecular function regulator regulates the activity of its target via non-covalent binding that does not result in covalent modification to the target. Examples of molecular function regulators include regulatory subunits of multimeric enzymes and channels. Mechanisms of regulation include allosteric changes in the target and competitive inhibition." [GOC:dos, GOC:pt]	832	887	91	16603	0.102593	0.109375	query_1	['GO:0003674']	Kidney
GO:BP	GO:0009887	animal organ morphogenesis	1.7e-08	TRUE	"Morphogenesis of an animal organ. An organ is defined as a tissue or set of tissues that work together to perform a specific function or functions. Morphogenesis is the process in which anatomical structures are generated and organized. Organs are commonly observed as visibly distinct structures, but may also exist as loosely associated clusters of cells that work together to perform a specific …	684	887	81	16603	0.0913191	0.118421	query_1	['GO:0009653', 'GO:0048513']	Kidney
GO:BP	GO:0010646	regulation of cell communication	1.76e-08	TRUE	"Any process that modulates the frequency, rate or extent of cell communication. Cell communication is the process that mediates interactions between a cell and its surroundings. Encompasses interactions such as signaling or attachment between one cell and another cell, between a cell and an extracellular matrix, or between a cell and any other aspect of its environment." [GOC:dph, GOC:tb]	1984	887	174	16603	0.196167	0.0877016	query_1	['GO:0007154', 'GO:0050794']	Kidney
GO:BP	GO:0060429	epithelium development	2.7e-08	TRUE	"The process whose specific outcome is the progression of an epithelium over time, from its formation to the mature structure. An epithelium is a tissue that covers the internal or external surfaces of an anatomical structure." [GOC:dph, GOC:mtg_lung]	805	887	90	16603	0.101466	0.111801	query_1	['GO:0009888']	Kidney
GO:BP	GO:0023051	regulation of signaling	3.06e-08	TRUE	"Any process that modulates the frequency, rate or extent of a signaling process." [GOC:mtg_signal]	1982	887	173	16603	0.195039	0.0872856	query_1	['GO:0023052', 'GO:0050789']	Kidney
GO:BP	GO:0141124	intracellular signaling cassette	3.77e-08	TRUE	"An intracellular signaling module that is part of larger signaling pathways that can be initiated either intracellularly or by cell surface receptors. Intracellular signaling cassettes are discrete signaling units that are often shared by multiple signaling pathways." [GOC:ha, GOC:pg]	915	887	98	16603	0.110485	0.107104	query_1	['GO:0035556']	Kidney
GO:BP	GO:2000026	regulation of multicellular organismal development	5.62e-08	TRUE	"Any process that modulates the frequency, rate or extent of multicellular organismal development." [GOC:obol]	829	887	91	16603	0.102593	0.109771	query_1	['GO:0007275', 'GO:0050793', 'GO:0051239']	Kidney
GO:BP	GO:0048584	positive regulation of response to stimulus	5.63e-08	TRUE	"Any process that activates, maintains or increases the rate of a response to a stimulus. Response to stimulus is a change in state or activity of a cell or an organism (in terms of movement, secretion, enzyme production, gene expression, etc.) as a result of a stimulus." [GOC:jid]	1321	887	127	16603	0.143179	0.0961393	query_1	['GO:0048518', 'GO:0048583', 'GO:0050896']	Kidney
GO:BP	GO:0009966	regulation of signal transduction	5.75e-08	TRUE	"Any process that modulates the frequency, rate or extent of signal transduction." [GOC:sm]	1698	887	153	16603	0.172492	0.090106	query_1	['GO:0007165', 'GO:0010646', 'GO:0023051', 'GO:0048583']	Kidney
GO:BP	GO:0060485	mesenchyme development	5.86e-08	TRUE	"The process whose specific outcome is the progression of a mesenchymal tissue over time, from its formation to the mature structure. A mesenchymal tissue is made up of loosely packed stellate cells." [GOC:dph]	192	887	36	16603	0.0405862	0.1875	query_1	['GO:0009888', 'GO:0048513']	Kidney
GO:BP	GO:0031589	cell-substrate adhesion	8.59e-08	TRUE	"The attachment of a cell to the underlying substrate via adhesion molecules." [GOC:mah, GOC:pf]	204	887	37	16603	0.0417136	0.181373	query_1	['GO:0007155']	Kidney
GO:MF	GO:0003700	DNA-binding transcription factor activity	1.01e-07	TRUE	"A transcription regulator activity that modulates transcription of gene sets via selective and non-covalent binding to a specific double-stranded genomic DNA sequence (sometimes referred to as a motif) within a cis-regulatory region. Regulatory regions include promoters (proximal and distal) and enhancers. Genes are transcriptional units, and include bacterial operons." [GOC:txnOH-2018]	517	887	64	16603	0.0721533	0.123791	query_1	['GO:0140110']	Kidney
GO:BP	GO:0030154	cell differentiation	1.02e-07	TRUE	"The cellular developmental process in which a relatively unspecialized cell, e.g. embryonic or regenerative cell, acquires specialized structural and/or functional features that characterize a specific cell. Differentiation includes the processes involved in commitment of a cell to a specific fate and its subsequent development to the mature state." [ISBN:0198506732]	2334	887	194	16603	0.218715	0.0831191	query_1	['GO:0048869']	Kidney
GO:BP	GO:0048869	cellular developmental process	1.02e-07	TRUE	"A biological process whose specific outcome is the progression of a cell over time from an initial condition to a later condition." [GOC:isa_complete]	2334	887	194	16603	0.218715	0.0831191	query_1	['GO:0009987', 'GO:0032502']	Kidney
GO:BP	GO:0035556	intracellular signal transduction	1.75e-07	TRUE	"The process in which a signal is passed on to downstream components within the cell, which become activated themselves to further propagate the signal and finally trigger a change in the function or state of the cell." [GOC:bf, GOC:jl, GOC:signaling, ISBN:3527303782]	1488	887	137	16603	0.154453	0.0920699	query_1	['GO:0007165']	Kidney
GO:BP	GO:0030155	regulation of cell adhesion	2.46e-07	TRUE	"Any process that modulates the frequency, rate or extent of attachment of a cell to another cell or to the extracellular matrix." [GOC:mah]	450	887	59	16603	0.0665163	0.131111	query_1	['GO:0007155', 'GO:0050794']	Kidney
GO:MF	GO:0000977	RNA polymerase II transcription regulatory region sequence-specific DNA binding	2.77e-07	TRUE	"Binding to a specific sequence of DNA that is part of a regulatory region that controls the transcription of a gene or cistron by RNA polymerase II." [GOC:txnOH]	469	887	59	16603	0.0665163	0.1258	query_1	['GO:0000976']	Kidney
GO:MF	GO:0000981	DNA-binding transcription factor activity, RNA polymerase II-specific	3.27e-07	TRUE	"A DNA-binding transcription factor activity that modulates the transcription of specific gene sets transcribed by RNA polymerase II." [GOC:txnOH-2018]	471	887	59	16603	0.0665163	0.125265	query_1	['GO:0003700']	Kidney
GO:BP	GO:0030335	positive regulation of cell migration	3.99e-07	TRUE	"Any process that activates or increases the frequency, rate or extent of cell migration." [GOC:go_curators]	319	887	47	16603	0.0529876	0.147335	query_1	['GO:0016477', 'GO:0030334', 'GO:2000147']	Kidney
GO:MF	GO:1990837	sequence-specific double-stranded DNA binding	4.37e-07	TRUE	"Binding to double-stranded DNA of a specific nucleotide composition, e.g. GC-rich DNA binding, or with a specific sequence motif or type of DNA, e.g. promotor binding or rDNA binding." [GOC:dos, GOC:sl]	675	887	75	16603	0.0845547	0.111111	query_1	['GO:0003690', 'GO:0043565']	Kidney
GO:BP	GO:0045595	regulation of cell differentiation	5.72e-07	TRUE	"Any process that modulates the frequency, rate or extent of cell differentiation, the process in which relatively unspecialized cells acquire specialized structural and functional features." [GOC:go_curators]	866	887	91	16603	0.102593	0.105081	query_1	['GO:0030154', 'GO:0050793', 'GO:0050794']	Kidney
GO:BP	GO:1901700	response to oxygen-containing compound	6.28e-07	TRUE	"Any process that results in a change in state or activity of a cell or an organism (in terms of movement, secretion, enzyme production, gene expression, etc.) as a result of an oxygen-containing compound stimulus." [GOC:pr, GOC:TermGenie]	801	887	86	16603	0.096956	0.107366	query_1	['GO:0042221']	Kidney
GO:BP	GO:0071560	cellular response to transforming growth factor beta stimulus	8.27e-07	TRUE	"Any process that results in a change in state or activity of a cell (in terms of movement, secretion, enzyme production, gene expression, etc.) as a result of a transforming growth factor beta stimulus." [GOC:ecd, PMID:15451575]	153	887	30	16603	0.0338219	0.196078	query_1	['GO:0071363', 'GO:0071559']	Kidney
GO:MF	GO:0005488	binding	8.35e-07	TRUE	"The selective, non-covalent, often stoichiometric, interaction of a molecule with one or more specific sites on another molecule." [GOC:ceb, GOC:mah, ISBN:0198506732]	5327	887	366	16603	0.412627	0.0687066	query_1	['GO:0003674']	Kidney
GO:BP	GO:0003013	circulatory system process	8.48e-07	TRUE	"An organ system process carried out by any of the organs or tissues of the circulatory system. The circulatory system is an organ system that moves extracellular fluids to and from tissue within a multicellular organism." [GOC:mtg_cardio]	272	887	42	16603	0.0473506	0.154412	query_1	['GO:0003008']	Kidney
GO:BP	GO:0048762	mesenchymal cell differentiation	9.76e-07	TRUE	"The process in which a relatively unspecialized cell acquires specialized features of a mesenchymal cell. A mesenchymal cell is a loosely associated cell that is part of the connective tissue in an organism. Mesenchymal cells give rise to more mature connective tissue cell types." [GOC:dph, GOC:jid]	154	887	30	16603	0.0338219	0.194805	query_1	['GO:0030154', 'GO:0060485']	Kidney
GO:MF	GO:0043565	sequence-specific DNA binding	9.83e-07	TRUE	"Binding to DNA of a specific nucleotide composition, e.g. GC-rich DNA binding, or with a specific sequence motif or type of DNA e.g. promotor binding or rDNA binding." [GOC:jl]	740	887	79	16603	0.0890643	0.106757	query_1	['GO:0003677']	Kidney
GO:BP	GO:0010557	positive regulation of macromolecule biosynthetic process	1.21e-06	TRUE	"Any process that increases the rate, frequency or extent of the chemical reactions and pathways resulting in the formation of a macromolecule, any molecule of high relative molecular mass, the structure of which essentially comprises the multiple repetition of units derived, actually or conceptually, from molecules of low relative molecular mass." [GOC:dph, GOC:tb]	1472	887	133	16603	0.149944	0.0903533	query_1	['GO:0009059', 'GO:0009891', 'GO:0010556', 'GO:0010604']	Kidney
GO:BP	GO:0071559	response to transforming growth factor beta	1.35e-06	TRUE	"Any process that results in a change in state or activity of a cell or an organism (in terms of movement, secretion, enzyme production, gene expression, etc.) as a result of a transforming growth factor beta stimulus." [GOC:mah]	156	887	30	16603	0.0338219	0.192308	query_1	['GO:0070848']	Kidney
GO:BP	GO:0009891	positive regulation of biosynthetic process	1.51e-06	TRUE	"Any process that activates or increases the frequency, rate or extent of the chemical reactions and pathways resulting in the formation of substances." [GOC:go_curators]	1536	887	137	16603	0.154453	0.0891927	query_1	['GO:0009058', 'GO:0009889', 'GO:0009893']	Kidney
GO:BP	GO:0008015	blood circulation	1.54e-06	TRUE	"The flow of blood through the body of an animal, enabling the transport of nutrients to the tissues and the removal of waste products." [GOC:mtg_heart, ISBN:0192800825]	256	887	40	16603	0.0450958	0.15625	query_1	['GO:0003013']	Kidney
GO:BP	GO:0006935	chemotaxis	1.55e-06	TRUE	"The directed movement of a motile cell or organism, or the directed growth of a cell guided by a specific chemical concentration gradient. Movement may be towards a higher concentration (positive chemotaxis) or towards a lower concentration (negative chemotaxis)." [ISBN:0198506732]	225	887	37	16603	0.0417136	0.164444	query_1	['GO:0042221', 'GO:0042330']	Kidney
GO:BP	GO:2000147	positive regulation of cell motility	1.55e-06	TRUE	"Any process that activates or increases the frequency, rate or extent of cell motility." [GOC:mah]	332	887	47	16603	0.0529876	0.141566	query_1	['GO:0040017', 'GO:0048522', 'GO:0048870', 'GO:2000145']	Kidney
GO:BP	GO:0033993	response to lipid	1.63e-06	TRUE	"Any process that results in a change in state or activity of a cell or an organism (in terms of movement, secretion, enzyme production, gene expression, etc.) as a result of a lipid stimulus." [GOC:sl]	401	887	53	16603	0.059752	0.13217	query_1	['GO:0042221']	Kidney
GO:MF	GO:0003674	molecular_function	1.66e-06	TRUE	"A molecular process that can be carried out by the action of a single macromolecular machine, usually via direct physical interactions with other molecular entities. Function in this sense denotes an action, or activity, that a gene product (or a complex) performs." [GOC:pdt]	7493	887	484	16603	0.54566	0.0645936	query_1	[]	Kidney
GO:BP	GO:0010604	positive regulation of macromolecule metabolic process	1.98e-06	TRUE	"Any process that increases the frequency, rate or extent of the chemical reactions and pathways involving macromolecules, any molecule of high relative molecular mass, the structure of which essentially comprises the multiple repetition of units derived, actually or conceptually, from molecules of low relative molecular mass." [GOC:dph, GOC:tb]	1782	887	153	16603	0.172492	0.0858586	query_1	['GO:0009893', 'GO:0043170', 'GO:0060255']	Kidney
GO:BP	GO:0042330	taxis	2e-06	TRUE	"The directed movement of a motile cell or organism in response to an external stimulus." [GOC:jl, ISBN:0192801023]	227	887	37	16603	0.0417136	0.162996	query_1	['GO:0009605', 'GO:0040011']	Kidney
GO:BP	GO:0061448	connective tissue development	2.34e-06	TRUE	"The progression of a connective tissue over time, from its formation to the mature structure." [GOC:BHF]	198	887	34	16603	0.0383315	0.171717	query_1	['GO:0009888']	Kidney
GO:MF	GO:0000976	transcription cis-regulatory region binding	2.69e-06	TRUE	"Binding to a specific sequence of DNA that is part of a regulatory region that controls transcription of that section of the DNA. The transcribed region might be described as a gene, cistron, or operon." [GOC:txnOH]	548	887	63	16603	0.0710259	0.114964	query_1	['GO:0001067', 'GO:1990837']	Kidney
GO:MF	GO:0001067	transcription regulatory region nucleic acid binding	2.89e-06	TRUE	"Binding to a nucleic acid region that regulates a nucleic acid-based process. Such processes include transcription, DNA replication, and DNA repair." [GOC:txnOH]	549	887	63	16603	0.0710259	0.114754	query_1	['GO:0003676']	Kidney
GO:BP	GO:0051240	positive regulation of multicellular organismal process	3.19e-06	TRUE	"Any process that activates or increases the frequency, rate or extent of an organismal process, any of the processes pertinent to the function of an organism above the cellular level; includes the integrated processes of tissues and organs." [GOC:ai]	978	887	97	16603	0.109357	0.099182	query_1	['GO:0032501', 'GO:0048518', 'GO:0051239']	Kidney
GO:MF	GO:0003690	double-stranded DNA binding	3.56e-06	TRUE	"Binding to double-stranded DNA." [GOC:elh, GOC:vw]	708	887	75	16603	0.0845547	0.105932	query_1	['GO:0003677']	Kidney
GO:MF	GO:0005515	protein binding	4.29e-06	TRUE	"Binding to a protein." [GOC:go_curators]	3770	887	272	16603	0.306652	0.0721485	query_1	['GO:0005488']	Kidney
GO:BP	GO:0006915	apoptotic process	4.32e-06	TRUE	"A programmed cell death process which begins when a cell receives an internal (e.g. DNA damage) or external signal (e.g. an extracellular death ligand), and proceeds through a series of biochemical events (signaling pathway phase) which trigger an execution phase. The execution phase is the last step of an apoptotic process, and is typically characterized by rounding-up of the cell, retraction o…	956	887	95	16603	0.107103	0.0993724	query_1	['GO:0012501']	Kidney
GO:BP	GO:0040017	positive regulation of locomotion	4.57e-06	TRUE	"Any process that activates or increases the frequency, rate or extent of locomotion of a cell or organism." [GOC:go_curators]	343	887	47	16603	0.0529876	0.137026	query_1	['GO:0040011', 'GO:0040012', 'GO:0048518']	Kidney
GO:BP	GO:0051241	negative regulation of multicellular organismal process	5.67e-06	TRUE	"Any process that stops, prevents, or reduces the frequency, rate or extent of an organismal process, the processes pertinent to the function of an organism above the cellular level; includes the integrated processes of tissues and organs." [GOC:ai]	652	887	72	16603	0.0811725	0.110429	query_1	['GO:0032501', 'GO:0048519', 'GO:0051239']	Kidney
GO:BP	GO:0009892	negative regulation of metabolic process	6.86e-06	TRUE	"Any process that stops, prevents, or reduces the frequency, rate or extent of the chemical reactions and pathways within a cell or an organism." [GOC:go_curators]	1753	887	149	16603	0.167982	0.0849971	query_1	['GO:0008152', 'GO:0019222', 'GO:0048523']	Kidney
GO:BP	GO:0060255	regulation of macromolecule metabolic process	7.48e-06	TRUE	"Any process that modulates the frequency, rate or extent of the chemical reactions and pathways involving macromolecules, any molecule of high relative molecular mass, the structure of which essentially comprises the multiple repetition of units derived, actually or conceptually, from molecules of low relative molecular mass." [GOC:dph, GOC:tb]	3070	887	232	16603	0.261556	0.07557	query_1	['GO:0019222', 'GO:0043170']	Kidney
GO:MF	GO:0038023	signaling receptor activity	7.62e-06	TRUE	"Receiving a signal and transmitting it in the cell to initiate a change in cell activity. A signal is a physical entity or change in state that is used to transfer information in order to trigger a response." [GOC:bf, GOC:signaling]	694	887	73	16603	0.0822999	0.105187	query_1	['GO:0060089']	Kidney
GO:MF	GO:0060089	molecular transducer activity	7.62e-06	TRUE	"A compound molecular function in which an effector function is controlled by one or more regulatory components." [GOC:dos, GOC:pdt]	694	887	73	16603	0.0822999	0.105187	query_1	['GO:0003674']	Kidney
GO:MF	GO:0000978	RNA polymerase II cis-regulatory region sequence-specific DNA binding	8.82e-06	TRUE	"Binding to a specific upstream regulatory DNA sequence (transcription factor recognition sequence or binding site) located in cis relative to the transcription start site (i.e., on the same strand of DNA) of a gene transcribed by RNA polymerase II." [GOC:txnOH-2018]	367	887	47	16603	0.0529876	0.128065	query_1	['GO:0000977', 'GO:0000987']	Kidney
GO:MF	GO:0140110	transcription regulator activity	1.26e-05	TRUE	"A molecular function that controls the rate, timing and/or magnitude of gene transcription. The function of transcriptional regulators is to modulate gene expression at the transcription step so that they are expressed in the right cell at the right time and in the right amount throughout the life of the cell and the organism. Genes are transcriptional units, and include bacterial operons." [GOC…	743	887	76	16603	0.0856821	0.102288	query_1	['GO:0003674']	Kidney
GO:BP	GO:0072001	renal system development	1.29e-05	TRUE	"The process whose specific outcome is the progression of the renal system over time, from its formation to the mature structure. The renal system maintains fluid balance and contributes to electrolyte balance, acid/base balance, and disposal of nitrogenous waste products. In humans, the renal system comprises a pair of kidneys, a pair of ureters, urinary bladder, urethra, sphincter muscle and as…	232	887	36	16603	0.0405862	0.155172	query_1	['GO:0048731']	Kidney
GO:BP	GO:0009893	positive regulation of metabolic process	1.44e-05	TRUE	"Any process that activates or increases the frequency, rate or extent of the chemical reactions and pathways within a cell or an organism." [GOC:go_curators]	1988	887	163	16603	0.183766	0.081992	query_1	['GO:0008152', 'GO:0019222', 'GO:0048522']	Kidney
GO:BP	GO:0006357	regulation of transcription by RNA polymerase II	1.6e-05	TRUE	"Any process that modulates the frequency, rate or extent of transcription mediated by RNA polymerase II." [GOC:go_curators, GOC:txnOH]	1137	887	106	16603	0.119504	0.0932278	query_1	['GO:0006355', 'GO:0006366']	Kidney
GO:BP	GO:0048729	tissue morphogenesis	1.62e-05	TRUE	"The process in which the anatomical structures of a tissue are generated and organized." [GOC:dph, GOC:jid]	440	887	54	16603	0.0608794	0.122727	query_1	['GO:0009653', 'GO:0009888']	Kidney
GO:BP	GO:0022603	regulation of anatomical structure morphogenesis	1.69e-05	TRUE	"Any process that modulates the frequency, rate or extent of anatomical structure morphogenesis." [GOC:mah]	465	887	56	16603	0.0631342	0.12043	query_1	['GO:0009653', 'GO:0050793']	Kidney
GO:MF	GO:0140677	molecular function activator activity	1.88e-05	TRUE	"A molecular function regulator that activates or increases the activity of its target via non-covalent binding that does not result in covalent modification to the target." [GOC:curators]	437	887	52	16603	0.0586246	0.118993	query_1	['GO:0098772']	Kidney
GO:BP	GO:0051094	positive regulation of developmental process	1.94e-05	TRUE	"Any process that activates or increases the rate or extent of development, the biological process whose specific outcome is the progression of an organism over time from an initial condition (e.g. a zygote, or a young adult) to a later condition (e.g. a multicellular animal or an aged adult)." [GOC:ai]	778	887	80	16603	0.0901917	0.102828	query_1	['GO:0032502', 'GO:0048518', 'GO:0050793']	Kidney
GO:MF	GO:0001228	DNA-binding transcription activator activity, RNA polymerase II-specific	2.07e-05	TRUE	"A DNA-binding transcription factor activity that activates or increases transcription of specific gene sets transcribed by RNA polymerase II." [GOC:aruk, GOC:txnOH-2018, PMID:20737563, PMID:27145859]	295	887	40	16603	0.0450958	0.135593	query_1	['GO:0000981', 'GO:0001216']	Kidney
GO:BP	GO:0051093	negative regulation of developmental process	2.2e-05	TRUE	"Any process that stops, prevents or reduces the rate or extent of development, the biological process whose specific outcome is the progression of an organism over time from an initial condition (e.g. a zygote, or a young adult) to a later condition (e.g. a multicellular animal or an aged adult)." [GOC:ai]	531	887	61	16603	0.0687711	0.114878	query_1	['GO:0032502', 'GO:0048519', 'GO:0050793']	Kidney
GO:BP	GO:0030855	epithelial cell differentiation	2.4e-05	TRUE	"The process in which a relatively unspecialized cell acquires specialized features of an epithelial cell, any of the cells making up an epithelium." [GOC:ecd, PMID:11839751]	445	887	54	16603	0.0608794	0.121348	query_1	['GO:0030154', 'GO:0060429']	Kidney
GO:BP	GO:0019222	regulation of metabolic process	2.61e-05	TRUE	"Any process that modulates the frequency, rate or extent of the chemical reactions and pathways within a cell or an organism." [GOC:go_curators]	3395	887	249	16603	0.280722	0.0733432	query_1	['GO:0008152', 'GO:0050794']	Kidney
GO:MF	GO:0001216	DNA-binding transcription activator activity	3.3e-05	TRUE	"A DNA-binding transcription factor activity that activates or increases transcription of specific gene sets." [GOC:txnOH-2018]	300	887	40	16603	0.0450958	0.133333	query_1	['GO:0003700']	Kidney
GO:BP	GO:0008219	cell death	3.36e-05	TRUE	"Any biological process that results in permanent cessation of all vital functions of a cell. A cell should be considered dead when any one of the following molecular or morphological criteria is met: (1) the cell has lost the integrity of its plasma membrane; (2) the cell, including its nucleus, has undergone complete fragmentation into discrete bodies (frequently referred to as apoptotic bodies…	1010	887	96	16603	0.10823	0.0950495	query_1	['GO:0009987']	Kidney
GO:BP	GO:0012501	programmed cell death	3.36e-05	TRUE	"A process which begins when a cell receives an internal or external signal and activates a series of biochemical events (signaling pathway). The process ends with the death of the cell." [GOC:lr, GOC:mtg_apoptosis]	1010	887	96	16603	0.10823	0.0950495	query_1	['GO:0008219']	Kidney
GO:BP	GO:0006366	transcription by RNA polymerase II	4.41e-05	TRUE	"The synthesis of RNA from a DNA template by RNA polymerase II (RNAP II), originating at an RNA polymerase II promoter. Includes transcription of messenger RNA (mRNA) and certain small nuclear RNAs (snRNAs)." [GOC:jl, GOC:txnOH, ISBN:0321000382]	1188	887	108	16603	0.121759	0.0909091	query_1	['GO:0006351']	Kidney
GO:BP	GO:0090287	regulation of cellular response to growth factor stimulus	4.91e-05	TRUE	"Any process that modulates the rate, frequency, or extent of a change in state or activity of a cell (in terms of movement, secretion, enzyme production, gene expression, etc.) as a result of a growth factor stimulus." [GOC:tb]	191	887	31	16603	0.0349493	0.162304	query_1	['GO:0048583', 'GO:0071363']	Kidney
GO:MF	GO:0000987	cis-regulatory region sequence-specific DNA binding	5.27e-05	TRUE	"Binding to a specific upstream regulatory DNA sequence (transcription factor recognition sequence or binding site, located in cis relative to the transcription start site (i.e., on the same strand of DNA) of a gene transcribed by some RNA polymerase. Cis-regulatory sites are often referred to as a sequence motifs, enhancers, or silencers." [GOC:txnOH-2018]	389	887	47	16603	0.0529876	0.120823	query_1	['GO:0000976']	Kidney
GO:BP	GO:0051254	positive regulation of RNA metabolic process	5.32e-05	TRUE	"Any process that activates or increases the frequency, rate or extent of the chemical reactions and pathways involving RNA." [GOC:ai]	1048	887	98	16603	0.110485	0.0935114	query_1	['GO:0010604', 'GO:0016070', 'GO:0045935', 'GO:0051252']	Kidney
GO:BP	GO:0010468	regulation of gene expression	6.61e-05	TRUE	"Any process that modulates the frequency, rate or extent of gene expression. Gene expression is the process in which a gene's coding sequence is converted into a mature gene product (protein or RNA)." [GOC:txnOH-2018]	2606	887	199	16603	0.224352	0.0763622	query_1	['GO:0010467', 'GO:0010556']	Kidney
GO:BP	GO:0045944	positive regulation of transcription by RNA polymerase II	6.73e-05	TRUE	"Any process that activates or increases the frequency, rate or extent of transcription from an RNA polymerase II promoter." [GOC:go_curators, GOC:txnOH]	773	887	78	16603	0.0879369	0.100906	query_1	['GO:0006357', 'GO:0006366', 'GO:0045893']	Kidney
GO:BP	GO:0045893	positive regulation of DNA-templated transcription	6.81e-05	TRUE	"Any process that activates or increases the frequency, rate or extent of cellular DNA-templated transcription." [GOC:go_curators, GOC:txnOH]	982	887	93	16603	0.104848	0.0947047	query_1	['GO:0006351', 'GO:0006355', 'GO:1902680']	Kidney
GO:BP	GO:0051216	cartilage development	7.05e-05	TRUE	"The process whose specific outcome is the progression of a cartilage element over time, from its formation to the mature structure. Cartilage elements are skeletal elements that consist of connective tissue dominated by extracellular matrix containing collagen type II and large amounts of proteoglycan, particularly chondroitin sulfate." [GOC:cjm, PMID:23251424]	144	887	26	16603	0.0293123	0.180556	query_1	['GO:0001501', 'GO:0048513', 'GO:0061448']	Kidney
GO:BP	GO:1902680	positive regulation of RNA biosynthetic process	7.14e-05	TRUE	"Any process that activates or increases the frequency, rate or extent of RNA biosynthetic process." [GO:jl, GO_REF:0000058, GOC:TermGenie]	983	887	93	16603	0.104848	0.0946083	query_1	['GO:0010557', 'GO:0032774', 'GO:0051254', 'GO:2001141']	Kidney
GO:BP	GO:0009967	positive regulation of signal transduction	7.31e-05	TRUE	"Any process that activates or increases the frequency, rate or extent of signal transduction." [GOC:sm]	927	887	89	16603	0.100338	0.0960086	query_1	['GO:0007165', 'GO:0009966', 'GO:0010647', 'GO:0023056', 'GO:0048584']	Kidney
GO:BP	GO:0010556	regulation of macromolecule biosynthetic process	7.52e-05	TRUE	"Any process that modulates the rate, frequency or extent of the chemical reactions and pathways resulting in the formation of a macromolecule, any molecule of high relative molecular mass, the structure of which essentially comprises the multiple repetition of units derived, actually or conceptually, from molecules of low relative molecular mass." [GOC:dph, GOC:tb]	2659	887	202	16603	0.227734	0.0759684	query_1	['GO:0009059', 'GO:0009889', 'GO:0060255']	Kidney
GO:BP	GO:0035108	limb morphogenesis	8.29e-05	TRUE	"The process in which the anatomical structures of a limb are generated and organized. A limb is a paired appendage of a tetrapod used for locomotion or grasping." [UBERON:0002101]	108	887	22	16603	0.0248027	0.203704	query_1	['GO:0035107', 'GO:0060173']	Kidney
GO:BP	GO:0035107	appendage morphogenesis	8.29e-05	TRUE	"The process in which the anatomical structures of appendages are generated and organized. An appendage is an organ or part that is attached to the trunk of an organism, such as a limb or a branch." [ISBN:0582227089]	108	887	22	16603	0.0248027	0.203704	query_1	['GO:0009653', 'GO:0048736']	Kidney
GO:BP	GO:0009889	regulation of biosynthetic process	8.78e-05	TRUE	"Any process that modulates the frequency, rate or extent of the chemical reactions and pathways resulting in the formation of substances." [GOC:go_curators]	2762	887	208	16603	0.234498	0.0753077	query_1	['GO:0009058', 'GO:0019222']	Kidney
GO:BP	GO:0003002	regionalization	8.9e-05	TRUE	"The pattern specification process that results in the subdivision of an axis or axes in space to define an area or volume in which specific patterns of cell differentiation will take place or in which cells interpret a specific environment." [GOC:dph, GOC:isa_complete]	283	887	39	16603	0.0439684	0.137809	query_1	['GO:0007389']	Kidney
GO:BP	GO:0007389	pattern specification process	9.03e-05	TRUE	"Any developmental process that results in the creation of defined areas or spaces within an organism to which cells respond and eventually are instructed to differentiate." [GOC:go_curators, GOC:isa_complete, ISBN:0521436125]	306	887	41	16603	0.0462232	0.133987	query_1	['GO:0007275', 'GO:0032501']	Kidney
GO:BP	GO:0042981	regulation of apoptotic process	0.00010253	TRUE	"Any process that modulates the occurrence or rate of cell death by apoptotic process." [GOC:jl, GOC:mtg_apoptosis]	767	887	77	16603	0.0868095	0.100391	query_1	['GO:0006915', 'GO:0043067']	Kidney
GO:BP	GO:0007169	cell surface receptor protein tyrosine kinase signaling pathway	0.000108872	TRUE	"The series of molecular signals initiated by an extracellular ligand binding to a receptor on the surface of the target cell where the receptor possesses tyrosine kinase activity, and ending with the regulation of a downstream cellular process, e.g. transcription." [GOC:ceb, GOC:signaling]	379	887	47	16603	0.0529876	0.124011	query_1	['GO:0007167']	Kidney
GO:BP	GO:0040013	negative regulation of locomotion	0.000110695	TRUE	"Any process that stops, prevents, or reduces the frequency, rate or extent of locomotion of a cell or organism." [GOC:go_curators]	177	887	29	16603	0.0326945	0.163842	query_1	['GO:0040011', 'GO:0040012', 'GO:0048519']	Kidney
GO:BP	GO:2001141	regulation of RNA biosynthetic process	0.000115511	TRUE	"Any process that modulates the frequency, rate or extent of RNA biosynthetic process." [GOC:dph]	1463	887	125	16603	0.140924	0.0854409	query_1	['GO:0010556', 'GO:0032774', 'GO:0051252']	Kidney
GO:BP	GO:0001837	epithelial to mesenchymal transition	0.000117278	TRUE	"A transition where an epithelial cell loses apical/basolateral polarity, severs intercellular adhesive junctions, degrades basement membrane components and becomes a migratory mesenchymal cell." [GOC:dph, PMID:14701881]	110	887	22	16603	0.0248027	0.2	query_1	['GO:0048762']	Kidney
GO:BP	GO:0001822	kidney development	0.000174484	TRUE	"The process whose specific outcome is the progression of the kidney over time, from its formation to the mature structure. The kidney is an organ that filters the blood and/or excretes the end products of body metabolism in the form of urine." [GOC:dph, GOC:mtg_kidney_jan10, ISBN:0124020607, ISBN:0721662544]	223	887	33	16603	0.0372041	0.147982	query_1	['GO:0048513', 'GO:0072001']	Kidney
GO:BP	GO:1901701	cellular response to oxygen-containing compound	0.000181995	TRUE	"Any process that results in a change in state or activity of a cell (in terms of movement, secretion, enzyme production, gene expression, etc.) as a result of an oxygen-containing compound stimulus." [GOC:pr, GOC:TermGenie]	602	887	64	16603	0.0721533	0.106312	query_1	['GO:0070887', 'GO:1901700']	Kidney
GO:BP	GO:0007160	cell-matrix adhesion	0.000186596	TRUE	"The binding of a cell to the extracellular matrix via adhesion molecules." [GOC:hb]	122	887	23	16603	0.0259301	0.188525	query_1	['GO:0031589']	Kidney
GO:BP	GO:0006355	regulation of DNA-templated transcription	0.000190708	TRUE	"Any process that modulates the frequency, rate or extent of cellular DNA-templated transcription." [GOC:go_curators, GOC:txnOH]	1461	887	124	16603	0.139797	0.0848734	query_1	['GO:0006351', 'GO:0010468', 'GO:2001141']	Kidney
GO:MF	GO:0030234	enzyme regulator activity	0.000191678	TRUE	"Binds to and modulates the activity of an enzyme." [GOC:dph, GOC:mah, GOC:tb]	509	887	55	16603	0.0620068	0.108055	query_1	['GO:0003824', 'GO:0098772']	Kidney
GO:BP	GO:0071396	cellular response to lipid	0.000198103	TRUE	"Any process that results in a change in state or activity of a cell (in terms of movement, secretion, enzyme production, gene expression, etc.) as a result of a lipid stimulus." [GOC:mah]	280	887	38	16603	0.042841	0.135714	query_1	['GO:0033993', 'GO:0070887']	Kidney
GO:BP	GO:0043542	endothelial cell migration	0.000213708	TRUE	"The orderly movement of an endothelial cell into the extracellular matrix to form an endothelium." [GOC:go_curators]	142	887	25	16603	0.0281849	0.176056	query_1	['GO:0016477']	Kidney
GO:BP	GO:0043062	extracellular structure organization	0.000214117	TRUE	"A process that is carried out at the cellular level which results in the assembly, arrangement of constituent parts, or disassembly of structures in the space external to the outermost structure of a cell. For cells without external protective or external encapsulating structures this refers to space outside of the plasma membrane, and also covers the host cell environment outside an intracellul…	172	887	28	16603	0.0315671	0.162791	query_1	['GO:0016043']	Kidney
GO:BP	GO:0030198	extracellular matrix organization	0.000214117	TRUE	"A process that is carried out at the cellular level which results in the assembly, arrangement of constituent parts, or disassembly of an extracellular matrix." [GOC:mah]	172	887	28	16603	0.0315671	0.162791	query_1	['GO:0043062', 'GO:0045229']	Kidney
GO:BP	GO:0045229	external encapsulating structure organization	0.000214117	TRUE	"A process that is carried out at the cellular level which results in the assembly, arrangement of constituent parts, or disassembly of external structures that lie outside the plasma membrane and surround the entire cell." [GOC:ai, GOC:dph, GOC:jl, GOC:mah]	172	887	28	16603	0.0315671	0.162791	query_1	['GO:0016043']	Kidney
GO:BP	GO:0010647	positive regulation of cell communication	0.000218834	TRUE	"Any process that increases the frequency, rate or extent of cell communication. Cell communication is the process that mediates interactions between a cell and its surroundings. Encompasses interactions such as signaling or attachment between one cell and another cell, between a cell and an extracellular matrix, or between a cell and any other aspect of its environment." [GOC:dph, GOC:tb]	1050	887	96	16603	0.10823	0.0914286	query_1	['GO:0007154', 'GO:0010646', 'GO:0048522']	Kidney
GO:BP	GO:0010812	negative regulation of cell-substrate adhesion	0.000230704	TRUE	"Any process that decreases the frequency, rate or extent of cell-substrate adhesion. Cell-substrate adhesion is the attachment of a cell to the underlying substrate via adhesion molecules." [GOC:dph, GOC:pf, GOC:tb]	35	887	12	16603	0.0135287	0.342857	query_1	['GO:0007162', 'GO:0010810', 'GO:0031589']	Kidney
GO:BP	GO:0060326	cell chemotaxis	0.000242727	TRUE	"The directed movement of a motile cell guided by a specific chemical concentration gradient. Movement may be towards a higher concentration (positive chemotaxis) or towards a lower concentration (negative chemotaxis)." [GOC:dph]	173	887	28	16603	0.0315671	0.16185	query_1	['GO:0006935', 'GO:0016477', 'GO:0070887']	Kidney
GO:BP	GO:0010605	negative regulation of macromolecule metabolic process	0.000249764	TRUE	"Any process that decreases the frequency, rate or extent of the chemical reactions and pathways involving macromolecules, any molecule of high relative molecular mass, the structure of which essentially comprises the multiple repetition of units derived, actually or conceptually, from molecules of low relative molecular mass." [GOC:dph, GOC:tb]	1636	887	135	16603	0.152198	0.0825183	query_1	['GO:0009892', 'GO:0043170', 'GO:0060255']	Kidney
GO:BP	GO:0006351	DNA-templated transcription	0.000262147	TRUE	"The synthesis of an RNA transcript from a DNA template." [GOC:jl, GOC:txnOH]	1515	887	127	16603	0.143179	0.0838284	query_1	['GO:0010467', 'GO:0032774']	Kidney
GO:BP	GO:0045935	positive regulation of nucleobase-containing compound metabolic process	0.000268736	TRUE	"Any cellular process that activates or increases the frequency, rate or extent of the chemical reactions and pathways involving nucleobases, nucleosides, nucleotides and nucleic acids." [GOC:go_curators]	1142	887	102	16603	0.114994	0.089317	query_1	['GO:0006139', 'GO:0009893', 'GO:0019219']	Kidney
GO:BP	GO:0045597	positive regulation of cell differentiation	0.000270508	TRUE	"Any process that activates or increases the frequency, rate or extent of cell differentiation." [GOC:go_curators]	491	887	55	16603	0.0620068	0.112016	query_1	['GO:0030154', 'GO:0045595', 'GO:0048522', 'GO:0051094']	Kidney
GO:BP	GO:0023056	positive regulation of signaling	0.000273469	TRUE	"Any process that activates, maintains or increases the frequency, rate or extent of a signaling process." [GOC:mtg_signal]	1055	887	96	16603	0.10823	0.0909953	query_1	['GO:0023051', 'GO:0023052', 'GO:0048518']	Kidney
GO:BP	GO:0050921	positive regulation of chemotaxis	0.000310729	TRUE	"Any process that activates or increases the frequency, rate or extent of the directed movement of a motile cell or organism in response to a specific chemical concentration gradient." [GOC:ai]	89	887	19	16603	0.0214205	0.213483	query_1	['GO:0006935', 'GO:0032103', 'GO:0040017', 'GO:0050920']	Kidney
GO:BP	GO:0010717	regulation of epithelial to mesenchymal transition	0.000363541	TRUE	"Any process that modulates the rate, frequency, or extent of epithelial to mesenchymal transition. Epithelial to mesenchymal transition where an epithelial cell loses apical/basolateral polarity, severs intercellular adhesive junctions, degrades basement membrane components and becomes a migratory mesenchymal cell." [GOC:BHF, GOC:dph, GOC:tb]	73	887	17	16603	0.0191657	0.232877	query_1	['GO:0001837', 'GO:0045595']	Kidney
GO:BP	GO:0002009	morphogenesis of an epithelium	0.000366397	TRUE	"The process in which the anatomical structures of epithelia are generated and organized. An epithelium consists of closely packed cells arranged in one or more layers, that covers the outer surfaces of the body or lines any internal cavity or tube." [GOC:dph, GOC:jl, GOC:tb, ISBN:0198506732]	370	887	45	16603	0.0507328	0.121622	query_1	['GO:0048729', 'GO:0060429']	Kidney
GO:BP	GO:2000146	negative regulation of cell motility	0.000413593	TRUE	"Any process that stops, prevents, or reduces the frequency, rate or extent of cell motility." [GOC:mah]	167	887	27	16603	0.0304397	0.161677	query_1	['GO:0040013', 'GO:0048523', 'GO:0048870', 'GO:2000145']	Kidney
GO:BP	GO:0043067	regulation of programmed cell death	0.000447012	TRUE	"Any process that modulates the frequency, rate or extent of programmed cell death, cell death resulting from activation of endogenous cellular processes." [GOC:jl]	809	887	78	16603	0.0879369	0.0964153	query_1	['GO:0012501', 'GO:0050794']	Kidney
GO:BP	GO:0141091	transforming growth factor beta receptor superfamily signaling pathway	0.000451632	TRUE	"The series of molecular signals initiated by an extracellular ligand binding to a member of the transforming growth factor receptor superfamily, and ending with the regulation of a downstream cellular process, e.g. transcription." [PMID:22651914, PMID:28096268]	221	887	32	16603	0.0360767	0.144796	query_1	['GO:0007178']	Kidney
GO:BP	GO:0060173	limb development	0.000481933	TRUE	"The process whose specific outcome is the progression of a limb over time, from its formation to the mature structure. A limb is an appendage of an animal used for locomotion or grasping. Examples include legs, arms or some types of fin." [GOC:dgh, GOC:dph, PMID:11487378]	138	887	24	16603	0.0270575	0.173913	query_1	['GO:0048736']	Kidney
GO:BP	GO:0048736	appendage development	0.000481933	TRUE	"The process whose specific outcome is the progression of an appendage over time, from its formation to the mature structure. An appendage is an organ or part that is attached to the trunk of an organism, such as a limb or a branch." [GOC:jid, GOC:rc]	138	887	24	16603	0.0270575	0.173913	query_1	['GO:0007275', 'GO:0048856']	Kidney
GO:BP	GO:0009952	anterior/posterior pattern specification	0.000481933	TRUE	"The regionalization process in which specific areas of cell differentiation are determined along the anterior-posterior axis. The anterior-posterior axis is defined by a line that runs from the head or mouth of an organism to the tail or opposite end of the organism." [GOC:dph, GOC:go_curators, GOC:isa_complete, GOC:tb]	138	887	24	16603	0.0270575	0.173913	query_1	['GO:0003002']	Kidney
GO:BP	GO:0048568	embryonic organ development	0.000514953	TRUE	"Development, taking place during the embryonic phase, of a tissue or tissues that work together to perform a specific function or functions. Development pertains to the process whose specific outcome is the progression of a structure over time, from its formation to the mature structure. Organs are commonly observed as visibly distinct structures, but may also exist as loosely associated cluster…	314	887	40	16603	0.0450958	0.127389	query_1	['GO:0009790', 'GO:0048513']	Kidney
GO:BP	GO:1902531	regulation of intracellular signal transduction	0.000526045	TRUE	"Any process that modulates the frequency, rate or extent of intracellular signal transduction." [GOC:dph, GOC:signaling, GOC:tb, GOC:TermGenie]	1070	887	96	16603	0.10823	0.0897196	query_1	['GO:0009966', 'GO:0035556']	Kidney
GO:BP	GO:0003018	vascular process in circulatory system	0.00053898	TRUE	"A circulatory process that occurs at the level of the vasculature." [GOC:mtg_cardio]	92	887	19	16603	0.0214205	0.206522	query_1	['GO:0003013']	Kidney
GO:BP	GO:0030336	negative regulation of cell migration	0.000548123	TRUE	"Any process that stops, prevents, or reduces the frequency, rate or extent of cell migration." [GOC:go_curators]	159	887	26	16603	0.0293123	0.163522	query_1	['GO:0016477', 'GO:0030334', 'GO:2000146']	Kidney
GO:BP	GO:0045444	fat cell differentiation	0.000548123	TRUE	"The process in which a relatively unspecialized cell acquires specialized features of an adipocyte, an animal connective tissue cell specialized for the synthesis and storage of fat." [CL:0000136, GOC:go_curators]	159	887	26	16603	0.0293123	0.163522	query_1	['GO:0030154']	Kidney
GO:BP	GO:0051252	regulation of RNA metabolic process	0.000551996	TRUE	"Any process that modulates the frequency, rate or extent of the chemical reactions and pathways involving RNA." [GOC:ai]	1597	887	131	16603	0.147689	0.0820288	query_1	['GO:0016070', 'GO:0019219', 'GO:0060255']	Kidney
GO:BP	GO:0007178	cell surface receptor protein serine/threonine kinase signaling pathway	0.00067147	TRUE	"The series of molecular signals initiated by an extracellular ligand binding to a receptor on the surface of the target cell where the receptor possesses serine/threonine kinase activity, and ending with the regulation of a downstream cellular process, e.g. transcription." [GOC:mah, GOC:signaling]	236	887	33	16603	0.0372041	0.139831	query_1	['GO:0007167']	Kidney
GO:BP	GO:0007507	heart development	0.000692875	TRUE	"The process whose specific outcome is the progression of the heart over time, from its formation to the mature structure. The heart is a hollow, muscular organ, which, by contracting rhythmically, keeps up the circulation of the blood." [GOC:jid, UBERON:0000948]	366	887	44	16603	0.0496054	0.120219	query_1	['GO:0048513', 'GO:0072359']	Kidney
GO:BP	GO:0009790	embryo development	0.000813156	TRUE	"The process whose specific outcome is the progression of an embryo from its formation until the end of its embryonic life stage. The end of the embryonic stage is organism-specific. For example, for mammals, the process would begin with zygote formation and end with birth. For insects, the process would begin at zygote formation and end with larval hatching. For plant zygotic embryos, this would…	779	887	75	16603	0.0845547	0.0962773	query_1	['GO:0007275']	Kidney
GO:MF	GO:0005102	signaling receptor binding	0.000871112	TRUE	"Binding to one or more specific sites on a receptor molecule, a macromolecule that undergoes combination with a hormone, neurotransmitter, drug or intracellular messenger to initiate a change in cell function." [GOC:bf, GOC:ceb, ISBN:0198506732]	685	887	66	16603	0.0744081	0.0963504	query_1	['GO:0005515']	Kidney
GO:BP	GO:0048598	embryonic morphogenesis	0.000893729	TRUE	"The process in which anatomical structures are generated and organized during the embryonic phase. The embryonic phase begins with zygote formation. The end of the embryonic phase is organism-specific. For example, it would be at birth for mammals, larval hatching for insects and seed dormancy in plants." [GOC:jid, GOC:mtg_sensu]	432	887	49	16603	0.0552424	0.113426	query_1	['GO:0009653', 'GO:0009790']	Kidney
GO:BP	GO:0008217	regulation of blood pressure	0.0010806	TRUE	"Any process that modulates the force with which blood travels through the circulatory system. The process is controlled by a balance of processes that increase pressure and decrease pressure." [GOC:dph, GOC:mtg_cardio, ISBN:0721643949]	96	887	19	16603	0.0214205	0.197917	query_1	['GO:0008015', 'GO:0065008']	Kidney
GO:MF	GO:0005160	transforming growth factor beta receptor binding	0.00108639	TRUE	"Binding to a transforming growth factor beta receptor." [GOC:ai]	19	887	8	16603	0.00901917	0.421053	query_1	['GO:0005126']	Kidney
GO:BP	GO:0065008	regulation of biological quality	0.00126831	TRUE	"Any process that modulates a qualitative or quantitative trait of a biological quality. A biological quality is a measurable attribute of an organism or part of an organism, such as size, mass, shape, color, etc." [GOC:dph, GOC:isa_complete, GOC:mah, GOC:pr, GOC:vw]	1544	887	126	16603	0.142052	0.0816062	query_1	['GO:0065007']	Kidney
GO:BP	GO:0010810	regulation of cell-substrate adhesion	0.0013982	TRUE	"Any process that modulates the frequency, rate or extent of cell-substrate adhesion. Cell-substrate adhesion is the attachment of a cell to the underlying substrate via adhesion molecules." [GOC:dph, GOC:pf, GOC:tb]	126	887	22	16603	0.0248027	0.174603	query_1	['GO:0030155', 'GO:0031589']	Kidney
GO:BP	GO:0007179	transforming growth factor beta receptor signaling pathway	0.0013982	TRUE	"The series of molecular signals initiated by an extracellular ligand binding to a transforming growth factor beta receptor on the surface of a target cell, and ending with the regulation of a downstream cellular process, e.g. transcription." [GOC:BHF, GOC:mah, GOC:signaling]	126	887	22	16603	0.0248027	0.174603	query_1	['GO:0071560', 'GO:0141091']	Kidney
GO:BP	GO:0008284	positive regulation of cell population proliferation	0.00144592	TRUE	"Any process that activates or increases the rate or extent of cell proliferation." [GOC:go_curators]	504	887	54	16603	0.0608794	0.107143	query_1	['GO:0008283', 'GO:0042127', 'GO:0048522']	Kidney
GO:BP	GO:0002040	sprouting angiogenesis	0.00152132	TRUE	"The extension of new blood vessels from existing vessels into avascular tissues, this process includes the specialization of endothelial cells into leading tip and stalk cells, proliferation and migration of the endothelial cells and cell adhesion resulting in angiogenic sprout fusion or lumen formation." [PMID:16391003, PMID:23031691]	89	887	18	16603	0.0202931	0.202247	query_1	['GO:0001525']	Kidney
GO:BP	GO:0061035	regulation of cartilage development	0.0015376	TRUE	"Any process that modulates the rate, frequency, or extent of cartilage development, the process whose specific outcome is the progression of the cartilage over time, from its formation to the mature structure. Cartilage is a connective tissue dominated by extracellular matrix containing collagen type II and large amounts of proteoglycan, particularly chondroitin sulfate." [GOC:dph]	48	887	13	16603	0.0146561	0.270833	query_1	['GO:0051216', 'GO:2000026']	Kidney
GO:MF	GO:0008047	enzyme activator activity	0.00165444	TRUE	"Binds to and increases the activity of an enzyme." [GOC:dph, GOC:mah, GOC:tb]	239	887	31	16603	0.0349493	0.129707	query_1	['GO:0003824', 'GO:0030234', 'GO:0140677']	Kidney
GO:BP	GO:0002690	positive regulation of leukocyte chemotaxis	0.00170355	TRUE	"Any process that activates or increases the frequency, rate, or extent of leukocyte chemotaxis." [GOC:add]	56	887	14	16603	0.0157835	0.25	query_1	['GO:0002687', 'GO:0002688', 'GO:0030595', 'GO:0050921']	Kidney
GO:BP	GO:1901342	regulation of vasculature development	0.0017074	TRUE	"Any process that modulates the frequency, rate or extent of vasculature development." [GOC:TermGenie]	179	887	27	16603	0.0304397	0.150838	query_1	['GO:0001944', 'GO:2000026']	Kidney
GO:BP	GO:0009187	cyclic nucleotide metabolic process	0.00175057	TRUE	"The chemical reactions and pathways involving a cyclic nucleotide, a nucleotide in which the phosphate group is in diester linkage to two positions on the sugar residue." [GOC:go_curators, ISBN:0198506732]	17	887	8	16603	0.00901917	0.470588	query_1	['GO:0009117']	Kidney
GO:BP	GO:0052652	cyclic purine nucleotide metabolic process	0.00175057	TRUE	"The chemical reactions and pathways involving a cyclic nucleotide, a nucleotide in which the phosphate group is in diester linkage to two positions on the sugar residue and the base is a purine." [PMID:23911318]	17	887	8	16603	0.00901917	0.470588	query_1	['GO:0006163', 'GO:0009187']	Kidney
GO:MF	GO:0005126	cytokine receptor binding	0.00175085	TRUE	"Binding to a cytokine receptor." [GOC:mah, GOC:vw]	109	887	19	16603	0.0214205	0.174312	query_1	['GO:0005102']	Kidney
GO:BP	GO:0032330	regulation of chondrocyte differentiation	0.00209575	TRUE	"Any process that modulates the frequency, rate or extent of chondrocyte differentiation." [GOC:mah]	35	887	11	16603	0.0124014	0.314286	query_1	['GO:0002062', 'GO:0045595', 'GO:0061035']	Kidney
GO:BP	GO:0045596	negative regulation of cell differentiation	0.00225102	TRUE	"Any process that stops, prevents, or reduces the frequency, rate or extent of cell differentiation." [GOC:go_curators]	382	887	44	16603	0.0496054	0.115183	query_1	['GO:0030154', 'GO:0045595', 'GO:0048523', 'GO:0051093']	Kidney
GO:BP	GO:0002687	positive regulation of leukocyte migration	0.00253218	TRUE	"Any process that activates or increases the frequency, rate, or extent of leukocyte migration." [GOC:add]	83	887	17	16603	0.0191657	0.204819	query_1	['GO:0002684', 'GO:0002685', 'GO:0030335', 'GO:0050900']	Kidney
GO:BP	GO:0061138	morphogenesis of a branching epithelium	0.00261697	TRUE	"The process in which the anatomical structures of a branched epithelium are generated and organized." [GOC:dph]	151	887	24	16603	0.0270575	0.15894	query_1	['GO:0001763', 'GO:0002009']	Kidney
GO:BP	GO:0090288	negative regulation of cellular response to growth factor stimulus	0.00261719	TRUE	"Any process that decreases the rate, frequency, or extent of a change in state or activity of a cell (in terms of movement, secretion, enzyme production, gene expression, etc.) as a result of a growth factor stimulus." [GOC:BHF]	66	887	15	16603	0.0169109	0.227273	query_1	['GO:0048585', 'GO:0071363', 'GO:0090287']	Kidney
GO:BP	GO:0003008	system process	0.00269263	TRUE	"A multicellular organismal process carried out by any of the organs or tissues in an organ system. An organ system is a regularly interacting or interdependent group of organs or tissues that work together to carry out a biological objective." [GOC:mtg_cardio]	977	887	87	16603	0.0980834	0.0890481	query_1	['GO:0032501']	Kidney
GO:BP	GO:0050920	regulation of chemotaxis	0.00273991	TRUE	"Any process that modulates the frequency, rate or extent of the directed movement of a motile cell or organism in response to a specific chemical concentration gradient." [GOC:ai]	121	887	21	16603	0.0236753	0.173554	query_1	['GO:0006935', 'GO:0032101', 'GO:0040012']	Kidney
GO:MF	GO:0046332	SMAD binding	0.00280308	TRUE	"Binding to a SMAD signaling protein." [GOC:ai]	49	887	12	16603	0.0135287	0.244898	query_1	['GO:0005515']	Kidney
GO:BP	GO:0009725	response to hormone	0.00284212	TRUE	"Any process that results in a change in state or activity of a cell or an organism (in terms of movement, secretion, enzyme production, gene expression, etc.) as a result of a hormone stimulus." [GOC:jl]	398	887	45	16603	0.0507328	0.113065	query_1	['GO:0009719', 'GO:0042221']	Kidney
GO:BP	GO:1902679	negative regulation of RNA biosynthetic process	0.00295081	TRUE	"Any process that stops, prevents or reduces the frequency, rate or extent of RNA biosynthetic process." [GO:jl, GO_REF:0000058, GOC:TermGenie]	707	887	68	16603	0.0766629	0.096181	query_1	['GO:0010558', 'GO:0032774', 'GO:0051253', 'GO:2001141']	Kidney
GO:BP	GO:0008152	metabolic process	0.00297181	TRUE	"A cellular process consisting of the biochemical pathways by which a living organism transforms chemical substances. This includes including anabolism (biosynthetic process) and catabolism (catabolic process). Metabolic processes includes the transformation of small molecules, as well macromolecular processes such as DNA repair and replication, protein synthesis and degradation." [GOC:go_curator…	5383	887	352	16603	0.396843	0.065391	query_1	['GO:0009987']	Kidney
GO:BP	GO:0001953	negative regulation of cell-matrix adhesion	0.00300345	TRUE	"Any process that stops, prevents, or reduces the rate or extent of cell adhesion to the extracellular matrix." [GOC:hjd]	18	887	8	16603	0.00901917	0.444444	query_1	['GO:0001952', 'GO:0007160', 'GO:0010812']	Kidney
GO:BP	GO:0045765	regulation of angiogenesis	0.00323461	TRUE	"Any process that modulates the frequency, rate or extent of angiogenesis." [GOC:go_curators]	174	887	26	16603	0.0293123	0.149425	query_1	['GO:0001525', 'GO:0022603', 'GO:1901342']	Kidney
GO:BP	GO:0000122	negative regulation of transcription by RNA polymerase II	0.0033585	TRUE	"Any process that stops, prevents, or reduces the frequency, rate or extent of transcription mediated by RNA polymerase II." [GOC:go_curators, GOC:txnOH]	518	887	54	16603	0.0608794	0.104247	query_1	['GO:0006357', 'GO:0006366', 'GO:0045892']	Kidney
GO:BP	GO:0009611	response to wounding	0.00339671	TRUE	"Any process that results in a change in state or activity of a cell or an organism (in terms of movement, secretion, enzyme production, gene expression, etc.) as a result of a stimulus indicating damage to the organism." [GOC:go_curators]	301	887	37	16603	0.0417136	0.122924	query_1	['GO:0006950']	Kidney
GO:MF	GO:0003677	DNA binding	0.00344955	TRUE	"Any molecular function by which a gene product interacts selectively and non-covalently with DNA (deoxyribonucleic acid)." [GOC:dph, GOC:jl, GOC:tb, GOC:vw]	932	887	81	16603	0.0913191	0.0869099	query_1	['GO:0003676']	Kidney
GO:BP	GO:0043170	macromolecule metabolic process	0.00377474	TRUE	"The chemical reactions and pathways involving macromolecules, any molecule of high relative molecular mass, the structure of which essentially comprises the multiple repetition of units derived, actually or conceptually, from molecules of low relative molecular mass." [GOC:mah]	4268	887	288	16603	0.32469	0.0674789	query_1	['GO:0008152']	Kidney
GO:BP	GO:0071774	response to fibroblast growth factor	0.00391435	TRUE	"Any process that results in a change in state or activity of a cell or an organism (in terms of movement, secretion, enzyme production, gene expression, etc.) as a result of a fibroblast growth factor stimulus." [GOC:mah]	68	887	15	16603	0.0169109	0.220588	query_1	['GO:0070848']	Kidney
GO:BP	GO:0060562	epithelial tube morphogenesis	0.00392221	TRUE	"The process in which the anatomical structures of a tube are generated and organized from an epithelium. Epithelial tubes transport gases, liquids and cells from one site to another and form the basic structure of many organs and tissues, with tube shape and organization varying from the single-celled excretory organ in Caenorhabditis elegans to the branching trees of the mammalian kidney and in…	255	887	33	16603	0.0372041	0.129412	query_1	['GO:0002009', 'GO:0035239']	Kidney
GO:BP	GO:0048589	developmental growth	0.0040273	TRUE	"The increase in size or mass of an entire organism, a part of an organism or a cell, where the increase in size or mass has the specific outcome of the progression of the organism over time from one condition to another." [GOC:go_curators]	416	887	46	16603	0.0518602	0.110577	query_1	['GO:0032502', 'GO:0040007']	Kidney
GO:BP	GO:0061061	muscle structure development	0.00420159	TRUE	"The progression of a muscle structure over time, from its formation to its mature state. Muscle structures are contractile cells, tissues or organs that are found in multicellular organisms." [GOC:dph]	391	887	44	16603	0.0496054	0.112532	query_1	['GO:0048856']	Kidney
GO:MF	GO:0005178	integrin binding	0.00436859	TRUE	"Binding to an integrin." [GOC:ceb]	68	887	14	16603	0.0157835	0.205882	query_1	['GO:0005102', 'GO:0044877', 'GO:0050839']	Kidney
GO:BP	GO:0048705	skeletal system morphogenesis	0.00439161	TRUE	"The process in which the anatomical structures of the skeleton are generated and organized." [GOC:dph, GOC:dsf, GOC:jid, GOC:tb]	166	887	25	16603	0.0281849	0.150602	query_1	['GO:0001501', 'GO:0009887']	Kidney
GO:BP	GO:0000165	MAPK cascade	0.0044138	TRUE	"An intracellular protein kinase cascade containing at least a MAP kinase (MAPK). It starts with the activation of a MAP3K, and the consecutive activation of a MPK2K and a MAPK. The cascade can also contain an additional tier: the upstream MAP4K. The kinases in each tier phosphorylate and activate the kinase in the downstream tier to transmit a signal within a cell." [PMID:20811974, PMID:9561267]	379	887	43	16603	0.048478	0.113456	query_1	['GO:0141124']	Kidney
GO:BP	GO:0003007	heart morphogenesis	0.00450022	TRUE	"The developmental process in which the heart is generated and organized. The heart is a hollow, muscular organ, which, by contracting rhythmically, keeps up the circulation of the blood." [GOC:dph, GOC:isa_complete]	188	887	27	16603	0.0304397	0.143617	query_1	['GO:0007507', 'GO:0009887']	Kidney
GO:BP	GO:0042060	wound healing	0.00461445	TRUE	"The series of events that restore integrity to a damaged tissue, following an injury." [GOC:bf, PMID:15269788]	222	887	30	16603	0.0338219	0.135135	query_1	['GO:0009611']	Kidney
GO:BP	GO:0002376	immune system process	0.00464698	TRUE	"Any process involved in the development or functioning of the immune system, an organismal system for calibrated responses to potential internal or invasive threats." [GO_REF:0000022, GOC:add]	1290	887	107	16603	0.120631	0.0829457	query_1	['GO:0008150']	Kidney
GO:BP	GO:0080090	regulation of primary metabolic process	0.00479695	TRUE	"Any process that modulates the frequency, rate or extent of the chemical reactions and pathways within a cell or an organism involving those compounds formed as a part of the normal anabolic and catabolic processes. These processes take place in most, if not all, cells of the organism." [PMID:19211694]	2483	887	182	16603	0.205186	0.0732984	query_1	['GO:0019222', 'GO:0044238']	Kidney
GO:BP	GO:0001823	mesonephros development	0.00502634	TRUE	"The process whose specific outcome is the progression of the mesonephros over time, from its formation to the mature structure. In mammals, the mesonephros is the second of the three embryonic kidneys to be established and exists only transiently. In lower vertebrates such as fish and amphibia, the mesonephros will form the mature kidney." [GOC:dph, ISBN:0124020607, ISBN:0721662544, PMID:1053531…	87	887	17	16603	0.0191657	0.195402	query_1	['GO:0001822']	Kidney
GO:BP	GO:0045892	negative regulation of DNA-templated transcription	0.00558583	TRUE	"Any process that stops, prevents, or reduces the frequency, rate or extent of cellular DNA-templated transcription." [GOC:go_curators, GOC:txnOH]	706	887	67	16603	0.0755355	0.0949008	query_1	['GO:0006351', 'GO:0006355', 'GO:1902679']	Kidney
GO:BP	GO:0010648	negative regulation of cell communication	0.00592036	TRUE	"Any process that decreases the frequency, rate or extent of cell communication. Cell communication is the process that mediates interactions between a cell and its surroundings. Encompasses interactions such as signaling or attachment between one cell and another cell, between a cell and an extracellular matrix, or between a cell and any other aspect of its environment." [GOC:dph, GOC:tb]	850	887	77	16603	0.0868095	0.0905882	query_1	['GO:0007154', 'GO:0010646', 'GO:0048523']	Kidney
GO:BP	GO:0030326	embryonic limb morphogenesis	0.0059242	TRUE	"The process, occurring in the embryo, by which the anatomical structures of the limb are generated and organized. A limb is an appendage of an animal used for locomotion or grasping." [GOC:bf, GOC:jl, ISBN:0395825172]	88	887	17	16603	0.0191657	0.193182	query_1	['GO:0035108', 'GO:0035113']	Kidney
GO:BP	GO:0035113	embryonic appendage morphogenesis	0.0059242	TRUE	"The process, occurring in the embryo, by which the anatomical structures of the appendage are generated and organized. An appendage is an organ or part that is attached to the trunk of an organism, such as a limb or a branch." [ISBN:0582227089]	88	887	17	16603	0.0191657	0.193182	query_1	['GO:0035107', 'GO:0048598']	Kidney
GO:BP	GO:0007162	negative regulation of cell adhesion	0.0061121	TRUE	"Any process that stops, prevents, or reduces the frequency, rate or extent of cell adhesion." [GOC:go_curators]	169	887	25	16603	0.0281849	0.147929	query_1	['GO:0007155', 'GO:0030155', 'GO:0048523']	Kidney
GO:BP	GO:0009890	negative regulation of biosynthetic process	0.00628961	TRUE	"Any process that stops, prevents, or reduces the rate of the chemical reactions and pathways resulting in the formation of substances." [GOC:go_curators]	1468	887	118	16603	0.133033	0.0803815	query_1	['GO:0009058', 'GO:0009889', 'GO:0009892']	Kidney
GO:BP	GO:0019219	regulation of nucleobase-containing compound metabolic process	0.00664862	TRUE	"Any cellular process that modulates the frequency, rate or extent of the chemical reactions and pathways involving nucleobases, nucleosides, nucleotides and nucleic acids." [GOC:go_curators]	1752	887	136	16603	0.153326	0.0776256	query_1	['GO:0006139', 'GO:0080090']	Kidney
GO:BP	GO:0001775	cell activation	0.00669099	TRUE	"A multicellular organismal process by which exposure to an activating factor such as a cellular or soluble ligand results in a change in the morphology or behavior of a cell." [GOC:mgi_curators]	612	887	60	16603	0.0676437	0.0980392	query_1	['GO:0009987', 'GO:0032501']	Kidney
GO:BP	GO:0023057	negative regulation of signaling	0.00674391	TRUE	"Any process that stops, prevents, or reduces the frequency, rate or extent of a signaling process." [GOC:mtg_signal]	853	887	77	16603	0.0868095	0.0902696	query_1	['GO:0023051', 'GO:0023052', 'GO:0048519']	Kidney
GO:BP	GO:0048468	cell development	0.00711237	TRUE	"The cellular developmental process in which a specific cell progresses from an immature to a mature state. Cell development start once cell commitment has taken place." [GOC:go_curators]	1628	887	128	16603	0.144307	0.0786241	query_1	['GO:0030154', 'GO:0048856', 'GO:0048869']	Kidney
GO:BP	GO:0048706	embryonic skeletal system development	0.00816441	TRUE	"The process, occurring during the embryonic phase, whose specific outcome is the progression of the skeleton over time, from its formation to the mature structure." [GOC:dph, GOC:dsf, GOC:jid, GOC:tb, PMID:16049113]	90	887	17	16603	0.0191657	0.188889	query_1	['GO:0001501', 'GO:0043009']	Kidney
GO:MF	GO:0015026	coreceptor activity	0.00832225	TRUE	"Combining with an extracellular or intracellular messenger, and in cooperation with a nearby primary receptor, initiating a change in cell activity." [GOC:go_curators]	24	887	8	16603	0.00901917	0.333333	query_1	['GO:0038023']	Kidney
GO:BP	GO:0090092	regulation of transmembrane receptor protein serine/threonine kinase signaling pathway	0.00842917	TRUE	"Any process that modulates the rate, frequency, or extent of the series of molecular signals generated as a consequence of a transmembrane receptor serine/threonine kinase binding to its physiological ligand." [GOC:dph, GOC:tb]	172	887	25	16603	0.0281849	0.145349	query_1	['GO:0007178', 'GO:0009966']	Kidney
GO:BP	GO:0051253	negative regulation of RNA metabolic process	0.00869567	TRUE	"Any process that stops, prevents, or reduces the frequency, rate or extent of the chemical reactions and pathways involving RNA." [GOC:ai]	758	887	70	16603	0.0789177	0.0923483	query_1	['GO:0010605', 'GO:0016070', 'GO:0045934', 'GO:0051252']	Kidney
GO:BP	GO:0010558	negative regulation of macromolecule biosynthetic process	0.00978791	TRUE	"Any process that decreases the rate, frequency or extent of the chemical reactions and pathways resulting in the formation of a macromolecule, any molecule of high relative molecular mass, the structure of which essentially comprises the multiple repetition of units derived, actually or conceptually, from molecules of low relative molecular mass." [GOC:dph, GOC:tb]	1435	887	115	16603	0.129651	0.0801394	query_1	['GO:0009059', 'GO:0009890', 'GO:0010556', 'GO:0010605']	Kidney
GO:BP	GO:0001657	ureteric bud development	0.00998276	TRUE	"The process whose specific outcome is the progression of the ureteric bud over time, from its formation to the mature structure." [GOC:go_curators]	82	887	16	16603	0.0180383	0.195122	query_1	['GO:0072164']	Kidney
GO:BP	GO:0009605	response to external stimulus	0.0107051	TRUE	"Any process that results in a change in state or activity of a cell or an organism (in terms of movement, secretion, enzyme production, gene expression, etc.) as a result of an external stimulus." [GOC:hb]	1207	887	100	16603	0.11274	0.08285	query_1	['GO:0050896']	Kidney
GO:BP	GO:0001763	morphogenesis of a branching structure	0.0115174	TRUE	"The process in which the anatomical structures of branches are generated and organized. A branch is a division or offshoot from a main stem. Examples in animals would include blood vessels, nerves, lymphatics and other endothelial or epithelial tubes." [ISBN:0721662544]	164	887	24	16603	0.0270575	0.146341	query_1	['GO:0009653', 'GO:0032501']	Kidney
GO:BP	GO:0060537	muscle tissue development	0.0116069	TRUE	"The progression of muscle tissue over time, from its initial formation to its mature state. Muscle tissue is a contractile tissue made up of actin and myosin fibers." [GOC:dph]	268	887	33	16603	0.0372041	0.123134	query_1	['GO:0009888']	Kidney
GO:MF	GO:0001217	DNA-binding transcription repressor activity	0.0117373	TRUE	"A DNA-binding transcription factor activity that represses or decreases the transcription of specific gene sets." [GOC:txnOH-2018]	168	887	23	16603	0.0259301	0.136905	query_1	['GO:0003700']	Kidney
GO:BP	GO:0072164	mesonephric tubule development	0.011762	TRUE	"The progression of a mesonephric tubule over time, from its initial formation to the mature structure. A mesonephric tubule is an epithelial tube that is part of the mesonephros." [GOC:mtg_kidney_jan10]	83	887	16	16603	0.0180383	0.192771	query_1	['GO:0035295', 'GO:0072163']	Kidney
GO:BP	GO:0072163	mesonephric epithelium development	0.011762	TRUE	"The process whose specific outcome is the progression of an epithelium in the mesonephros over time, from its formation to the mature structure. An epithelium is a tissue that covers the internal or external surfaces of an anatomical structure." [GOC:mtg_kidney_jan10]	83	887	16	16603	0.0180383	0.192771	query_1	['GO:0001823', 'GO:0072073']	Kidney
GO:MF	GO:0050839	cell adhesion molecule binding	0.0117753	TRUE	"Binding to a cell adhesion molecule." [GOC:ai]	124	887	19	16603	0.0214205	0.153226	query_1	['GO:0005515']	Kidney
GO:BP	GO:0008285	negative regulation of cell population proliferation	0.011797	TRUE	"Any process that stops, prevents or reduces the rate or extent of cell proliferation." [GOC:go_curators]	368	887	41	16603	0.0462232	0.111413	query_1	['GO:0008283', 'GO:0042127', 'GO:0048523']	Kidney
GO:BP	GO:0007188	adenylate cyclase-modulating G protein-coupled receptor signaling pathway	0.0135014	TRUE	"A G protein-coupled receptor signaling pathway in which the signal is transmitted via the activation or inhibition of adenylyl cyclase activity and a subsequent change in the intracellular concentration of cyclic AMP (cAMP)." [GOC:mah, GOC:signaling, ISBN:0815316194]	123	887	20	16603	0.0225479	0.162602	query_1	['GO:0007186']	Kidney
GO:BP	GO:0022612	gland morphogenesis	0.0136009	TRUE	"The process in which the anatomical structures of a gland are generated and organized." [GOC:isa_complete]	103	887	18	16603	0.0202931	0.174757	query_1	['GO:0009887', 'GO:0048732']	Kidney
GO:BP	GO:0040037	negative regulation of fibroblast growth factor receptor signaling pathway	0.014446	TRUE	"Any process that stops, prevents, or reduces the frequency, rate or extent of fibroblast growth factor receptor signaling pathway activity." [GOC:go_curators]	11	887	6	16603	0.00676437	0.545455	query_1	['GO:0008543', 'GO:0009968', 'GO:0040036', 'GO:0090288']	Kidney
GO:BP	GO:0045785	positive regulation of cell adhesion	0.0147192	TRUE	"Any process that activates or increases the frequency, rate or extent of cell adhesion." [GOC:go_curators]	271	887	33	16603	0.0372041	0.121771	query_1	['GO:0007155', 'GO:0030155', 'GO:0048522']	Kidney
GO:BP	GO:0048754	branching morphogenesis of an epithelial tube	0.0153043	TRUE	"The process in which the anatomical structures of branches in an epithelial tube are generated and organized. A tube is a long hollow cylinder." [GOC:dgh, GOC:dph, GOC:jid]	124	887	20	16603	0.0225479	0.16129	query_1	['GO:0035239', 'GO:0060562', 'GO:0061138']	Kidney
GO:BP	GO:0048585	negative regulation of response to stimulus	0.0153974	TRUE	"Any process that stops, prevents, or reduces the frequency, rate or extent of a response to a stimulus. Response to stimulus is a change in state or activity of a cell or an organism (in terms of movement, secretion, enzyme production, gene expression, etc.) as a result of a stimulus." [GOC:jid]	976	887	84	16603	0.0947012	0.0860656	query_1	['GO:0048519', 'GO:0048583', 'GO:0050896']	Kidney
GO:BP	GO:0042116	macrophage activation	0.0159794	TRUE	"A change in morphology and behavior of a macrophage resulting from exposure to a cytokine, chemokine, cellular ligand, or soluble factor." [GOC:mgi_curators, ISBN:0781735149, PMID:14506301]	50	887	12	16603	0.0135287	0.24	query_1	['GO:0002274']	Kidney
GO:BP	GO:0044344	cellular response to fibroblast growth factor stimulus	0.0165966	TRUE	"Any process that results in a change in state or activity of a cell (in terms of movement, secretion, enzyme production, gene expression, etc.) as a result of an fibroblast growth factor stimulus." [GOC:jl, GOC:yaf]	67	887	14	16603	0.0157835	0.208955	query_1	['GO:0071363', 'GO:0071774']	Kidney
GO:MF	GO:0019838	growth factor binding	0.0171864	TRUE	"Binding to a growth factor, proteins or polypeptides that stimulate a cell or organism to grow or proliferate." [GOC:curators]	86	887	15	16603	0.0169109	0.174419	query_1	['GO:0005515']	Kidney
GO:BP	GO:0002682	regulation of immune system process	0.0171909	TRUE	"Any process that modulates the frequency, rate, or extent of an immune system process." [GOC:add]	846	887	75	16603	0.0845547	0.0886525	query_1	['GO:0002376', 'GO:0050789']	Kidney
GO:MF	GO:0051015	actin filament binding	0.0190368	TRUE	"Binding to an actin filament, also known as F-actin, a helical filamentous polymer of globular G-actin subunits." [ISBN:0198506732]	77	887	14	16603	0.0157835	0.181818	query_1	['GO:0003779', 'GO:0044877']	Kidney
GO:BP	GO:0050673	epithelial cell proliferation	0.0195846	TRUE	"The multiplication or reproduction of epithelial cells, resulting in the expansion of a cell population. Epithelial cells make up the epithelium, the covering of internal and external surfaces of the body, including the lining of vessels and other small cavities. It consists of cells joined by small amounts of cementing substances." [ISBN:0721662544]	287	887	34	16603	0.0383315	0.118467	query_1	['GO:0008283']	Kidney
GO:BP	GO:0060840	artery development	0.0198486	TRUE	"The progression of the artery over time, from its initial formation to the mature structure. An artery is a blood vessel that carries blood away from the heart to a capillary bed." [GOC:dph, GOC:sdb_2009, GOC:tb]	77	887	15	16603	0.0169109	0.194805	query_1	['GO:0001568']	Kidney
GO:MF	GO:0035091	phosphatidylinositol binding	0.0206276	TRUE	"Binding to an inositol-containing glycerophospholipid, i.e. phosphatidylinositol (PtdIns) and its phosphorylated derivatives." [GOC:bf, ISBN:0198506732, PMID:11395417]	140	887	20	16603	0.0225479	0.142857	query_1	['GO:0005543']	Kidney
GO:BP	GO:0150063	visual system development	0.0216497	TRUE	"The process whose specific outcome is the progression of the visual system over time, from its formation to the mature structure, including the eye, parts of the central nervous system (CNS) involved in processing of visual inputs, and connecting nerve pathways." [GOC:aruk, GOC:bc, GOC:krc, PMID:15004427, PMID:20647017, PMID:22632727]	276	887	33	16603	0.0372041	0.119565	query_1	['GO:0048880']	Kidney
GO:BP	GO:0030595	leukocyte chemotaxis	0.0220887	TRUE	"The movement of a leukocyte in response to an external stimulus." [GOC:add, GOC:jl]	127	887	20	16603	0.0225479	0.15748	query_1	['GO:0050900', 'GO:0060326']	Kidney
GO:BP	GO:1903053	regulation of extracellular matrix organization	0.0222988	TRUE	"Any process that modulates the frequency, rate or extent of extracellular matrix organization." [GO_REF:0000058, GOC:BHF, GOC:rl, GOC:TermGenie, PMID:22357537]	29	887	9	16603	0.0101466	0.310345	query_1	['GO:0030198', 'GO:0051128']	Kidney
GO:BP	GO:0035924	cellular response to vascular endothelial growth factor stimulus	0.0247571	TRUE	"Any process that results in a change in state or activity of a cell (in terms of movement, secretion, enzyme production, gene expression, etc.) as a result of a vascular endothelial growth factor stimulus." [GOC:BHF, GOC:rl, PMID:18440775]	44	887	11	16603	0.0124014	0.25	query_1	['GO:0071363']	Kidney
GO:BP	GO:0050865	regulation of cell activation	0.0252929	TRUE	"Any process that modulates the frequency, rate or extent of cell activation, the change in the morphology or behavior of a cell resulting from exposure to an activating factor such as a cellular or soluble ligand." [GOC:ai]	341	887	38	16603	0.042841	0.111437	query_1	['GO:0001775', 'GO:0050794', 'GO:0051239']	Kidney
GO:BP	GO:1902533	positive regulation of intracellular signal transduction	0.0267668	TRUE	"Any process that activates or increases the frequency, rate or extent of intracellular signal transduction." [GOC:BHF, GOC:dph, GOC:signaling, GOC:tb, GOC:TermGenie]	626	887	59	16603	0.0665163	0.0942492	query_1	['GO:0009967', 'GO:0035556', 'GO:1902531']	Kidney
GO:BP	GO:0048880	sensory system development	0.0271292	TRUE	"The process whose specific outcome is the progression of a sensory system over time from its formation to the mature structure." [GOC:dgh]	279	887	33	16603	0.0372041	0.11828	query_1	['GO:0048731']	Kidney
GO:BP	GO:0030099	myeloid cell differentiation	0.0271292	TRUE	"The process in which a relatively unspecialized myeloid precursor cell acquires the specialized features of any cell of the myeloid leukocyte, megakaryocyte, thrombocyte, or erythrocyte lineages." [GOC:add, ISBN:0781735149]	279	887	33	16603	0.0372041	0.11828	query_1	['GO:0030097', 'GO:0030154']	Kidney
GO:BP	GO:0043116	negative regulation of vascular permeability	0.0275838	TRUE	"Any process that reduces the extent to which blood vessels can be pervaded by fluid." [GOC:jl]	12	887	6	16603	0.00676437	0.5	query_1	['GO:0043114']	Kidney
GO:BP	GO:1901652	response to peptide	0.0281984	TRUE	"Any process that results in a change in state or activity of a cell or an organism (in terms of movement, secretion, enzyme production, gene expression, etc.) as a result of a peptide stimulus." [GOC:pr, GOC:TermGenie]	502	887	50	16603	0.0563698	0.0996016	query_1	['GO:0042221']	Kidney
GO:BP	GO:0040007	growth	0.0290298	TRUE	"The increase in size or mass of an entire organism, a part of an organism or a cell." [GOC:bf, GOC:ma]	530	887	52	16603	0.0586246	0.0981132	query_1	['GO:0008150']	Kidney
GO:MF	GO:0034713	type I transforming growth factor beta receptor binding	0.0327903	TRUE	"Binding to a type I transforming growth factor beta receptor." [GOC:BHF, GOC:mah]	10	887	5	16603	0.00563698	0.5	query_1	['GO:0005160']	Kidney
GO:BP	GO:0003205	cardiac chamber development	0.0334099	TRUE	"The progression of a cardiac chamber over time, from its formation to the mature structure. A cardiac chamber is an enclosed cavity within the heart." [GOC:mtg_heart]	120	887	19	16603	0.0214205	0.158333	query_1	['GO:0007507', 'GO:0048856']	Kidney
GO:BP	GO:0002688	regulation of leukocyte chemotaxis	0.0334564	TRUE	"Any process that modulates the frequency, rate, or extent of leukocyte chemotaxis." [GOC:add]	71	887	14	16603	0.0157835	0.197183	query_1	['GO:0002685', 'GO:0030595', 'GO:0050920']	Kidney
GO:BP	GO:0006954	inflammatory response	0.0345461	TRUE	"The immediate defensive reaction (by vertebrate tissue) to infection or injury caused by chemical or physical agents. The process is characterized by local vasodilation, extravasation of plasma into intercellular spaces and accumulation of white blood cells and macrophages." [GO_REF:0000022, ISBN:0198506732]	398	887	42	16603	0.0473506	0.105528	query_1	['GO:0006952']	Kidney
GO:BP	GO:0009968	negative regulation of signal transduction	0.0348422	TRUE	"Any process that stops, prevents, or reduces the frequency, rate or extent of signal transduction." [GOC:sm]	790	887	70	16603	0.0789177	0.0886076	query_1	['GO:0007165', 'GO:0009966', 'GO:0010648', 'GO:0023057', 'GO:0048585']	Kidney
GO:BP	GO:0034330	cell junction organization	0.0354918	TRUE	"A process that is carried out at the cellular level which results in the assembly, arrangement of constituent parts, or disassembly of a cell junction. A cell junction is a specialized region of connection between two cells or between a cell and the extracellular matrix." [GOC:dph, GOC:jl, GOC:mah]	479	887	48	16603	0.054115	0.100209	query_1	['GO:0016043']	Kidney
GO:BP	GO:0030856	regulation of epithelial cell differentiation	0.0394222	TRUE	"Any process that modulates the frequency, rate or extent of epithelial cell differentiation." [GOC:mah]	111	887	18	16603	0.0202931	0.162162	query_1	['GO:0030855', 'GO:0045595', 'GO:2000026']	Kidney
GO:BP	GO:0001503	ossification	0.0424316	TRUE	"The formation of bone or of a bony substance, or the conversion of fibrous tissue or of cartilage into bone or a bony substance." [GOC:mtg_mpo, PMID:17572649]	248	887	30	16603	0.0338219	0.120968	query_1	['GO:0032501']	Kidney
GO:BP	GO:0045598	regulation of fat cell differentiation	0.0436925	TRUE	"Any process that modulates the frequency, rate or extent of adipocyte differentiation." [GOC:go_curators]	82	887	15	16603	0.0169109	0.182927	query_1	['GO:0045444', 'GO:0045595']	Kidney
GO:BP	GO:0033002	muscle cell proliferation	0.0446675	TRUE	"The expansion of a muscle cell population by cell division." [CL:0000187, GOC:mah]	112	887	18	16603	0.0202931	0.160714	query_1	['GO:0008283']	Kidney
GO:BP	GO:0003158	endothelium development	0.0457009	TRUE	"The process whose specific outcome is the progression of an endothelium over time, from its formation to the mature structure. Endothelium refers to the layer of cells lining blood vessels, lymphatics, the heart, and serous cavities, and is derived from bone marrow or mesoderm. Corneal endothelium is a special case, derived from neural crest cells." [GOC:mtg_heart]	92	887	16	16603	0.0180383	0.173913	query_1	['GO:0060429']	Kidney
GO:BP	GO:0001654	eye development	0.0468581	TRUE	"The process whose specific outcome is the progression of the eye over time, from its formation to the mature structure. The eye is the organ of sight." [GOC:jid, GOC:jl]	274	887	32	16603	0.0360767	0.116788	query_1	['GO:0007423', 'GO:0150063']	Kidney
GO:BP	GO:0010718	positive regulation of epithelial to mesenchymal transition	0.0478222	TRUE	"Any process that increases the rate, frequency, or extent of epithelial to mesenchymal transition. Epithelial to mesenchymal transition is where an epithelial cell loses apical/basolateral polarity, severs intercellular adhesive junctions, degrades basement membrane components and becomes a migratory mesenchymal cell." [GOC:BHF, GOC:dph, GOC:tb]	39	887	10	16603	0.011274	0.25641	query_1	['GO:0001837', 'GO:0010717', 'GO:0045597', 'GO:0051240']	Kidney
GO:BP	GO:0030097	hemopoiesis	0.0482327	TRUE	"The process whose specific outcome is the progression of the myeloid and lymphoid derived organ/tissue systems of the blood and other parts of the body over time, from formation to the mature structure. The site of hemopoiesis is variable during development, but occurs primarily in bone marrow or kidney in many adult vertebrates." [GOC:dgh, ISBN:0198506732]	582	887	55	16603	0.0620068	0.0945017	query_1	['GO:0048468']	Kidney
GO:BP	GO:1901889	negative regulation of cell junction assembly	0.0489097	TRUE	"Any process that stops, prevents or reduces the frequency, rate or extent of cell junction assembly." [GOC:TermGenie]	13	887	6	16603	0.00676437	0.461538	query_1	['GO:0034329', 'GO:0051129', 'GO:1901888']	Kidney
GO:BP	GO:0019934	cGMP-mediated signaling	0.0489097	TRUE	"An intracellular signaling cassette that starts with production of cyclic GMP (cGMP), and ends with activation of downstream effectors that further transmit the signal within the cell." [GOC:signaling]	13	887	6	16603	0.00676437	0.461538	query_1	['GO:0141124']	Kidney
GO:BP	GO:0032501	multicellular organismal process	2.17e-18	TRUE	"Any biological process, occurring at the level of a multicellular organism, pertinent to its function." [GOC:curators, GOC:dph, GOC:isa_complete, GOC:tb]	3935	1074	389	16603	0.362197	0.0988564	query_1	['GO:0008150']	Liver
GO:BP	GO:0009653	anatomical structure morphogenesis	2.94e-18	TRUE	"The process in which anatomical structures are generated and organized. Morphogenesis pertains to the creation of form." [GOC:go_curators, ISBN:0521436125]	1637	1074	205	16603	0.190875	0.125229	query_1	['GO:0032502', 'GO:0048856']	Liver
GO:BP	GO:0023052	signaling	4.7e-18	TRUE	"The entirety of a process in which information is transmitted within a biological system. This process begins with an active signal and ends when a cellular response has been triggered." [GOC:mtg_signal, GOC:mtg_signaling_feb11, GOC:signaling]	3005	1074	317	16603	0.295158	0.105491	query_1	['GO:0050789']	Liver
GO:BP	GO:0007154	cell communication	8.18e-18	TRUE	"Any process that mediates interactions between a cell and its surroundings. Encompasses interactions such as signaling or attachment between one cell and another cell, between a cell and an extracellular matrix, or between a cell and any other aspect of its environment." [GOC:mah]	3028	1074	318	16603	0.296089	0.10502	query_1	['GO:0009987']	Liver
GO:BP	GO:0048856	anatomical structure development	1.25e-15	TRUE	"The biological process whose specific outcome is the progression of an anatomical structure from an initial condition to its mature state. This process begins with the formation of the structure and ends with the mature structure, whatever form that may be including its natural destruction. An anatomical structure is any biological entity that occupies space and is distinguished from its surroun…	3400	1074	339	16603	0.315642	0.0997059	query_1	['GO:0032502']	Liver
GO:BP	GO:0050896	response to stimulus	1.37e-15	TRUE	"Any process that results in a change in state or activity of a cell or an organism (in terms of movement, secretion, enzyme production, gene expression, etc.) as a result of a stimulus. The process begins with detection of the stimulus and ends with a change in state or activity or the cell or organism." [GOC:ai, GOC:bf]	4251	1074	402	16603	0.374302	0.094566	query_1	['GO:0008150']	Liver
GO:BP	GO:0007155	cell adhesion	3.43e-15	TRUE	"The attachment of a cell, either to another cell or to an underlying substrate such as the extracellular matrix, via cell adhesion molecules." [GOC:hb, GOC:pf]	682	1074	108	16603	0.100559	0.158358	query_1	['GO:0009987']	Liver
GO:BP	GO:0050793	regulation of developmental process	3.85e-15	TRUE	"Any process that modulates the frequency, rate or extent of development, the biological process whose specific outcome is the progression of a multicellular organism over time from an initial condition (e.g. a zygote, or a young adult) to a later condition (e.g. a multicellular animal or an aged adult)." [GOC:go_curators]	1416	1074	177	16603	0.164804	0.125	query_1	['GO:0032502', 'GO:0050789']	Liver
GO:BP	GO:0032502	developmental process	4.34e-15	TRUE	"A biological process whose specific outcome is the progression of an integrated living unit: an anatomical structure (which may be a subcellular structure, cell, tissue, or organ), or organism over time from an initial condition to a later condition." [GOC:isa_complete]	3599	1074	352	16603	0.327747	0.0978049	query_1	['GO:0008150']	Liver
GO:BP	GO:0007275	multicellular organism development	7.04e-15	TRUE	"The biological process whose specific outcome is the progression of a multicellular organism over time from an initial condition (e.g. a zygote or a young adult) to a later condition (e.g. a multicellular animal or an aged adult)." [GOC:dph, GOC:ems, GOC:isa_complete, GOC:tb]	2746	1074	286	16603	0.266294	0.104151	query_1	['GO:0032501', 'GO:0048856']	Liver
GO:BP	GO:0048731	system development	8.54e-15	TRUE	"The process whose specific outcome is the progression of an organismal system over time, from its formation to the mature structure. A system is a regularly interacting or interdependent group of organs or tissues that work together to carry out a given biological process." [GOC:dph, GOC:jid]	2309	1074	251	16603	0.233706	0.108705	query_1	['GO:0007275', 'GO:0048856']	Liver
GO:BP	GO:0051239	regulation of multicellular organismal process	1.11e-14	TRUE	"Any process that modulates the frequency, rate or extent of a multicellular organismal process, the processes pertinent to the function of a multicellular organism above the cellular level; includes the integrated processes of tissues and organs." [GOC:ai, GOC:dph, GOC:tb]	1744	1074	204	16603	0.189944	0.116972	query_1	['GO:0032501', 'GO:0050789']	Liver
GO:BP	GO:0065007	biological regulation	2.39e-14	TRUE	"Any process that modulates a measurable attribute of any biological process, quality or function." [GOC:dph, GOC:isa_complete, GOC:mah, GOC:pr, GOC:vw]	6310	1074	541	16603	0.503724	0.0857369	query_1	['GO:0008150']	Liver
GO:BP	GO:0141124	intracellular signaling cassette	2.59e-14	TRUE	"An intracellular signaling module that is part of larger signaling pathways that can be initiated either intracellularly or by cell surface receptors. Intracellular signaling cassettes are discrete signaling units that are often shared by multiple signaling pathways." [GOC:ha, GOC:pg]	915	1074	129	16603	0.120112	0.140984	query_1	['GO:0035556']	Liver
GO:BP	GO:0050789	regulation of biological process	4.75e-14	TRUE	"Any process that modulates the frequency, rate or extent of a biological process. Biological processes are regulated by many means; examples include the control of gene expression, protein modification or interaction with a protein or substrate molecule." [GOC:ai, GOC:go_curators]	6107	1074	526	16603	0.489758	0.0861307	query_1	['GO:0008150', 'GO:0065007']	Liver
GO:BP	GO:0051716	cellular response to stimulus	5.52e-14	TRUE	"Any process that results in a change in state or activity of a cell (in terms of movement, secretion, enzyme production, gene expression, etc.) as a result of a stimulus. The process begins with detection of the stimulus by a cell and ends with a change in state or activity or the cell." [GOC:bf, GOC:jl]	3441	1074	336	16603	0.312849	0.097646	query_1	['GO:0009987', 'GO:0050896']	Liver
GO:BP	GO:0008283	cell population proliferation	6.12e-14	TRUE	"The multiplication or reproduction of cells, resulting in the expansion of a cell population." [GOC:mah, GOC:mb]	1118	1074	147	16603	0.136872	0.131485	query_1	['GO:0009987']	Liver
GO:BP	GO:0007165	signal transduction	7.47e-14	TRUE	"The cellular process in which a signal is conveyed to trigger a change in the activity or state of a cell. Signal transduction begins with reception of a signal (e.g. a ligand binding to a receptor or receptor activation by a stimulus such as light), or for signal transduction in the absence of ligand, signal-withdrawal or the activity of a constitutively active receptor. Signal transduction end…	2677	1074	277	16603	0.257914	0.103474	query_1	['GO:0007154', 'GO:0009987', 'GO:0023052', 'GO:0050794', 'GO:0051716']	Liver
GO:BP	GO:0050794	regulation of cellular process	1.53e-13	TRUE	"Any process that modulates the frequency, rate or extent of a cellular process, any of those that are carried out at the cellular level, but are not necessarily restricted to a single cell. For example, cell communication occurs among more than one cell, but occurs at the cellular level." [GOC:go_curators]	5860	1074	507	16603	0.472067	0.0865188	query_1	['GO:0009987', 'GO:0050789']	Liver
GO:BP	GO:0048518	positive regulation of biological process	1.89e-13	TRUE	"Any process that activates or increases the frequency, rate or extent of a biological process. Biological processes are regulated by many means; examples include the control of gene expression, protein modification or interaction with a protein or substrate molecule." [GOC:jid]	3589	1074	345	16603	0.321229	0.0961271	query_1	['GO:0008150', 'GO:0050789']	Liver
GO:BP	GO:0040011	locomotion	8.73e-13	TRUE	"Self-propelled movement of a cell or organism from one location to another." [GOC:dgh]	695	1074	104	16603	0.0968343	0.14964	query_1	['GO:0008150']	Liver
GO:BP	GO:0023051	regulation of signaling	1.51e-12	TRUE	"Any process that modulates the frequency, rate or extent of a signaling process." [GOC:mtg_signal]	1982	1074	217	16603	0.202048	0.109485	query_1	['GO:0023052', 'GO:0050789']	Liver
GO:BP	GO:0016477	cell migration	2.21e-12	TRUE	"The controlled self-propelled movement of a cell from one site to a destination guided by molecular cues." [GOC:cjm, GOC:dph, GOC:ems, GOC:pf, Wikipedia:Cell_migration]	881	1074	121	16603	0.112663	0.137344	query_1	['GO:0048870']	Liver
GO:BP	GO:0048522	positive regulation of cellular process	2.34e-12	TRUE	"Any process that activates or increases the frequency, rate or extent of a cellular process, any of those that are carried out at the cellular level, but are not necessarily restricted to a single cell. For example, cell communication occurs among more than one cell, but occurs at the cellular level." [GOC:jid]	3392	1074	326	16603	0.303538	0.0961085	query_1	['GO:0009987', 'GO:0048518', 'GO:0050794']	Liver
GO:BP	GO:0035295	tube development	3.08e-12	TRUE	"The process whose specific outcome is the progression of a tube over time, from its initial formation to a mature structure. Epithelial and endothelial tubes transport gases, liquids and cells from one site to another and form the basic structure of many organs and tissues including lung and trachea, kidney, the mammary gland, the vascular system and the gastrointestinal and urinary-genital trac…	718	1074	105	16603	0.0977654	0.14624	query_1	['GO:0007275', 'GO:0048856']	Liver
GO:BP	GO:0010646	regulation of cell communication	6.6e-12	TRUE	"Any process that modulates the frequency, rate or extent of cell communication. Cell communication is the process that mediates interactions between a cell and its surroundings. Encompasses interactions such as signaling or attachment between one cell and another cell, between a cell and an extracellular matrix, or between a cell and any other aspect of its environment." [GOC:dph, GOC:tb]	1984	1074	215	16603	0.200186	0.108367	query_1	['GO:0007154', 'GO:0050794']	Liver
GO:BP	GO:0035239	tube morphogenesis	3.01e-11	TRUE	"The process in which the anatomical structures of a tube are generated and organized. Epithelial and endothelial tubes transport gases, liquids and cells from one site to another and form the basic structure of many organs and tissues, with tube shape and organization varying from the single-celled excretory organ in Caenorhabditis elegans to the branching trees of the mammalian kidney and insec…	580	1074	89	16603	0.0828678	0.153448	query_1	['GO:0009653', 'GO:0035295']	Liver
GO:BP	GO:0009888	tissue development	5.37e-11	TRUE	"The process whose specific outcome is the progression of a tissue over time, from its formation to the mature structure." [ISBN:0471245208]	1267	1074	152	16603	0.141527	0.119968	query_1	['GO:0048856']	Liver
GO:MF	GO:0003674	molecular_function	8.32e-11	TRUE	"A molecular process that can be carried out by the action of a single macromolecular machine, usually via direct physical interactions with other molecular entities. Function in this sense denotes an action, or activity, that a gene product (or a complex) performs." [GOC:pdt]	7493	1074	600	16603	0.558659	0.0800747	query_1	[]	Liver
GO:BP	GO:0048869	cellular developmental process	8.36e-11	TRUE	"A biological process whose specific outcome is the progression of a cell over time from an initial condition to a later condition." [GOC:isa_complete]	2334	1074	239	16603	0.222533	0.102399	query_1	['GO:0009987', 'GO:0032502']	Liver
GO:BP	GO:0030154	cell differentiation	8.36e-11	TRUE	"The cellular developmental process in which a relatively unspecialized cell, e.g. embryonic or regenerative cell, acquires specialized structural and/or functional features that characterize a specific cell. Differentiation includes the processes involved in commitment of a cell to a specific fate and its subsequent development to the mature state." [ISBN:0198506732]	2334	1074	239	16603	0.222533	0.102399	query_1	['GO:0048869']	Liver
GO:BP	GO:0030334	regulation of cell migration	9.83e-11	TRUE	"Any process that modulates the frequency, rate or extent of cell migration." [GOC:go_curators]	542	1074	84	16603	0.0782123	0.154982	query_1	['GO:0016477', 'GO:2000145']	Liver
GO:BP	GO:0048870	cell motility	1.28e-10	TRUE	"Any process involved in the controlled self-propelled movement of a cell that results in translocation of the cell from one place to another." [GOC:dgh, GOC:dph, GOC:isa_complete, GOC:mlg]	1019	1074	129	16603	0.120112	0.126595	query_1	['GO:0009987']	Liver
GO:BP	GO:0009987	cellular process	1.29e-10	TRUE	"Any process that is carried out at the cellular level, but not necessarily restricted to a single cell. For example, cell communication occurs among more than one cell, but occurs at the cellular level." [GOC:go_curators, GOC:isa_complete]	8591	1074	673	16603	0.626629	0.0783378	query_1	['GO:0008150']	Liver
GO:BP	GO:0001944	vasculature development	1.41e-10	TRUE	"The process whose specific outcome is the progression of the vasculature over time, from its formation to the mature structure. The vasculature is an interconnected tubular multi-tissue structure that contains fluid that is actively transported around the organism." [GOC:dph, UBERON:0002409]	487	1074	78	16603	0.0726257	0.160164	query_1	['GO:0048731', 'GO:0072359']	Liver
GO:BP	GO:2000145	regulation of cell motility	1.53e-10	TRUE	"Any process that modulates the frequency, rate or extent of cell motility." [GOC:mah]	576	1074	87	16603	0.0810056	0.151042	query_1	['GO:0040012', 'GO:0048870', 'GO:0050794']	Liver
GO:BP	GO:2000026	regulation of multicellular organismal development	2.19e-10	TRUE	"Any process that modulates the frequency, rate or extent of multicellular organismal development." [GOC:obol]	829	1074	111	16603	0.103352	0.133896	query_1	['GO:0007275', 'GO:0050793', 'GO:0051239']	Liver
GO:BP	GO:0042127	regulation of cell population proliferation	2.38e-10	TRUE	"Any process that modulates the frequency, rate or extent of cell proliferation." [GOC:jl]	895	1074	117	16603	0.108939	0.130726	query_1	['GO:0008283', 'GO:0050794']	Liver
GO:BP	GO:0072359	circulatory system development	2.6e-10	TRUE	"The process whose specific outcome is the progression of the circulatory system over time, from its formation to the mature structure. The circulatory system is the organ system that passes nutrients (such as amino acids and electrolytes), gases, hormones, blood cells, etc. to and from cells in the body to help fight diseases and help stabilize body temperature and pH to maintain homeostasis." […	704	1074	99	16603	0.0921788	0.140625	query_1	['GO:0048731']	Liver
GO:BP	GO:0040012	regulation of locomotion	2.76e-10	TRUE	"Any process that modulates the frequency, rate or extent of locomotion of a cell or organism." [GOC:ems]	602	1074	89	16603	0.0828678	0.147841	query_1	['GO:0040011', 'GO:0050789']	Liver
GO:BP	GO:0048583	regulation of response to stimulus	3.42e-10	TRUE	"Any process that modulates the frequency, rate or extent of a response to a stimulus. Response to stimulus is a change in state or activity of a cell or an organism (in terms of movement, secretion, enzyme production, gene expression, etc.) as a result of a stimulus." [GOC:jid]	2198	1074	226	16603	0.210428	0.102821	query_1	['GO:0050789', 'GO:0050896']	Liver
GO:BP	GO:0048523	negative regulation of cellular process	3.67e-10	TRUE	"Any process that stops, prevents, or reduces the frequency, rate or extent of a cellular process, any of those that are carried out at the cellular level, but are not necessarily restricted to a single cell. For example, cell communication occurs among more than one cell, but occurs at the cellular level." [GOC:jid]	3111	1074	296	16603	0.275605	0.0951463	query_1	['GO:0009987', 'GO:0048519', 'GO:0050794']	Liver
GO:BP	GO:0007167	enzyme-linked receptor protein signaling pathway	3.74e-10	TRUE	"The series of molecular signals initiated by an extracellular ligand binding to a receptor on the surface of the target cell, where the receptor possesses catalytic activity or is closely associated with an enzyme such as a protein kinase, and ending with the regulation of a downstream cellular process, e.g. transcription." [GOC:mah, GOC:signaling, ISBN:0815316194]	595	1074	88	16603	0.0819367	0.147899	query_1	['GO:0007166']	Liver
GO:BP	GO:0048519	negative regulation of biological process	3.98e-10	TRUE	"Any process that stops, prevents, or reduces the frequency, rate or extent of a biological process. Biological processes are regulated by many means; examples include the control of gene expression, protein modification or interaction with a protein or substrate molecule." [GOC:jid]	3220	1074	304	16603	0.283054	0.0944099	query_1	['GO:0008150', 'GO:0050789']	Liver
GO:BP	GO:0009966	regulation of signal transduction	5.71e-10	TRUE	"Any process that modulates the frequency, rate or extent of signal transduction." [GOC:sm]	1698	1074	185	16603	0.172253	0.108952	query_1	['GO:0007165', 'GO:0010646', 'GO:0023051', 'GO:0048583']	Liver
GO:BP	GO:0048646	anatomical structure formation involved in morphogenesis	6.14e-10	TRUE	"The developmental process pertaining to the initial formation of an anatomical structure from unspecified parts. This process begins with the specific processes that contribute to the appearance of the discrete structure and ends when the structural rudiment is recognizable. An anatomical structure is any biological entity that occupies space and is distinguished from its surroundings. Anatomica…	756	1074	103	16603	0.0959032	0.136243	query_1	['GO:0009653', 'GO:0032502']	Liver
GO:BP	GO:0001568	blood vessel development	7.11e-10	TRUE	"The process whose specific outcome is the progression of a blood vessel over time, from its formation to the mature structure. The blood vessel is the vasculature carrying blood." [GOC:hjd, UBERON:0001981]	463	1074	74	16603	0.0689013	0.159827	query_1	['GO:0001944', 'GO:0048856']	Liver
GO:BP	GO:0045595	regulation of cell differentiation	7.44e-10	TRUE	"Any process that modulates the frequency, rate or extent of cell differentiation, the process in which relatively unspecialized cells acquire specialized structural and functional features." [GOC:go_curators]	866	1074	113	16603	0.105214	0.130485	query_1	['GO:0030154', 'GO:0050793', 'GO:0050794']	Liver
GO:BP	GO:0007166	cell surface receptor signaling pathway	1.03e-09	TRUE	"The series of molecular signals initiated by an extracellular ligand binding to a receptor located on the cell surface. The pathway ends with regulation of a downstream cellular process, e.g. transcription." [GOC:signaling]	1467	1074	165	16603	0.153631	0.112474	query_1	['GO:0007165']	Liver
GO:MF	GO:0005515	protein binding	1.28e-09	TRUE	"Binding to a protein." [GOC:go_curators]	3770	1074	339	16603	0.315642	0.0899204	query_1	['GO:0005488']	Liver
GO:BP	GO:0030155	regulation of cell adhesion	1.42e-09	TRUE	"Any process that modulates the frequency, rate or extent of attachment of a cell to another cell or to the extracellular matrix." [GOC:mah]	450	1074	72	16603	0.0670391	0.16	query_1	['GO:0007155', 'GO:0050794']	Liver
GO:MF	GO:0005488	binding	3.05e-09	TRUE	"The selective, non-covalent, often stoichiometric, interaction of a molecule with one or more specific sites on another molecule." [GOC:ceb, GOC:mah, ISBN:0198506732]	5327	1074	447	16603	0.416201	0.0839121	query_1	['GO:0003674']	Liver
GO:BP	GO:0048514	blood vessel morphogenesis	8.09e-09	TRUE	"The process in which the anatomical structures of blood vessels are generated and organized. The blood vessel is the vasculature carrying blood." [GOC:jid]	389	1074	64	16603	0.0595903	0.164524	query_1	['GO:0001568', 'GO:0035239']	Liver
GO:BP	GO:0008150	biological_process	9.07e-09	TRUE	"A biological process is the execution of a genetically-encoded biological module or program. It consists of all the steps required to achieve the specific biological objective of the module. A biological process is accomplished by a particular set of molecular functions carried out by specific gene products (or macromolecular complexes), often in a highly regulated manner and in a particular tem…	9053	1074	693	16603	0.645251	0.0765492	query_1	[]	Liver
GO:BP	GO:0035556	intracellular signal transduction	1.31e-08	TRUE	"The process in which a signal is passed on to downstream components within the cell, which become activated themselves to further propagate the signal and finally trigger a change in the function or state of the cell." [GOC:bf, GOC:jl, GOC:signaling, ISBN:3527303782]	1488	1074	163	16603	0.151769	0.109543	query_1	['GO:0007165']	Liver
GO:BP	GO:0060429	epithelium development	1.31e-08	TRUE	"The process whose specific outcome is the progression of an epithelium over time, from its formation to the mature structure. An epithelium is a tissue that covers the internal or external surfaces of an anatomical structure." [GOC:dph, GOC:mtg_lung]	805	1074	104	16603	0.0968343	0.129193	query_1	['GO:0009888']	Liver
GO:BP	GO:0051093	negative regulation of developmental process	3.55e-08	TRUE	"Any process that stops, prevents or reduces the rate or extent of development, the biological process whose specific outcome is the progression of an organism over time from an initial condition (e.g. a zygote, or a young adult) to a later condition (e.g. a multicellular animal or an aged adult)." [GOC:ai]	531	1074	77	16603	0.0716946	0.145009	query_1	['GO:0032502', 'GO:0048519', 'GO:0050793']	Liver
GO:BP	GO:0098609	cell-cell adhesion	5.42e-08	TRUE	"The attachment of one cell to another cell via adhesion molecules." [GOC:dos]	445	1074	68	16603	0.0633147	0.152809	query_1	['GO:0007155']	Liver
GO:BP	GO:0048513	animal organ development	5.76e-08	TRUE	"Development of a tissue or tissues that work together to perform a specific function or functions. Development pertains to the process whose specific outcome is the progression of a structure over time, from its formation to the mature structure. Organs are commonly observed as visibly distinct structures, but may also exist as loosely associated clusters of cells that work together to perform a…	1813	1074	187	16603	0.174115	0.103144	query_1	['GO:0048856']	Liver
GO:BP	GO:0042221	response to chemical	5.91e-08	TRUE	"Any process that results in a change in state or activity of a cell or an organism (in terms of movement, secretion, enzyme production, gene expression, etc.) as a result of a chemical stimulus." [GOC:jl]	1801	1074	186	16603	0.173184	0.103276	query_1	['GO:0050896']	Liver
GO:BP	GO:0051240	positive regulation of multicellular organismal process	8.99e-08	TRUE	"Any process that activates or increases the frequency, rate or extent of an organismal process, any of the processes pertinent to the function of an organism above the cellular level; includes the integrated processes of tissues and organs." [GOC:ai]	978	1074	117	16603	0.108939	0.119632	query_1	['GO:0032501', 'GO:0048518', 'GO:0051239']	Liver
GO:BP	GO:0048584	positive regulation of response to stimulus	1.05e-07	TRUE	"Any process that activates, maintains or increases the rate of a response to a stimulus. Response to stimulus is a change in state or activity of a cell or an organism (in terms of movement, secretion, enzyme production, gene expression, etc.) as a result of a stimulus." [GOC:jid]	1321	1074	146	16603	0.13594	0.110522	query_1	['GO:0048518', 'GO:0048583', 'GO:0050896']	Liver
GO:BP	GO:0001525	angiogenesis	1.52e-07	TRUE	"Blood vessel formation when new vessels emerge from the proliferation of pre-existing blood vessels." [ISBN:0878932453]	320	1074	54	16603	0.0502793	0.16875	query_1	['GO:0048514', 'GO:0048646']	Liver
GO:BP	GO:0065008	regulation of biological quality	2.45e-07	TRUE	"Any process that modulates a qualitative or quantitative trait of a biological quality. A biological quality is a measurable attribute of an organism or part of an organism, such as size, mass, shape, color, etc." [GOC:dph, GOC:isa_complete, GOC:mah, GOC:pr, GOC:vw]	1544	1074	163	16603	0.151769	0.10557	query_1	['GO:0065007']	Liver
GO:BP	GO:0001649	osteoblast differentiation	4.43e-07	TRUE	"The process whereby a relatively unspecialized cell acquires the specialized features of an osteoblast, a mesodermal or neural crest cell that gives rise to bone." [CL:0000062, GO_REF:0000034, GOC:jid]	139	1074	32	16603	0.0297952	0.230216	query_1	['GO:0001503', 'GO:0030154']	Liver
GO:BP	GO:0031589	cell-substrate adhesion	4.84e-07	TRUE	"The attachment of a cell to the underlying substrate via adhesion molecules." [GOC:mah, GOC:pf]	204	1074	40	16603	0.0372439	0.196078	query_1	['GO:0007155']	Liver
GO:BP	GO:0000165	MAPK cascade	5.54e-07	TRUE	"An intracellular protein kinase cascade containing at least a MAP kinase (MAPK). It starts with the activation of a MAP3K, and the consecutive activation of a MPK2K and a MAPK. The cascade can also contain an additional tier: the upstream MAP4K. The kinases in each tier phosphorylate and activate the kinase in the downstream tier to transmit a signal within a cell." [PMID:20811974, PMID:9561267]	379	1074	59	16603	0.0549348	0.155673	query_1	['GO:0141124']	Liver
GO:BP	GO:0010648	negative regulation of cell communication	7.13e-07	TRUE	"Any process that decreases the frequency, rate or extent of cell communication. Cell communication is the process that mediates interactions between a cell and its surroundings. Encompasses interactions such as signaling or attachment between one cell and another cell, between a cell and an extracellular matrix, or between a cell and any other aspect of its environment." [GOC:dph, GOC:tb]	850	1074	103	16603	0.0959032	0.121176	query_1	['GO:0007154', 'GO:0010646', 'GO:0048523']	Liver
GO:BP	GO:0051241	negative regulation of multicellular organismal process	8.07e-07	TRUE	"Any process that stops, prevents, or reduces the frequency, rate or extent of an organismal process, the processes pertinent to the function of an organism above the cellular level; includes the integrated processes of tissues and organs." [GOC:ai]	652	1074	85	16603	0.0791434	0.130368	query_1	['GO:0032501', 'GO:0048519', 'GO:0051239']	Liver
GO:BP	GO:0022603	regulation of anatomical structure morphogenesis	1.02e-06	TRUE	"Any process that modulates the frequency, rate or extent of anatomical structure morphogenesis." [GOC:mah]	465	1074	67	16603	0.0623836	0.144086	query_1	['GO:0009653', 'GO:0050793']	Liver
GO:BP	GO:0045785	positive regulation of cell adhesion	1.03e-06	TRUE	"Any process that activates or increases the frequency, rate or extent of cell adhesion." [GOC:go_curators]	271	1074	47	16603	0.0437616	0.173432	query_1	['GO:0007155', 'GO:0030155', 'GO:0048522']	Liver
GO:BP	GO:0009968	negative regulation of signal transduction	1.2e-06	TRUE	"Any process that stops, prevents, or reduces the frequency, rate or extent of signal transduction." [GOC:sm]	790	1074	97	16603	0.0903166	0.122785	query_1	['GO:0007165', 'GO:0009966', 'GO:0010648', 'GO:0023057', 'GO:0048585']	Liver
GO:BP	GO:0009719	response to endogenous stimulus	1.79e-06	TRUE	"Any process that results in a change in state or activity of a cell or an organism (in terms of movement, secretion, enzyme production, gene expression, etc.) as a result of a stimulus arising within the organism." [GOC:sm]	751	1074	93	16603	0.0865922	0.123835	query_1	['GO:0050896']	Liver
GO:BP	GO:0023057	negative regulation of signaling	1.83e-06	TRUE	"Any process that stops, prevents, or reduces the frequency, rate or extent of a signaling process." [GOC:mtg_signal]	853	1074	102	16603	0.0949721	0.119578	query_1	['GO:0023051', 'GO:0023052', 'GO:0048519']	Liver
GO:BP	GO:1902531	regulation of intracellular signal transduction	2.89e-06	TRUE	"Any process that modulates the frequency, rate or extent of intracellular signal transduction." [GOC:dph, GOC:signaling, GOC:tb, GOC:TermGenie]	1070	1074	120	16603	0.111732	0.11215	query_1	['GO:0009966', 'GO:0035556']	Liver
GO:MF	GO:0038023	signaling receptor activity	3.27e-06	TRUE	"Receiving a signal and transmitting it in the cell to initiate a change in cell activity. A signal is a physical entity or change in state that is used to transfer information in order to trigger a response." [GOC:bf, GOC:signaling]	694	1074	85	16603	0.0791434	0.122478	query_1	['GO:0060089']	Liver
GO:MF	GO:0060089	molecular transducer activity	3.27e-06	TRUE	"A compound molecular function in which an effector function is controlled by one or more regulatory components." [GOC:dos, GOC:pdt]	694	1074	85	16603	0.0791434	0.122478	query_1	['GO:0003674']	Liver
GO:BP	GO:0007169	cell surface receptor protein tyrosine kinase signaling pathway	4.2e-06	TRUE	"The series of molecular signals initiated by an extracellular ligand binding to a receptor on the surface of the target cell where the receptor possesses tyrosine kinase activity, and ending with the regulation of a downstream cellular process, e.g. transcription." [GOC:ceb, GOC:signaling]	379	1074	57	16603	0.0530726	0.150396	query_1	['GO:0007167']	Liver
GO:BP	GO:0040017	positive regulation of locomotion	5.97e-06	TRUE	"Any process that activates or increases the frequency, rate or extent of locomotion of a cell or organism." [GOC:go_curators]	343	1074	53	16603	0.0493482	0.154519	query_1	['GO:0040011', 'GO:0040012', 'GO:0048518']	Liver
GO:BP	GO:0070848	response to growth factor	8.21e-06	TRUE	"Any process that results in a change in state or activity of a cell or an organism (in terms of movement, secretion, enzyme production, gene expression, etc.) as a result of a growth factor stimulus." [GOC:BHF, GOC:mah]	406	1074	59	16603	0.0549348	0.14532	query_1	['GO:0009719']	Liver
GO:BP	GO:0034330	cell junction organization	8.84e-06	TRUE	"A process that is carried out at the cellular level which results in the assembly, arrangement of constituent parts, or disassembly of a cell junction. A cell junction is a specialized region of connection between two cells or between a cell and the extracellular matrix." [GOC:dph, GOC:jl, GOC:mah]	479	1074	66	16603	0.0614525	0.137787	query_1	['GO:0016043']	Liver
GO:BP	GO:0007267	cell-cell signaling	9.27e-06	TRUE	"Any process that mediates the transfer of information from one cell to another. This process includes signal transduction in the receiving cell and, where applicable, release of a ligand and any processes that actively facilitate its transport and presentation to the receiving cell. Examples include signaling via soluble ligands, via cell adhesion molecules and via gap junctions." [GOC:dos, GOC:…	641	1074	81	16603	0.075419	0.126365	query_1	['GO:0007154', 'GO:0023052']	Liver
GO:BP	GO:0006935	chemotaxis	9.78e-06	TRUE	"The directed movement of a motile cell or organism, or the directed growth of a cell guided by a specific chemical concentration gradient. Movement may be towards a higher concentration (positive chemotaxis) or towards a lower concentration (negative chemotaxis)." [ISBN:0198506732]	225	1074	40	16603	0.0372439	0.177778	query_1	['GO:0042221', 'GO:0042330']	Liver
GO:BP	GO:0045597	positive regulation of cell differentiation	1e-05	TRUE	"Any process that activates or increases the frequency, rate or extent of cell differentiation." [GOC:go_curators]	491	1074	67	16603	0.0623836	0.136456	query_1	['GO:0030154', 'GO:0045595', 'GO:0048522', 'GO:0051094']	Liver
GO:BP	GO:0030335	positive regulation of cell migration	1.04e-05	TRUE	"Any process that activates or increases the frequency, rate or extent of cell migration." [GOC:go_curators]	319	1074	50	16603	0.0465549	0.15674	query_1	['GO:0016477', 'GO:0030334', 'GO:2000147']	Liver
GO:BP	GO:0051094	positive regulation of developmental process	1.09e-05	TRUE	"Any process that activates or increases the rate or extent of development, the biological process whose specific outcome is the progression of an organism over time from an initial condition (e.g. a zygote, or a young adult) to a later condition (e.g. a multicellular animal or an aged adult)." [GOC:ai]	778	1074	93	16603	0.0865922	0.119537	query_1	['GO:0032502', 'GO:0048518', 'GO:0050793']	Liver
GO:BP	GO:0048585	negative regulation of response to stimulus	1.15e-05	TRUE	"Any process that stops, prevents, or reduces the frequency, rate or extent of a response to a stimulus. Response to stimulus is a change in state or activity of a cell or an organism (in terms of movement, secretion, enzyme production, gene expression, etc.) as a result of a stimulus." [GOC:jid]	976	1074	110	16603	0.102421	0.112705	query_1	['GO:0048519', 'GO:0048583', 'GO:0050896']	Liver
GO:BP	GO:0042330	taxis	1.27e-05	TRUE	"The directed movement of a motile cell or organism in response to an external stimulus." [GOC:jl, ISBN:0192801023]	227	1074	40	16603	0.0372439	0.176211	query_1	['GO:0009605', 'GO:0040011']	Liver
GO:BP	GO:2000147	positive regulation of cell motility	1.46e-05	TRUE	"Any process that activates or increases the frequency, rate or extent of cell motility." [GOC:mah]	332	1074	51	16603	0.047486	0.153614	query_1	['GO:0040017', 'GO:0048522', 'GO:0048870', 'GO:2000145']	Liver
GO:BP	GO:0045596	negative regulation of cell differentiation	1.5e-05	TRUE	"Any process that stops, prevents, or reduces the frequency, rate or extent of cell differentiation." [GOC:go_curators]	382	1074	56	16603	0.0521415	0.146597	query_1	['GO:0030154', 'GO:0045595', 'GO:0048523', 'GO:0051093']	Liver
GO:BP	GO:0001503	ossification	1.8e-05	TRUE	"The formation of bone or of a bony substance, or the conversion of fibrous tissue or of cartilage into bone or a bony substance." [GOC:mtg_mpo, PMID:17572649]	248	1074	42	16603	0.0391061	0.169355	query_1	['GO:0032501']	Liver
GO:BP	GO:0009887	animal organ morphogenesis	1.82e-05	TRUE	"Morphogenesis of an animal organ. An organ is defined as a tissue or set of tissues that work together to perform a specific function or functions. Morphogenesis is the process in which anatomical structures are generated and organized. Organs are commonly observed as visibly distinct structures, but may also exist as loosely associated clusters of cells that work together to perform a specific …	684	1074	84	16603	0.0782123	0.122807	query_1	['GO:0009653', 'GO:0048513']	Liver
GO:BP	GO:0071363	cellular response to growth factor stimulus	1.96e-05	TRUE	"Any process that results in a change in state or activity of a cell (in terms of movement, secretion, enzyme production, gene expression, etc.) as a result of a growth factor stimulus." [GOC:mah]	395	1074	57	16603	0.0530726	0.144304	query_1	['GO:0070848', 'GO:0071495']	Liver
GO:BP	GO:0009790	embryo development	2.42e-05	TRUE	"The process whose specific outcome is the progression of an embryo from its formation until the end of its embryonic life stage. The end of the embryonic stage is organism-specific. For example, for mammals, the process would begin with zygote formation and end with birth. For insects, the process would begin at zygote formation and end with larval hatching. For plant zygotic embryos, this would…	779	1074	92	16603	0.0856611	0.1181	query_1	['GO:0007275']	Liver
GO:BP	GO:0060284	regulation of cell development	2.43e-05	TRUE	"Any process that modulates the rate, frequency or extent of the progression of the cell over time, from its formation to the mature structure. Cell development does not include the steps involved in committing a cell to a specific fate." [GOC:dph, GOC:tb]	449	1074	62	16603	0.0577281	0.138085	query_1	['GO:0045595', 'GO:0048468']	Liver
GO:BP	GO:0043408	regulation of MAPK cascade	3.98e-05	TRUE	"Any process that modulates the frequency, rate or extent of signal transduction mediated by the MAP kinase (MAPK) cascade." [GOC:go_curators]	332	1074	50	16603	0.0465549	0.150602	query_1	['GO:0000165', 'GO:1902531']	Liver
GO:BP	GO:0008015	blood circulation	4.65e-05	TRUE	"The flow of blood through the body of an animal, enabling the transport of nutrients to the tissues and the removal of waste products." [GOC:mtg_heart, ISBN:0192800825]	256	1074	42	16603	0.0391061	0.164062	query_1	['GO:0003013']	Liver
GO:BP	GO:0043542	endothelial cell migration	5.63e-05	TRUE	"The orderly movement of an endothelial cell into the extracellular matrix to form an endothelium." [GOC:go_curators]	142	1074	29	16603	0.0270019	0.204225	query_1	['GO:0016477']	Liver
GO:BP	GO:0010810	regulation of cell-substrate adhesion	5.85e-05	TRUE	"Any process that modulates the frequency, rate or extent of cell-substrate adhesion. Cell-substrate adhesion is the attachment of a cell to the underlying substrate via adhesion molecules." [GOC:dph, GOC:pf, GOC:tb]	126	1074	27	16603	0.0251397	0.214286	query_1	['GO:0030155', 'GO:0031589']	Liver
GO:BP	GO:0048729	tissue morphogenesis	6.68e-05	TRUE	"The process in which the anatomical structures of a tissue are generated and organized." [GOC:dph, GOC:jid]	440	1074	60	16603	0.0558659	0.136364	query_1	['GO:0009653', 'GO:0009888']	Liver
GO:BP	GO:0032879	regulation of localization	6.73e-05	TRUE	"Any process that modulates the frequency, rate or extent of any process in which a cell, a substance, or a cellular entity is transported to, or maintained in, a specific location." [GOC:mah]	1117	1074	119	16603	0.110801	0.106535	query_1	['GO:0050789', 'GO:0051179']	Liver
GO:BP	GO:0071495	cellular response to endogenous stimulus	6.86e-05	TRUE	"Any process that results in a change in state or activity of a cell (in terms of movement, secretion, enzyme production, gene expression, etc.) as a result of a stimulus arising within the organism." [GOC:mah]	670	1074	81	16603	0.075419	0.120896	query_1	['GO:0009719']	Liver
GO:BP	GO:0010594	regulation of endothelial cell migration	0.000117479	TRUE	"Any process that modulates the rate, frequency, or extent of the orderly movement of an endothelial cell into the extracellular matrix to form an endothelium." [GOC:BHF, GOC:dph, GOC:tb]	114	1074	25	16603	0.0232775	0.219298	query_1	['GO:0030334', 'GO:0043542']	Liver
GO:MF	GO:0050839	cell adhesion molecule binding	0.000128524	TRUE	"Binding to a cell adhesion molecule." [GOC:ai]	124	1074	25	16603	0.0232775	0.201613	query_1	['GO:0005515']	Liver
GO:BP	GO:0009967	positive regulation of signal transduction	0.000146345	TRUE	"Any process that activates or increases the frequency, rate or extent of signal transduction." [GOC:sm]	927	1074	102	16603	0.0949721	0.110032	query_1	['GO:0007165', 'GO:0009966', 'GO:0010647', 'GO:0023056', 'GO:0048584']	Liver
GO:BP	GO:0009605	response to external stimulus	0.0001489	TRUE	"Any process that results in a change in state or activity of a cell or an organism (in terms of movement, secretion, enzyme production, gene expression, etc.) as a result of an external stimulus." [GOC:hb]	1207	1074	125	16603	0.116387	0.103563	query_1	['GO:0050896']	Liver
GO:MF	GO:0019838	growth factor binding	0.000177888	TRUE	"Binding to a growth factor, proteins or polypeptides that stimulate a cell or organism to grow or proliferate." [GOC:curators]	86	1074	20	16603	0.018622	0.232558	query_1	['GO:0005515']	Liver
GO:BP	GO:0044057	regulation of system process	0.000182668	TRUE	"Any process that modulates the frequency, rate or extent of a system process, a multicellular organismal process carried out by any of the organs or tissues in an organ system." [GOC:jl]	278	1074	43	16603	0.0400372	0.154676	query_1	['GO:0003008', 'GO:0051239']	Liver
GO:BP	GO:0051049	regulation of transport	0.000255488	TRUE	"Any process that modulates the frequency, rate or extent of the directed movement of substances (such as macromolecules, small molecules, ions) into, out of or within a cell, or between cells, by means of some agent such as a transporter or pore." [GOC:ai]	854	1074	95	16603	0.0884544	0.111241	query_1	['GO:0006810', 'GO:0032879']	Liver
GO:BP	GO:0003013	circulatory system process	0.00027076	TRUE	"An organ system process carried out by any of the organs or tissues of the circulatory system. The circulatory system is an organ system that moves extracellular fluids to and from tissue within a multicellular organism." [GOC:mtg_cardio]	272	1074	42	16603	0.0391061	0.154412	query_1	['GO:0003008']	Liver
GO:BP	GO:0007399	nervous system development	0.000279291	TRUE	"The process whose specific outcome is the progression of nervous tissue over time, from its formation to its mature state." [GOC:dgh]	1371	1074	137	16603	0.127561	0.0999271	query_1	['GO:0048731']	Liver
GO:BP	GO:1902533	positive regulation of intracellular signal transduction	0.000326708	TRUE	"Any process that activates or increases the frequency, rate or extent of intracellular signal transduction." [GOC:BHF, GOC:dph, GOC:signaling, GOC:tb, GOC:TermGenie]	626	1074	75	16603	0.0698324	0.119808	query_1	['GO:0009967', 'GO:0035556', 'GO:1902531']	Liver
GO:BP	GO:0070887	cellular response to chemical stimulus	0.000332585	TRUE	"Any process that results in a change in state or activity of a cell (in terms of movement, secretion, enzyme production, gene expression, etc.) as a result of a chemical stimulus." [GOC:mah]	1113	1074	116	16603	0.108007	0.104223	query_1	['GO:0042221', 'GO:0051716']	Liver
GO:BP	GO:0023056	positive regulation of signaling	0.000390739	TRUE	"Any process that activates, maintains or increases the frequency, rate or extent of a signaling process." [GOC:mtg_signal]	1055	1074	111	16603	0.103352	0.105213	query_1	['GO:0023051', 'GO:0023052', 'GO:0048518']	Liver
GO:BP	GO:0048598	embryonic morphogenesis	0.000460032	TRUE	"The process in which anatomical structures are generated and organized during the embryonic phase. The embryonic phase begins with zygote formation. The end of the embryonic phase is organism-specific. For example, it would be at birth for mammals, larval hatching for insects and seed dormancy in plants." [GOC:jid, GOC:mtg_sensu]	432	1074	57	16603	0.0530726	0.131944	query_1	['GO:0009653', 'GO:0009790']	Liver
GO:BP	GO:0048468	cell development	0.000496097	TRUE	"The cellular developmental process in which a specific cell progresses from an immature to a mature state. Cell development start once cell commitment has taken place." [GOC:go_curators]	1628	1074	156	16603	0.145251	0.0958231	query_1	['GO:0030154', 'GO:0048856', 'GO:0048869']	Liver
GO:BP	GO:0022407	regulation of cell-cell adhesion	0.000500896	TRUE	"Any process that modulates the frequency, rate or extent of attachment of a cell to another cell." [GOC:isa_complete]	278	1074	42	16603	0.0391061	0.151079	query_1	['GO:0030155', 'GO:0098609']	Liver
GO:BP	GO:0002009	morphogenesis of an epithelium	0.000519441	TRUE	"The process in which the anatomical structures of epithelia are generated and organized. An epithelium consists of closely packed cells arranged in one or more layers, that covers the outer surfaces of the body or lines any internal cavity or tube." [GOC:dph, GOC:jl, GOC:tb, ISBN:0198506732]	370	1074	51	16603	0.047486	0.137838	query_1	['GO:0048729', 'GO:0060429']	Liver
GO:BP	GO:0008284	positive regulation of cell population proliferation	0.000754754	TRUE	"Any process that activates or increases the rate or extent of cell proliferation." [GOC:go_curators]	504	1074	63	16603	0.0586592	0.125	query_1	['GO:0008283', 'GO:0042127', 'GO:0048522']	Liver
GO:BP	GO:0050878	regulation of body fluid levels	0.000832109	TRUE	"Any process that modulates the levels of body fluids." [GOC:ai, GOC:dph, GOC:tb]	187	1074	32	16603	0.0297952	0.171123	query_1	['GO:0065008']	Liver
GO:BP	GO:0051128	regulation of cellular component organization	0.000880504	TRUE	"Any process that modulates the frequency, rate or extent of a process involved in the formation, arrangement of constituent parts, or disassembly of cell structures, including the plasma membrane and any external encapsulating structures such as the cell wall and cell envelope." [GOC:ai]	1373	1074	135	16603	0.125698	0.0983248	query_1	['GO:0016043', 'GO:0050794']	Liver
GO:BP	GO:0010647	positive regulation of cell communication	0.000993001	TRUE	"Any process that increases the frequency, rate or extent of cell communication. Cell communication is the process that mediates interactions between a cell and its surroundings. Encompasses interactions such as signaling or attachment between one cell and another cell, between a cell and an extracellular matrix, or between a cell and any other aspect of its environment." [GOC:dph, GOC:tb]	1050	1074	109	16603	0.10149	0.10381	query_1	['GO:0007154', 'GO:0010646', 'GO:0048522']	Liver
GO:BP	GO:0034109	homotypic cell-cell adhesion	0.00100466	TRUE	"The attachment of a cell to a second cell of the identical type via adhesion molecules." [GOC:add]	51	1074	15	16603	0.0139665	0.294118	query_1	['GO:0098609']	Liver
GO:BP	GO:0002682	regulation of immune system process	0.00113315	TRUE	"Any process that modulates the frequency, rate, or extent of an immune system process." [GOC:add]	846	1074	92	16603	0.0856611	0.108747	query_1	['GO:0002376', 'GO:0050789']	Liver
GO:BP	GO:0120036	plasma membrane bounded cell projection organization	0.00125687	TRUE	"A process that is carried out at the cellular level which results in the assembly, arrangement of constituent parts, or disassembly of a plasma membrane bounded prolongation or process extending from a cell, e.g. a cilium or axon." [GOC:krc]	860	1074	93	16603	0.0865922	0.10814	query_1	['GO:0030030']	Liver
GO:BP	GO:0033002	muscle cell proliferation	0.00138241	TRUE	"The expansion of a muscle cell population by cell division." [CL:0000187, GOC:mah]	112	1074	23	16603	0.0214153	0.205357	query_1	['GO:0008283']	Liver
GO:BP	GO:0051179	localization	0.0017048	TRUE	"Any process in which a cell, a substance, or a cellular entity, such as a protein complex or organelle, is transported, tethered to or otherwise maintained in a specific location. In the case of substances, localization may also be achieved via selective degradation." [GOC:ai, GOC:dos]	2778	1074	239	16603	0.222533	0.0860331	query_1	['GO:0008150']	Liver
GO:BP	GO:0010721	negative regulation of cell development	0.00186494	TRUE	"Any process that decreases the rate, frequency or extent of the progression of the cell over time, from its formation to the mature structure. Cell development does not include the steps involved in committing a cell to a specific fate." [GOC:BHF, GOC:dph, GOC:tb]	157	1074	28	16603	0.0260708	0.178344	query_1	['GO:0045596', 'GO:0048468', 'GO:0060284']	Liver
GO:BP	GO:0030030	cell projection organization	0.0019878	TRUE	"A process that is carried out at the cellular level which results in the assembly, arrangement of constituent parts, or disassembly of a prolongation or process extending from a cell, e.g. a flagellum or axon." [GOC:jl, GOC:mah, PMID:16318917]	869	1074	93	16603	0.0865922	0.10702	query_1	['GO:0016043']	Liver
GO:BP	GO:0007507	heart development	0.00213436	TRUE	"The process whose specific outcome is the progression of the heart over time, from its formation to the mature structure. The heart is a hollow, muscular organ, which, by contracting rhythmically, keeps up the circulation of the blood." [GOC:jid, UBERON:0000948]	366	1074	49	16603	0.0456238	0.13388	query_1	['GO:0048513', 'GO:0072359']	Liver
GO:MF	GO:0098772	molecular function regulator activity	0.00224529	TRUE	"A molecular function regulator regulates the activity of its target via non-covalent binding that does not result in covalent modification to the target. Examples of molecular function regulators include regulatory subunits of multimeric enzymes and channels. Mechanisms of regulation include allosteric changes in the target and competitive inhibition." [GOC:dos, GOC:pt]	832	1074	87	16603	0.0810056	0.104567	query_1	['GO:0003674']	Liver
GO:BP	GO:0001501	skeletal system development	0.00234221	TRUE	"The process whose specific outcome is the progression of the skeleton over time, from its formation to the mature structure. The skeleton is the bony framework of the body in vertebrates (endoskeleton) or the hard outer envelope of insects (exoskeleton or dermoskeleton)." [GOC:dph, GOC:jid, GOC:tb]	346	1074	47	16603	0.0437616	0.135838	query_1	['GO:0048731']	Liver
GO:MF	GO:0004888	transmembrane signaling receptor activity	0.00238597	TRUE	"Combining with an extracellular or intracellular signal and transmitting the signal from one side of the membrane to the other to initiate a change in cell activity or state as part of signal transduction." [GOC:go_curators, Wikipedia:Transmembrane_receptor]	400	1074	50	16603	0.0465549	0.125	query_1	['GO:0038023']	Liver
GO:BP	GO:0022008	neurogenesis	0.0024015	TRUE	"Generation of cells within the nervous system." [GO_REF:0000021, GOC:cls, GOC:curators, GOC:dgh, GOC:dph, GOC:jid]	995	1074	103	16603	0.0959032	0.103518	query_1	['GO:0007399', 'GO:0030154']	Liver
GO:BP	GO:0061448	connective tissue development	0.00307084	TRUE	"The progression of a connective tissue over time, from its formation to the mature structure." [GOC:BHF]	198	1074	32	16603	0.0297952	0.161616	query_1	['GO:0009888']	Liver
GO:BP	GO:0002376	immune system process	0.00317745	TRUE	"Any process involved in the development or functioning of the immune system, an organismal system for calibrated responses to potential internal or invasive threats." [GO_REF:0000022, GOC:add]	1290	1074	126	16603	0.117318	0.0976744	query_1	['GO:0008150']	Liver
GO:BP	GO:0048812	neuron projection morphogenesis	0.00369662	TRUE	"The process in which the anatomical structures of a neuron projection are generated and organized. A neuron projection is any process extending from a neural cell, such as axons or dendrites." [GOC:mah]	341	1074	46	16603	0.0428305	0.134897	query_1	['GO:0031175', 'GO:0120039']	Liver
GO:BP	GO:0000902	cell morphogenesis	0.00383907	TRUE	"The developmental process in which the size or shape of a cell is generated and organized." [GOC:clt, GOC:dph, GOC:go_curators, GOC:tb]	551	1074	65	16603	0.0605214	0.117967	query_1	['GO:0009653']	Liver
GO:BP	GO:0120039	plasma membrane bounded cell projection morphogenesis	0.00413786	TRUE	"The process in which the anatomical structures of a plasma membrane bounded cell projection are generated and organized." [GOC:krc]	353	1074	47	16603	0.0437616	0.133144	query_1	['GO:0048858']	Liver
GO:BP	GO:0060326	cell chemotaxis	0.00445556	TRUE	"The directed movement of a motile cell guided by a specific chemical concentration gradient. Movement may be towards a higher concentration (positive chemotaxis) or towards a lower concentration (negative chemotaxis)." [GOC:dph]	173	1074	29	16603	0.0270019	0.16763	query_1	['GO:0006935', 'GO:0016477', 'GO:0070887']	Liver
GO:BP	GO:0048858	cell projection morphogenesis	0.00484932	TRUE	"The process in which the anatomical structures of a cell projection are generated and organized." [GO_REF:0000021]	355	1074	47	16603	0.0437616	0.132394	query_1	['GO:0000902', 'GO:0009653', 'GO:0030030']	Liver
GO:BP	GO:0070372	regulation of ERK1 and ERK2 cascade	0.00519246	TRUE	"Any process that modulates the frequency, rate or extent of signal transduction mediated by the ERK1 and ERK2 cascade." [GOC:add, ISBN:0121245462, ISBN:0896039986]	165	1074	28	16603	0.0260708	0.169697	query_1	['GO:0043408', 'GO:0070371']	Liver
GO:BP	GO:0009792	embryo development ending in birth or egg hatching	0.00520307	TRUE	"The process whose specific outcome is the progression of an embryo over time, from zygote formation until the end of the embryonic life stage. The end of the embryonic life stage is organism-specific and may be somewhat arbitrary; for mammals it is usually considered to be birth, for insects the hatching of the first instar larva from the eggshell." [GOC:go_curators, GOC:isa_complete, GOC:mtg_se…	499	1074	60	16603	0.0558659	0.12024	query_1	['GO:0009790']	Liver
GO:BP	GO:0048667	cell morphogenesis involved in neuron differentiation	0.00561935	TRUE	"The process in which the structures of a neuron are generated and organized. This process occurs while the initially relatively unspecialized cell is acquiring the specialized features of a neuron." [GOC:dph, GOC:tb]	325	1074	44	16603	0.0409683	0.135385	query_1	['GO:0000902', 'GO:0048666']	Liver
GO:BP	GO:0009893	positive regulation of metabolic process	0.00571356	TRUE	"Any process that activates or increases the frequency, rate or extent of the chemical reactions and pathways within a cell or an organism." [GOC:go_curators]	1988	1074	178	16603	0.165736	0.0895372	query_1	['GO:0008152', 'GO:0019222', 'GO:0048522']	Liver
GO:BP	GO:0008285	negative regulation of cell population proliferation	0.00578827	TRUE	"Any process that stops, prevents or reduces the rate or extent of cell proliferation." [GOC:go_curators]	368	1074	48	16603	0.0446927	0.130435	query_1	['GO:0008283', 'GO:0042127', 'GO:0048523']	Liver
GO:BP	GO:0001654	eye development	0.00610315	TRUE	"The process whose specific outcome is the progression of the eye over time, from its formation to the mature structure. The eye is the organ of sight." [GOC:jid, GOC:jl]	274	1074	39	16603	0.0363128	0.142336	query_1	['GO:0007423', 'GO:0150063']	Liver
GO:BP	GO:0043009	chordate embryonic development	0.00644312	TRUE	"The process whose specific outcome is the progression of the embryo over time, from zygote formation through a stage including a notochord and neural tube until birth or egg hatching." [GOC:mtg_sensu]	491	1074	59	16603	0.0549348	0.120163	query_1	['GO:0009792']	Liver
GO:BP	GO:0007160	cell-matrix adhesion	0.00656938	TRUE	"The binding of a cell to the extracellular matrix via adhesion molecules." [GOC:hb]	122	1074	23	16603	0.0214153	0.188525	query_1	['GO:0031589']	Liver
GO:MF	GO:0036094	small molecule binding	0.00686931	TRUE	"Binding to a small molecule, any low molecular weight, monomeric, non-encoded molecule." [GOC:curators, GOC:pde, GOC:pm]	1147	1074	110	16603	0.102421	0.0959024	query_1	['GO:0005488']	Liver
GO:MF	GO:0005102	signaling receptor binding	0.00690006	TRUE	"Binding to one or more specific sites on a receptor molecule, a macromolecule that undergoes combination with a hormone, neurotransmitter, drug or intracellular messenger to initiate a change in cell function." [GOC:bf, GOC:ceb, ISBN:0198506732]	685	1074	73	16603	0.0679702	0.106569	query_1	['GO:0005515']	Liver
GO:BP	GO:0043410	positive regulation of MAPK cascade	0.00697033	TRUE	"Any process that activates or increases the frequency, rate or extent of signal transduction mediated by the MAPK cascade." [GOC:go_curators]	245	1074	36	16603	0.0335196	0.146939	query_1	['GO:0000165', 'GO:0043408', 'GO:1902533']	Liver
GO:BP	GO:0043010	camera-type eye development	0.00697033	TRUE	"The process whose specific outcome is the progression of the camera-type eye over time, from its formation to the mature structure. The camera-type eye is an organ of sight that receives light through an aperture and focuses it through a lens, projecting it on a photoreceptor field." [GOC:go_curators, GOC:mtg_sensu]	245	1074	36	16603	0.0335196	0.146939	query_1	['GO:0001654']	Liver
GO:BP	GO:0014074	response to purine-containing compound	0.0072278	TRUE	"Any process that results in a change in state or activity of a cell or an organism (in terms of movement, secretion, enzyme production, gene expression, etc.) as a result of a purine-containing compound stimulus." [GOC:ef]	66	1074	16	16603	0.0148976	0.242424	query_1	['GO:1901698']	Liver
GO:BP	GO:0150063	visual system development	0.00730477	TRUE	"The process whose specific outcome is the progression of the visual system over time, from its formation to the mature structure, including the eye, parts of the central nervous system (CNS) involved in processing of visual inputs, and connecting nerve pathways." [GOC:aruk, GOC:bc, GOC:krc, PMID:15004427, PMID:20647017, PMID:22632727]	276	1074	39	16603	0.0363128	0.141304	query_1	['GO:0048880']	Liver
GO:BP	GO:0045444	fat cell differentiation	0.00771807	TRUE	"The process in which a relatively unspecialized cell acquires specialized features of an adipocyte, an animal connective tissue cell specialized for the synthesis and storage of fat." [CL:0000136, GOC:go_curators]	159	1074	27	16603	0.0251397	0.169811	query_1	['GO:0030154']	Liver
GO:BP	GO:0070371	ERK1 and ERK2 cascade	0.00802149	TRUE	"A MAPK cascade containing at least the ERK1 or ERK2 MAP kinases. It starts with the activation of a MAP3K, and the consecutive activation of a MPK2K and of ERK1 or ERK2. The cascade can also contain an additional tier: the upstream MAP4K. The kinases in each tier phosphorylate and activate the kinase in the downstream tier. The ERK1/ERK2 cascade is activated by mitogens, growth factors, G protei…	178	1074	29	16603	0.0270019	0.162921	query_1	['GO:0000165']	Liver
GO:BP	GO:0010817	regulation of hormone levels	0.00853328	TRUE	"Any process that modulates the levels of hormone within an organism or a tissue. A hormone is any substance formed in very small amounts in one specialized organ or group of cells and carried (sometimes in the bloodstream) to another organ or group of cells in the same organism, upon which it has a specific regulatory action." [GOC:BHF, GOC:dph, GOC:tb]	309	1074	42	16603	0.0391061	0.135922	query_1	['GO:0065008']	Liver
GO:BP	GO:0001775	cell activation	0.00921278	TRUE	"A multicellular organismal process by which exposure to an activating factor such as a cellular or soluble ligand results in a change in the morphology or behavior of a cell." [GOC:mgi_curators]	612	1074	69	16603	0.0642458	0.112745	query_1	['GO:0009987', 'GO:0032501']	Liver
GO:MF	GO:0043168	anion binding	0.00941822	TRUE	"Binding to an anion, a charged atom or group of atoms with a net negative charge." [GOC:jl]	631	1074	68	16603	0.0633147	0.107765	query_1	['GO:0043167']	Liver
GO:BP	GO:0048880	sensory system development	0.00952279	TRUE	"The process whose specific outcome is the progression of a sensory system over time from its formation to the mature structure." [GOC:dgh]	279	1074	39	16603	0.0363128	0.139785	query_1	['GO:0048731']	Liver
GO:BP	GO:0030029	actin filament-based process	0.0106078	TRUE	"Any cellular process that depends upon or alters the actin cytoskeleton, that part of the cytoskeleton comprising actin filaments and their associated proteins." [GOC:mah]	387	1074	49	16603	0.0456238	0.126615	query_1	['GO:0009987']	Liver
GO:BP	GO:0038066	p38MAPK cascade	0.0112749	TRUE	"A MAPK cascade containing at least the p38MAPK (MAPK14) MAP kinase, or Hog1 in yeast. It starts with the activation of a MAP3K, and the consecutive activation of a MPK2K and of p38MAPK. The cascade can also contain an additional tier: the upstream MAP4K. The kinases in each tier phosphorylate and activate the kinases in the downstream tier. The p38MAPK cascade is activated by stress signals, inc…	40	1074	12	16603	0.0111732	0.3	query_1	['GO:0000165']	Liver
GO:BP	GO:0006810	transport	0.0120582	TRUE	"The directed movement of substances (such as macromolecules, small molecules, ions) or cellular components (such as complexes and organelles) into, out of or within a cell, or between cells, or within a multicellular organism by means of some agent such as a transporter or a transporter complex, a pore or a motor protein." [GOC:dos, GOC:dph, GOC:jl, GOC:mah]	2161	1074	189	16603	0.175978	0.0874595	query_1	['GO:0051234']	Liver
GO:BP	GO:0034097	response to cytokine	0.012164	TRUE	"Any process that results in a change in state or activity of a cell or an organism (in terms of movement, secretion, enzyme production, gene expression, etc.) as a result of a cytokine stimulus." [GOC:sl]	501	1074	59	16603	0.0549348	0.117764	query_1	['GO:1901652']	Liver
GO:BP	GO:0010975	regulation of neuron projection development	0.0123727	TRUE	"Any process that modulates the rate, frequency or extent of neuron projection development. Neuron projection development is the process whose specific outcome is the progression of a neuron projection over time, from its formation to the mature structure. A neuron projection is any process extending from a neural cell, such as axons or dendrites (collectively called neurites)." [GOC:dph, GOC:tb]	211	1074	32	16603	0.0297952	0.151659	query_1	['GO:0031175', 'GO:0120035']	Liver
GO:MF	GO:0016301	kinase activity	0.0125113	TRUE	"Catalysis of the transfer of a phosphate group, usually from ATP, to a substrate molecule." [ISBN:0198506732]	553	1074	61	16603	0.056797	0.110307	query_1	['GO:0016772']	Liver
GO:BP	GO:0048568	embryonic organ development	0.0128429	TRUE	"Development, taking place during the embryonic phase, of a tissue or tissues that work together to perform a specific function or functions. Development pertains to the process whose specific outcome is the progression of a structure over time, from its formation to the mature structure. Organs are commonly observed as visibly distinct structures, but may also exist as loosely associated cluster…	314	1074	42	16603	0.0391061	0.133758	query_1	['GO:0009790', 'GO:0048513']	Liver
GO:BP	GO:1901652	response to peptide	0.0129429	TRUE	"Any process that results in a change in state or activity of a cell or an organism (in terms of movement, secretion, enzyme production, gene expression, etc.) as a result of a peptide stimulus." [GOC:pr, GOC:TermGenie]	502	1074	59	16603	0.0549348	0.11753	query_1	['GO:0042221']	Liver
GO:BP	GO:1903522	regulation of blood circulation	0.013315	TRUE	"Any process that modulates the frequency, rate or extent of blood circulation." [GO_REF:0000058, GOC:mr, GOC:TermGenie, PMID:10659969]	127	1074	23	16603	0.0214153	0.181102	query_1	['GO:0008015', 'GO:0044057']	Liver
GO:BP	GO:0002237	response to molecule of bacterial origin	0.014063	TRUE	"Any process that results in a change in state or activity of an organism (in terms of movement, secretion, enzyme production, gene expression, etc.) as a result of a stimulus by molecules of bacterial origin such as peptides derived from bacterial flagellin." [GOC:rl, GOC:sm]	164	1074	27	16603	0.0251397	0.164634	query_1	['GO:0009617', 'GO:0043207']	Liver
GO:BP	GO:0001822	kidney development	0.015193	TRUE	"The process whose specific outcome is the progression of the kidney over time, from its formation to the mature structure. The kidney is an organ that filters the blood and/or excretes the end products of body metabolism in the form of urine." [GOC:dph, GOC:mtg_kidney_jan10, ISBN:0124020607, ISBN:0721662544]	223	1074	33	16603	0.0307263	0.147982	query_1	['GO:0048513', 'GO:0072001']	Liver
GO:BP	GO:0048732	gland development	0.0152876	TRUE	"The process whose specific outcome is the progression of a gland over time, from its formation to the mature structure. A gland is an organ specialised for secretion." [GOC:jid]	295	1074	40	16603	0.0372439	0.135593	query_1	['GO:0048513']	Liver
GO:BP	GO:0003012	muscle system process	0.0165389	TRUE	"An organ system process carried out at the level of a muscle. Muscle tissue is composed of contractile cells or fibers." [GOC:mtg_cardio]	204	1074	31	16603	0.0288641	0.151961	query_1	['GO:0003008']	Liver
GO:MF	GO:0016773	phosphotransferase activity, alcohol group as acceptor	0.0166002	TRUE	"Catalysis of the transfer of a phosphorus-containing group from one compound (donor) to an alcohol group (acceptor)." [EC:2.7.1.-]	511	1074	57	16603	0.0530726	0.111546	query_1	['GO:0016772']	Liver
GO:MF	GO:0030165	PDZ domain binding	0.0169339	TRUE	"Binding to a PDZ domain of a protein, a domain found in diverse signaling proteins." [GOC:go_curators, Pfam:PF00595]	48	1074	12	16603	0.0111732	0.25	query_1	['GO:0019904']	Liver
GO:BP	GO:0060562	epithelial tube morphogenesis	0.017575	TRUE	"The process in which the anatomical structures of a tube are generated and organized from an epithelium. Epithelial tubes transport gases, liquids and cells from one site to another and form the basic structure of many organs and tissues, with tube shape and organization varying from the single-celled excretory organ in Caenorhabditis elegans to the branching trees of the mammalian kidney and in…	255	1074	36	16603	0.0335196	0.141176	query_1	['GO:0002009', 'GO:0035239']	Liver
GO:BP	GO:0001933	negative regulation of protein phosphorylation	0.0179862	TRUE	"Any process that stops, prevents or reduces the rate of addition of phosphate groups to amino acids within a protein." [GOC:hjd]	103	1074	20	16603	0.018622	0.194175	query_1	['GO:0001932', 'GO:0006468', 'GO:0031400', 'GO:0042326']	Liver
GO:BP	GO:0042326	negative regulation of phosphorylation	0.0179862	TRUE	"Any process that stops, prevents or decreases the rate of addition of phosphate groups to a molecule." [GOC:jl]	103	1074	20	16603	0.018622	0.194175	query_1	['GO:0016310', 'GO:0042325', 'GO:0045936']	Liver
GO:BP	GO:1902532	negative regulation of intracellular signal transduction	0.0186924	TRUE	"Any process that stops, prevents or reduces the frequency, rate or extent of intracellular signal transduction." [GOC:dph, GOC:signaling, GOC:tb, GOC:TermGenie]	395	1074	49	16603	0.0456238	0.124051	query_1	['GO:0009968', 'GO:0035556', 'GO:1902531']	Liver
GO:BP	GO:0034329	cell junction assembly	0.0196118	TRUE	"A cellular process that results in the aggregation, arrangement and bonding together of a set of components to form a cell junction." [GOC:mah]	277	1074	38	16603	0.0353817	0.137184	query_1	['GO:0022607', 'GO:0034330']	Liver
GO:BP	GO:0050865	regulation of cell activation	0.0197846	TRUE	"Any process that modulates the frequency, rate or extent of cell activation, the change in the morphology or behavior of a cell resulting from exposure to an activating factor such as a cellular or soluble ligand." [GOC:ai]	341	1074	44	16603	0.0409683	0.129032	query_1	['GO:0001775', 'GO:0050794', 'GO:0051239']	Liver
GO:BP	GO:0046903	secretion	0.0209022	TRUE	"The controlled release of a substance by a cell or a tissue." [GOC:ai]	533	1074	61	16603	0.056797	0.114447	query_1	['GO:0006810']	Liver
GO:BP	GO:0050817	coagulation	0.0220484	TRUE	"The process in which a fluid solution, or part of it, changes into a solid or semisolid mass." [ISBN:0198506732]	113	1074	21	16603	0.0195531	0.185841	query_1	['GO:0032501']	Liver
GO:BP	GO:0023061	signal release	0.0222132	TRUE	"The process in which a signal is secreted or discharged into the extracellular medium from a cellular source." [GOC:mtg_signal]	289	1074	39	16603	0.0363128	0.134948	query_1	['GO:0007267', 'GO:0032940']	Liver
GO:MF	GO:0045294	alpha-catenin binding	0.022585	TRUE	"Binding to catenin complex alpha subunit." [GOC:bf]	8	1074	5	16603	0.00465549	0.625	query_1	['GO:0005515']	Liver
GO:MF	GO:0001614	purinergic nucleotide receptor activity	0.022585	TRUE	"Combining with a purine nucleotide and transmitting the signal from one side of the membrane to the other to initiate a change in cell activity." [GOC:mah, GOC:signaling]	8	1074	5	16603	0.00465549	0.625	query_1	['GO:0016502']	Liver
GO:BP	GO:0030336	negative regulation of cell migration	0.023496	TRUE	"Any process that stops, prevents, or reduces the frequency, rate or extent of cell migration." [GOC:go_curators]	159	1074	26	16603	0.0242086	0.163522	query_1	['GO:0016477', 'GO:0030334', 'GO:2000146']	Liver
GO:BP	GO:0051254	positive regulation of RNA metabolic process	0.0240229	TRUE	"Any process that activates or increases the frequency, rate or extent of the chemical reactions and pathways involving RNA." [GOC:ai]	1048	1074	103	16603	0.0959032	0.0982824	query_1	['GO:0010604', 'GO:0016070', 'GO:0045935', 'GO:0051252']	Liver
GO:BP	GO:1901700	response to oxygen-containing compound	0.0268092	TRUE	"Any process that results in a change in state or activity of a cell or an organism (in terms of movement, secretion, enzyme production, gene expression, etc.) as a result of an oxygen-containing compound stimulus." [GOC:pr, GOC:TermGenie]	801	1074	83	16603	0.0772812	0.10362	query_1	['GO:0042221']	Liver
GO:BP	GO:0061138	morphogenesis of a branching epithelium	0.0276664	TRUE	"The process in which the anatomical structures of a branched epithelium are generated and organized." [GOC:dph]	151	1074	25	16603	0.0232775	0.165563	query_1	['GO:0001763', 'GO:0002009']	Liver
GO:BP	GO:0006936	muscle contraction	0.0295429	TRUE	"A process in which force is generated within muscle tissue, resulting in a change in muscle geometry. Force generation involves a chemo-mechanical energy conversion step that is carried out by the actin/myosin complex activity, which generates force through ATP hydrolysis." [GOC:ef, GOC:mtg_muscle, ISBN:0198506732]	161	1074	26	16603	0.0242086	0.161491	query_1	['GO:0003012']	Liver
GO:BP	GO:0031344	regulation of cell projection organization	0.0306033	TRUE	"Any process that modulates the frequency, rate or extent of a process involved in the formation, arrangement of constituent parts, or disassembly of cell projections." [GOC:mah]	336	1074	43	16603	0.0400372	0.127976	query_1	['GO:0030030', 'GO:0051128']	Liver
GO:BP	GO:0080090	regulation of primary metabolic process	0.0310196	TRUE	"Any process that modulates the frequency, rate or extent of the chemical reactions and pathways within a cell or an organism involving those compounds formed as a part of the normal anabolic and catabolic processes. These processes take place in most, if not all, cells of the organism." [PMID:19211694]	2483	1074	210	16603	0.195531	0.0845751	query_1	['GO:0019222', 'GO:0044238']	Liver
GO:BP	GO:0051050	positive regulation of transport	0.0318403	TRUE	"Any process that activates or increases the frequency, rate or extent of the directed movement of substances (such as macromolecules, small molecules, ions) into, out of or within a cell, or between cells, by means of some agent such as a transporter or pore." [GOC:ai]	448	1074	53	16603	0.0493482	0.118304	query_1	['GO:0006810', 'GO:0048518', 'GO:0051049']	Liver
GO:BP	GO:0048699	generation of neurons	0.0330807	TRUE	"The process in which nerve cells are generated. This includes the production of neuroblasts and their differentiation into neurons." [GOC:nln]	855	1074	87	16603	0.0810056	0.101754	query_1	['GO:0022008']	Liver
GO:BP	GO:0003176	aortic valve development	0.0330883	TRUE	"The progression of the aortic valve over time, from its formation to the mature structure." [GOC:mtg_heart]	25	1074	9	16603	0.00837989	0.36	query_1	['GO:1905314']	Liver
GO:BP	GO:0035924	cellular response to vascular endothelial growth factor stimulus	0.0334509	TRUE	"Any process that results in a change in state or activity of a cell (in terms of movement, secretion, enzyme production, gene expression, etc.) as a result of a vascular endothelial growth factor stimulus." [GOC:BHF, GOC:rl, PMID:18440775]	44	1074	12	16603	0.0111732	0.272727	query_1	['GO:0071363']	Liver
GO:BP	GO:0072001	renal system development	0.0353416	TRUE	"The process whose specific outcome is the progression of the renal system over time, from its formation to the mature structure. The renal system maintains fluid balance and contributes to electrolyte balance, acid/base balance, and disposal of nitrogenous waste products. In humans, the renal system comprises a pair of kidneys, a pair of ureters, urinary bladder, urethra, sphincter muscle and as…	232	1074	33	16603	0.0307263	0.142241	query_1	['GO:0048731']	Liver
GO:BP	GO:0045893	positive regulation of DNA-templated transcription	0.0358572	TRUE	"Any process that activates or increases the frequency, rate or extent of cellular DNA-templated transcription." [GOC:go_curators, GOC:txnOH]	982	1074	97	16603	0.0903166	0.098778	query_1	['GO:0006351', 'GO:0006355', 'GO:1902680']	Liver
GO:BP	GO:0048589	developmental growth	0.0361481	TRUE	"The increase in size or mass of an entire organism, a part of an organism or a cell, where the increase in size or mass has the specific outcome of the progression of the organism over time from one condition to another." [GOC:go_curators]	416	1074	50	16603	0.0465549	0.120192	query_1	['GO:0032502', 'GO:0040007']	Liver
GO:BP	GO:0031175	neuron projection development	0.0364347	TRUE	"The process whose specific outcome is the progression of a neuron projection over time, from its formation to the mature structure. A neuron projection is any process extending from a neural cell, such as axons or dendrites (collectively called neurites)." [GOC:mah]	531	1074	60	16603	0.0558659	0.112994	query_1	['GO:0048666', 'GO:0120036']	Liver
GO:BP	GO:0051216	cartilage development	0.0365586	TRUE	"The process whose specific outcome is the progression of a cartilage element over time, from its formation to the mature structure. Cartilage elements are skeletal elements that consist of connective tissue dominated by extracellular matrix containing collagen type II and large amounts of proteoglycan, particularly chondroitin sulfate." [GOC:cjm, PMID:23251424]	144	1074	24	16603	0.0223464	0.166667	query_1	['GO:0001501', 'GO:0048513', 'GO:0061448']	Liver
GO:BP	GO:1902680	positive regulation of RNA biosynthetic process	0.0373574	TRUE	"Any process that activates or increases the frequency, rate or extent of RNA biosynthetic process." [GO:jl, GO_REF:0000058, GOC:TermGenie]	983	1074	97	16603	0.0903166	0.0986775	query_1	['GO:0010557', 'GO:0032774', 'GO:0051254', 'GO:2001141']	Liver
GO:BP	GO:0007409	axonogenesis	0.0376701	TRUE	"De novo generation of a long process of a neuron, including the terminal branched region. Refers to the morphogenesis or creation of shape or form of the developing axon, which carries efferent (outgoing) action potentials from the cell body towards target cells." [GOC:dph, GOC:jid, GOC:pg, GOC:pr, ISBN:0198506732]	243	1074	34	16603	0.0316574	0.139918	query_1	['GO:0048667', 'GO:0048812', 'GO:0061564']	Liver
GO:BP	GO:0045667	regulation of osteoblast differentiation	0.038604	TRUE	"Any process that modulates the frequency, rate or extent of osteoblast differentiation." [GOC:go_curators]	91	1074	18	16603	0.0167598	0.197802	query_1	['GO:0001649', 'GO:0045595']	Liver
GO:BP	GO:0043269	regulation of monoatomic ion transport	0.0394877	TRUE	"Any process that modulates the frequency, rate or extent of the directed movement of charged atoms or small charged molecules into, out of or within a cell, or between cells, by means of some agent such as a transporter or pore." [GOC:jl]	183	1074	28	16603	0.0260708	0.153005	query_1	['GO:0006811', 'GO:0051049']	Liver
GO:BP	GO:0010604	positive regulation of macromolecule metabolic process	0.0395978	TRUE	"Any process that increases the frequency, rate or extent of the chemical reactions and pathways involving macromolecules, any molecule of high relative molecular mass, the structure of which essentially comprises the multiple repetition of units derived, actually or conceptually, from molecules of low relative molecular mass." [GOC:dph, GOC:tb]	1782	1074	158	16603	0.147114	0.0886644	query_1	['GO:0009893', 'GO:0043170', 'GO:0060255']	Liver
GO:MF	GO:0043167	ion binding	0.0399529	TRUE	"Binding to an ion, a charged atoms or groups of atoms." [GOC:jl]	1066	1074	100	16603	0.0931099	0.0938086	query_1	['GO:0036094']	Liver
GO:BP	GO:0070527	platelet aggregation	0.0407363	TRUE	"The adhesion of one platelet to one or more other platelets via adhesion molecules." [GOC:BHF, GOC:vk]	38	1074	11	16603	0.0102421	0.289474	query_1	['GO:0030168', 'GO:0034109']	Liver
GO:BP	GO:0030168	platelet activation	0.041009	TRUE	"A series of progressive, overlapping events triggered by exposure of the platelets to subendothelial tissue. These events include shape change, adhesiveness, aggregation, and release reactions. When carried through to completion, these events lead to the formation of a stable hemostatic plug." [PMID:27403440]	67	1074	15	16603	0.0139665	0.223881	query_1	['GO:0001775', 'GO:0007596']	Liver
GO:BP	GO:0003158	endothelium development	0.0451347	TRUE	"The process whose specific outcome is the progression of an endothelium over time, from its formation to the mature structure. Endothelium refers to the layer of cells lining blood vessels, lymphatics, the heart, and serous cavities, and is derived from bone marrow or mesoderm. Corneal endothelium is a special case, derived from neural crest cells." [GOC:mtg_heart]	92	1074	18	16603	0.0167598	0.195652	query_1	['GO:0060429']	Liver
GO:MF	GO:0000987	cis-regulatory region sequence-specific DNA binding	0.0458365	TRUE	"Binding to a specific upstream regulatory DNA sequence (transcription factor recognition sequence or binding site, located in cis relative to the transcription start site (i.e., on the same strand of DNA) of a gene transcribed by some RNA polymerase. Cis-regulatory sites are often referred to as a sequence motifs, enhancers, or silencers." [GOC:txnOH-2018]	389	1074	45	16603	0.0418994	0.115681	query_1	['GO:0000976']	Liver
GO:BP	GO:0043534	blood vessel endothelial cell migration	0.0479888	TRUE	"The orderly movement of an endothelial cell into the extracellular matrix in order to form new blood vessels during angiogenesis." [PMID:11166264]	84	1074	17	16603	0.0158287	0.202381	query_1	['GO:0043542']	Liver
GO:MF	GO:0016502	nucleotide receptor activity	0.0481018	TRUE	"Combining with a nucleotide and transmitting the signal from one side of the membrane to the other to initiate a change in cell activity. A nucleotide is a compound that consists of a nucleoside esterified with a phosphate molecule." [GOC:signaling, ISBN:0198506732]	9	1074	5	16603	0.00465549	0.555556	query_1	['GO:0004888']	Liver
GO:MF	GO:0000978	RNA polymerase II cis-regulatory region sequence-specific DNA binding	0.0485302	TRUE	"Binding to a specific upstream regulatory DNA sequence (transcription factor recognition sequence or binding site) located in cis relative to the transcription start site (i.e., on the same strand of DNA) of a gene transcribed by RNA polymerase II." [GOC:txnOH-2018]	367	1074	43	16603	0.0400372	0.117166	query_1	['GO:0000977', 'GO:0000987']	Liver
GO:MF	GO:0098631	cell adhesion mediator activity	0.0497752	TRUE	"The binding by a cell-adhesion protein on a cell surface to an adhesion molecule on another cell surface or an external substrate, to mediate adhesion of the cell to the external substrate or to another cell." [GOC:vw, Wikipedia:Cell_adhesion]	19	1074	7	16603	0.00651769	0.368421	query_1	['GO:0050839']	Liver
GO:BP	GO:0050789	regulation of biological process	1.24e-17	TRUE	"Any process that modulates the frequency, rate or extent of a biological process. Biological processes are regulated by many means; examples include the control of gene expression, protein modification or interaction with a protein or substrate molecule." [GOC:ai, GOC:go_curators]	6107	1311	641	16603	0.48894	0.104962	query_1	['GO:0008150', 'GO:0065007']	Lung
GO:BP	GO:0050794	regulation of cellular process	8.07e-17	TRUE	"Any process that modulates the frequency, rate or extent of a cellular process, any of those that are carried out at the cellular level, but are not necessarily restricted to a single cell. For example, cell communication occurs among more than one cell, but occurs at the cellular level." [GOC:go_curators]	5860	1311	617	16603	0.470633	0.10529	query_1	['GO:0009987', 'GO:0050789']	Lung
GO:BP	GO:0065007	biological regulation	1.6e-16	TRUE	"Any process that modulates a measurable attribute of any biological process, quality or function." [GOC:dph, GOC:isa_complete, GOC:mah, GOC:pr, GOC:vw]	6310	1311	653	16603	0.498093	0.103487	query_1	['GO:0008150']	Lung
GO:BP	GO:0009987	cellular process	8.03e-15	TRUE	"Any process that is carried out at the cellular level, but not necessarily restricted to a single cell. For example, cell communication occurs among more than one cell, but occurs at the cellular level." [GOC:go_curators, GOC:isa_complete]	8591	1311	827	16603	0.630816	0.0962635	query_1	['GO:0008150']	Lung
GO:BP	GO:0008150	biological_process	5.34e-13	TRUE	"A biological process is the execution of a genetically-encoded biological module or program. It consists of all the steps required to achieve the specific biological objective of the module. A biological process is accomplished by a particular set of molecular functions carried out by specific gene products (or macromolecular complexes), often in a highly regulated manner and in a particular tem…	9053	1311	854	16603	0.651411	0.0943334	query_1	[]	Lung
GO:BP	GO:0009888	tissue development	5.5e-13	TRUE	"The process whose specific outcome is the progression of a tissue over time, from its formation to the mature structure." [ISBN:0471245208]	1267	1311	182	16603	0.138825	0.143646	query_1	['GO:0048856']	Lung
GO:BP	GO:0032502	developmental process	7.62e-12	TRUE	"A biological process whose specific outcome is the progression of an integrated living unit: an anatomical structure (which may be a subcellular structure, cell, tissue, or organ), or organism over time from an initial condition to a later condition." [GOC:isa_complete]	3599	1311	400	16603	0.305111	0.111142	query_1	['GO:0008150']	Lung
GO:BP	GO:0030154	cell differentiation	2.34e-11	TRUE	"The cellular developmental process in which a relatively unspecialized cell, e.g. embryonic or regenerative cell, acquires specialized structural and/or functional features that characterize a specific cell. Differentiation includes the processes involved in commitment of a cell to a specific fate and its subsequent development to the mature state." [ISBN:0198506732]	2334	1311	282	16603	0.215103	0.120823	query_1	['GO:0048869']	Lung
GO:BP	GO:0048869	cellular developmental process	2.34e-11	TRUE	"A biological process whose specific outcome is the progression of a cell over time from an initial condition to a later condition." [GOC:isa_complete]	2334	1311	282	16603	0.215103	0.120823	query_1	['GO:0009987', 'GO:0032502']	Lung
GO:BP	GO:0048856	anatomical structure development	2.36e-11	TRUE	"The biological process whose specific outcome is the progression of an anatomical structure from an initial condition to its mature state. This process begins with the formation of the structure and ends with the mature structure, whatever form that may be including its natural destruction. An anatomical structure is any biological entity that occupies space and is distinguished from its surroun…	3400	1311	380	16603	0.289855	0.111765	query_1	['GO:0032502']	Lung
GO:BP	GO:0051239	regulation of multicellular organismal process	1.62e-10	TRUE	"Any process that modulates the frequency, rate or extent of a multicellular organismal process, the processes pertinent to the function of a multicellular organism above the cellular level; includes the integrated processes of tissues and organs." [GOC:ai, GOC:dph, GOC:tb]	1744	1311	222	16603	0.169336	0.127294	query_1	['GO:0032501', 'GO:0050789']	Lung
GO:BP	GO:0009653	anatomical structure morphogenesis	2.17e-10	TRUE	"The process in which anatomical structures are generated and organized. Morphogenesis pertains to the creation of form." [GOC:go_curators, ISBN:0521436125]	1637	1311	211	16603	0.160946	0.128894	query_1	['GO:0032502', 'GO:0048856']	Lung
GO:BP	GO:0032501	multicellular organismal process	3.33e-10	TRUE	"Any biological process, occurring at the level of a multicellular organism, pertinent to its function." [GOC:curators, GOC:dph, GOC:isa_complete, GOC:tb]	3935	1311	422	16603	0.321892	0.107243	query_1	['GO:0008150']	Lung
GO:BP	GO:0023052	signaling	3.66e-10	TRUE	"The entirety of a process in which information is transmitted within a biological system. This process begins with an active signal and ends when a cellular response has been triggered." [GOC:mtg_signal, GOC:mtg_signaling_feb11, GOC:signaling]	3005	1311	339	16603	0.258581	0.112812	query_1	['GO:0050789']	Lung
GO:BP	GO:0007154	cell communication	3.82e-10	TRUE	"Any process that mediates interactions between a cell and its surroundings. Encompasses interactions such as signaling or attachment between one cell and another cell, between a cell and an extracellular matrix, or between a cell and any other aspect of its environment." [GOC:mah]	3028	1311	341	16603	0.260107	0.112616	query_1	['GO:0009987']	Lung
GO:BP	GO:0051716	cellular response to stimulus	4.01e-10	TRUE	"Any process that results in a change in state or activity of a cell (in terms of movement, secretion, enzyme production, gene expression, etc.) as a result of a stimulus. The process begins with detection of the stimulus by a cell and ends with a change in state or activity or the cell." [GOC:bf, GOC:jl]	3441	1311	378	16603	0.28833	0.109852	query_1	['GO:0009987', 'GO:0050896']	Lung
GO:BP	GO:0050896	response to stimulus	4.21e-10	TRUE	"Any process that results in a change in state or activity of a cell or an organism (in terms of movement, secretion, enzyme production, gene expression, etc.) as a result of a stimulus. The process begins with detection of the stimulus and ends with a change in state or activity or the cell or organism." [GOC:ai, GOC:bf]	4251	1311	449	16603	0.342487	0.105622	query_1	['GO:0008150']	Lung
GO:BP	GO:0048519	negative regulation of biological process	4.5e-10	TRUE	"Any process that stops, prevents, or reduces the frequency, rate or extent of a biological process. Biological processes are regulated by many means; examples include the control of gene expression, protein modification or interaction with a protein or substrate molecule." [GOC:jid]	3220	1311	358	16603	0.273074	0.11118	query_1	['GO:0008150', 'GO:0050789']	Lung
GO:BP	GO:0048523	negative regulation of cellular process	4.93e-10	TRUE	"Any process that stops, prevents, or reduces the frequency, rate or extent of a cellular process, any of those that are carried out at the cellular level, but are not necessarily restricted to a single cell. For example, cell communication occurs among more than one cell, but occurs at the cellular level." [GOC:jid]	3111	1311	348	16603	0.265446	0.111861	query_1	['GO:0009987', 'GO:0048519', 'GO:0050794']	Lung
GO:BP	GO:0071495	cellular response to endogenous stimulus	8.01e-10	TRUE	"Any process that results in a change in state or activity of a cell (in terms of movement, secretion, enzyme production, gene expression, etc.) as a result of a stimulus arising within the organism." [GOC:mah]	670	1311	108	16603	0.0823799	0.161194	query_1	['GO:0009719']	Lung
GO:BP	GO:0019222	regulation of metabolic process	1.01e-09	TRUE	"Any process that modulates the frequency, rate or extent of the chemical reactions and pathways within a cell or an organism." [GOC:go_curators]	3395	1311	372	16603	0.283753	0.109573	query_1	['GO:0008152', 'GO:0050794']	Lung
GO:BP	GO:0048518	positive regulation of biological process	1.79e-09	TRUE	"Any process that activates or increases the frequency, rate or extent of a biological process. Biological processes are regulated by many means; examples include the control of gene expression, protein modification or interaction with a protein or substrate molecule." [GOC:jid]	3589	1311	388	16603	0.295957	0.108108	query_1	['GO:0008150', 'GO:0050789']	Lung
GO:BP	GO:0048522	positive regulation of cellular process	2.32e-09	TRUE	"Any process that activates or increases the frequency, rate or extent of a cellular process, any of those that are carried out at the cellular level, but are not necessarily restricted to a single cell. For example, cell communication occurs among more than one cell, but occurs at the cellular level." [GOC:jid]	3392	1311	370	16603	0.282227	0.10908	query_1	['GO:0009987', 'GO:0048518', 'GO:0050794']	Lung
GO:BP	GO:0048513	animal organ development	2.77e-09	TRUE	"Development of a tissue or tissues that work together to perform a specific function or functions. Development pertains to the process whose specific outcome is the progression of a structure over time, from its formation to the mature structure. Organs are commonly observed as visibly distinct structures, but may also exist as loosely associated clusters of cells that work together to perform a…	1813	1311	224	16603	0.170862	0.123552	query_1	['GO:0048856']	Lung
GO:BP	GO:0009719	response to endogenous stimulus	4.46e-09	TRUE	"Any process that results in a change in state or activity of a cell or an organism (in terms of movement, secretion, enzyme production, gene expression, etc.) as a result of a stimulus arising within the organism." [GOC:sm]	751	1311	115	16603	0.0877193	0.153129	query_1	['GO:0050896']	Lung
GO:BP	GO:0007165	signal transduction	4.9e-09	TRUE	"The cellular process in which a signal is conveyed to trigger a change in the activity or state of a cell. Signal transduction begins with reception of a signal (e.g. a ligand binding to a receptor or receptor activation by a stimulus such as light), or for signal transduction in the absence of ligand, signal-withdrawal or the activity of a constitutively active receptor. Signal transduction end…	2677	1311	304	16603	0.231884	0.11356	query_1	['GO:0007154', 'GO:0009987', 'GO:0023052', 'GO:0050794', 'GO:0051716']	Lung
GO:BP	GO:0061061	muscle structure development	5.42e-09	TRUE	"The progression of a muscle structure over time, from its formation to its mature state. Muscle structures are contractile cells, tissues or organs that are found in multicellular organisms." [GOC:dph]	391	1311	73	16603	0.0556827	0.186701	query_1	['GO:0048856']	Lung
GO:BP	GO:0141124	intracellular signaling cassette	7.86e-09	TRUE	"An intracellular signaling module that is part of larger signaling pathways that can be initiated either intracellularly or by cell surface receptors. Intracellular signaling cassettes are discrete signaling units that are often shared by multiple signaling pathways." [GOC:ha, GOC:pg]	915	1311	132	16603	0.100686	0.144262	query_1	['GO:0035556']	Lung
GO:BP	GO:0009889	regulation of biosynthetic process	1.17e-08	TRUE	"Any process that modulates the frequency, rate or extent of the chemical reactions and pathways resulting in the formation of substances." [GOC:go_curators]	2762	1311	310	16603	0.236461	0.112238	query_1	['GO:0009058', 'GO:0019222']	Lung
GO:BP	GO:0010556	regulation of macromolecule biosynthetic process	2.6e-08	TRUE	"Any process that modulates the rate, frequency or extent of the chemical reactions and pathways resulting in the formation of a macromolecule, any molecule of high relative molecular mass, the structure of which essentially comprises the multiple repetition of units derived, actually or conceptually, from molecules of low relative molecular mass." [GOC:dph, GOC:tb]	2659	1311	299	16603	0.22807	0.112448	query_1	['GO:0009059', 'GO:0009889', 'GO:0060255']	Lung
GO:BP	GO:0060255	regulation of macromolecule metabolic process	2.77e-08	TRUE	"Any process that modulates the frequency, rate or extent of the chemical reactions and pathways involving macromolecules, any molecule of high relative molecular mass, the structure of which essentially comprises the multiple repetition of units derived, actually or conceptually, from molecules of low relative molecular mass." [GOC:dph, GOC:tb]	3070	1311	336	16603	0.256293	0.109446	query_1	['GO:0019222', 'GO:0043170']	Lung
GO:BP	GO:0010468	regulation of gene expression	2.82e-08	TRUE	"Any process that modulates the frequency, rate or extent of gene expression. Gene expression is the process in which a gene's coding sequence is converted into a mature gene product (protein or RNA)." [GOC:txnOH-2018]	2606	1311	294	16603	0.224256	0.112817	query_1	['GO:0010467', 'GO:0010556']	Lung
GO:BP	GO:0050793	regulation of developmental process	6.32e-08	TRUE	"Any process that modulates the frequency, rate or extent of development, the biological process whose specific outcome is the progression of a multicellular organism over time from an initial condition (e.g. a zygote, or a young adult) to a later condition (e.g. a multicellular animal or an aged adult)." [GOC:go_curators]	1416	1311	180	16603	0.1373	0.127119	query_1	['GO:0032502', 'GO:0050789']	Lung
GO:MF	GO:0005488	binding	7.88e-08	TRUE	"The selective, non-covalent, often stoichiometric, interaction of a molecule with one or more specific sites on another molecule." [GOC:ceb, GOC:mah, ISBN:0198506732]	5327	1311	524	16603	0.399695	0.0983668	query_1	['GO:0003674']	Lung
GO:BP	GO:0007166	cell surface receptor signaling pathway	1.15e-07	TRUE	"The series of molecular signals initiated by an extracellular ligand binding to a receptor located on the cell surface. The pathway ends with regulation of a downstream cellular process, e.g. transcription." [GOC:signaling]	1467	1311	184	16603	0.140351	0.125426	query_1	['GO:0007165']	Lung
GO:BP	GO:0045595	regulation of cell differentiation	1.27e-07	TRUE	"Any process that modulates the frequency, rate or extent of cell differentiation, the process in which relatively unspecialized cells acquire specialized structural and functional features." [GOC:go_curators]	866	1311	123	16603	0.0938215	0.142032	query_1	['GO:0030154', 'GO:0050793', 'GO:0050794']	Lung
GO:BP	GO:0051240	positive regulation of multicellular organismal process	4.05e-07	TRUE	"Any process that activates or increases the frequency, rate or extent of an organismal process, any of the processes pertinent to the function of an organism above the cellular level; includes the integrated processes of tissues and organs." [GOC:ai]	978	1311	133	16603	0.101449	0.135992	query_1	['GO:0032501', 'GO:0048518', 'GO:0051239']	Lung
GO:BP	GO:0010557	positive regulation of macromolecule biosynthetic process	4.88e-07	TRUE	"Any process that increases the rate, frequency or extent of the chemical reactions and pathways resulting in the formation of a macromolecule, any molecule of high relative molecular mass, the structure of which essentially comprises the multiple repetition of units derived, actually or conceptually, from molecules of low relative molecular mass." [GOC:dph, GOC:tb]	1472	1311	182	16603	0.138825	0.123641	query_1	['GO:0009059', 'GO:0009891', 'GO:0010556', 'GO:0010604']	Lung
GO:BP	GO:0045893	positive regulation of DNA-templated transcription	5.33e-07	TRUE	"Any process that activates or increases the frequency, rate or extent of cellular DNA-templated transcription." [GOC:go_curators, GOC:txnOH]	982	1311	133	16603	0.101449	0.135438	query_1	['GO:0006351', 'GO:0006355', 'GO:1902680']	Lung
GO:BP	GO:1902680	positive regulation of RNA biosynthetic process	5.7e-07	TRUE	"Any process that activates or increases the frequency, rate or extent of RNA biosynthetic process." [GO:jl, GO_REF:0000058, GOC:TermGenie]	983	1311	133	16603	0.101449	0.1353	query_1	['GO:0010557', 'GO:0032774', 'GO:0051254', 'GO:2001141']	Lung
GO:BP	GO:0048646	anatomical structure formation involved in morphogenesis	6.89e-07	TRUE	"The developmental process pertaining to the initial formation of an anatomical structure from unspecified parts. This process begins with the specific processes that contribute to the appearance of the discrete structure and ends when the structural rudiment is recognizable. An anatomical structure is any biological entity that occupies space and is distinguished from its surroundings. Anatomica…	756	1311	109	16603	0.0831426	0.14418	query_1	['GO:0009653', 'GO:0032502']	Lung
GO:MF	GO:0003674	molecular_function	1.08e-06	TRUE	"A molecular process that can be carried out by the action of a single macromolecular machine, usually via direct physical interactions with other molecular entities. Function in this sense denotes an action, or activity, that a gene product (or a complex) performs." [GOC:pdt]	7493	1311	693	16603	0.528604	0.0924863	query_1	[]	Lung
GO:BP	GO:0042221	response to chemical	1.11e-06	TRUE	"Any process that results in a change in state or activity of a cell or an organism (in terms of movement, secretion, enzyme production, gene expression, etc.) as a result of a chemical stimulus." [GOC:jl]	1801	1311	212	16603	0.161709	0.117712	query_1	['GO:0050896']	Lung
GO:MF	GO:0000978	RNA polymerase II cis-regulatory region sequence-specific DNA binding	1.16e-06	TRUE	"Binding to a specific upstream regulatory DNA sequence (transcription factor recognition sequence or binding site) located in cis relative to the transcription start site (i.e., on the same strand of DNA) of a gene transcribed by RNA polymerase II." [GOC:txnOH-2018]	367	1311	63	16603	0.0480549	0.171662	query_1	['GO:0000977', 'GO:0000987']	Lung
GO:BP	GO:0035295	tube development	1.38e-06	TRUE	"The process whose specific outcome is the progression of a tube over time, from its initial formation to a mature structure. Epithelial and endothelial tubes transport gases, liquids and cells from one site to another and form the basic structure of many organs and tissues including lung and trachea, kidney, the mammary gland, the vascular system and the gastrointestinal and urinary-genital trac…	718	1311	104	16603	0.0793288	0.144847	query_1	['GO:0007275', 'GO:0048856']	Lung
GO:BP	GO:0051254	positive regulation of RNA metabolic process	1.63e-06	TRUE	"Any process that activates or increases the frequency, rate or extent of the chemical reactions and pathways involving RNA." [GOC:ai]	1048	1311	138	16603	0.105263	0.131679	query_1	['GO:0010604', 'GO:0016070', 'GO:0045935', 'GO:0051252']	Lung
GO:BP	GO:0042127	regulation of cell population proliferation	2.08e-06	TRUE	"Any process that modulates the frequency, rate or extent of cell proliferation." [GOC:jl]	895	1311	122	16603	0.0930587	0.136313	query_1	['GO:0008283', 'GO:0050794']	Lung
GO:MF	GO:0005515	protein binding	2.48e-06	TRUE	"Binding to a protein." [GOC:go_curators]	3770	1311	383	16603	0.292143	0.101592	query_1	['GO:0005488']	Lung
GO:MF	GO:0000981	DNA-binding transcription factor activity, RNA polymerase II-specific	2.75e-06	TRUE	"A DNA-binding transcription factor activity that modulates the transcription of specific gene sets transcribed by RNA polymerase II." [GOC:txnOH-2018]	471	1311	74	16603	0.0564455	0.157113	query_1	['GO:0003700']	Lung
GO:BP	GO:0006351	DNA-templated transcription	2.83e-06	TRUE	"The synthesis of an RNA transcript from a DNA template." [GOC:jl, GOC:txnOH]	1515	1311	183	16603	0.139588	0.120792	query_1	['GO:0010467', 'GO:0032774']	Lung
GO:BP	GO:0023051	regulation of signaling	2.97e-06	TRUE	"Any process that modulates the frequency, rate or extent of a signaling process." [GOC:mtg_signal]	1982	1311	227	16603	0.17315	0.114531	query_1	['GO:0023052', 'GO:0050789']	Lung
GO:BP	GO:0071363	cellular response to growth factor stimulus	3.04e-06	TRUE	"Any process that results in a change in state or activity of a cell (in terms of movement, secretion, enzyme production, gene expression, etc.) as a result of a growth factor stimulus." [GOC:mah]	395	1311	67	16603	0.051106	0.16962	query_1	['GO:0070848', 'GO:0071495']	Lung
GO:BP	GO:0048870	cell motility	3.2e-06	TRUE	"Any process involved in the controlled self-propelled movement of a cell that results in translocation of the cell from one place to another." [GOC:dgh, GOC:dph, GOC:isa_complete, GOC:mlg]	1019	1311	134	16603	0.102212	0.131501	query_1	['GO:0009987']	Lung
GO:BP	GO:0010646	regulation of cell communication	3.25e-06	TRUE	"Any process that modulates the frequency, rate or extent of cell communication. Cell communication is the process that mediates interactions between a cell and its surroundings. Encompasses interactions such as signaling or attachment between one cell and another cell, between a cell and an extracellular matrix, or between a cell and any other aspect of its environment." [GOC:dph, GOC:tb]	1984	1311	227	16603	0.17315	0.114415	query_1	['GO:0007154', 'GO:0050794']	Lung
GO:BP	GO:0010604	positive regulation of macromolecule metabolic process	3.44e-06	TRUE	"Any process that increases the frequency, rate or extent of the chemical reactions and pathways involving macromolecules, any molecule of high relative molecular mass, the structure of which essentially comprises the multiple repetition of units derived, actually or conceptually, from molecules of low relative molecular mass." [GOC:dph, GOC:tb]	1782	1311	208	16603	0.158658	0.116723	query_1	['GO:0009893', 'GO:0043170', 'GO:0060255']	Lung
GO:BP	GO:0007275	multicellular organism development	3.93e-06	TRUE	"The biological process whose specific outcome is the progression of a multicellular organism over time from an initial condition (e.g. a zygote or a young adult) to a later condition (e.g. a multicellular animal or an aged adult)." [GOC:dph, GOC:ems, GOC:isa_complete, GOC:tb]	2746	1311	296	16603	0.225782	0.107793	query_1	['GO:0032501', 'GO:0048856']	Lung
GO:BP	GO:0009059	macromolecule biosynthetic process	3.95e-06	TRUE	"The chemical reactions and pathways resulting in the formation of a macromolecule, any molecule of high relative molecular mass, the structure of which essentially comprises the multiple repetition of units derived, actually or conceptually, from molecules of low relative molecular mass." [GOC:mah]	3368	1311	351	16603	0.267735	0.104216	query_1	['GO:0009058', 'GO:0043170']	Lung
GO:BP	GO:0070848	response to growth factor	3.96e-06	TRUE	"Any process that results in a change in state or activity of a cell or an organism (in terms of movement, secretion, enzyme production, gene expression, etc.) as a result of a growth factor stimulus." [GOC:BHF, GOC:mah]	406	1311	68	16603	0.0518688	0.167488	query_1	['GO:0009719']	Lung
GO:BP	GO:0070887	cellular response to chemical stimulus	4.2e-06	TRUE	"Any process that results in a change in state or activity of a cell (in terms of movement, secretion, enzyme production, gene expression, etc.) as a result of a chemical stimulus." [GOC:mah]	1113	1311	143	16603	0.109077	0.128482	query_1	['GO:0042221', 'GO:0051716']	Lung
GO:BP	GO:0006355	regulation of DNA-templated transcription	4.38e-06	TRUE	"Any process that modulates the frequency, rate or extent of cellular DNA-templated transcription." [GOC:go_curators, GOC:txnOH]	1461	1311	177	16603	0.135011	0.12115	query_1	['GO:0006351', 'GO:0010468', 'GO:2001141']	Lung
GO:MF	GO:0000987	cis-regulatory region sequence-specific DNA binding	4.8e-06	TRUE	"Binding to a specific upstream regulatory DNA sequence (transcription factor recognition sequence or binding site, located in cis relative to the transcription start site (i.e., on the same strand of DNA) of a gene transcribed by some RNA polymerase. Cis-regulatory sites are often referred to as a sequence motifs, enhancers, or silencers." [GOC:txnOH-2018]	389	1311	64	16603	0.0488177	0.164524	query_1	['GO:0000976']	Lung
GO:BP	GO:1901700	response to oxygen-containing compound	4.83e-06	TRUE	"Any process that results in a change in state or activity of a cell or an organism (in terms of movement, secretion, enzyme production, gene expression, etc.) as a result of an oxygen-containing compound stimulus." [GOC:pr, GOC:TermGenie]	801	1311	111	16603	0.0846682	0.138577	query_1	['GO:0042221']	Lung
GO:BP	GO:2001141	regulation of RNA biosynthetic process	4.86e-06	TRUE	"Any process that modulates the frequency, rate or extent of RNA biosynthetic process." [GOC:dph]	1463	1311	177	16603	0.135011	0.120984	query_1	['GO:0010556', 'GO:0032774', 'GO:0051252']	Lung
GO:BP	GO:0009891	positive regulation of biosynthetic process	4.87e-06	TRUE	"Any process that activates or increases the frequency, rate or extent of the chemical reactions and pathways resulting in the formation of substances." [GOC:go_curators]	1536	1311	184	16603	0.140351	0.119792	query_1	['GO:0009058', 'GO:0009889', 'GO:0009893']	Lung
GO:BP	GO:0009966	regulation of signal transduction	5.97e-06	TRUE	"Any process that modulates the frequency, rate or extent of signal transduction." [GOC:sm]	1698	1311	199	16603	0.151793	0.117197	query_1	['GO:0007165', 'GO:0010646', 'GO:0023051', 'GO:0048583']	Lung
GO:BP	GO:0060429	epithelium development	6.42e-06	TRUE	"The process whose specific outcome is the progression of an epithelium over time, from its formation to the mature structure. An epithelium is a tissue that covers the internal or external surfaces of an anatomical structure." [GOC:dph, GOC:mtg_lung]	805	1311	111	16603	0.0846682	0.137888	query_1	['GO:0009888']	Lung
GO:BP	GO:0001568	blood vessel development	6.45e-06	TRUE	"The process whose specific outcome is the progression of a blood vessel over time, from its formation to the mature structure. The blood vessel is the vasculature carrying blood." [GOC:hjd, UBERON:0001981]	463	1311	74	16603	0.0564455	0.159827	query_1	['GO:0001944', 'GO:0048856']	Lung
GO:MF	GO:0003700	DNA-binding transcription factor activity	6.7e-06	TRUE	"A transcription regulator activity that modulates transcription of gene sets via selective and non-covalent binding to a specific double-stranded genomic DNA sequence (sometimes referred to as a motif) within a cis-regulatory region. Regulatory regions include promoters (proximal and distal) and enhancers. Genes are transcriptional units, and include bacterial operons." [GOC:txnOH-2018]	517	1311	78	16603	0.0594966	0.15087	query_1	['GO:0140110']	Lung
GO:BP	GO:0080090	regulation of primary metabolic process	7.11e-06	TRUE	"Any process that modulates the frequency, rate or extent of the chemical reactions and pathways within a cell or an organism involving those compounds formed as a part of the normal anabolic and catabolic processes. These processes take place in most, if not all, cells of the organism." [PMID:19211694]	2483	1311	271	16603	0.206712	0.109142	query_1	['GO:0019222', 'GO:0044238']	Lung
GO:BP	GO:0045935	positive regulation of nucleobase-containing compound metabolic process	7.12e-06	TRUE	"Any cellular process that activates or increases the frequency, rate or extent of the chemical reactions and pathways involving nucleobases, nucleosides, nucleotides and nucleic acids." [GOC:go_curators]	1142	1311	145	16603	0.110603	0.12697	query_1	['GO:0006139', 'GO:0009893', 'GO:0019219']	Lung
GO:BP	GO:0009058	biosynthetic process	7.28e-06	TRUE	"A cellular process consisting of the biochemical pathways by which a living organism synthesizes chemical substances. This typically represents the energy-requiring part of metabolism in which simpler substances are transformed into more complex ones." [GOC:curators, ISBN:0198547684]	3870	1311	393	16603	0.299771	0.10155	query_1	['GO:0008152']	Lung
GO:BP	GO:0051094	positive regulation of developmental process	7.29e-06	TRUE	"Any process that activates or increases the rate or extent of development, the biological process whose specific outcome is the progression of an organism over time from an initial condition (e.g. a zygote, or a young adult) to a later condition (e.g. a multicellular animal or an aged adult)." [GOC:ai]	778	1311	108	16603	0.0823799	0.138817	query_1	['GO:0032502', 'GO:0048518', 'GO:0050793']	Lung
GO:BP	GO:0010467	gene expression	7.51e-06	TRUE	"The process in which a gene's sequence is converted into a mature gene product (protein or RNA). This includes the production of an RNA transcript and its processing, as well as translation and maturation for protein-coding genes." [GOC:txnOH-2018, PMID:25934543, PMID:31580950]	3158	1311	331	16603	0.252479	0.104813	query_1	['GO:0009059']	Lung
GO:BP	GO:0009893	positive regulation of metabolic process	1.02e-05	TRUE	"Any process that activates or increases the frequency, rate or extent of the chemical reactions and pathways within a cell or an organism." [GOC:go_curators]	1988	1311	225	16603	0.171625	0.113179	query_1	['GO:0008152', 'GO:0019222', 'GO:0048522']	Lung
GO:BP	GO:0035556	intracellular signal transduction	1.03e-05	TRUE	"The process in which a signal is passed on to downstream components within the cell, which become activated themselves to further propagate the signal and finally trigger a change in the function or state of the cell." [GOC:bf, GOC:jl, GOC:signaling, ISBN:3527303782]	1488	1311	178	16603	0.135774	0.119624	query_1	['GO:0007165']	Lung
GO:BP	GO:0001944	vasculature development	1.16e-05	TRUE	"The process whose specific outcome is the progression of the vasculature over time, from its formation to the mature structure. The vasculature is an interconnected tubular multi-tissue structure that contains fluid that is actively transported around the organism." [GOC:dph, UBERON:0002409]	487	1311	76	16603	0.057971	0.156057	query_1	['GO:0048731', 'GO:0072359']	Lung
GO:BP	GO:0072359	circulatory system development	1.72e-05	TRUE	"The process whose specific outcome is the progression of the circulatory system over time, from its formation to the mature structure. The circulatory system is the organ system that passes nutrients (such as amino acids and electrolytes), gases, hormones, blood cells, etc. to and from cells in the body to help fight diseases and help stabilize body temperature and pH to maintain homeostasis." […	704	1311	99	16603	0.0755149	0.140625	query_1	['GO:0048731']	Lung
GO:BP	GO:1903522	regulation of blood circulation	1.82e-05	TRUE	"Any process that modulates the frequency, rate or extent of blood circulation." [GO_REF:0000058, GOC:mr, GOC:TermGenie, PMID:10659969]	127	1311	31	16603	0.0236461	0.244094	query_1	['GO:0008015', 'GO:0044057']	Lung
GO:BP	GO:0048731	system development	1.93e-05	TRUE	"The process whose specific outcome is the progression of an organismal system over time, from its formation to the mature structure. A system is a regularly interacting or interdependent group of organs or tissues that work together to carry out a given biological process." [GOC:dph, GOC:jid]	2309	1311	253	16603	0.192982	0.109571	query_1	['GO:0007275', 'GO:0048856']	Lung
GO:BP	GO:0045944	positive regulation of transcription by RNA polymerase II	1.99e-05	TRUE	"Any process that activates or increases the frequency, rate or extent of transcription from an RNA polymerase II promoter." [GOC:go_curators, GOC:txnOH]	773	1311	106	16603	0.0808543	0.137128	query_1	['GO:0006357', 'GO:0006366', 'GO:0045893']	Lung
GO:BP	GO:0016477	cell migration	2.13e-05	TRUE	"The controlled self-propelled movement of a cell from one site to a destination guided by molecular cues." [GOC:cjm, GOC:dph, GOC:ems, GOC:pf, Wikipedia:Cell_migration]	881	1311	117	16603	0.0892449	0.132804	query_1	['GO:0048870']	Lung
GO:BP	GO:0007167	enzyme-linked receptor protein signaling pathway	2.27e-05	TRUE	"The series of molecular signals initiated by an extracellular ligand binding to a receptor on the surface of the target cell, where the receptor possesses catalytic activity or is closely associated with an enzyme such as a protein kinase, and ending with the regulation of a downstream cellular process, e.g. transcription." [GOC:mah, GOC:signaling, ISBN:0815316194]	595	1311	87	16603	0.0663616	0.146218	query_1	['GO:0007166']	Lung
GO:BP	GO:0072001	renal system development	2.48e-05	TRUE	"The process whose specific outcome is the progression of the renal system over time, from its formation to the mature structure. The renal system maintains fluid balance and contributes to electrolyte balance, acid/base balance, and disposal of nitrogenous waste products. In humans, the renal system comprises a pair of kidneys, a pair of ureters, urinary bladder, urethra, sphincter muscle and as…	232	1311	45	16603	0.0343249	0.193966	query_1	['GO:0048731']	Lung
GO:MF	GO:0000977	RNA polymerase II transcription regulatory region sequence-specific DNA binding	2.56e-05	TRUE	"Binding to a specific sequence of DNA that is part of a regulatory region that controls the transcription of a gene or cistron by RNA polymerase II." [GOC:txnOH]	469	1311	71	16603	0.0541571	0.151386	query_1	['GO:0000976']	Lung
GO:MF	GO:0001228	DNA-binding transcription activator activity, RNA polymerase II-specific	2.89e-05	TRUE	"A DNA-binding transcription factor activity that activates or increases transcription of specific gene sets transcribed by RNA polymerase II." [GOC:aruk, GOC:txnOH-2018, PMID:20737563, PMID:27145859]	295	1311	51	16603	0.0389016	0.172881	query_1	['GO:0000981', 'GO:0001216']	Lung
GO:BP	GO:0008283	cell population proliferation	3.29e-05	TRUE	"The multiplication or reproduction of cells, resulting in the expansion of a cell population." [GOC:mah, GOC:mb]	1118	1311	140	16603	0.106789	0.125224	query_1	['GO:0009987']	Lung
GO:BP	GO:0045597	positive regulation of cell differentiation	3.72e-05	TRUE	"Any process that activates or increases the frequency, rate or extent of cell differentiation." [GOC:go_curators]	491	1311	75	16603	0.0572082	0.152749	query_1	['GO:0030154', 'GO:0045595', 'GO:0048522', 'GO:0051094']	Lung
GO:BP	GO:0030324	lung development	3.95e-05	TRUE	"The process whose specific outcome is the progression of the lung over time, from its formation to the mature structure. In all air-breathing vertebrates the lungs are developed from the ventral wall of the oesophagus as a pouch which divides into two sacs. In amphibians and many reptiles the lungs retain very nearly this primitive sac-like character, but in the higher forms the connection with …	145	1311	33	16603	0.0251716	0.227586	query_1	['GO:0030323', 'GO:0048513', 'GO:0060541']	Lung
GO:BP	GO:0008285	negative regulation of cell population proliferation	3.96e-05	TRUE	"Any process that stops, prevents or reduces the rate or extent of cell proliferation." [GOC:go_curators]	368	1311	61	16603	0.0465294	0.165761	query_1	['GO:0008283', 'GO:0042127', 'GO:0048523']	Lung
GO:BP	GO:0060537	muscle tissue development	4.21e-05	TRUE	"The progression of muscle tissue over time, from its initial formation to its mature state. Muscle tissue is a contractile tissue made up of actin and myosin fibers." [GOC:dph]	268	1311	49	16603	0.037376	0.182836	query_1	['GO:0009888']	Lung
GO:BP	GO:0009892	negative regulation of metabolic process	4.65e-05	TRUE	"Any process that stops, prevents, or reduces the frequency, rate or extent of the chemical reactions and pathways within a cell or an organism." [GOC:go_curators]	1753	1311	200	16603	0.152555	0.11409	query_1	['GO:0008152', 'GO:0019222', 'GO:0048523']	Lung
GO:MF	GO:0001216	DNA-binding transcription activator activity	5e-05	TRUE	"A DNA-binding transcription factor activity that activates or increases transcription of specific gene sets." [GOC:txnOH-2018]	300	1311	51	16603	0.0389016	0.17	query_1	['GO:0003700']	Lung
GO:BP	GO:0044057	regulation of system process	5.27e-05	TRUE	"Any process that modulates the frequency, rate or extent of a system process, a multicellular organismal process carried out by any of the organs or tissues in an organ system." [GOC:jl]	278	1311	50	16603	0.0381388	0.179856	query_1	['GO:0003008', 'GO:0051239']	Lung
GO:BP	GO:0030323	respiratory tube development	5.63e-05	TRUE	"The process whose specific outcome is the progression of the respiratory tube over time, from its formation to the mature structure. The respiratory tube is assumed to mean any tube in the respiratory tract." [GOC:jid]	147	1311	33	16603	0.0251716	0.22449	query_1	['GO:0035295', 'GO:0048513']	Lung
GO:BP	GO:0051252	regulation of RNA metabolic process	5.65e-05	TRUE	"Any process that modulates the frequency, rate or extent of the chemical reactions and pathways involving RNA." [GOC:ai]	1597	1311	185	16603	0.141114	0.115842	query_1	['GO:0016070', 'GO:0019219', 'GO:0060255']	Lung
GO:BP	GO:0006366	transcription by RNA polymerase II	9.23e-05	TRUE	"The synthesis of RNA from a DNA template by RNA polymerase II (RNAP II), originating at an RNA polymerase II promoter. Includes transcription of messenger RNA (mRNA) and certain small nuclear RNAs (snRNAs)." [GOC:jl, GOC:txnOH, ISBN:0321000382]	1188	1311	145	16603	0.110603	0.122054	query_1	['GO:0006351']	Lung
GO:BP	GO:0006357	regulation of transcription by RNA polymerase II	9.41e-05	TRUE	"Any process that modulates the frequency, rate or extent of transcription mediated by RNA polymerase II." [GOC:go_curators, GOC:txnOH]	1137	1311	140	16603	0.106789	0.123131	query_1	['GO:0006355', 'GO:0006366']	Lung
GO:BP	GO:0030036	actin cytoskeleton organization	0.000100173	TRUE	"A process that is carried out at the cellular level which results in the assembly, arrangement of constituent parts, or disassembly of cytoskeletal structures comprising actin filaments and their associated proteins." [GOC:dph, GOC:jl, GOC:mah]	334	1311	56	16603	0.0427155	0.167665	query_1	['GO:0007010', 'GO:0030029']	Lung
GO:BP	GO:0030029	actin filament-based process	0.00011074	TRUE	"Any cellular process that depends upon or alters the actin cytoskeleton, that part of the cytoskeleton comprising actin filaments and their associated proteins." [GOC:mah]	387	1311	62	16603	0.0472921	0.160207	query_1	['GO:0009987']	Lung
GO:BP	GO:0019219	regulation of nucleobase-containing compound metabolic process	0.000114298	TRUE	"Any cellular process that modulates the frequency, rate or extent of the chemical reactions and pathways involving nucleobases, nucleosides, nucleotides and nucleic acids." [GOC:go_curators]	1752	1311	198	16603	0.15103	0.113014	query_1	['GO:0006139', 'GO:0080090']	Lung
GO:BP	GO:0008152	metabolic process	0.000141081	TRUE	"A cellular process consisting of the biochemical pathways by which a living organism transforms chemical substances. This includes including anabolism (biosynthetic process) and catabolism (catabolic process). Metabolic processes includes the transformation of small molecules, as well macromolecular processes such as DNA repair and replication, protein synthesis and degradation." [GOC:go_curator…	5383	1311	512	16603	0.390542	0.0951142	query_1	['GO:0009987']	Lung
GO:MF	GO:0043565	sequence-specific DNA binding	0.000148778	TRUE	"Binding to DNA of a specific nucleotide composition, e.g. GC-rich DNA binding, or with a specific sequence motif or type of DNA e.g. promotor binding or rDNA binding." [GOC:jl]	740	1311	97	16603	0.0739893	0.131081	query_1	['GO:0003677']	Lung
GO:BP	GO:0001822	kidney development	0.000178031	TRUE	"The process whose specific outcome is the progression of the kidney over time, from its formation to the mature structure. The kidney is an organ that filters the blood and/or excretes the end products of body metabolism in the form of urine." [GOC:dph, GOC:mtg_kidney_jan10, ISBN:0124020607, ISBN:0721662544]	223	1311	42	16603	0.0320366	0.188341	query_1	['GO:0048513', 'GO:0072001']	Lung
GO:BP	GO:0016043	cellular component organization	0.000181718	TRUE	"A process that results in the assembly, arrangement of constituent parts, or disassembly of a cellular component." [GOC:ai, GOC:jl, GOC:mah]	3298	1311	335	16603	0.25553	0.101577	query_1	['GO:0071840']	Lung
GO:MF	GO:1990837	sequence-specific double-stranded DNA binding	0.000187799	TRUE	"Binding to double-stranded DNA of a specific nucleotide composition, e.g. GC-rich DNA binding, or with a specific sequence motif or type of DNA, e.g. promotor binding or rDNA binding." [GOC:dos, GOC:sl]	675	1311	90	16603	0.0686499	0.133333	query_1	['GO:0003690', 'GO:0043565']	Lung
GO:BP	GO:0060485	mesenchyme development	0.000189163	TRUE	"The process whose specific outcome is the progression of a mesenchymal tissue over time, from its formation to the mature structure. A mesenchymal tissue is made up of loosely packed stellate cells." [GOC:dph]	192	1311	38	16603	0.0289855	0.197917	query_1	['GO:0009888', 'GO:0048513']	Lung
GO:BP	GO:0048583	regulation of response to stimulus	0.000249478	TRUE	"Any process that modulates the frequency, rate or extent of a response to a stimulus. Response to stimulus is a change in state or activity of a cell or an organism (in terms of movement, secretion, enzyme production, gene expression, etc.) as a result of a stimulus." [GOC:jid]	2198	1311	237	16603	0.180778	0.107825	query_1	['GO:0050789', 'GO:0050896']	Lung
GO:BP	GO:0141187	nucleic acid biosynthetic process	0.000261352	TRUE	"The biosynthetic process resulting in the formation of a nucleic acid." [GOC:dph, GOC:tb]	1913	1311	211	16603	0.160946	0.110298	query_1	['GO:0009059', 'GO:0034654', 'GO:0090304']	Lung
GO:BP	GO:0035239	tube morphogenesis	0.000264909	TRUE	"The process in which the anatomical structures of a tube are generated and organized. Epithelial and endothelial tubes transport gases, liquids and cells from one site to another and form the basic structure of many organs and tissues, with tube shape and organization varying from the single-celled excretory organ in Caenorhabditis elegans to the branching trees of the mammalian kidney and insec…	580	1311	82	16603	0.0625477	0.141379	query_1	['GO:0009653', 'GO:0035295']	Lung
GO:BP	GO:0000165	MAPK cascade	0.000277084	TRUE	"An intracellular protein kinase cascade containing at least a MAP kinase (MAPK). It starts with the activation of a MAP3K, and the consecutive activation of a MPK2K and a MAPK. The cascade can also contain an additional tier: the upstream MAP4K. The kinases in each tier phosphorylate and activate the kinase in the downstream tier to transmit a signal within a cell." [PMID:20811974, PMID:9561267]	379	1311	60	16603	0.0457666	0.158311	query_1	['GO:0141124']	Lung
GO:BP	GO:0048514	blood vessel morphogenesis	0.000308118	TRUE	"The process in which the anatomical structures of blood vessels are generated and organized. The blood vessel is the vasculature carrying blood." [GOC:jid]	389	1311	61	16603	0.0465294	0.156812	query_1	['GO:0001568', 'GO:0035239']	Lung
GO:MF	GO:0000976	transcription cis-regulatory region binding	0.000325571	TRUE	"Binding to a specific sequence of DNA that is part of a regulatory region that controls transcription of that section of the DNA. The transcribed region might be described as a gene, cistron, or operon." [GOC:txnOH]	548	1311	76	16603	0.057971	0.138686	query_1	['GO:0001067', 'GO:1990837']	Lung
GO:MF	GO:0140110	transcription regulator activity	0.000328864	TRUE	"A molecular function that controls the rate, timing and/or magnitude of gene transcription. The function of transcriptional regulators is to modulate gene expression at the transcription step so that they are expressed in the right cell at the right time and in the right amount throughout the life of the cell and the organism. Genes are transcriptional units, and include bacterial operons." [GOC…	743	1311	96	16603	0.0732265	0.129206	query_1	['GO:0003674']	Lung
GO:MF	GO:0001067	transcription regulatory region nucleic acid binding	0.000349568	TRUE	"Binding to a nucleic acid region that regulates a nucleic acid-based process. Such processes include transcription, DNA replication, and DNA repair." [GOC:txnOH]	549	1311	76	16603	0.057971	0.138434	query_1	['GO:0003676']	Lung
GO:BP	GO:0009890	negative regulation of biosynthetic process	0.0003711	TRUE	"Any process that stops, prevents, or reduces the rate of the chemical reactions and pathways resulting in the formation of substances." [GOC:go_curators]	1468	1311	169	16603	0.128909	0.115123	query_1	['GO:0009058', 'GO:0009889', 'GO:0009892']	Lung
GO:BP	GO:0008016	regulation of heart contraction	0.000377314	TRUE	"Any process that modulates the frequency, rate or extent of heart contraction. Heart contraction is the process in which the heart decreases in volume in a characteristic way to propel blood through the body." [GOC:dph, GOC:go_curators, GOC:tb]	115	1311	27	16603	0.020595	0.234783	query_1	['GO:0060047', 'GO:1903522']	Lung
GO:BP	GO:0043491	phosphatidylinositol 3-kinase/protein kinase B signal transduction	0.000379345	TRUE	"An intracellular signaling cassette that starts with phosphatidylinositol 3-kinase (PI3K) activation, production of phosphatidylinositol 3-phosphate (PI3P), activation of PDK1, which recruits and ending with the activation of protein kinase B (PKB, also known as Akt). PI3K is activated by cell surface receptors. Note that PTEN is an inhibitor of the pathway." [PMID:20517722, PMID:22952397]	197	1311	38	16603	0.0289855	0.192893	query_1	['GO:0141124']	Lung
GO:BP	GO:2000026	regulation of multicellular organismal development	0.000401349	TRUE	"Any process that modulates the frequency, rate or extent of multicellular organismal development." [GOC:obol]	829	1311	107	16603	0.0816171	0.129071	query_1	['GO:0007275', 'GO:0050793', 'GO:0051239']	Lung
GO:BP	GO:0071840	cellular component organization or biogenesis	0.000453683	TRUE	"A process that results in the biosynthesis of constituent macromolecules, assembly, arrangement of constituent parts, or disassembly of a cellular component." [GOC:mah]	3362	1311	338	16603	0.257818	0.100535	query_1	['GO:0009987']	Lung
GO:BP	GO:0060541	respiratory system development	0.000474458	TRUE	"The progression of the respiratory system over time from its formation to its mature structure. The respiratory system carries out respiratory gaseous exchange." [GOC:dph]	160	1311	33	16603	0.0251716	0.20625	query_1	['GO:0048731']	Lung
GO:BP	GO:0048468	cell development	0.000572887	TRUE	"The cellular developmental process in which a specific cell progresses from an immature to a mature state. Cell development start once cell commitment has taken place." [GOC:go_curators]	1628	1311	183	16603	0.139588	0.112408	query_1	['GO:0030154', 'GO:0048856', 'GO:0048869']	Lung
GO:BP	GO:0009967	positive regulation of signal transduction	0.00062569	TRUE	"Any process that activates or increases the frequency, rate or extent of signal transduction." [GOC:sm]	927	1311	116	16603	0.0884821	0.125135	query_1	['GO:0007165', 'GO:0009966', 'GO:0010647', 'GO:0023056', 'GO:0048584']	Lung
GO:BP	GO:0034654	nucleobase-containing compound biosynthetic process	0.000644344	TRUE	"The chemical reactions and pathways resulting in the formation of nucleobases, nucleosides, nucleotides and nucleic acids." [GOC:mah]	2013	1311	218	16603	0.166285	0.108296	query_1	['GO:0006139', 'GO:0009058']	Lung
GO:BP	GO:0032774	RNA biosynthetic process	0.000693293	TRUE	"The chemical reactions and pathways resulting in the formation of RNA, ribonucleic acid, one of the two main type of nucleic acid, consisting of a long, unbranched macromolecule formed from ribonucleotides joined in 3',5'-phosphodiester linkage. Includes polymerization of ribonucleotide monomers. Refers not only to transcription but also to e.g. viral RNA replication." [GOC:mah, GOC:txnOH]	1861	1311	204	16603	0.155606	0.109618	query_1	['GO:0016070', 'GO:0141187']	Lung
GO:BP	GO:0009725	response to hormone	0.000694763	TRUE	"Any process that results in a change in state or activity of a cell or an organism (in terms of movement, secretion, enzyme production, gene expression, etc.) as a result of a hormone stimulus." [GOC:jl]	398	1311	61	16603	0.0465294	0.153266	query_1	['GO:0009719', 'GO:0042221']	Lung
GO:BP	GO:0016070	RNA metabolic process	0.000724959	TRUE	"The cellular chemical reactions and pathways involving RNA, ribonucleic acid, one of the two main type of nucleic acid, consisting of a long, unbranched macromolecule formed from ribonucleotides joined in 3',5'-phosphodiester linkage." [ISBN:0198506732]	1972	1311	214	16603	0.163234	0.108519	query_1	['GO:0090304']	Lung
GO:BP	GO:0032870	cellular response to hormone stimulus	0.00073783	TRUE	"Any process that results in a change in state or activity of a cell (in terms of movement, secretion, enzyme production, gene expression, etc.) as a result of a hormone stimulus." [GOC:mah]	319	1311	52	16603	0.0396644	0.163009	query_1	['GO:0009725', 'GO:0070887', 'GO:0071495']	Lung
GO:MF	GO:0003690	double-stranded DNA binding	0.000794916	TRUE	"Binding to double-stranded DNA." [GOC:elh, GOC:vw]	708	1311	91	16603	0.0694127	0.128531	query_1	['GO:0003677']	Lung
GO:BP	GO:0010605	negative regulation of macromolecule metabolic process	0.000800674	TRUE	"Any process that decreases the frequency, rate or extent of the chemical reactions and pathways involving macromolecules, any molecule of high relative molecular mass, the structure of which essentially comprises the multiple repetition of units derived, actually or conceptually, from molecules of low relative molecular mass." [GOC:dph, GOC:tb]	1636	1311	183	16603	0.139588	0.111858	query_1	['GO:0009892', 'GO:0043170', 'GO:0060255']	Lung
GO:BP	GO:0006939	smooth muscle contraction	0.000821738	TRUE	"A process in which force is generated within smooth muscle tissue, resulting in a change in muscle geometry. Force generation involves a chemo-mechanical energy conversion step that is carried out by the actin/myosin complex activity, which generates force through ATP hydrolysis. Smooth muscle differs from striated muscle in the much higher actin/myosin ratio, the absence of conspicuous sarcomer…	54	1311	17	16603	0.0129672	0.314815	query_1	['GO:0006936']	Lung
GO:BP	GO:0048732	gland development	0.000895995	TRUE	"The process whose specific outcome is the progression of a gland over time, from its formation to the mature structure. A gland is an organ specialised for secretion." [GOC:jid]	295	1311	49	16603	0.037376	0.166102	query_1	['GO:0048513']	Lung
GO:BP	GO:0033993	response to lipid	0.000903567	TRUE	"Any process that results in a change in state or activity of a cell or an organism (in terms of movement, secretion, enzyme production, gene expression, etc.) as a result of a lipid stimulus." [GOC:sl]	401	1311	61	16603	0.0465294	0.15212	query_1	['GO:0042221']	Lung
GO:BP	GO:0010558	negative regulation of macromolecule biosynthetic process	0.000917347	TRUE	"Any process that decreases the rate, frequency or extent of the chemical reactions and pathways resulting in the formation of a macromolecule, any molecule of high relative molecular mass, the structure of which essentially comprises the multiple repetition of units derived, actually or conceptually, from molecules of low relative molecular mass." [GOC:dph, GOC:tb]	1435	1311	164	16603	0.125095	0.114286	query_1	['GO:0009059', 'GO:0009890', 'GO:0010556', 'GO:0010605']	Lung
GO:BP	GO:0003012	muscle system process	0.000955739	TRUE	"An organ system process carried out at the level of a muscle. Muscle tissue is composed of contractile cells or fibers." [GOC:mtg_cardio]	204	1311	38	16603	0.0289855	0.186275	query_1	['GO:0003008']	Lung
GO:BP	GO:0043170	macromolecule metabolic process	0.000963737	TRUE	"The chemical reactions and pathways involving macromolecules, any molecule of high relative molecular mass, the structure of which essentially comprises the multiple repetition of units derived, actually or conceptually, from molecules of low relative molecular mass." [GOC:mah]	4268	1311	413	16603	0.315027	0.0967666	query_1	['GO:0008152']	Lung
GO:BP	GO:0003013	circulatory system process	0.00118205	TRUE	"An organ system process carried out by any of the organs or tissues of the circulatory system. The circulatory system is an organ system that moves extracellular fluids to and from tissue within a multicellular organism." [GOC:mtg_cardio]	272	1311	46	16603	0.0350877	0.169118	query_1	['GO:0003008']	Lung
GO:MF	GO:0005102	signaling receptor binding	0.00119564	TRUE	"Binding to one or more specific sites on a receptor molecule, a macromolecule that undergoes combination with a hormone, neurotransmitter, drug or intracellular messenger to initiate a change in cell function." [GOC:bf, GOC:ceb, ISBN:0198506732]	685	1311	88	16603	0.0671243	0.128467	query_1	['GO:0005515']	Lung
GO:BP	GO:0008015	blood circulation	0.00130584	TRUE	"The flow of blood through the body of an animal, enabling the transport of nutrients to the tissues and the removal of waste products." [GOC:mtg_heart, ISBN:0192800825]	256	1311	44	16603	0.0335622	0.171875	query_1	['GO:0003013']	Lung
GO:BP	GO:0042692	muscle cell differentiation	0.00130854	TRUE	"The process in which a relatively unspecialized cell acquires specialized features of a muscle cell." [CL:0000187, GOC:go_curators]	231	1311	41	16603	0.0312738	0.177489	query_1	['GO:0030154', 'GO:0061061']	Lung
GO:BP	GO:0003015	heart process	0.00152718	TRUE	"A circulatory system process carried out by the heart. The heart is a hollow, muscular organ, which, by contracting rhythmically, keeps up the circulation of the blood. The heart is a hollow, muscular organ, which, by contracting rhythmically, keeps up the circulation of the blood." [GOC:mtg_cardio]	145	1311	30	16603	0.0228833	0.206897	query_1	['GO:0003013']	Lung
GO:BP	GO:0098657	import into cell	0.00160262	TRUE	"The directed movement of some substance from outside of a cell into a cell. This may occur via transport across the plasma membrane or via endocytosis." [GOC:dos]	463	1311	67	16603	0.051106	0.144708	query_1	['GO:0006810']	Lung
GO:BP	GO:0030855	epithelial cell differentiation	0.00167446	TRUE	"The process in which a relatively unspecialized cell acquires specialized features of an epithelial cell, any of the cells making up an epithelium." [GOC:ecd, PMID:11839751]	445	1311	65	16603	0.0495805	0.146067	query_1	['GO:0030154', 'GO:0060429']	Lung
GO:BP	GO:0048584	positive regulation of response to stimulus	0.00169218	TRUE	"Any process that activates, maintains or increases the rate of a response to a stimulus. Response to stimulus is a change in state or activity of a cell or an organism (in terms of movement, secretion, enzyme production, gene expression, etc.) as a result of a stimulus." [GOC:jid]	1321	1311	152	16603	0.115942	0.115064	query_1	['GO:0048518', 'GO:0048583', 'GO:0050896']	Lung
GO:BP	GO:1902531	regulation of intracellular signal transduction	0.00178756	TRUE	"Any process that modulates the frequency, rate or extent of intracellular signal transduction." [GOC:dph, GOC:signaling, GOC:tb, GOC:TermGenie]	1070	1311	128	16603	0.0976354	0.119626	query_1	['GO:0009966', 'GO:0035556']	Lung
GO:BP	GO:0040011	locomotion	0.00179869	TRUE	"Self-propelled movement of a cell or organism from one location to another." [GOC:dgh]	695	1311	91	16603	0.0694127	0.130935	query_1	['GO:0008150']	Lung
GO:BP	GO:0014706	striated muscle tissue development	0.00190434	TRUE	"The process whose specific outcome is the progression of a striated muscle over time, from its formation to the mature structure. Striated muscle contain fibers that are divided by transverse bands into striations, and cardiac and skeletal muscle are types of striated muscle. Skeletal muscle myoblasts fuse to form myotubes and eventually multinucleated muscle fibers. The fusion of cardiac cells …	251	1311	43	16603	0.0327994	0.171315	query_1	['GO:0060537']	Lung
GO:BP	GO:0006139	nucleobase-containing compound metabolic process	0.00224058	TRUE	"Any cellular metabolic process involving nucleobases, nucleosides, nucleotides and nucleic acids." [GOC:ai]	2496	1311	258	16603	0.196796	0.103365	query_1	['GO:0044238']	Lung
GO:BP	GO:0023056	positive regulation of signaling	0.00238011	TRUE	"Any process that activates, maintains or increases the frequency, rate or extent of a signaling process." [GOC:mtg_signal]	1055	1311	126	16603	0.0961098	0.119431	query_1	['GO:0023051', 'GO:0023052', 'GO:0048518']	Lung
GO:BP	GO:0040012	regulation of locomotion	0.00244595	TRUE	"Any process that modulates the frequency, rate or extent of locomotion of a cell or organism." [GOC:ems]	602	1311	81	16603	0.0617849	0.134551	query_1	['GO:0040011', 'GO:0050789']	Lung
GO:BP	GO:0043408	regulation of MAPK cascade	0.00256983	TRUE	"Any process that modulates the frequency, rate or extent of signal transduction mediated by the MAP kinase (MAPK) cascade." [GOC:go_curators]	332	1311	52	16603	0.0396644	0.156627	query_1	['GO:0000165', 'GO:1902531']	Lung
GO:BP	GO:0045229	external encapsulating structure organization	0.00265943	TRUE	"A process that is carried out at the cellular level which results in the assembly, arrangement of constituent parts, or disassembly of external structures that lie outside the plasma membrane and surround the entire cell." [GOC:ai, GOC:dph, GOC:jl, GOC:mah]	172	1311	33	16603	0.0251716	0.19186	query_1	['GO:0016043']	Lung
GO:BP	GO:0030198	extracellular matrix organization	0.00265943	TRUE	"A process that is carried out at the cellular level which results in the assembly, arrangement of constituent parts, or disassembly of an extracellular matrix." [GOC:mah]	172	1311	33	16603	0.0251716	0.19186	query_1	['GO:0043062', 'GO:0045229']	Lung
GO:BP	GO:0043062	extracellular structure organization	0.00265943	TRUE	"A process that is carried out at the cellular level which results in the assembly, arrangement of constituent parts, or disassembly of structures in the space external to the outermost structure of a cell. For cells without external protective or external encapsulating structures this refers to space outside of the plasma membrane, and also covers the host cell environment outside an intracellul…	172	1311	33	16603	0.0251716	0.19186	query_1	['GO:0016043']	Lung
GO:BP	GO:0034330	cell junction organization	0.00266717	TRUE	"A process that is carried out at the cellular level which results in the assembly, arrangement of constituent parts, or disassembly of a cell junction. A cell junction is a specialized region of connection between two cells or between a cell and the extracellular matrix." [GOC:dph, GOC:jl, GOC:mah]	479	1311	68	16603	0.0518688	0.141962	query_1	['GO:0016043']	Lung
GO:BP	GO:2000145	regulation of cell motility	0.00299783	TRUE	"Any process that modulates the frequency, rate or extent of cell motility." [GOC:mah]	576	1311	78	16603	0.0594966	0.135417	query_1	['GO:0040012', 'GO:0048870', 'GO:0050794']	Lung
GO:BP	GO:0097435	supramolecular fiber organization	0.00396385	TRUE	"A process that is carried out at the cellular level which results in the assembly, arrangement of constituent parts, or disassembly of a supramolecular fiber, a polymer consisting of an indefinite number of protein or protein complex subunits that have polymerised to form a fiber-shaped structure." [GOC:pr]	382	1311	57	16603	0.0434783	0.149215	query_1	['GO:0016043']	Lung
GO:BP	GO:0003279	cardiac septum development	0.00398524	TRUE	"The progression of a cardiac septum over time, from its initial formation to the mature structure." [GOC:mtg_heart]	79	1311	20	16603	0.0152555	0.253165	query_1	['GO:0003205', 'GO:0048856']	Lung
GO:BP	GO:0001525	angiogenesis	0.00437455	TRUE	"Blood vessel formation when new vessels emerge from the proliferation of pre-existing blood vessels." [ISBN:0878932453]	320	1311	50	16603	0.0381388	0.15625	query_1	['GO:0048514', 'GO:0048646']	Lung
GO:BP	GO:0060047	heart contraction	0.00451938	TRUE	"The multicellular organismal process in which the heart decreases in volume in a characteristic way to propel blood through the body." [GOC:dph]	137	1311	28	16603	0.0213577	0.20438	query_1	['GO:0003015', 'GO:0008015']	Lung
GO:BP	GO:0007155	cell adhesion	0.00499581	TRUE	"The attachment of a cell, either to another cell or to an underlying substrate such as the extracellular matrix, via cell adhesion molecules." [GOC:hb, GOC:pf]	682	1311	88	16603	0.0671243	0.129032	query_1	['GO:0009987']	Lung
GO:BP	GO:0006936	muscle contraction	0.00506445	TRUE	"A process in which force is generated within muscle tissue, resulting in a change in muscle geometry. Force generation involves a chemo-mechanical energy conversion step that is carried out by the actin/myosin complex activity, which generates force through ATP hydrolysis." [GOC:ef, GOC:mtg_muscle, ISBN:0198506732]	161	1311	31	16603	0.0236461	0.192547	query_1	['GO:0003012']	Lung
GO:BP	GO:0010647	positive regulation of cell communication	0.00514621	TRUE	"Any process that increases the frequency, rate or extent of cell communication. Cell communication is the process that mediates interactions between a cell and its surroundings. Encompasses interactions such as signaling or attachment between one cell and another cell, between a cell and an extracellular matrix, or between a cell and any other aspect of its environment." [GOC:dph, GOC:tb]	1050	1311	124	16603	0.0945843	0.118095	query_1	['GO:0007154', 'GO:0010646', 'GO:0048522']	Lung
GO:BP	GO:0035051	cardiocyte differentiation	0.00521596	TRUE	"The process in which a relatively unspecialized cell acquires the specialized structural and/or functional features of a cell that will form part of the cardiac organ of an individual." [GOC:bf]	94	1311	22	16603	0.0167811	0.234043	query_1	['GO:0007507', 'GO:0030154']	Lung
GO:BP	GO:0050673	epithelial cell proliferation	0.00544343	TRUE	"The multiplication or reproduction of epithelial cells, resulting in the expansion of a cell population. Epithelial cells make up the epithelium, the covering of internal and external surfaces of the body, including the lining of vessels and other small cavities. It consists of cells joined by small amounts of cementing substances." [ISBN:0721662544]	287	1311	46	16603	0.0350877	0.160279	query_1	['GO:0008283']	Lung
GO:BP	GO:1902533	positive regulation of intracellular signal transduction	0.0061174	TRUE	"Any process that activates or increases the frequency, rate or extent of intracellular signal transduction." [GOC:BHF, GOC:dph, GOC:signaling, GOC:tb, GOC:TermGenie]	626	1311	82	16603	0.0625477	0.13099	query_1	['GO:0009967', 'GO:0035556', 'GO:1902531']	Lung
GO:BP	GO:0003151	outflow tract morphogenesis	0.00702938	TRUE	"The process in which the anatomical structures of the outflow tract are generated and organized. The outflow tract is the portion of the heart through which blood flows into the arteries." [GOC:mtg_heart, UBERON:0004145]	62	1311	17	16603	0.0129672	0.274194	query_1	['GO:0003007', 'GO:0009653']	Lung
GO:BP	GO:0051093	negative regulation of developmental process	0.00717769	TRUE	"Any process that stops, prevents or reduces the rate or extent of development, the biological process whose specific outcome is the progression of an organism over time from an initial condition (e.g. a zygote, or a young adult) to a later condition (e.g. a multicellular animal or an aged adult)." [GOC:ai]	531	1311	72	16603	0.0549199	0.135593	query_1	['GO:0032502', 'GO:0048519', 'GO:0050793']	Lung
GO:BP	GO:0060411	cardiac septum morphogenesis	0.00748508	TRUE	"The process in which the anatomical structure of a cardiac septum is generated and organized. A cardiac septum is a partition that separates parts of the heart." [GOC:dph, GOC:mtg_heart]	56	1311	16	16603	0.0122044	0.285714	query_1	['GO:0003206', 'GO:0003279', 'GO:0009653']	Lung
GO:BP	GO:0030856	regulation of epithelial cell differentiation	0.00834296	TRUE	"Any process that modulates the frequency, rate or extent of epithelial cell differentiation." [GOC:mah]	111	1311	24	16603	0.0183066	0.216216	query_1	['GO:0030855', 'GO:0045595', 'GO:2000026']	Lung
GO:BP	GO:0045165	cell fate commitment	0.00859891	TRUE	"The cellular developmental process by which a cell establishes the intrinsic character of a cell or tissue region irreversibly committing it to a particular fate." [ISBN:0716731185]	173	1311	32	16603	0.0244088	0.184971	query_1	['GO:0030154', 'GO:0048869']	Lung
GO:BP	GO:1901701	cellular response to oxygen-containing compound	0.00862835	TRUE	"Any process that results in a change in state or activity of a cell (in terms of movement, secretion, enzyme production, gene expression, etc.) as a result of an oxygen-containing compound stimulus." [GOC:pr, GOC:TermGenie]	602	1311	79	16603	0.0602593	0.131229	query_1	['GO:0070887', 'GO:1901700']	Lung
GO:BP	GO:0065008	regulation of biological quality	0.00885917	TRUE	"Any process that modulates a qualitative or quantitative trait of a biological quality. A biological quality is a measurable attribute of an organism or part of an organism, such as size, mass, shape, color, etc." [GOC:dph, GOC:isa_complete, GOC:mah, GOC:pr, GOC:vw]	1544	1311	169	16603	0.128909	0.109456	query_1	['GO:0065007']	Lung
GO:BP	GO:0009887	animal organ morphogenesis	0.0101324	TRUE	"Morphogenesis of an animal organ. An organ is defined as a tissue or set of tissues that work together to perform a specific function or functions. Morphogenesis is the process in which anatomical structures are generated and organized. Organs are commonly observed as visibly distinct structures, but may also exist as loosely associated clusters of cells that work together to perform a specific …	684	1311	87	16603	0.0663616	0.127193	query_1	['GO:0009653', 'GO:0048513']	Lung
GO:MF	GO:0003677	DNA binding	0.01046	TRUE	"Any molecular function by which a gene product interacts selectively and non-covalently with DNA (deoxyribonucleic acid)." [GOC:dph, GOC:jl, GOC:tb, GOC:vw]	932	1311	108	16603	0.0823799	0.11588	query_1	['GO:0003676']	Lung
GO:BP	GO:0060428	lung epithelium development	0.0106255	TRUE	"The biological process whose specific outcome is the progression of the lung epithelium from an initial condition to its mature state. This process begins with the formation of lung epithelium and ends with the mature structure. The lung epithelium is the specialized epithelium that lines the inside of the lung." [GOC:dph, GOC:mtg_lung]	34	1311	12	16603	0.00915332	0.352941	query_1	['GO:0030324', 'GO:0060429']	Lung
GO:BP	GO:0045444	fat cell differentiation	0.0111646	TRUE	"The process in which a relatively unspecialized cell acquires specialized features of an adipocyte, an animal connective tissue cell specialized for the synthesis and storage of fat." [CL:0000136, GOC:go_curators]	159	1311	30	16603	0.0228833	0.188679	query_1	['GO:0030154']	Lung
GO:BP	GO:0045892	negative regulation of DNA-templated transcription	0.011329	TRUE	"Any process that stops, prevents, or reduces the frequency, rate or extent of cellular DNA-templated transcription." [GOC:go_curators, GOC:txnOH]	706	1311	89	16603	0.0678871	0.126062	query_1	['GO:0006351', 'GO:0006355', 'GO:1902679']	Lung
GO:BP	GO:1902679	negative regulation of RNA biosynthetic process	0.0119893	TRUE	"Any process that stops, prevents or reduces the frequency, rate or extent of RNA biosynthetic process." [GO:jl, GO_REF:0000058, GOC:TermGenie]	707	1311	89	16603	0.0678871	0.125884	query_1	['GO:0010558', 'GO:0032774', 'GO:0051253', 'GO:2001141']	Lung
GO:BP	GO:0051897	positive regulation of phosphatidylinositol 3-kinase/protein kinase B signal transduction	0.0125427	TRUE	"Any process that activates or increases the frequency, rate or extent of phosphatidylinositol 3-kinase/protein kinase B signal transduction." [GOC:ai]	121	1311	25	16603	0.0190694	0.206612	query_1	['GO:0043491', 'GO:0051896', 'GO:1902533']	Lung
GO:BP	GO:0051896	regulation of phosphatidylinositol 3-kinase/protein kinase B signal transduction	0.0126679	TRUE	"Any process that modulates the frequency, rate or extent of phosphatidylinositol 3-kinase/protein kinase B signal transduction." [GOC:ai]	168	1311	31	16603	0.0236461	0.184524	query_1	['GO:0043491', 'GO:1902531']	Lung
GO:BP	GO:0009880	embryonic pattern specification	0.0130784	TRUE	"The process that results in the patterns of cell differentiation that will arise in an embryo." [GOC:go_curators, ISBN:0521436125]	52	1311	15	16603	0.0114416	0.288462	query_1	['GO:0007389', 'GO:0009790']	Lung
GO:MF	GO:0019899	enzyme binding	0.0134197	TRUE	"Binding to an enzyme, a protein with catalytic activity." [GOC:jl]	1151	1311	128	16603	0.0976354	0.111208	query_1	['GO:0005515']	Lung
GO:BP	GO:0007178	cell surface receptor protein serine/threonine kinase signaling pathway	0.0144666	TRUE	"The series of molecular signals initiated by an extracellular ligand binding to a receptor on the surface of the target cell where the receptor possesses serine/threonine kinase activity, and ending with the regulation of a downstream cellular process, e.g. transcription." [GOC:mah, GOC:signaling]	236	1311	39	16603	0.0297483	0.165254	query_1	['GO:0007167']	Lung
GO:BP	GO:0030334	regulation of cell migration	0.0148467	TRUE	"Any process that modulates the frequency, rate or extent of cell migration." [GOC:go_curators]	542	1311	72	16603	0.0549199	0.132841	query_1	['GO:0016477', 'GO:2000145']	Lung
GO:BP	GO:0090304	nucleic acid metabolic process	0.0150649	TRUE	"Any cellular metabolic process involving nucleic acids." [GOC:dph, GOC:tb]	2261	1311	232	16603	0.176964	0.102609	query_1	['GO:0006139', 'GO:0043170']	Lung
GO:BP	GO:0051241	negative regulation of multicellular organismal process	0.016119	TRUE	"Any process that stops, prevents, or reduces the frequency, rate or extent of an organismal process, the processes pertinent to the function of an organism above the cellular level; includes the integrated processes of tissues and organs." [GOC:ai]	652	1311	83	16603	0.0633105	0.127301	query_1	['GO:0032501', 'GO:0048519', 'GO:0051239']	Lung
GO:BP	GO:0045596	negative regulation of cell differentiation	0.0174968	TRUE	"Any process that stops, prevents, or reduces the frequency, rate or extent of cell differentiation." [GOC:go_curators]	382	1311	55	16603	0.0419527	0.143979	query_1	['GO:0030154', 'GO:0045595', 'GO:0048523', 'GO:0051093']	Lung
GO:BP	GO:0141091	transforming growth factor beta receptor superfamily signaling pathway	0.0180948	TRUE	"The series of molecular signals initiated by an extracellular ligand binding to a member of the transforming growth factor receptor superfamily, and ending with the regulation of a downstream cellular process, e.g. transcription." [PMID:22651914, PMID:28096268]	221	1311	37	16603	0.0282227	0.167421	query_1	['GO:0007178']	Lung
GO:MF	GO:0038023	signaling receptor activity	0.0183101	TRUE	"Receiving a signal and transmitting it in the cell to initiate a change in cell activity. A signal is a physical entity or change in state that is used to transfer information in order to trigger a response." [GOC:bf, GOC:signaling]	694	1311	84	16603	0.0640732	0.121037	query_1	['GO:0060089']	Lung
GO:MF	GO:0060089	molecular transducer activity	0.0183101	TRUE	"A compound molecular function in which an effector function is controlled by one or more regulatory components." [GOC:dos, GOC:pdt]	694	1311	84	16603	0.0640732	0.121037	query_1	['GO:0003674']	Lung
GO:BP	GO:0050678	regulation of epithelial cell proliferation	0.0189116	TRUE	"Any process that modulates the frequency, rate or extent of epithelial cell proliferation." [GOC:ai]	230	1311	38	16603	0.0289855	0.165217	query_1	['GO:0042127', 'GO:0050673']	Lung
GO:BP	GO:0010648	negative regulation of cell communication	0.0208066	TRUE	"Any process that decreases the frequency, rate or extent of cell communication. Cell communication is the process that mediates interactions between a cell and its surroundings. Encompasses interactions such as signaling or attachment between one cell and another cell, between a cell and an extracellular matrix, or between a cell and any other aspect of its environment." [GOC:dph, GOC:tb]	850	1311	102	16603	0.0778032	0.12	query_1	['GO:0007154', 'GO:0010646', 'GO:0048523']	Lung
GO:BP	GO:0003281	ventricular septum development	0.0228359	TRUE	"The progression of the ventricular septum over time from its formation to the mature structure." [GOC:mtg_heart]	48	1311	14	16603	0.0106789	0.291667	query_1	['GO:0003231', 'GO:0003279']	Lung
GO:BP	GO:0007517	muscle organ development	0.0278184	TRUE	"The process whose specific outcome is the progression of the muscle over time, from its formation to the mature structure. The muscle is an organ consisting of a tissue made up of various elongated cells that are specialized to contract and thus to produce movement and mechanical work." [GOC:jid, ISBN:0198506732]	208	1311	35	16603	0.0266972	0.168269	query_1	['GO:0048513', 'GO:0061061']	Lung
GO:BP	GO:0044238	primary metabolic process	0.0282689	TRUE	"The chemical reactions and pathways involving those compounds which are formed as a part of the normal anabolic and catabolic processes. These processes take place in most, if not all, cells of the organism." [GOC:go_curators]	4343	1311	408	16603	0.311213	0.0939443	query_1	['GO:0008152']	Lung
GO:BP	GO:0045598	regulation of fat cell differentiation	0.028388	TRUE	"Any process that modulates the frequency, rate or extent of adipocyte differentiation." [GOC:go_curators]	82	1311	19	16603	0.0144928	0.231707	query_1	['GO:0045444', 'GO:0045595']	Lung
GO:MF	GO:0097367	carbohydrate derivative binding	0.0303157	TRUE	"Binding to a carbohydrate derivative." [GOC:pr]	561	1311	70	16603	0.0533944	0.124777	query_1	['GO:0005488']	Lung
GO:BP	GO:0045934	negative regulation of nucleobase-containing compound metabolic process	0.0315073	TRUE	"Any cellular process that stops, prevents, or reduces the frequency, rate or extent of the chemical reactions and pathways involving nucleobases, nucleosides, nucleotides and nucleic acids." [GOC:go_curators]	817	1311	98	16603	0.0747521	0.119951	query_1	['GO:0006139', 'GO:0009892', 'GO:0019219']	Lung
GO:BP	GO:0007015	actin filament organization	0.0326785	TRUE	"A process that is carried out at the cellular level which results in the assembly, arrangement of constituent parts, or disassembly of cytoskeletal structures comprising actin filaments. Includes processes that control the spatial distribution of actin filaments, such as organizing filaments into meshworks, bundles, or other structures, as by cross-linking." [GOC:mah]	201	1311	34	16603	0.0259344	0.169154	query_1	['GO:0030036', 'GO:0097435']	Lung
GO:BP	GO:0043410	positive regulation of MAPK cascade	0.0352981	TRUE	"Any process that activates or increases the frequency, rate or extent of signal transduction mediated by the MAPK cascade." [GOC:go_curators]	245	1311	39	16603	0.0297483	0.159184	query_1	['GO:0000165', 'GO:0043408', 'GO:1902533']	Lung
GO:BP	GO:0051128	regulation of cellular component organization	0.0353519	TRUE	"Any process that modulates the frequency, rate or extent of a process involved in the formation, arrangement of constituent parts, or disassembly of cell structures, including the plasma membrane and any external encapsulating structures such as the cell wall and cell envelope." [GOC:ai]	1373	1311	150	16603	0.114416	0.10925	query_1	['GO:0016043', 'GO:0050794']	Lung
GO:BP	GO:0051253	negative regulation of RNA metabolic process	0.0362474	TRUE	"Any process that stops, prevents, or reduces the frequency, rate or extent of the chemical reactions and pathways involving RNA." [GOC:ai]	758	1311	92	16603	0.0701754	0.121372	query_1	['GO:0010605', 'GO:0016070', 'GO:0045934', 'GO:0051252']	Lung
GO:BP	GO:0000122	negative regulation of transcription by RNA polymerase II	0.0388782	TRUE	"Any process that stops, prevents, or reduces the frequency, rate or extent of transcription mediated by RNA polymerase II." [GOC:go_curators, GOC:txnOH]	518	1311	68	16603	0.0518688	0.131274	query_1	['GO:0006357', 'GO:0006366', 'GO:0045892']	Lung
GO:BP	GO:0001501	skeletal system development	0.0396765	TRUE	"The process whose specific outcome is the progression of the skeleton over time, from its formation to the mature structure. The skeleton is the bony framework of the body in vertebrates (endoskeleton) or the hard outer envelope of insects (exoskeleton or dermoskeleton)." [GOC:dph, GOC:jid, GOC:tb]	346	1311	50	16603	0.0381388	0.144509	query_1	['GO:0048731']	Lung
GO:BP	GO:0023057	negative regulation of signaling	0.0400406	TRUE	"Any process that stops, prevents, or reduces the frequency, rate or extent of a signaling process." [GOC:mtg_signal]	853	1311	101	16603	0.0770404	0.118406	query_1	['GO:0023051', 'GO:0023052', 'GO:0048519']	Lung
GO:BP	GO:0061440	kidney vasculature development	0.0400617	TRUE	"The process whose specific outcome is the progression of the vasculature of the kidney over time, from its formation to the mature structure." [GOC:dph, GOC:mtg_kidney_jan10, PMID:11891195]	22	1311	9	16603	0.00686499	0.409091	query_1	['GO:0001822', 'GO:0061437']	Lung
GO:BP	GO:0061437	renal system vasculature development	0.0400617	TRUE	"The process whose specific outcome is the progression of vasculature of the renal system over time, from its formation to the mature structure." [GOC:dph, GOC:mtg_kidney_jan10, PMID:11891195]	22	1311	9	16603	0.00686499	0.409091	query_1	['GO:0001944', 'GO:0072001']	Lung
GO:BP	GO:0070371	ERK1 and ERK2 cascade	0.0419789	TRUE	"A MAPK cascade containing at least the ERK1 or ERK2 MAP kinases. It starts with the activation of a MAP3K, and the consecutive activation of a MPK2K and of ERK1 or ERK2. The cascade can also contain an additional tier: the upstream MAP4K. The kinases in each tier phosphorylate and activate the kinase in the downstream tier. The ERK1/ERK2 cascade is activated by mitogens, growth factors, G protei…	178	1311	31	16603	0.0236461	0.174157	query_1	['GO:0000165']	Lung
GO:MF	GO:0008201	heparin binding	0.0456639	TRUE	"Binding to heparin, a member of a group of glycosaminoglycans found mainly as an intracellular component of mast cells and which consist predominantly of alternating alpha-(1->4)-linked D-galactose and N-acetyl-D-glucosamine-6-sulfate residues." [GOC:jl, ISBN:0198506732]	65	1311	15	16603	0.0114416	0.230769	query_1	['GO:0005539', 'GO:1901681']	Lung
GO:BP	GO:0048762	mesenchymal cell differentiation	0.0458442	TRUE	"The process in which a relatively unspecialized cell acquires specialized features of a mesenchymal cell. A mesenchymal cell is a loosely associated cell that is part of the connective tissue in an organism. Mesenchymal cells give rise to more mature connective tissue cell types." [GOC:dph, GOC:jid]	154	1311	28	16603	0.0213577	0.181818	query_1	['GO:0030154', 'GO:0060485']	Lung
GO:BP	GO:0030879	mammary gland development	0.0466439	TRUE	"The process whose specific outcome is the progression of the mammary gland over time, from its formation to the mature structure. The mammary gland is a large compound sebaceous gland that in female mammals is modified to secrete milk. Its development starts with the formation of the mammary line and ends as the mature gland cycles between nursing and weaning stages." [PMID:9576833]	92	1311	20	16603	0.0152555	0.217391	query_1	['GO:0048732']	Lung
GO:MF	GO:0003674	molecular_function	2.56e-08	TRUE	"A molecular process that can be carried out by the action of a single macromolecular machine, usually via direct physical interactions with other molecular entities. Function in this sense denotes an action, or activity, that a gene product (or a complex) performs." [GOC:pdt]	7493	1617	853	16603	0.52752	0.11384	query_1	[]	Ovary
GO:BP	GO:0008150	biological_process	3.89e-05	TRUE	"A biological process is the execution of a genetically-encoded biological module or program. It consists of all the steps required to achieve the specific biological objective of the module. A biological process is accomplished by a particular set of molecular functions carried out by specific gene products (or macromolecular complexes), often in a highly regulated manner and in a particular tem…	9053	1617	986	16603	0.609771	0.108914	query_1	[]	Ovary
GO:MF	GO:0005488	binding	4.49e-05	TRUE	"The selective, non-covalent, often stoichiometric, interaction of a molecule with one or more specific sites on another molecule." [GOC:ceb, GOC:mah, ISBN:0198506732]	5327	1617	613	16603	0.379097	0.115074	query_1	['GO:0003674']	Ovary
GO:MF	GO:0003824	catalytic activity	0.000302349	TRUE	"Catalysis of a biochemical reaction at physiological temperatures. In biologically catalyzed reactions, the reactants are known as substrates, and the catalysts are naturally occurring macromolecular substances known as enzymes. Enzymes possess specific binding sites for substrates, and are usually composed wholly or largely of protein, but RNA that has catalytic activity (ribozyme) is often als…	3138	1617	380	16603	0.235003	0.121096	query_1	['GO:0003674']	Ovary
GO:BP	GO:0008610	lipid biosynthetic process	0.000373182	TRUE	"The chemical reactions and pathways resulting in the formation of lipids, compounds soluble in an organic solvent but not, or sparingly, in an aqueous solvent." [GOC:go_curators]	363	1617	67	16603	0.0414348	0.184573	query_1	['GO:0006629', 'GO:0009058']	Ovary
GO:MF	GO:0005515	protein binding	0.000457488	TRUE	"Binding to a protein." [GOC:go_curators]	3770	1617	445	16603	0.275201	0.118037	query_1	['GO:0005488']	Ovary
GO:BP	GO:0006629	lipid metabolic process	0.00112185	TRUE	"The chemical reactions and pathways involving lipids, compounds soluble in an organic solvent but not, or sparingly, in an aqueous solvent. Includes fatty acids; neutral fats, other fatty-acid esters, and soaps; long-chain (fatty) alcohols and waxes; sphingoids and other long-chain bases; glycolipids, phospholipids and sphingolipids; and carotenes, polyprenols, sterols, terpenes and other isopre…	696	1617	108	16603	0.0667904	0.155172	query_1	['GO:0044238']	Ovary
GO:BP	GO:0044281	small molecule metabolic process	0.00509074	TRUE	"The chemical reactions and pathways involving small molecules, any low molecular weight, monomeric, non-encoded molecule." [GOC:curators, GOC:pde, GOC:vw]	869	1617	126	16603	0.0779221	0.144994	query_1	['GO:0008152']	Ovary
GO:BP	GO:0008152	metabolic process	0.00826884	TRUE	"A cellular process consisting of the biochemical pathways by which a living organism transforms chemical substances. This includes including anabolism (biosynthetic process) and catabolism (catabolic process). Metabolic processes includes the transformation of small molecules, as well macromolecular processes such as DNA repair and replication, protein synthesis and degradation." [GOC:go_curator…	5383	1617	605	16603	0.37415	0.112391	query_1	['GO:0009987']	Ovary
GO:BP	GO:0009987	cellular process	0.0101227	TRUE	"Any process that is carried out at the cellular level, but not necessarily restricted to a single cell. For example, cell communication occurs among more than one cell, but occurs at the cellular level." [GOC:go_curators, GOC:isa_complete]	8591	1617	921	16603	0.569573	0.107205	query_1	['GO:0008150']	Ovary
GO:BP	GO:0006869	lipid transport	0.0190781	TRUE	"The directed movement of lipids into, out of or within a cell, or between cells, by means of some agent such as a transporter or pore. Lipids are compounds soluble in an organic solvent but not, or sparingly, in an aqueous solvent." [ISBN:0198506732]	188	1617	38	16603	0.0235003	0.202128	query_1	['GO:0006810', 'GO:0010876']	Ovary
GO:BP	GO:0010876	lipid localization	0.021372	TRUE	"Any process in which a lipid is transported to, or maintained in, a specific location." [GOC:BHF, GOC:dph, GOC:tb]	203	1617	40	16603	0.0247372	0.197044	query_1	['GO:0033036']	Ovary
GO:BP	GO:0006793	phosphorus metabolic process	0.0284875	TRUE	"The chemical reactions and pathways involving the nonmetallic element phosphorus or compounds that contain phosphorus." [GOC:ai]	746	1617	108	16603	0.0667904	0.144772	query_1	['GO:0008152']	Ovary
GO:BP	GO:0006796	phosphate-containing compound metabolic process	0.0348762	TRUE	"The chemical reactions and pathways involving the phosphate group, the anion or salt of any phosphoric acid." [GOC:ai]	741	1617	107	16603	0.0661719	0.144399	query_1	['GO:0006793']	Ovary
GO:BP	GO:0007165	signal transduction	3.58e-14	TRUE	"The cellular process in which a signal is conveyed to trigger a change in the activity or state of a cell. Signal transduction begins with reception of a signal (e.g. a ligand binding to a receptor or receptor activation by a stimulus such as light), or for signal transduction in the absence of ligand, signal-withdrawal or the activity of a constitutively active receptor. Signal transduction end…	2677	977	258	16603	0.264074	0.0963765	query_1	['GO:0007154', 'GO:0009987', 'GO:0023052', 'GO:0050794', 'GO:0051716']	Pancreas
GO:BP	GO:0048513	animal organ development	1.5e-13	TRUE	"Development of a tissue or tissues that work together to perform a specific function or functions. Development pertains to the process whose specific outcome is the progression of a structure over time, from its formation to the mature structure. Organs are commonly observed as visibly distinct structures, but may also exist as loosely associated clusters of cells that work together to perform a…	1813	977	192	16603	0.19652	0.105902	query_1	['GO:0048856']	Pancreas
GO:BP	GO:0009888	tissue development	6.97e-13	TRUE	"The process whose specific outcome is the progression of a tissue over time, from its formation to the mature structure." [ISBN:0471245208]	1267	977	147	16603	0.150461	0.116022	query_1	['GO:0048856']	Pancreas
GO:BP	GO:0050794	regulation of cellular process	8.03e-13	TRUE	"Any process that modulates the frequency, rate or extent of a cellular process, any of those that are carried out at the cellular level, but are not necessarily restricted to a single cell. For example, cell communication occurs among more than one cell, but occurs at the cellular level." [GOC:go_curators]	5860	977	464	16603	0.474923	0.0791809	query_1	['GO:0009987', 'GO:0050789']	Pancreas
GO:BP	GO:0009653	anatomical structure morphogenesis	9.46e-13	TRUE	"The process in which anatomical structures are generated and organized. Morphogenesis pertains to the creation of form." [GOC:go_curators, ISBN:0521436125]	1637	977	176	16603	0.180143	0.107514	query_1	['GO:0032502', 'GO:0048856']	Pancreas
GO:BP	GO:0007154	cell communication	1.6e-12	TRUE	"Any process that mediates interactions between a cell and its surroundings. Encompasses interactions such as signaling or attachment between one cell and another cell, between a cell and an extracellular matrix, or between a cell and any other aspect of its environment." [GOC:mah]	3028	977	277	16603	0.283521	0.0914795	query_1	['GO:0009987']	Pancreas
GO:MF	GO:0003674	molecular_function	2.38e-12	TRUE	"A molecular process that can be carried out by the action of a single macromolecular machine, usually via direct physical interactions with other molecular entities. Function in this sense denotes an action, or activity, that a gene product (or a complex) performs." [GOC:pdt]	7493	977	558	16603	0.571136	0.0744695	query_1	[]	Pancreas
GO:BP	GO:0023052	signaling	3.8e-12	TRUE	"The entirety of a process in which information is transmitted within a biological system. This process begins with an active signal and ends when a cellular response has been triggered." [GOC:mtg_signal, GOC:mtg_signaling_feb11, GOC:signaling]	3005	977	274	16603	0.28045	0.0911814	query_1	['GO:0050789']	Pancreas
GO:BP	GO:0050789	regulation of biological process	1.35e-11	TRUE	"Any process that modulates the frequency, rate or extent of a biological process. Biological processes are regulated by many means; examples include the control of gene expression, protein modification or interaction with a protein or substrate molecule." [GOC:ai, GOC:go_curators]	6107	977	474	16603	0.485159	0.0776159	query_1	['GO:0008150', 'GO:0065007']	Pancreas
GO:BP	GO:0065007	biological regulation	1.74e-11	TRUE	"Any process that modulates a measurable attribute of any biological process, quality or function." [GOC:dph, GOC:isa_complete, GOC:mah, GOC:pr, GOC:vw]	6310	977	486	16603	0.497441	0.0770206	query_1	['GO:0008150']	Pancreas
GO:BP	GO:0008150	biological_process	3.85e-11	TRUE	"A biological process is the execution of a genetically-encoded biological module or program. It consists of all the steps required to achieve the specific biological objective of the module. A biological process is accomplished by a particular set of molecular functions carried out by specific gene products (or macromolecular complexes), often in a highly regulated manner and in a particular tem…	9053	977	646	16603	0.661208	0.0713576	query_1	[]	Pancreas
GO:BP	GO:0009987	cellular process	5.46e-11	TRUE	"Any process that is carried out at the cellular level, but not necessarily restricted to a single cell. For example, cell communication occurs among more than one cell, but occurs at the cellular level." [GOC:go_curators, GOC:isa_complete]	8591	977	619	16603	0.633572	0.0720521	query_1	['GO:0008150']	Pancreas
GO:MF	GO:0005488	binding	7.07e-11	TRUE	"The selective, non-covalent, often stoichiometric, interaction of a molecule with one or more specific sites on another molecule." [GOC:ceb, GOC:mah, ISBN:0198506732]	5327	977	419	16603	0.428864	0.0786559	query_1	['GO:0003674']	Pancreas
GO:BP	GO:0051716	cellular response to stimulus	7.15e-11	TRUE	"Any process that results in a change in state or activity of a cell (in terms of movement, secretion, enzyme production, gene expression, etc.) as a result of a stimulus. The process begins with detection of the stimulus by a cell and ends with a change in state or activity or the cell." [GOC:bf, GOC:jl]	3441	977	299	16603	0.306039	0.0868933	query_1	['GO:0009987', 'GO:0050896']	Pancreas
GO:BP	GO:0007166	cell surface receptor signaling pathway	7.54e-11	TRUE	"The series of molecular signals initiated by an extracellular ligand binding to a receptor located on the cell surface. The pathway ends with regulation of a downstream cellular process, e.g. transcription." [GOC:signaling]	1467	977	157	16603	0.160696	0.107021	query_1	['GO:0007165']	Pancreas
GO:BP	GO:0072359	circulatory system development	7.58e-11	TRUE	"The process whose specific outcome is the progression of the circulatory system over time, from its formation to the mature structure. The circulatory system is the organ system that passes nutrients (such as amino acids and electrolytes), gases, hormones, blood cells, etc. to and from cells in the body to help fight diseases and help stabilize body temperature and pH to maintain homeostasis." […	704	977	94	16603	0.0962129	0.133523	query_1	['GO:0048731']	Pancreas
GO:BP	GO:0050896	response to stimulus	3.43e-10	TRUE	"Any process that results in a change in state or activity of a cell or an organism (in terms of movement, secretion, enzyme production, gene expression, etc.) as a result of a stimulus. The process begins with detection of the stimulus and ends with a change in state or activity or the cell or organism." [GOC:ai, GOC:bf]	4251	977	350	16603	0.35824	0.0823336	query_1	['GO:0008150']	Pancreas
GO:BP	GO:0035295	tube development	6.47e-10	TRUE	"The process whose specific outcome is the progression of a tube over time, from its initial formation to a mature structure. Epithelial and endothelial tubes transport gases, liquids and cells from one site to another and form the basic structure of many organs and tissues including lung and trachea, kidney, the mammary gland, the vascular system and the gastrointestinal and urinary-genital trac…	718	977	93	16603	0.0951894	0.129526	query_1	['GO:0007275', 'GO:0048856']	Pancreas
GO:BP	GO:0048646	anatomical structure formation involved in morphogenesis	8.67e-10	TRUE	"The developmental process pertaining to the initial formation of an anatomical structure from unspecified parts. This process begins with the specific processes that contribute to the appearance of the discrete structure and ends when the structural rudiment is recognizable. An anatomical structure is any biological entity that occupies space and is distinguished from its surroundings. Anatomica…	756	977	96	16603	0.09826	0.126984	query_1	['GO:0009653', 'GO:0032502']	Pancreas
GO:BP	GO:0048731	system development	8.77e-10	TRUE	"The process whose specific outcome is the progression of an organismal system over time, from its formation to the mature structure. A system is a regularly interacting or interdependent group of organs or tissues that work together to carry out a given biological process." [GOC:dph, GOC:jid]	2309	977	216	16603	0.221085	0.093547	query_1	['GO:0007275', 'GO:0048856']	Pancreas
GO:BP	GO:0032502	developmental process	9.31e-10	TRUE	"A biological process whose specific outcome is the progression of an integrated living unit: an anatomical structure (which may be a subcellular structure, cell, tissue, or organ), or organism over time from an initial condition to a later condition." [GOC:isa_complete]	3599	977	305	16603	0.31218	0.0847458	query_1	['GO:0008150']	Pancreas
GO:BP	GO:0048518	positive regulation of biological process	1.9e-09	TRUE	"Any process that activates or increases the frequency, rate or extent of a biological process. Biological processes are regulated by many means; examples include the control of gene expression, protein modification or interaction with a protein or substrate molecule." [GOC:jid]	3589	977	303	16603	0.310133	0.0844246	query_1	['GO:0008150', 'GO:0050789']	Pancreas
GO:BP	GO:0009887	animal organ morphogenesis	4.26e-09	TRUE	"Morphogenesis of an animal organ. An organ is defined as a tissue or set of tissues that work together to perform a specific function or functions. Morphogenesis is the process in which anatomical structures are generated and organized. Organs are commonly observed as visibly distinct structures, but may also exist as loosely associated clusters of cells that work together to perform a specific …	684	977	88	16603	0.0900716	0.128655	query_1	['GO:0009653', 'GO:0048513']	Pancreas
GO:BP	GO:0007167	enzyme-linked receptor protein signaling pathway	4.7e-09	TRUE	"The series of molecular signals initiated by an extracellular ligand binding to a receptor on the surface of the target cell, where the receptor possesses catalytic activity or is closely associated with an enzyme such as a protein kinase, and ending with the regulation of a downstream cellular process, e.g. transcription." [GOC:mah, GOC:signaling, ISBN:0815316194]	595	977	80	16603	0.0818833	0.134454	query_1	['GO:0007166']	Pancreas
GO:BP	GO:0048522	positive regulation of cellular process	4.9e-09	TRUE	"Any process that activates or increases the frequency, rate or extent of a cellular process, any of those that are carried out at the cellular level, but are not necessarily restricted to a single cell. For example, cell communication occurs among more than one cell, but occurs at the cellular level." [GOC:jid]	3392	977	288	16603	0.29478	0.0849057	query_1	['GO:0009987', 'GO:0048518', 'GO:0050794']	Pancreas
GO:BP	GO:0048519	negative regulation of biological process	6.02e-09	TRUE	"Any process that stops, prevents, or reduces the frequency, rate or extent of a biological process. Biological processes are regulated by many means; examples include the control of gene expression, protein modification or interaction with a protein or substrate molecule." [GOC:jid]	3220	977	276	16603	0.282497	0.0857143	query_1	['GO:0008150', 'GO:0050789']	Pancreas
GO:BP	GO:0048856	anatomical structure development	6.51e-09	TRUE	"The biological process whose specific outcome is the progression of an anatomical structure from an initial condition to its mature state. This process begins with the formation of the structure and ends with the mature structure, whatever form that may be including its natural destruction. An anatomical structure is any biological entity that occupies space and is distinguished from its surroun…	3400	977	288	16603	0.29478	0.0847059	query_1	['GO:0032502']	Pancreas
GO:BP	GO:0016477	cell migration	8.49e-09	TRUE	"The controlled self-propelled movement of a cell from one site to a destination guided by molecular cues." [GOC:cjm, GOC:dph, GOC:ems, GOC:pf, Wikipedia:Cell_migration]	881	977	104	16603	0.106448	0.118048	query_1	['GO:0048870']	Pancreas
GO:BP	GO:0050793	regulation of developmental process	1.24e-08	TRUE	"Any process that modulates the frequency, rate or extent of development, the biological process whose specific outcome is the progression of a multicellular organism over time from an initial condition (e.g. a zygote, or a young adult) to a later condition (e.g. a multicellular animal or an aged adult)." [GOC:go_curators]	1416	977	146	16603	0.149437	0.103107	query_1	['GO:0032502', 'GO:0050789']	Pancreas
GO:BP	GO:0048583	regulation of response to stimulus	1.87e-08	TRUE	"Any process that modulates the frequency, rate or extent of a response to a stimulus. Response to stimulus is a change in state or activity of a cell or an organism (in terms of movement, secretion, enzyme production, gene expression, etc.) as a result of a stimulus." [GOC:jid]	2198	977	203	16603	0.207779	0.0923567	query_1	['GO:0050789', 'GO:0050896']	Pancreas
GO:BP	GO:0035239	tube morphogenesis	2.33e-08	TRUE	"The process in which the anatomical structures of a tube are generated and organized. Epithelial and endothelial tubes transport gases, liquids and cells from one site to another and form the basic structure of many organs and tissues, with tube shape and organization varying from the single-celled excretory organ in Caenorhabditis elegans to the branching trees of the mammalian kidney and insec…	580	977	77	16603	0.0788127	0.132759	query_1	['GO:0009653', 'GO:0035295']	Pancreas
GO:BP	GO:0048870	cell motility	2.39e-08	TRUE	"Any process involved in the controlled self-propelled movement of a cell that results in translocation of the cell from one place to another." [GOC:dgh, GOC:dph, GOC:isa_complete, GOC:mlg]	1019	977	114	16603	0.116684	0.111874	query_1	['GO:0009987']	Pancreas
GO:BP	GO:0048523	negative regulation of cellular process	2.41e-08	TRUE	"Any process that stops, prevents, or reduces the frequency, rate or extent of a cellular process, any of those that are carried out at the cellular level, but are not necessarily restricted to a single cell. For example, cell communication occurs among more than one cell, but occurs at the cellular level." [GOC:jid]	3111	977	266	16603	0.272262	0.0855031	query_1	['GO:0009987', 'GO:0048519', 'GO:0050794']	Pancreas
GO:BP	GO:0009966	regulation of signal transduction	2.82e-08	TRUE	"Any process that modulates the frequency, rate or extent of signal transduction." [GOC:sm]	1698	977	166	16603	0.169908	0.0977621	query_1	['GO:0007165', 'GO:0010646', 'GO:0023051', 'GO:0048583']	Pancreas
GO:BP	GO:0001568	blood vessel development	3.21e-08	TRUE	"The process whose specific outcome is the progression of a blood vessel over time, from its formation to the mature structure. The blood vessel is the vasculature carrying blood." [GOC:hjd, UBERON:0001981]	463	977	66	16603	0.0675537	0.142549	query_1	['GO:0001944', 'GO:0048856']	Pancreas
GO:BP	GO:0030154	cell differentiation	8.62e-08	TRUE	"The cellular developmental process in which a relatively unspecialized cell, e.g. embryonic or regenerative cell, acquires specialized structural and/or functional features that characterize a specific cell. Differentiation includes the processes involved in commitment of a cell to a specific fate and its subsequent development to the mature state." [ISBN:0198506732]	2334	977	210	16603	0.214944	0.0899743	query_1	['GO:0048869']	Pancreas
GO:BP	GO:0048869	cellular developmental process	8.62e-08	TRUE	"A biological process whose specific outcome is the progression of a cell over time from an initial condition to a later condition." [GOC:isa_complete]	2334	977	210	16603	0.214944	0.0899743	query_1	['GO:0009987', 'GO:0032502']	Pancreas
GO:BP	GO:0043062	extracellular structure organization	1.48e-07	TRUE	"A process that is carried out at the cellular level which results in the assembly, arrangement of constituent parts, or disassembly of structures in the space external to the outermost structure of a cell. For cells without external protective or external encapsulating structures this refers to space outside of the plasma membrane, and also covers the host cell environment outside an intracellul…	172	977	35	16603	0.035824	0.203488	query_1	['GO:0016043']	Pancreas
GO:BP	GO:0045229	external encapsulating structure organization	1.48e-07	TRUE	"A process that is carried out at the cellular level which results in the assembly, arrangement of constituent parts, or disassembly of external structures that lie outside the plasma membrane and surround the entire cell." [GOC:ai, GOC:dph, GOC:jl, GOC:mah]	172	977	35	16603	0.035824	0.203488	query_1	['GO:0016043']	Pancreas
GO:BP	GO:0030198	extracellular matrix organization	1.48e-07	TRUE	"A process that is carried out at the cellular level which results in the assembly, arrangement of constituent parts, or disassembly of an extracellular matrix." [GOC:mah]	172	977	35	16603	0.035824	0.203488	query_1	['GO:0043062', 'GO:0045229']	Pancreas
GO:BP	GO:0023051	regulation of signaling	1.5e-07	TRUE	"Any process that modulates the frequency, rate or extent of a signaling process." [GOC:mtg_signal]	1982	977	184	16603	0.188332	0.0928355	query_1	['GO:0023052', 'GO:0050789']	Pancreas
GO:BP	GO:0008283	cell population proliferation	2.03e-07	TRUE	"The multiplication or reproduction of cells, resulting in the expansion of a cell population." [GOC:mah, GOC:mb]	1118	977	119	16603	0.121801	0.10644	query_1	['GO:0009987']	Pancreas
GO:BP	GO:0048514	blood vessel morphogenesis	2.72e-07	TRUE	"The process in which the anatomical structures of blood vessels are generated and organized. The blood vessel is the vasculature carrying blood." [GOC:jid]	389	977	57	16603	0.0583419	0.14653	query_1	['GO:0001568', 'GO:0035239']	Pancreas
GO:BP	GO:0010646	regulation of cell communication	2.94e-07	TRUE	"Any process that modulates the frequency, rate or extent of cell communication. Cell communication is the process that mediates interactions between a cell and its surroundings. Encompasses interactions such as signaling or attachment between one cell and another cell, between a cell and an extracellular matrix, or between a cell and any other aspect of its environment." [GOC:dph, GOC:tb]	1984	977	183	16603	0.187308	0.0922379	query_1	['GO:0007154', 'GO:0050794']	Pancreas
GO:BP	GO:0001944	vasculature development	2.98e-07	TRUE	"The process whose specific outcome is the progression of the vasculature over time, from its formation to the mature structure. The vasculature is an interconnected tubular multi-tissue structure that contains fluid that is actively transported around the organism." [GOC:dph, UBERON:0002409]	487	977	66	16603	0.0675537	0.135524	query_1	['GO:0048731', 'GO:0072359']	Pancreas
GO:BP	GO:2000026	regulation of multicellular organismal development	3.95e-07	TRUE	"Any process that modulates the frequency, rate or extent of multicellular organismal development." [GOC:obol]	829	977	95	16603	0.0972364	0.114596	query_1	['GO:0007275', 'GO:0050793', 'GO:0051239']	Pancreas
GO:BP	GO:0035556	intracellular signal transduction	4.69e-07	TRUE	"The process in which a signal is passed on to downstream components within the cell, which become activated themselves to further propagate the signal and finally trigger a change in the function or state of the cell." [GOC:bf, GOC:jl, GOC:signaling, ISBN:3527303782]	1488	977	146	16603	0.149437	0.0981183	query_1	['GO:0007165']	Pancreas
GO:BP	GO:0042127	regulation of cell population proliferation	5.27e-07	TRUE	"Any process that modulates the frequency, rate or extent of cell proliferation." [GOC:jl]	895	977	100	16603	0.102354	0.111732	query_1	['GO:0008283', 'GO:0050794']	Pancreas
GO:BP	GO:0007275	multicellular organism development	5.89e-07	TRUE	"The biological process whose specific outcome is the progression of a multicellular organism over time from an initial condition (e.g. a zygote or a young adult) to a later condition (e.g. a multicellular animal or an aged adult)." [GOC:dph, GOC:ems, GOC:isa_complete, GOC:tb]	2746	977	235	16603	0.240532	0.085579	query_1	['GO:0032501', 'GO:0048856']	Pancreas
GO:BP	GO:0045595	regulation of cell differentiation	8.73e-07	TRUE	"Any process that modulates the frequency, rate or extent of cell differentiation, the process in which relatively unspecialized cells acquire specialized structural and functional features." [GOC:go_curators]	866	977	97	16603	0.0992835	0.112009	query_1	['GO:0030154', 'GO:0050793', 'GO:0050794']	Pancreas
GO:BP	GO:0051239	regulation of multicellular organismal process	1.42e-06	TRUE	"Any process that modulates the frequency, rate or extent of a multicellular organismal process, the processes pertinent to the function of a multicellular organism above the cellular level; includes the integrated processes of tissues and organs." [GOC:ai, GOC:dph, GOC:tb]	1744	977	163	16603	0.166837	0.0934633	query_1	['GO:0032501', 'GO:0050789']	Pancreas
GO:MF	GO:0005515	protein binding	1.44e-06	TRUE	"Binding to a protein." [GOC:go_curators]	3770	977	298	16603	0.305015	0.0790451	query_1	['GO:0005488']	Pancreas
GO:BP	GO:2000145	regulation of cell motility	1.7e-06	TRUE	"Any process that modulates the frequency, rate or extent of cell motility." [GOC:mah]	576	977	72	16603	0.073695	0.125	query_1	['GO:0040012', 'GO:0048870', 'GO:0050794']	Pancreas
GO:BP	GO:0071495	cellular response to endogenous stimulus	1.72e-06	TRUE	"Any process that results in a change in state or activity of a cell (in terms of movement, secretion, enzyme production, gene expression, etc.) as a result of a stimulus arising within the organism." [GOC:mah]	670	977	80	16603	0.0818833	0.119403	query_1	['GO:0009719']	Pancreas
GO:BP	GO:0040012	regulation of locomotion	2.1e-06	TRUE	"Any process that modulates the frequency, rate or extent of locomotion of a cell or organism." [GOC:ems]	602	977	74	16603	0.0757421	0.122924	query_1	['GO:0040011', 'GO:0050789']	Pancreas
GO:BP	GO:0009719	response to endogenous stimulus	3.12e-06	TRUE	"Any process that results in a change in state or activity of a cell or an organism (in terms of movement, secretion, enzyme production, gene expression, etc.) as a result of a stimulus arising within the organism." [GOC:sm]	751	977	86	16603	0.0880246	0.114514	query_1	['GO:0050896']	Pancreas
GO:MF	GO:0060089	molecular transducer activity	3.94e-06	TRUE	"A compound molecular function in which an effector function is controlled by one or more regulatory components." [GOC:dos, GOC:pdt]	694	977	79	16603	0.0808598	0.113833	query_1	['GO:0003674']	Pancreas
GO:MF	GO:0038023	signaling receptor activity	3.94e-06	TRUE	"Receiving a signal and transmitting it in the cell to initiate a change in cell activity. A signal is a physical entity or change in state that is used to transfer information in order to trigger a response." [GOC:bf, GOC:signaling]	694	977	79	16603	0.0808598	0.113833	query_1	['GO:0060089']	Pancreas
GO:BP	GO:0030334	regulation of cell migration	4.35e-06	TRUE	"Any process that modulates the frequency, rate or extent of cell migration." [GOC:go_curators]	542	977	68	16603	0.0696008	0.125461	query_1	['GO:0016477', 'GO:2000145']	Pancreas
GO:BP	GO:0051093	negative regulation of developmental process	4.53e-06	TRUE	"Any process that stops, prevents or reduces the rate or extent of development, the biological process whose specific outcome is the progression of an organism over time from an initial condition (e.g. a zygote, or a young adult) to a later condition (e.g. a multicellular animal or an aged adult)." [GOC:ai]	531	977	67	16603	0.0685773	0.126177	query_1	['GO:0032502', 'GO:0048519', 'GO:0050793']	Pancreas
GO:BP	GO:0040011	locomotion	9.42e-06	TRUE	"Self-propelled movement of a cell or organism from one location to another." [GOC:dgh]	695	977	80	16603	0.0818833	0.115108	query_1	['GO:0008150']	Pancreas
GO:BP	GO:0032501	multicellular organismal process	9.67e-06	TRUE	"Any biological process, occurring at the level of a multicellular organism, pertinent to its function." [GOC:curators, GOC:dph, GOC:isa_complete, GOC:tb]	3935	977	308	16603	0.315251	0.0782719	query_1	['GO:0008150']	Pancreas
GO:BP	GO:0001525	angiogenesis	1.05e-05	TRUE	"Blood vessel formation when new vessels emerge from the proliferation of pre-existing blood vessels." [ISBN:0878932453]	320	977	47	16603	0.0481064	0.146875	query_1	['GO:0048514', 'GO:0048646']	Pancreas
GO:MF	GO:0000978	RNA polymerase II cis-regulatory region sequence-specific DNA binding	2.3e-05	TRUE	"Binding to a specific upstream regulatory DNA sequence (transcription factor recognition sequence or binding site) located in cis relative to the transcription start site (i.e., on the same strand of DNA) of a gene transcribed by RNA polymerase II." [GOC:txnOH-2018]	367	977	49	16603	0.0501535	0.133515	query_1	['GO:0000977', 'GO:0000987']	Pancreas
GO:BP	GO:0071363	cellular response to growth factor stimulus	2.76e-05	TRUE	"Any process that results in a change in state or activity of a cell (in terms of movement, secretion, enzyme production, gene expression, etc.) as a result of a growth factor stimulus." [GOC:mah]	395	977	53	16603	0.0542477	0.134177	query_1	['GO:0070848', 'GO:0071495']	Pancreas
GO:BP	GO:0051241	negative regulation of multicellular organismal process	2.99e-05	TRUE	"Any process that stops, prevents, or reduces the frequency, rate or extent of an organismal process, the processes pertinent to the function of an organism above the cellular level; includes the integrated processes of tissues and organs." [GOC:ai]	652	977	75	16603	0.0767656	0.115031	query_1	['GO:0032501', 'GO:0048519', 'GO:0051239']	Pancreas
GO:BP	GO:0009968	negative regulation of signal transduction	3.46e-05	TRUE	"Any process that stops, prevents, or reduces the frequency, rate or extent of signal transduction." [GOC:sm]	790	977	86	16603	0.0880246	0.108861	query_1	['GO:0007165', 'GO:0009966', 'GO:0010648', 'GO:0023057', 'GO:0048585']	Pancreas
GO:BP	GO:0042221	response to chemical	4.32e-05	TRUE	"Any process that results in a change in state or activity of a cell or an organism (in terms of movement, secretion, enzyme production, gene expression, etc.) as a result of a chemical stimulus." [GOC:jl]	1801	977	161	16603	0.16479	0.0893948	query_1	['GO:0050896']	Pancreas
GO:MF	GO:0005102	signaling receptor binding	4.71e-05	TRUE	"Binding to one or more specific sites on a receptor molecule, a macromolecule that undergoes combination with a hormone, neurotransmitter, drug or intracellular messenger to initiate a change in cell function." [GOC:bf, GOC:ceb, ISBN:0198506732]	685	977	75	16603	0.0767656	0.109489	query_1	['GO:0005515']	Pancreas
GO:BP	GO:0061061	muscle structure development	5.1e-05	TRUE	"The progression of a muscle structure over time, from its formation to its mature state. Muscle structures are contractile cells, tissues or organs that are found in multicellular organisms." [GOC:dph]	391	977	52	16603	0.0532242	0.132992	query_1	['GO:0048856']	Pancreas
GO:BP	GO:0048585	negative regulation of response to stimulus	5.18e-05	TRUE	"Any process that stops, prevents, or reduces the frequency, rate or extent of a response to a stimulus. Response to stimulus is a change in state or activity of a cell or an organism (in terms of movement, secretion, enzyme production, gene expression, etc.) as a result of a stimulus." [GOC:jid]	976	977	100	16603	0.102354	0.102459	query_1	['GO:0048519', 'GO:0048583', 'GO:0050896']	Pancreas
GO:MF	GO:0043565	sequence-specific DNA binding	6.21e-05	TRUE	"Binding to DNA of a specific nucleotide composition, e.g. GC-rich DNA binding, or with a specific sequence motif or type of DNA e.g. promotor binding or rDNA binding." [GOC:jl]	740	977	79	16603	0.0808598	0.106757	query_1	['GO:0003677']	Pancreas
GO:BP	GO:0070848	response to growth factor	7.03e-05	TRUE	"Any process that results in a change in state or activity of a cell or an organism (in terms of movement, secretion, enzyme production, gene expression, etc.) as a result of a growth factor stimulus." [GOC:BHF, GOC:mah]	406	977	53	16603	0.0542477	0.130542	query_1	['GO:0009719']	Pancreas
GO:BP	GO:0007423	sensory organ development	9.76e-05	TRUE	"The process whose specific outcome is the progression of sensory organs over time, from its formation to the mature structure." [GOC:go_curators]	410	977	53	16603	0.0542477	0.129268	query_1	['GO:0048513']	Pancreas
GO:MF	GO:1990837	sequence-specific double-stranded DNA binding	0.000112863	TRUE	"Binding to double-stranded DNA of a specific nucleotide composition, e.g. GC-rich DNA binding, or with a specific sequence motif or type of DNA, e.g. promotor binding or rDNA binding." [GOC:dos, GOC:sl]	675	977	73	16603	0.0747185	0.108148	query_1	['GO:0003690', 'GO:0043565']	Pancreas
GO:BP	GO:0001501	skeletal system development	0.000124378	TRUE	"The process whose specific outcome is the progression of the skeleton over time, from its formation to the mature structure. The skeleton is the bony framework of the body in vertebrates (endoskeleton) or the hard outer envelope of insects (exoskeleton or dermoskeleton)." [GOC:dph, GOC:jid, GOC:tb]	346	977	47	16603	0.0481064	0.135838	query_1	['GO:0048731']	Pancreas
GO:BP	GO:0045893	positive regulation of DNA-templated transcription	0.000135527	TRUE	"Any process that activates or increases the frequency, rate or extent of cellular DNA-templated transcription." [GOC:go_curators, GOC:txnOH]	982	977	99	16603	0.101331	0.100815	query_1	['GO:0006351', 'GO:0006355', 'GO:1902680']	Pancreas
GO:BP	GO:0051254	positive regulation of RNA metabolic process	0.000137208	TRUE	"Any process that activates or increases the frequency, rate or extent of the chemical reactions and pathways involving RNA." [GOC:ai]	1048	977	104	16603	0.106448	0.0992366	query_1	['GO:0010604', 'GO:0016070', 'GO:0045935', 'GO:0051252']	Pancreas
GO:MF	GO:0000987	cis-regulatory region sequence-specific DNA binding	0.000138968	TRUE	"Binding to a specific upstream regulatory DNA sequence (transcription factor recognition sequence or binding site, located in cis relative to the transcription start site (i.e., on the same strand of DNA) of a gene transcribed by some RNA polymerase. Cis-regulatory sites are often referred to as a sequence motifs, enhancers, or silencers." [GOC:txnOH-2018]	389	977	49	16603	0.0501535	0.125964	query_1	['GO:0000976']	Pancreas
GO:BP	GO:1902680	positive regulation of RNA biosynthetic process	0.000142415	TRUE	"Any process that activates or increases the frequency, rate or extent of RNA biosynthetic process." [GO:jl, GO_REF:0000058, GOC:TermGenie]	983	977	99	16603	0.101331	0.100712	query_1	['GO:0010557', 'GO:0032774', 'GO:0051254', 'GO:2001141']	Pancreas
[truncated: 651 more rows]
