# Supplementary material for: Single-nucleus multiple-organ chromatin accessibility landscape in the adult rat
Source: Gigascience. 2026 Feb 3;15:giag013. doi: 10.1093/gigascience/giag013 (PMC12954174; doi:10.1093/gigascience/giag013)
Supplement: giag013_Supplemental_Files [file giag013_supplemental_files.zip › Data S9.xlsx]

## Sheet: Data S9
Table name	Descriptions
Data S9	a comprehensive dataset that consolidates differential expression analysis results across multiple subclasses and species. 1. Cell types: This column indicates the cell type being analyzed for differential expression across the three species. 2. genes: This column contains the names of the genes that were identified as differentially expressed in at least one of the species (Human, Mouse, or Rat)…
Cell types	genes	Human.x	p_val.x	avg_log2FC.x	pct.1.x	pct.2.x	p_val_adj.x	Mouse.y	p_val.y	avg_log2FC.y	pct.1.y	pct.2.y	p_val_adj.y	Rat	p_val	avg_log2FC	pct.1	pct.2	p_val_adj
Stromal	AAMP	FALSE	NA	NA	NA	NA	NA	FALSE	NA	NA	NA	NA	NA	TRUE	6.05e-18	1.93804	0.27	0.21	1.82e-14
Stromal	ABCC3	FALSE	NA	NA	NA	NA	NA	FALSE	NA	NA	NA	NA	NA	TRUE	2.91e-22	0.308845	0.215	0.464	8.74e-19
Stromal	ABCC8	FALSE	NA	NA	NA	NA	NA	FALSE	NA	NA	NA	NA	NA	TRUE	6.37e-30	1.01202	0.185	0.194	1.91e-26
Stromal	ABHD11	FALSE	NA	NA	NA	NA	NA	TRUE	7.56e-08	2.12851	0.285	0.227	0.000226858	FALSE	NA	NA	NA	NA	NA
Stromal	ABHD14B	FALSE	NA	NA	NA	NA	NA	FALSE	NA	NA	NA	NA	NA	TRUE	0.000333647	7.71656	0.195	0.203	1
Stromal	ABHD15	FALSE	NA	NA	NA	NA	NA	FALSE	NA	NA	NA	NA	NA	TRUE	0.000763073	3.1596	0.33	0.233	1
Stromal	ABTB2	TRUE	8.39e-10	9.5577	0.455	0.114	2.52e-06	FALSE	NA	NA	NA	NA	NA	TRUE	4.05e-90	2.23664	1	0.201	1.21e-86
Stromal	ACADL	FALSE	NA	NA	NA	NA	NA	FALSE	NA	NA	NA	NA	NA	TRUE	8.66e-36	0.579832	0.745	0.287	2.6e-32
Stromal	ACAN	FALSE	NA	NA	NA	NA	NA	FALSE	NA	NA	NA	NA	NA	TRUE	6.92e-09	1.29225	0.175	0.145	2.08e-05
Stromal	ACER2	TRUE	0.00680184	9.83449	0.12	0.075	1	FALSE	NA	NA	NA	NA	NA	FALSE	NA	NA	NA	NA	NA
Stromal	ACTB	TRUE	7.07e-05	1.88852	0.35	0.404	0.212191	FALSE	NA	NA	NA	NA	NA	FALSE	NA	NA	NA	NA	NA
Stromal	ADAMTS1	FALSE	NA	NA	NA	NA	NA	FALSE	NA	NA	NA	NA	NA	TRUE	4.55e-05	2.64014	0.4	0.335	0.136532
Stromal	ADAMTS15	TRUE	0.000755246	6.70094	0.13	0.078	1	TRUE	3.61e-15	1.62927	0.425	0.124	1.08e-11	FALSE	NA	NA	NA	NA	NA
Stromal	ADAMTS19	FALSE	NA	NA	NA	NA	NA	TRUE	3.42e-104	3.59231	0.955	0.021	1.03e-100	TRUE	2.13e-93	1.88756	0.99	0.14	6.4e-90
Stromal	ADAMTS2	FALSE	NA	NA	NA	NA	NA	TRUE	0.00125648	7.21504	0.515	0.137	1	TRUE	4.16e-46	2.3128	0.795	0.193	1.25e-42
Stromal	ADAMTS4	FALSE	NA	NA	NA	NA	NA	FALSE	NA	NA	NA	NA	NA	TRUE	8.23e-24	2.67579	0.495	0.293	2.47e-20
Stromal	ADAMTSL3	TRUE	1.02e-49	4.79178	0.755	0.182	3.05e-46	TRUE	7.92e-69	1.89696	0.935	0.176	2.38e-65	TRUE	6.37e-75	3.99823	0.995	0.239	1.91e-71
Stromal	ADAMTSL5	FALSE	NA	NA	NA	NA	NA	TRUE	4.74e-11	4.5221	0.31	0.192	1.42e-07	FALSE	NA	NA	NA	NA	NA
Stromal	ADCY1	FALSE	NA	NA	NA	NA	NA	FALSE	NA	NA	NA	NA	NA	TRUE	6.47e-37	0.563137	0.85	0.323	1.94e-33
Stromal	ADM	FALSE	NA	NA	NA	NA	NA	TRUE	1.07e-08	1.90798	0.255	0.263	3.2e-05	FALSE	NA	NA	NA	NA	NA
Stromal	ADRM1	FALSE	NA	NA	NA	NA	NA	FALSE	NA	NA	NA	NA	NA	TRUE	0.00149135	3.29075	0.25	0.204	1
Stromal	AEBP1	FALSE	NA	NA	NA	NA	NA	FALSE	NA	NA	NA	NA	NA	TRUE	0.00688531	2.6743	0.325	0.169	1
Stromal	AFAP1	TRUE	5.6e-09	9.20624	0.405	0.103	1.68e-05	TRUE	4.95e-66	1.82123	0.96	0.231	1.48e-62	TRUE	4.91e-76	1.01073	0.98	0.294	1.47e-72
Stromal	AFF3	FALSE	NA	NA	NA	NA	NA	TRUE	3.73e-05	6.50428	0.275	0.453	0.111837	TRUE	7.45e-07	1.2929	0.51	0.382	0.00223619
Stromal	AGAP1	FALSE	NA	NA	NA	NA	NA	TRUE	5.79e-33	0.730689	0.59	0.245	1.74e-29	FALSE	NA	NA	NA	NA	NA
Stromal	AK1	FALSE	NA	NA	NA	NA	NA	FALSE	NA	NA	NA	NA	NA	TRUE	1.42e-11	0.490202	0.18	0.255	4.26e-08
Stromal	AKAP12	FALSE	NA	NA	NA	NA	NA	FALSE	NA	NA	NA	NA	NA	TRUE	1.04e-57	1.19366	0.965	0.323	3.12e-54
Stromal	ALDH1A2	TRUE	0.00201606	0.250136	0.32	0.076	1	TRUE	2.17e-12	10.1465	0.59	0.201	6.5e-09	TRUE	1.49e-61	3.48656	0.82	0.215	4.46e-58
Stromal	ALDOA	FALSE	NA	NA	NA	NA	NA	FALSE	NA	NA	NA	NA	NA	TRUE	0.00185883	0.683993	0.225	0.216	1
Stromal	ALOX12	FALSE	NA	NA	NA	NA	NA	FALSE	NA	NA	NA	NA	NA	TRUE	1.06e-09	11.2594	0.09	0.28	3.17e-06
Stromal	ALYREF	FALSE	NA	NA	NA	NA	NA	FALSE	NA	NA	NA	NA	NA	TRUE	0.00111954	7.64474	0.24	0.301	1
Stromal	AMBP	FALSE	NA	NA	NA	NA	NA	FALSE	NA	NA	NA	NA	NA	TRUE	2.27e-05	0.423567	0.24	0.244	0.0682355
Stromal	AMIGO1	FALSE	NA	NA	NA	NA	NA	FALSE	NA	NA	NA	NA	NA	TRUE	1.1e-06	5.10577	0.285	0.222	0.00330912
Stromal	AMIGO2	FALSE	NA	NA	NA	NA	NA	FALSE	NA	NA	NA	NA	NA	TRUE	8.37e-30	1.94547	0.435	0.223	2.51e-26
Stromal	ANGPTL1	FALSE	NA	NA	NA	NA	NA	TRUE	4.78e-28	7.78352	0.19	0.438	1.43e-24	FALSE	NA	NA	NA	NA	NA
Stromal	ANGPTL2	FALSE	NA	NA	NA	NA	NA	FALSE	NA	NA	NA	NA	NA	TRUE	8.98e-13	1.3063	0.58	0.283	2.7e-09
Stromal	ANGPTL4	FALSE	NA	NA	NA	NA	NA	TRUE	2.02e-08	0.414569	0.15	0.268	6.06e-05	FALSE	NA	NA	NA	NA	NA
Stromal	ANK1	FALSE	NA	NA	NA	NA	NA	FALSE	NA	NA	NA	NA	NA	TRUE	6.36e-10	2.78905	0.17	0.304	1.91e-06
Stromal	ANKRD23	FALSE	NA	NA	NA	NA	NA	FALSE	NA	NA	NA	NA	NA	TRUE	5.9e-11	13.3551	0.44	0.317	1.77e-07
Stromal	ANKRD34A	FALSE	NA	NA	NA	NA	NA	FALSE	NA	NA	NA	NA	NA	TRUE	0.000375819	3.05844	0.215	0.205	1
Stromal	ANKS1B	FALSE	NA	NA	NA	NA	NA	TRUE	1.61e-46	8.12298	0.86	0.256	4.84e-43	FALSE	NA	NA	NA	NA	NA
Stromal	ANTKMT	FALSE	NA	NA	NA	NA	NA	FALSE	NA	NA	NA	NA	NA	TRUE	0.00781068	9.91875	0.12	0.19	1
Stromal	ANTXR1	TRUE	2.34e-05	3.63759	0.425	0.18	0.0701481	TRUE	0.000263937	3.75091	0.515	0.254	0.791812	TRUE	6.96e-52	8.20571	0.875	0.305	2.09e-48
Stromal	AOX1	FALSE	NA	NA	NA	NA	NA	TRUE	6.15e-20	5.2626	0.57	0.019	1.85e-16	TRUE	4.92e-64	1.51492	0.78	0.085	1.48e-60
Stromal	APBA3	FALSE	NA	NA	NA	NA	NA	FALSE	NA	NA	NA	NA	NA	TRUE	0.0064003	1.27878	0.21	0.182	1
Stromal	APLP2	FALSE	NA	NA	NA	NA	NA	FALSE	NA	NA	NA	NA	NA	TRUE	1.03e-06	7.54731	0.255	0.417	0.00308945
Stromal	APOBEC2	FALSE	NA	NA	NA	NA	NA	FALSE	NA	NA	NA	NA	NA	TRUE	0.000228504	1.06414	0.105	0.182	0.685511
Stromal	APOD	FALSE	NA	NA	NA	NA	NA	TRUE	0.000116513	8.83561	0.505	0.307	0.34954	TRUE	6.75e-34	0.514976	0.805	0.381	2.03e-30
Stromal	APOE	FALSE	NA	NA	NA	NA	NA	FALSE	NA	NA	NA	NA	NA	TRUE	1.53e-17	8.75383	0.415	0.148	4.58e-14
Stromal	APRT	FALSE	NA	NA	NA	NA	NA	FALSE	NA	NA	NA	NA	NA	TRUE	1.5e-12	2.11781	0.135	0.307	4.5e-09
Stromal	ARHGAP20	FALSE	NA	NA	NA	NA	NA	TRUE	1.26e-07	1.657	0.28	0.119	0.000377	TRUE	1.86e-10	0.543856	0.505	0.262	5.58e-07
Stromal	ARHGAP25	FALSE	NA	NA	NA	NA	NA	FALSE	NA	NA	NA	NA	NA	TRUE	1.65e-05	3.88149	0.095	0.429	0.049445
Stromal	ARMCX6	FALSE	NA	NA	NA	NA	NA	TRUE	4.39e-22	2.28718	0.1	0.272	1.32e-18	FALSE	NA	NA	NA	NA	NA
Stromal	ASB11	FALSE	NA	NA	NA	NA	NA	FALSE	NA	NA	NA	NA	NA	TRUE	1.99e-54	11.6954	0.025	0.22	5.96e-51
Stromal	ASPA	FALSE	NA	NA	NA	NA	NA	TRUE	3.78e-20	1.08851	0.235	0.087	1.13e-16	FALSE	NA	NA	NA	NA	NA
Stromal	ASPN	FALSE	NA	NA	NA	NA	NA	FALSE	NA	NA	NA	NA	NA	TRUE	1.86e-12	4.07392	0.575	0.348	5.57e-09
Stromal	ASTN1	FALSE	NA	NA	NA	NA	NA	FALSE	NA	NA	NA	NA	NA	TRUE	4.09e-07	2.09785	0.225	0.317	0.00122589
Stromal	ATF5	FALSE	NA	NA	NA	NA	NA	TRUE	1.23e-05	0.720455	0.365	0.298	0.0367976	FALSE	NA	NA	NA	NA	NA
Stromal	ATOH8	FALSE	NA	NA	NA	NA	NA	TRUE	2.4e-15	3.08163	0.185	0.226	7.2e-12	TRUE	2.35e-09	0.71919	0.345	0.346	7.04e-06
Stromal	ATP10A	FALSE	NA	NA	NA	NA	NA	FALSE	NA	NA	NA	NA	NA	TRUE	3.54e-07	1.04838	0.395	0.308	0.00106188
Stromal	ATP1B1	FALSE	NA	NA	NA	NA	NA	TRUE	8.01e-09	0.943127	0.09	0.247	2.4e-05	FALSE	NA	NA	NA	NA	NA
Stromal	ATP2B4	FALSE	NA	NA	NA	NA	NA	FALSE	NA	NA	NA	NA	NA	TRUE	4.58e-20	9.23253	0.22	0.38	1.37e-16
Stromal	ATP5PF	TRUE	0.0017307	1.34373	0.19	0.171	1	FALSE	NA	NA	NA	NA	NA	FALSE	NA	NA	NA	NA	NA
Stromal	AXL	FALSE	NA	NA	NA	NA	NA	TRUE	0.000326464	2.9753	0.53	0.34	0.979393	TRUE	4.28e-44	2.45814	0.635	0.198	1.28e-40
Stromal	B2M	FALSE	NA	NA	NA	NA	NA	FALSE	NA	NA	NA	NA	NA	TRUE	4.5e-06	4.76963	0.155	0.374	0.0135147
Stromal	B3GNT4	FALSE	NA	NA	NA	NA	NA	TRUE	0.00222027	1.03854	0.17	0.086	1	FALSE	NA	NA	NA	NA	NA
Stromal	B3GNT8	FALSE	NA	NA	NA	NA	NA	TRUE	8.35e-15	0.373136	0.255	0.184	2.5e-11	FALSE	NA	NA	NA	NA	NA
Stromal	BCAN	FALSE	NA	NA	NA	NA	NA	FALSE	NA	NA	NA	NA	NA	TRUE	1.19e-08	0.449428	0.135	0.145	3.57e-05
Stromal	BCAT1	FALSE	NA	NA	NA	NA	NA	TRUE	4.35e-10	1.02153	0.105	0.254	1.31e-06	FALSE	NA	NA	NA	NA	NA
Stromal	BCL7C	FALSE	NA	NA	NA	NA	NA	FALSE	NA	NA	NA	NA	NA	TRUE	0.00580034	3.80281	0.195	0.169	1
Stromal	BDNF	FALSE	NA	NA	NA	NA	NA	TRUE	3.4e-56	1.09535	0.05	0.236	1.02e-52	FALSE	NA	NA	NA	NA	NA
Stromal	BGN	FALSE	NA	NA	NA	NA	NA	TRUE	7.21e-05	1.17549	0.595	0.319	0.21644	TRUE	2.49e-07	1.57204	0.42	0.164	0.000747282
Stromal	BICC1	TRUE	4.83e-89	16.6955	0.88	0.108	1.45e-85	TRUE	7.41e-113	11.074	1	0.026	2.22e-109	TRUE	4.78e-112	10.4214	1	0.084	1.44e-108
Stromal	BLNK	FALSE	NA	NA	NA	NA	NA	TRUE	1.61e-30	1.4071	0.09	0.162	4.83e-27	FALSE	NA	NA	NA	NA	NA
Stromal	BMP4	FALSE	NA	NA	NA	NA	NA	FALSE	NA	NA	NA	NA	NA	TRUE	2.92e-06	3.4818	0.495	0.183	0.0087741
Stromal	BMP6	FALSE	NA	NA	NA	NA	NA	FALSE	NA	NA	NA	NA	NA	TRUE	6.5e-06	0.403325	0.535	0.239	0.0194869
Stromal	BMPER	FALSE	NA	NA	NA	NA	NA	FALSE	NA	NA	NA	NA	NA	TRUE	8.81e-08	3.24872	0.54	0.248	0.000264424
Stromal	BNC2	TRUE	7e-62	8.08857	0.815	0.152	2.1e-58	TRUE	3.11e-107	9.86503	0.995	0.211	9.34e-104	TRUE	5.28e-102	1.3517	1	0.23	1.58e-98
Stromal	BNIP3	FALSE	NA	NA	NA	NA	NA	FALSE	NA	NA	NA	NA	NA	TRUE	8.84e-16	0.685395	0.24	0.297	2.65e-12
Stromal	BOK	FALSE	NA	NA	NA	NA	NA	TRUE	6.27e-05	7.54951	0.405	0.188	0.188088	TRUE	0.00290535	5.96331	0.315	0.281	1
Stromal	BTBD17	FALSE	NA	NA	NA	NA	NA	FALSE	NA	NA	NA	NA	NA	TRUE	4.45e-08	1.74546	0.115	0.248	0.000133538
Stromal	C11orf96	FALSE	NA	NA	NA	NA	NA	TRUE	1.49e-24	0.777946	0.63	0.268	4.48e-21	TRUE	4.07e-07	1.0203	0.38	0.237	0.00122215
Stromal	C12orf75	FALSE	NA	NA	NA	NA	NA	TRUE	4.63e-08	1.64139	0.39	0.397	0.00013897	TRUE	9.84e-09	1.34272	0.3	0.482	2.95e-05
Stromal	C1QTNF1	FALSE	NA	NA	NA	NA	NA	FALSE	NA	NA	NA	NA	NA	TRUE	2.54e-05	0.31136	0.33	0.33	0.0762339
Stromal	C1QTNF2	FALSE	NA	NA	NA	NA	NA	FALSE	NA	NA	NA	NA	NA	TRUE	1.54e-06	0.671548	0.275	0.18	0.00463032
Stromal	C1QTNF6	FALSE	NA	NA	NA	NA	NA	TRUE	0.00126627	4.83318	0.29	0.262	1	FALSE	NA	NA	NA	NA	NA
Stromal	C1QTNF7	FALSE	NA	NA	NA	NA	NA	TRUE	0.00584628	4.89317	0.41	0.284	1	FALSE	NA	NA	NA	NA	NA
Stromal	C1R	FALSE	NA	NA	NA	NA	NA	TRUE	3.61e-05	5.00158	0.545	0.268	0.108293	TRUE	1.53e-35	0.969986	0.68	0.194	4.59e-32
Stromal	C20orf144	FALSE	NA	NA	NA	NA	NA	FALSE	NA	NA	NA	NA	NA	TRUE	2.11e-29	5.92533	0.175	0.197	6.34e-26
Stromal	C3	TRUE	1.28e-08	11.3841	0.41	0.1	3.85e-05	FALSE	NA	NA	NA	NA	NA	TRUE	2.34e-94	2.74394	0.985	0.092	7.02e-91
Stromal	CA11	FALSE	NA	NA	NA	NA	NA	TRUE	1.03e-11	0.507732	0.135	0.205	3.1e-08	FALSE	NA	NA	NA	NA	NA
Stromal	CABLES1	FALSE	NA	NA	NA	NA	NA	FALSE	NA	NA	NA	NA	NA	TRUE	5.17e-23	1.27715	0.71	0.384	1.55e-19
Stromal	CABP4	FALSE	NA	NA	NA	NA	NA	FALSE	NA	NA	NA	NA	NA	TRUE	7.97e-35	0.938486	0.195	0.154	2.39e-31
Stromal	CACHD1	FALSE	NA	NA	NA	NA	NA	TRUE	7.85e-31	3.46068	0.625	0.156	2.36e-27	TRUE	4.35e-15	1.61866	0.515	0.315	1.31e-11
Stromal	CACNA1A	FALSE	NA	NA	NA	NA	NA	FALSE	NA	NA	NA	NA	NA	TRUE	0.001179	0.299482	0.325	0.328	1
Stromal	CACNA1C	TRUE	2.84e-16	3.76632	0.115	0.427	8.52e-13	FALSE	NA	NA	NA	NA	NA	FALSE	NA	NA	NA	NA	NA
Stromal	CAMK4	FALSE	NA	NA	NA	NA	NA	TRUE	7.91e-17	3.55485	0.015	0.201	2.37e-13	FALSE	NA	NA	NA	NA	NA
Stromal	CCDC115	FALSE	NA	NA	NA	NA	NA	FALSE	NA	NA	NA	NA	NA	TRUE	0.000233238	0.797872	0.22	0.173	0.699714
Stromal	CCDC24	FALSE	NA	NA	NA	NA	NA	TRUE	6.38e-24	3.40912	0.165	0.331	1.91e-20	FALSE	NA	NA	NA	NA	NA
Stromal	CCDC8	FALSE	NA	NA	NA	NA	NA	FALSE	NA	NA	NA	NA	NA	TRUE	2.42e-05	1.0704	0.24	0.158	0.072658
Stromal	CCDC80	TRUE	1.28e-18	13.1408	0.555	0.179	3.84e-15	TRUE	2.85e-13	8.2635	0.605	0.117	8.54e-10	TRUE	8.44e-98	3.61621	0.99	0.146	2.53e-94
Stromal	CCL11	FALSE	NA	NA	NA	NA	NA	TRUE	2.34e-12	3.87618	0.205	0.115	7.01e-09	TRUE	0.00165755	5.29745	0.27	0.176	1
Stromal	CCL19	FALSE	NA	NA	NA	NA	NA	TRUE	1.9e-05	2.98889	0.39	0.254	0.0570015	FALSE	NA	NA	NA	NA	NA
Stromal	CCL8	FALSE	NA	NA	NA	NA	NA	FALSE	NA	NA	NA	NA	NA	TRUE	3.54e-09	4.05025	0.3	0.257	1.06e-05
Stromal	CCN1	TRUE	0.00417635	2.79039	0.11	0.056	1	TRUE	2.52e-08	0.309432	0.285	0.28	7.55e-05	FALSE	NA	NA	NA	NA	NA
Stromal	CCN2	FALSE	NA	NA	NA	NA	NA	FALSE	NA	NA	NA	NA	NA	TRUE	1.67e-23	14.0306	0.6	0.26	5.01e-20
Stromal	CCN3	FALSE	NA	NA	NA	NA	NA	FALSE	NA	NA	NA	NA	NA	TRUE	5.47e-08	4.62308	0.2	0.266	0.000164057
Stromal	CCN5	FALSE	NA	NA	NA	NA	NA	TRUE	2.6e-14	3.6225	0.27	0.184	7.79e-11	TRUE	2.21e-29	1.23685	0.67	0.26	6.62e-26
Stromal	CCNA2	FALSE	NA	NA	NA	NA	NA	FALSE	NA	NA	NA	NA	NA	TRUE	0.000404765	0.256991	0.25	0.274	1
Stromal	CCNB2	FALSE	NA	NA	NA	NA	NA	TRUE	6.41e-20	1.14831	0.045	0.334	1.92e-16	FALSE	NA	NA	NA	NA	NA
Stromal	CD14	FALSE	NA	NA	NA	NA	NA	FALSE	NA	NA	NA	NA	NA	TRUE	8.35e-40	1.89485	0.105	0.354	2.5e-36
Stromal	CD248	FALSE	NA	NA	NA	NA	NA	TRUE	1.3e-12	4.75063	0.27	0.256	3.91e-09	FALSE	NA	NA	NA	NA	NA
Stromal	CD28	FALSE	NA	NA	NA	NA	NA	TRUE	1.25e-43	6.70289	0.045	0.282	3.75e-40	FALSE	NA	NA	NA	NA	NA
Stromal	CD34	FALSE	NA	NA	NA	NA	NA	TRUE	4.36e-15	3.53852	0.62	0.223	1.31e-11	TRUE	3.94e-35	1.18846	0.735	0.283	1.18e-31
Stromal	CD55	FALSE	NA	NA	NA	NA	NA	TRUE	0.000520808	1.93167	0.36	0.238	1	TRUE	4.71e-16	0.251616	0.685	0.416	1.41e-12
Stromal	CD74	FALSE	NA	NA	NA	NA	NA	FALSE	NA	NA	NA	NA	NA	TRUE	1.33e-12	1.11149	0.15	0.484	4e-09
Stromal	CD79B	FALSE	NA	NA	NA	NA	NA	FALSE	NA	NA	NA	NA	NA	TRUE	1.16e-06	2.00559	0.09	0.31	0.00348877
Stromal	CD84	FALSE	NA	NA	NA	NA	NA	FALSE	NA	NA	NA	NA	NA	TRUE	2.23e-07	3.60805	0.045	0.337	0.000667519
Stromal	CD93	FALSE	NA	NA	NA	NA	NA	FALSE	NA	NA	NA	NA	NA	TRUE	4.32e-11	1.82152	0.275	0.349	1.29e-07
Stromal	CDA	FALSE	NA	NA	NA	NA	NA	FALSE	NA	NA	NA	NA	NA	TRUE	2.38e-57	0.455107	0.875	0.233	7.13e-54
Stromal	CDC20	FALSE	NA	NA	NA	NA	NA	TRUE	2.33e-16	2.81642	0.285	0.184	7e-13	FALSE	NA	NA	NA	NA	NA
Stromal	CDC42EP2	FALSE	NA	NA	NA	NA	NA	TRUE	3.09e-10	0.626894	0.49	0.21	9.28e-07	TRUE	4.49e-05	4.34634	0.445	0.251	0.134613
Stromal	CDC42EP3	TRUE	9.04e-15	0.537035	0.08	0.186	2.71e-11	FALSE	NA	NA	NA	NA	NA	FALSE	NA	NA	NA	NA	NA
Stromal	CDH11	FALSE	NA	NA	NA	NA	NA	FALSE	NA	NA	NA	NA	NA	TRUE	3.26e-05	2.64606	0.43	0.339	0.0976759
Stromal	CDKN1A	FALSE	NA	NA	NA	NA	NA	TRUE	5.22e-05	3.40609	0.28	0.384	0.156584	FALSE	NA	NA	NA	NA	NA
Stromal	CDKN3	FALSE	NA	NA	NA	NA	NA	TRUE	1.46e-60	1.63693	0.81	0.195	4.37e-57	TRUE	1.29e-16	9.96574	0.51	0.222	3.88e-13
Stromal	CDO1	FALSE	NA	NA	NA	NA	NA	FALSE	NA	NA	NA	NA	NA	TRUE	1.93e-34	0.905239	0.595	0.198	5.78e-31
Stromal	CENPA	FALSE	NA	NA	NA	NA	NA	TRUE	2.57e-15	1.54841	0.315	0.195	7.7e-12	FALSE	NA	NA	NA	NA	NA
Stromal	CFAP20DC	FALSE	NA	NA	NA	NA	NA	TRUE	2.49e-33	0.446792	0.6	0.166	7.48e-30	FALSE	NA	NA	NA	NA	NA
Stromal	CFD	TRUE	5.23e-06	0.946172	0.55	0.313	0.0156876	FALSE	NA	NA	NA	NA	NA	FALSE	NA	NA	NA	NA	NA
Stromal	CH25H	FALSE	NA	NA	NA	NA	NA	TRUE	2.8e-19	2.23641	0.135	0.129	8.39e-16	FALSE	NA	NA	NA	NA	NA
Stromal	CHCHD1	FALSE	NA	NA	NA	NA	NA	FALSE	NA	NA	NA	NA	NA	TRUE	4.49e-10	2.05556	0.105	0.246	1.35e-06
Stromal	CHPF	FALSE	NA	NA	NA	NA	NA	FALSE	NA	NA	NA	NA	NA	TRUE	2.96e-13	1.20069	0.38	0.22	8.87e-10
Stromal	CHRDL1	FALSE	NA	NA	NA	NA	NA	TRUE	4.1e-07	0.707452	0.185	0.176	0.00122966	FALSE	NA	NA	NA	NA	NA
Stromal	CHRDL2	FALSE	NA	NA	NA	NA	NA	FALSE	NA	NA	NA	NA	NA	TRUE	2.13e-96	1.44514	1	0.164	6.39e-93
Stromal	CIDEB	FALSE	NA	NA	NA	NA	NA	TRUE	9.19e-13	1.21937	0.355	0.223	2.76e-09	FALSE	NA	NA	NA	NA	NA
Stromal	CILP	FALSE	NA	NA	NA	NA	NA	TRUE	0.000469794	11.2644	0.21	0.153	1	TRUE	3.78e-31	1.27968	0.73	0.242	1.14e-27
Stromal	CISD1	TRUE	1.65e-07	5.11427	0.075	0.106	0.000494895	FALSE	NA	NA	NA	NA	NA	FALSE	NA	NA	NA	NA	NA
Stromal	CISH	FALSE	NA	NA	NA	NA	NA	TRUE	0.00489764	2.74565	0.1	0.309	1	FALSE	NA	NA	NA	NA	NA
Stromal	CKB	FALSE	NA	NA	NA	NA	NA	FALSE	NA	NA	NA	NA	NA	TRUE	0.00231087	3.46726	0.22	0.252	1
Stromal	CKM	TRUE	1.54e-11	1.32436	0.155	0.23	4.61e-08	FALSE	NA	NA	NA	NA	NA	FALSE	NA	NA	NA	NA	NA
Stromal	CLEC11A	FALSE	NA	NA	NA	NA	NA	TRUE	2.23e-09	9.6696	0.28	0.402	6.7e-06	FALSE	NA	NA	NA	NA	NA
Stromal	CLIC3	FALSE	NA	NA	NA	NA	NA	FALSE	NA	NA	NA	NA	NA	TRUE	0.00913613	1.12558	0.14	0.258	1
Stromal	CMKLR1	FALSE	NA	NA	NA	NA	NA	TRUE	0.000772656	1.57263	0.32	0.162	1	FALSE	NA	NA	NA	NA	NA
Stromal	CMKLR2	FALSE	NA	NA	NA	NA	NA	TRUE	1.11e-31	1.20401	0.64	0.188	3.32e-28	FALSE	NA	NA	NA	NA	NA
Stromal	CMPK2	FALSE	NA	NA	NA	NA	NA	FALSE	NA	NA	NA	NA	NA	TRUE	3.83e-23	5.22811	0.135	0.311	1.15e-19
Stromal	CMTM3	FALSE	NA	NA	NA	NA	NA	FALSE	NA	NA	NA	NA	NA	TRUE	0.000707738	1.63566	0.215	0.193	1
Stromal	CNPY2	FALSE	NA	NA	NA	NA	NA	TRUE	0.00535607	0.571499	0.55	0.353	1	FALSE	NA	NA	NA	NA	NA
Stromal	CNTFR	FALSE	NA	NA	NA	NA	NA	TRUE	3.44e-18	2.83764	0.23	0.083	1.03e-14	FALSE	NA	NA	NA	NA	NA
Stromal	CNTN6	FALSE	NA	NA	NA	NA	NA	FALSE	NA	NA	NA	NA	NA	TRUE	2.81e-06	8.30338	0.155	0.365	0.00844097
Stromal	COL15A1	TRUE	7.18e-40	11.5553	0.705	0.188	2.15e-36	TRUE	5.09e-62	4.38323	0.805	0.092	1.53e-58	TRUE	4.07e-111	4.80411	1	0.119	1.22e-107
Stromal	COL16A1	FALSE	NA	NA	NA	NA	NA	TRUE	5.98e-13	0.283353	0.225	0.179	1.79e-09	FALSE	NA	NA	NA	NA	NA
Stromal	COL1A1	FALSE	NA	NA	NA	NA	NA	FALSE	NA	NA	NA	NA	NA	TRUE	9.23e-08	6.23838	0.545	0.257	0.000276859
Stromal	COL1A2	TRUE	1.86e-22	3.83697	0.625	0.231	5.57e-19	TRUE	1.01e-18	1.90055	0.65	0.231	3.04e-15	FALSE	NA	NA	NA	NA	NA
Stromal	COL27A1	FALSE	NA	NA	NA	NA	NA	TRUE	5.46e-12	3.98931	0.26	0.338	1.64e-08	FALSE	NA	NA	NA	NA	NA
Stromal	COL3A1	TRUE	4.34e-08	9.5374	0.49	0.214	0.000130136	FALSE	NA	NA	NA	NA	NA	TRUE	2.34e-50	0.785124	0.775	0.255	7.01e-47
Stromal	COL4A1	TRUE	7.48e-08	1.45175	0.57	0.338	0.000224294	TRUE	4.71e-18	4.56183	0.66	0.328	1.41e-14	TRUE	4.4e-40	0.510244	0.825	0.334	1.32e-36
Stromal	COL4A3	TRUE	1.4e-35	11.7115	0.605	0.061	4.19e-32	TRUE	2.96e-104	6.88021	0.97	0.039	8.89e-101	TRUE	2.11e-105	5.76908	1	0.165	6.34e-102
Stromal	COL5A1	TRUE	7.97e-30	3.9292	0.61	0.137	2.39e-26	TRUE	8.44e-61	6.15457	0.77	0.113	2.53e-57	TRUE	2.18e-80	2.41207	0.95	0.246	6.53e-77
Stromal	COL5A2	TRUE	2.32e-24	4.58892	0.635	0.171	6.96e-21	TRUE	3.39e-67	1.33332	0.865	0.276	1.02e-63	TRUE	7.6e-81	1.56268	0.995	0.288	2.28e-77
Stromal	COL5A3	TRUE	0.00868167	5.42979	0.375	0.183	1	TRUE	1.38e-08	0.545661	0.405	0.195	4.15e-05	FALSE	NA	NA	NA	NA	NA
Stromal	COL6A2	TRUE	3.63e-18	0.972292	0.645	0.264	1.09e-14	TRUE	1.47e-19	2.71291	0.66	0.275	4.41e-16	TRUE	4.9e-72	2.93723	0.875	0.19	1.47e-68
Stromal	COL8A1	TRUE	5.02e-46	11.5149	0.705	0.12	1.51e-42	TRUE	6.65e-81	10.1984	0.87	0.127	2e-77	TRUE	1.95e-104	3.67526	0.995	0.198	5.86e-101
Stromal	COL9A1	FALSE	NA	NA	NA	NA	NA	TRUE	3.1e-06	10.1892	0.5	0.265	0.00929857	FALSE	NA	NA	NA	NA	NA
Stromal	COLQ	FALSE	NA	NA	NA	NA	NA	FALSE	NA	NA	NA	NA	NA	TRUE	1.94e-13	0.742698	0.29	0.289	5.83e-10
Stromal	COMP	FALSE	NA	NA	NA	NA	NA	TRUE	2.52e-06	8.58121	0.22	0.249	0.00756628	FALSE	NA	NA	NA	NA	NA
Stromal	COQ10A	FALSE	NA	NA	NA	NA	NA	FALSE	NA	NA	NA	NA	NA	TRUE	8e-06	6.35385	0.14	0.197	0.0240137
Stromal	COTL1	FALSE	NA	NA	NA	NA	NA	FALSE	NA	NA	NA	NA	NA	TRUE	5.97e-12	6.72219	0.175	0.424	1.79e-08
Stromal	COX6A1	FALSE	NA	NA	NA	NA	NA	FALSE	NA	NA	NA	NA	NA	TRUE	1.62e-05	0.505794	0.155	0.381	0.048502
Stromal	COX6A2	FALSE	NA	NA	NA	NA	NA	TRUE	5.82e-06	10.0939	0.15	0.261	0.0174458	FALSE	NA	NA	NA	NA	NA
Stromal	CPM	TRUE	6.99e-07	1.6881	0.06	0.104	0.00209805	FALSE	NA	NA	NA	NA	NA	FALSE	NA	NA	NA	NA	NA
Stromal	CPXM2	FALSE	NA	NA	NA	NA	NA	TRUE	0.000532784	2.42905	0.14	0.226	1	FALSE	NA	NA	NA	NA	NA
Stromal	CREB3	FALSE	NA	NA	NA	NA	NA	FALSE	NA	NA	NA	NA	NA	TRUE	7.39e-08	2.08429	0.13	0.286	0.000221777
Stromal	CREB5	TRUE	0.000217615	5.90303	0.485	0.264	0.652844	TRUE	4.82e-26	3.32319	0.515	0.252	1.45e-22	TRUE	9.2e-42	1.15539	0.755	0.329	2.76e-38
Stromal	CRIP1	FALSE	NA	NA	NA	NA	NA	FALSE	NA	NA	NA	NA	NA	TRUE	0.00296834	0.614453	0.35	0.362	1
Stromal	CRIP2	FALSE	NA	NA	NA	NA	NA	FALSE	NA	NA	NA	NA	NA	TRUE	2.06e-06	2.78359	0.285	0.305	0.0061796
Stromal	CRISPLD1	FALSE	NA	NA	NA	NA	NA	TRUE	1.5e-07	2.13899	0.46	0.178	0.000450239	FALSE	NA	NA	NA	NA	NA
Stromal	CRISPLD2	FALSE	NA	NA	NA	NA	NA	FALSE	NA	NA	NA	NA	NA	TRUE	2.28e-56	4.6892	0.78	0.233	6.83e-53
Stromal	CRLF1	FALSE	NA	NA	NA	NA	NA	FALSE	NA	NA	NA	NA	NA	TRUE	4.69e-26	4.60731	0.6	0.137	1.41e-22
Stromal	CSDC2	FALSE	NA	NA	NA	NA	NA	FALSE	NA	NA	NA	NA	NA	TRUE	4.57e-09	0.417497	0.09	0.227	1.37e-05
Stromal	CSRP2	FALSE	NA	NA	NA	NA	NA	TRUE	0.0001832	0.285686	0.355	0.402	0.549599	TRUE	9.41e-05	0.532313	0.255	0.35	0.282331
Stromal	CSTB	FALSE	NA	NA	NA	NA	NA	FALSE	NA	NA	NA	NA	NA	TRUE	0.00721279	11.1407	0.215	0.222	1
Stromal	CTDSP1	TRUE	0.00652872	1.11971	0.15	0.098	1	FALSE	NA	NA	NA	NA	NA	FALSE	NA	NA	NA	NA	NA
Stromal	CTHRC1	FALSE	NA	NA	NA	NA	NA	TRUE	1.01e-08	5.1903	0.465	0.23	3.02e-05	FALSE	NA	NA	NA	NA	NA
Stromal	CTSH	FALSE	NA	NA	NA	NA	NA	FALSE	NA	NA	NA	NA	NA	TRUE	4.41e-08	0.432625	0.26	0.413	0.000132232
Stromal	CTTNBP2	FALSE	NA	NA	NA	NA	NA	TRUE	3.8e-23	2.09109	0.315	0.223	1.14e-19	TRUE	4.79e-16	4.10582	0.39	0.312	1.44e-12
Stromal	CX3CR1	FALSE	NA	NA	NA	NA	NA	TRUE	1.08e-06	1.83533	0.08	0.121	0.00324216	FALSE	NA	NA	NA	NA	NA
Stromal	CXCL12	FALSE	NA	NA	NA	NA	NA	TRUE	1.17e-10	2.93322	0.505	0.303	3.5e-07	FALSE	NA	NA	NA	NA	NA
Stromal	CXCL13	FALSE	NA	NA	NA	NA	NA	FALSE	NA	NA	NA	NA	NA	TRUE	7.12e-09	2.27099	0.33	0.271	2.14e-05
Stromal	CXCL14	FALSE	NA	NA	NA	NA	NA	TRUE	6.94e-18	2.60733	0.155	0.128	2.08e-14	FALSE	NA	NA	NA	NA	NA
Stromal	CXCL16	FALSE	NA	NA	NA	NA	NA	FALSE	NA	NA	NA	NA	NA	TRUE	5.06e-19	3.57852	0.185	0.273	1.52e-15
Stromal	CXCL3	FALSE	NA	NA	NA	NA	NA	FALSE	NA	NA	NA	NA	NA	TRUE	4.46e-07	3.72799	0.265	0.302	0.00133764
Stromal	CXCL9	FALSE	NA	NA	NA	NA	NA	FALSE	NA	NA	NA	NA	NA	TRUE	4.65e-16	1.93571	0.205	0.191	1.4e-12
Stromal	CXXC1	FALSE	NA	NA	NA	NA	NA	FALSE	NA	NA	NA	NA	NA	TRUE	1.78e-05	0.766141	0.24	0.216	0.0534412
Stromal	CYP1B1	FALSE	NA	NA	NA	NA	NA	TRUE	0.000288951	2.48466	0.46	0.138	0.866854	TRUE	2.76e-13	2.01769	0.49	0.202	8.27e-10
Stromal	CYP4B1	FALSE	NA	NA	NA	NA	NA	FALSE	NA	NA	NA	NA	NA	TRUE	1.21e-05	1.87427	0.39	0.15	0.0362589
Stromal	CYTL1	FALSE	NA	NA	NA	NA	NA	TRUE	5.32e-13	8.53756	0.21	0.192	1.59e-09	TRUE	4.77e-12	15.0655	0.31	0.292	1.43e-08
Stromal	DACT2	FALSE	NA	NA	NA	NA	NA	TRUE	4.89e-10	7.01791	0.295	0.135	1.47e-06	FALSE	NA	NA	NA	NA	NA
Stromal	DAPK2	FALSE	NA	NA	NA	NA	NA	TRUE	0.000638247	1.22369	0.09	0.225	1	FALSE	NA	NA	NA	NA	NA
Stromal	DCLK1	TRUE	8.01e-38	13.9306	0.645	0.112	2.4e-34	TRUE	1.15e-94	10.2129	0.925	0.121	3.45e-91	FALSE	NA	NA	NA	NA	NA
Stromal	DCN	TRUE	9.37e-49	5.61606	0.745	0.316	2.81e-45	FALSE	NA	NA	NA	NA	NA	FALSE	NA	NA	NA	NA	NA
Stromal	DDAH1	FALSE	NA	NA	NA	NA	NA	TRUE	3.48e-36	7.63805	0.895	0.376	1.05e-32	FALSE	NA	NA	NA	NA	NA
Stromal	DDIT4	FALSE	NA	NA	NA	NA	NA	TRUE	0.00181766	1.87756	0.33	0.337	1	FALSE	NA	NA	NA	NA	NA
Stromal	DDR2	TRUE	1.15e-12	4.79524	0.515	0.162	3.46e-09	TRUE	9.75e-07	3.63911	0.57	0.17	0.00292362	TRUE	4.61e-54	2.3847	0.77	0.2	1.38e-50
Stromal	DDTL	FALSE	NA	NA	NA	NA	NA	FALSE	NA	NA	NA	NA	NA	TRUE	1.14e-13	1.39865	0.13	0.186	3.41e-10
Stromal	DDX5	TRUE	1.13e-10	1.13055	0.565	0.398	3.39e-07	TRUE	1.07e-17	0.485785	0.695	0.435	3.2e-14	TRUE	2.25e-12	2.54061	0.52	0.266	6.76e-09
Stromal	DEFB124	FALSE	NA	NA	NA	NA	NA	TRUE	2.9e-46	2.63343	0.1	0.126	8.69e-43	FALSE	NA	NA	NA	NA	NA
Stromal	DIO2	FALSE	NA	NA	NA	NA	NA	TRUE	1.65e-74	11.1474	0.875	0.085	4.96e-71	FALSE	NA	NA	NA	NA	NA
Stromal	DKK3	FALSE	NA	NA	NA	NA	NA	TRUE	1.39e-05	2.60384	0.335	0.321	0.0417772	TRUE	1.67e-10	0.443213	0.605	0.406	5.02e-07
Stromal	DLGAP1	FALSE	NA	NA	NA	NA	NA	TRUE	7.15e-41	3.03639	0.835	0.294	2.15e-37	FALSE	NA	NA	NA	NA	NA
Stromal	DLK2	FALSE	NA	NA	NA	NA	NA	FALSE	NA	NA	NA	NA	NA	TRUE	5.76e-40	0.314034	0.11	0.116	1.73e-36
Stromal	DLL1	FALSE	NA	NA	NA	NA	NA	FALSE	NA	NA	NA	NA	NA	TRUE	2.86e-09	8.45957	0.225	0.219	8.59e-06
Stromal	DNAJC9	TRUE	9.1e-06	4.4437	0.09	0.101	0.0273037	FALSE	NA	NA	NA	NA	NA	FALSE	NA	NA	NA	NA	NA
Stromal	DNASE2	FALSE	NA	NA	NA	NA	NA	FALSE	NA	NA	NA	NA	NA	TRUE	0.00164117	3.09566	0.175	0.187	1
Stromal	DNLZ	FALSE	NA	NA	NA	NA	NA	FALSE	NA	NA	NA	NA	NA	TRUE	7.84e-08	1.38108	0.15	0.15	0.000235278
Stromal	DNM1	FALSE	NA	NA	NA	NA	NA	FALSE	NA	NA	NA	NA	NA	TRUE	4.68e-18	9.17003	0.625	0.323	1.4e-14
Stromal	DNM3	FALSE	NA	NA	NA	NA	NA	FALSE	NA	NA	NA	NA	NA	TRUE	4.75e-05	0.332418	0.515	0.336	0.142445
Stromal	DPP4	FALSE	NA	NA	NA	NA	NA	TRUE	2.29e-23	3.64742	0.035	0.422	6.87e-20	FALSE	NA	NA	NA	NA	NA
Stromal	DPP7	FALSE	NA	NA	NA	NA	NA	TRUE	2.62e-09	1.50457	0.235	0.396	7.86e-06	FALSE	NA	NA	NA	NA	NA
Stromal	DPT	FALSE	NA	NA	NA	NA	NA	TRUE	2.35e-06	6.5218	0.57	0.115	0.00706109	TRUE	5.69e-33	1.71834	0.58	0.139	1.71e-29
Stromal	DPYSL3	FALSE	NA	NA	NA	NA	NA	TRUE	5.96e-29	1.59663	0.555	0.235	1.79e-25	FALSE	NA	NA	NA	NA	NA
Stromal	DSC2	FALSE	NA	NA	NA	NA	NA	FALSE	NA	NA	NA	NA	NA	TRUE	7.64e-06	3.05295	0.07	0.364	0.0229306
Stromal	DSCAML1	FALSE	NA	NA	NA	NA	NA	TRUE	1.22e-38	8.35276	0.82	0.284	3.65e-35	TRUE	4.38e-24	0.70359	0.58	0.309	1.31e-20
Stromal	DTYMK	FALSE	NA	NA	NA	NA	NA	TRUE	1.95e-07	1.30834	0.37	0.348	0.000584731	FALSE	NA	NA	NA	NA	NA
Stromal	DVL2	FALSE	NA	NA	NA	NA	NA	TRUE	1.13e-16	2.25997	0.125	0.117	3.4e-13	FALSE	NA	NA	NA	NA	NA
Stromal	DYNLL1	TRUE	0.0062484	1.37149	0.15	0.114	1	FALSE	NA	NA	NA	NA	NA	FALSE	NA	NA	NA	NA	NA
Stromal	EBF1	TRUE	1.52e-35	3.84987	0.68	0.272	4.57e-32	FALSE	NA	NA	NA	NA	NA	FALSE	NA	NA	NA	NA	NA
Stromal	EBF2	TRUE	5.61e-51	2.30895	0.8	0.228	1.68e-47	TRUE	1.51e-62	3.62461	0.96	0.244	4.52e-59	TRUE	5.92e-64	1.71246	0.985	0.23	1.77e-60
Stromal	EBF3	TRUE	1.22e-09	9.50404	0.41	0.097	3.67e-06	TRUE	1.97e-88	1.92369	0.96	0.182	5.9e-85	TRUE	5.38e-70	1.08618	0.965	0.248	1.61e-66
Stromal	ECE1	TRUE	0.00132776	1.21138	0.415	0.192	1	FALSE	NA	NA	NA	NA	NA	TRUE	2.51e-18	2.56808	0.645	0.347	7.53e-15
Stromal	ECM1	FALSE	NA	NA	NA	NA	NA	FALSE	NA	NA	NA	NA	NA	TRUE	1.44e-12	3.95773	0.49	0.246	4.31e-09
Stromal	ECRG4	FALSE	NA	NA	NA	NA	NA	TRUE	4.02e-16	9.49431	0.255	0.433	1.2e-12	FALSE	NA	NA	NA	NA	NA
Stromal	EDA	FALSE	NA	NA	NA	NA	NA	TRUE	4.19e-13	5.3615	0.205	0.365	1.26e-09	FALSE	NA	NA	NA	NA	NA
Stromal	EDNRB	FALSE	NA	NA	NA	NA	NA	FALSE	NA	NA	NA	NA	NA	TRUE	7.42e-61	0.323989	0.97	0.279	2.23e-57
Stromal	EFEMP1	FALSE	NA	NA	NA	NA	NA	TRUE	8.21e-06	4.51446	0.54	0.197	0.0246267	TRUE	5.63e-87	0.349448	0.88	0.118	1.69e-83
Stromal	EFNA5	FALSE	NA	NA	NA	NA	NA	TRUE	3.4e-26	0.983794	0.28	0.287	1.02e-22	FALSE	NA	NA	NA	NA	NA
Stromal	EGFR	TRUE	8.24e-35	12.9715	0.665	0.133	2.47e-31	TRUE	6.49e-102	5.78394	0.975	0.239	1.95e-98	TRUE	5.9e-100	11.8129	0.97	0.157	1.77e-96
Stromal	EGR2	FALSE	NA	NA	NA	NA	NA	FALSE	NA	NA	NA	NA	NA	TRUE	0.000457236	1.40361	0.31	0.248	1
Stromal	ELMO3	FALSE	NA	NA	NA	NA	NA	TRUE	2.81e-08	3.27886	0.06	0.272	8.44e-05	FALSE	NA	NA	NA	NA	NA
Stromal	ELN	FALSE	NA	NA	NA	NA	NA	TRUE	6.1e-35	0.402698	0.705	0.208	1.83e-31	TRUE	1.36e-91	3.02633	0.985	0.191	4.07e-88
Stromal	EMID1	FALSE	NA	NA	NA	NA	NA	TRUE	5.71e-14	1.09538	0.6	0.356	1.71e-10	FALSE	NA	NA	NA	NA	NA
Stromal	ENC1	FALSE	NA	NA	NA	NA	NA	TRUE	0.00222165	4.00989	0.425	0.237	1	TRUE	0.00363416	11.9733	0.42	0.397	1
Stromal	ENPP1	FALSE	NA	NA	NA	NA	NA	TRUE	1.26e-13	2.97088	0.14	0.243	3.78e-10	FALSE	NA	NA	NA	NA	NA
Stromal	ENTPD2	FALSE	NA	NA	NA	NA	NA	TRUE	0.000733694	0.910443	0.4	0.192	1	FALSE	NA	NA	NA	NA	NA
Stromal	EPHA3	FALSE	NA	NA	NA	NA	NA	TRUE	6.5e-48	4.95206	1	0.291	1.95e-44	FALSE	NA	NA	NA	NA	NA
Stromal	EPHA5	FALSE	NA	NA	NA	NA	NA	FALSE	NA	NA	NA	NA	NA	TRUE	1.85e-29	2.10972	0.75	0.288	5.54e-26
Stromal	EPHA7	FALSE	NA	NA	NA	NA	NA	TRUE	2.69e-34	4.57719	0.065	0.165	8.07e-31	FALSE	NA	NA	NA	NA	NA
Stromal	EPHX3	FALSE	NA	NA	NA	NA	NA	TRUE	0.0016895	0.645296	0.255	0.172	1	FALSE	NA	NA	NA	NA	NA
Stromal	EREG	FALSE	NA	NA	NA	NA	NA	TRUE	8.96e-19	2.13415	0.05	0.215	2.69e-15	FALSE	NA	NA	NA	NA	NA
Stromal	ERRFI1	FALSE	NA	NA	NA	NA	NA	TRUE	3.75e-06	2.40332	0.34	0.287	0.011246	FALSE	NA	NA	NA	NA	NA
Stromal	ESR1	TRUE	4.43e-06	6.7517	0.365	0.073	0.0132986	FALSE	NA	NA	NA	NA	NA	FALSE	NA	NA	NA	NA	NA
Stromal	ESRRA	TRUE	1.1e-10	0.740269	0.075	0.133	3.29e-07	FALSE	NA	NA	NA	NA	NA	TRUE	3.91e-05	12.1932	0.22	0.272	0.117371
Stromal	EXOC8	FALSE	NA	NA	NA	NA	NA	FALSE	NA	NA	NA	NA	NA	TRUE	0.000562495	3.7226	0.23	0.307	1
Stromal	EXOSC3	TRUE	0.00336505	3.21027	0.11	0.068	1	FALSE	NA	NA	NA	NA	NA	FALSE	NA	NA	NA	NA	NA
Stromal	EXT1	TRUE	1.33e-26	10.0645	0.635	0.291	4e-23	TRUE	4.02e-68	1.82321	0.985	0.239	1.21e-64	TRUE	9.46e-76	1.83677	0.965	0.285	2.84e-72
Stromal	EYA4	FALSE	NA	NA	NA	NA	NA	TRUE	2.65e-25	2.84644	0.02	0.22	7.96e-22	FALSE	NA	NA	NA	NA	NA
Stromal	F3	FALSE	NA	NA	NA	NA	NA	TRUE	1.68e-30	3.27264	0.23	0.194	5.04e-27	TRUE	3.33e-15	0.429576	0.26	0.276	9.99e-12
Stromal	FAIM2	FALSE	NA	NA	NA	NA	NA	TRUE	3.26e-07	8.40327	0.34	0.202	0.000976691	TRUE	1.12e-55	1.13127	0.8	0.176	3.35e-52
Stromal	FAM110B	TRUE	4.7e-07	8.08155	0.525	0.256	0.00141042	FALSE	NA	NA	NA	NA	NA	TRUE	3.25e-55	15.8636	0.795	0.212	9.74e-52
Stromal	FAM180A	FALSE	NA	NA	NA	NA	NA	TRUE	3.11e-50	10.0234	0.1	0.2	9.33e-47	TRUE	1.08e-19	0.492386	0.235	0.22	3.24e-16
Stromal	FAU	TRUE	0.00167043	0.86435	0.18	0.171	1	FALSE	NA	NA	NA	NA	NA	FALSE	NA	NA	NA	NA	NA
Stromal	FBLN1	TRUE	1.06e-08	10.4259	0.445	0.131	3.19e-05	TRUE	3.28e-10	9.73681	0.565	0.176	9.85e-07	FALSE	NA	NA	NA	NA	NA
Stromal	FBLN5	TRUE	1.09e-05	4.10766	0.355	0.074	0.0326062	TRUE	1.91e-20	3.17097	0.645	0.1	5.72e-17	TRUE	4.1e-82	1.86602	0.97	0.216	1.23e-78
Stromal	FBN1	TRUE	4.06e-62	15.8641	0.825	0.214	1.22e-58	TRUE	1.29e-94	17.377	0.935	0.124	3.86e-91	TRUE	1.73e-108	5.36328	0.99	0.163	5.2e-105
Stromal	FBN2	FALSE	NA	NA	NA	NA	NA	TRUE	4.52e-38	4.34564	0.025	0.166	1.36e-34	FALSE	NA	NA	NA	NA	NA
Stromal	FCGRT	FALSE	NA	NA	NA	NA	NA	FALSE	NA	NA	NA	NA	NA	TRUE	0.000821829	0.827053	0.195	0.256	1
Stromal	FCN1	FALSE	NA	NA	NA	NA	NA	FALSE	NA	NA	NA	NA	NA	TRUE	2.76e-15	2.39441	0.06	0.322	8.28e-12
Stromal	FGD2	FALSE	NA	NA	NA	NA	NA	FALSE	NA	NA	NA	NA	NA	TRUE	1.43e-05	2.9867	0.22	0.353	0.0428155
Stromal	FGF10	FALSE	NA	NA	NA	NA	NA	TRUE	4.29e-19	9.97691	0.63	0.091	1.29e-15	FALSE	NA	NA	NA	NA	NA
Stromal	FGF2	FALSE	NA	NA	NA	NA	NA	FALSE	NA	NA	NA	NA	NA	TRUE	4.73e-07	0.430346	0.38	0.362	0.00141993
Stromal	FGF7	TRUE	2.79e-10	16.0983	0.445	0.111	8.37e-07	TRUE	9.97e-73	7.72189	0.8	0.021	2.99e-69	TRUE	1.19e-104	4.4694	1	0.124	3.58e-101
Stromal	FGFBP3	FALSE	NA	NA	NA	NA	NA	TRUE	1.1e-11	2.56323	0.43	0.109	3.31e-08	FALSE	NA	NA	NA	NA	NA
Stromal	FIBIN	FALSE	NA	NA	NA	NA	NA	TRUE	0.0038776	1.60658	0.365	0.157	1	FALSE	NA	NA	NA	NA	NA
Stromal	FILIP1	FALSE	NA	NA	NA	NA	NA	FALSE	NA	NA	NA	NA	NA	TRUE	7.54e-09	0.438739	0.335	0.329	2.26e-05
Stromal	FJX1	FALSE	NA	NA	NA	NA	NA	TRUE	3.45e-12	2.32615	0.18	0.228	1.04e-08	TRUE	4.79e-05	9.40884	0.235	0.298	0.143751
Stromal	FKBPL	FALSE	NA	NA	NA	NA	NA	TRUE	1.96e-05	4.8229	0.19	0.093	0.0588298	TRUE	2.9e-05	8.72508	0.155	0.195	0.0870254
Stromal	FLNC	FALSE	NA	NA	NA	NA	NA	FALSE	NA	NA	NA	NA	NA	TRUE	5.01e-14	2.01315	0.25	0.213	1.5e-10
Stromal	FMO1	FALSE	NA	NA	NA	NA	NA	FALSE	NA	NA	NA	NA	NA	TRUE	1.06e-33	1.57484	0.595	0.129	3.18e-30
Stromal	FMO2	TRUE	5.97e-05	7.86035	0.345	0.059	0.178984	TRUE	4.3e-69	1.73557	0.815	0.108	1.29e-65	TRUE	1.18e-89	2.48344	0.975	0.121	3.54e-86
Stromal	FMO3	FALSE	NA	NA	NA	NA	NA	FALSE	NA	NA	NA	NA	NA	TRUE	8e-10	6.52193	0.325	0.115	2.4e-06
Stromal	FMOD	FALSE	NA	NA	NA	NA	NA	TRUE	3.51e-25	0.873677	0.66	0.301	1.05e-21	FALSE	NA	NA	NA	NA	NA
Stromal	FN1	TRUE	7.67e-15	2.2474	0.615	0.274	2.3e-11	TRUE	2.94e-52	1.61757	0.925	0.225	8.81e-49	TRUE	1.78e-88	1.89904	0.995	0.262	5.35e-85
Stromal	FNDC1	FALSE	NA	NA	NA	NA	NA	FALSE	NA	NA	NA	NA	NA	TRUE	8.82e-41	2.87159	0.78	0.27	2.65e-37
Stromal	FOS	TRUE	0.00176625	4.02428	0.13	0.103	1	FALSE	NA	NA	NA	NA	NA	FALSE	NA	NA	NA	NA	NA
Stromal	FOXO1	TRUE	0.000156149	0.25095	0.525	0.347	0.468447	TRUE	1.82e-36	1.00619	0.605	0.272	5.47e-33	FALSE	NA	NA	NA	NA	NA
Stromal	FOXP2	TRUE	4.36e-37	10.0356	0.65	0.136	1.31e-33	TRUE	2.83e-97	7.15898	0.915	0.055	8.48e-94	TRUE	9.09e-93	2.95332	1	0.212	2.73e-89
Stromal	FREM1	TRUE	1.35e-16	10.4694	0.44	0.03	4.05e-13	FALSE	NA	NA	NA	NA	NA	TRUE	2.5e-104	2.84659	1	0.151	7.51e-101
Stromal	FRMD3	FALSE	NA	NA	NA	NA	NA	TRUE	3.13e-22	2.14271	0.45	0.254	9.4e-19	FALSE	NA	NA	NA	NA	NA
Stromal	FRMD6	TRUE	0.000334038	6.82653	0.325	0.095	1	FALSE	NA	NA	NA	NA	NA	TRUE	1.83e-55	0.772747	0.865	0.285	5.49e-52
Stromal	FRS3	FALSE	NA	NA	NA	NA	NA	TRUE	7.16e-06	3.09144	0.12	0.234	0.0214753	FALSE	NA	NA	NA	NA	NA
Stromal	FRZB	FALSE	NA	NA	NA	NA	NA	TRUE	2.17e-06	7.82164	0.355	0.188	0.00649874	FALSE	NA	NA	NA	NA	NA
Stromal	FST	FALSE	NA	NA	NA	NA	NA	FALSE	NA	NA	NA	NA	NA	TRUE	1.44e-11	0.36134	0.465	0.157	4.32e-08
Stromal	FSTL1	FALSE	NA	NA	NA	NA	NA	FALSE	NA	NA	NA	NA	NA	TRUE	1.76e-09	0.978056	0.52	0.364	5.29e-06
Stromal	FSTL3	FALSE	NA	NA	NA	NA	NA	TRUE	1.28e-09	3.24677	0.27	0.196	3.85e-06	FALSE	NA	NA	NA	NA	NA
Stromal	FUZ	FALSE	NA	NA	NA	NA	NA	TRUE	1.22e-06	1.20801	0.2	0.15	0.00365153	FALSE	NA	NA	NA	NA	NA
Stromal	FZD5	FALSE	NA	NA	NA	NA	NA	FALSE	NA	NA	NA	NA	NA	TRUE	0.000108374	2.52477	0.22	0.328	0.325121
Stromal	GAB2	TRUE	9.7e-18	4.34471	0.605	0.291	2.91e-14	TRUE	3.85e-06	2.64493	0.45	0.299	0.0115616	TRUE	3.6e-23	0.621574	0.64	0.355	1.08e-19
Stromal	GABRA3	FALSE	NA	NA	NA	NA	NA	TRUE	2.88e-24	0.992928	0.255	0.292	8.64e-21	FALSE	NA	NA	NA	NA	NA
Stromal	GADD45A	FALSE	NA	NA	NA	NA	NA	TRUE	1.1e-05	0.414124	0.255	0.255	0.0330013	FALSE	NA	NA	NA	NA	NA
Stromal	GADD45B	FALSE	NA	NA	NA	NA	NA	FALSE	NA	NA	NA	NA	NA	TRUE	2.43e-08	0.686762	0.455	0.322	7.29e-05
Stromal	GALT	FALSE	NA	NA	NA	NA	NA	FALSE	NA	NA	NA	NA	NA	TRUE	2.43e-06	3.57167	0.17	0.216	0.0072879
Stromal	GAS2L1	FALSE	NA	NA	NA	NA	NA	FALSE	NA	NA	NA	NA	NA	TRUE	4.1e-05	8.41516	0.205	0.235	0.122905
Stromal	GAS6	FALSE	NA	NA	NA	NA	NA	TRUE	6e-08	2.87628	0.3	0.436	0.000180039	FALSE	NA	NA	NA	NA	NA
Stromal	GAS7	TRUE	5.25e-37	0.855773	0.71	0.246	1.58e-33	TRUE	1.03e-63	3.00004	0.82	0.2	3.1e-60	FALSE	NA	NA	NA	NA	NA
Stromal	GATA3	FALSE	NA	NA	NA	NA	NA	TRUE	0.00980142	1.10297	0.01	0.315	1	FALSE	NA	NA	NA	NA	NA
Stromal	GATA6	FALSE	NA	NA	NA	NA	NA	FALSE	NA	NA	NA	NA	NA	TRUE	0.000245758	0.360215	0.35	0.234	0.737274
Stromal	GBA1	FALSE	NA	NA	NA	NA	NA	TRUE	1.5e-11	0.303781	0.2	0.308	4.5e-08	FALSE	NA	NA	NA	NA	NA
Stromal	GBP4	FALSE	NA	NA	NA	NA	NA	FALSE	NA	NA	NA	NA	NA	TRUE	7.57e-08	6.64857	0.43	0.354	0.000227085
Stromal	GDA	FALSE	NA	NA	NA	NA	NA	FALSE	NA	NA	NA	NA	NA	TRUE	0.000853349	0.375356	0.395	0.334	1
Stromal	GDF10	FALSE	NA	NA	NA	NA	NA	TRUE	2.85e-07	2.78649	0.165	0.165	0.000856258	FALSE	NA	NA	NA	NA	NA
Stromal	GDF15	FALSE	NA	NA	NA	NA	NA	FALSE	NA	NA	NA	NA	NA	TRUE	2.35e-07	5.53723	0.205	0.244	0.000704487
Stromal	GEM	FALSE	NA	NA	NA	NA	NA	TRUE	5.41e-06	0.608579	0.37	0.277	0.0162191	FALSE	NA	NA	NA	NA	NA
Stromal	GFPT2	TRUE	3.89e-11	12.0514	0.385	0.029	1.17e-07	TRUE	1.67e-19	13.0633	0.61	0.032	5.02e-16	TRUE	9.93e-104	4.69923	0.995	0.114	2.98e-100
Stromal	GFRA1	FALSE	NA	NA	NA	NA	NA	TRUE	1.83e-48	2.89765	0.665	0.053	5.5e-45	TRUE	2.66e-64	2.02449	0.9	0.216	7.99e-61
Stromal	GHDC	FALSE	NA	NA	NA	NA	NA	TRUE	4.02e-05	0.905857	0.11	0.257	0.120701	FALSE	NA	NA	NA	NA	NA
Stromal	GIPC1	TRUE	1.05e-05	1.43665	0.09	0.101	0.0314584	FALSE	NA	NA	NA	NA	NA	FALSE	NA	NA	NA	NA	NA
Stromal	GMPPA	FALSE	NA	NA	NA	NA	NA	TRUE	0.0090156	1.09766	0.49	0.27	1	TRUE	7.28e-21	3.56391	0.63	0.316	2.18e-17
Stromal	GNA14	TRUE	1.99e-06	0.34878	0.345	0.051	0.0059587	FALSE	NA	NA	NA	NA	NA	FALSE	NA	NA	NA	NA	NA
Stromal	GPC3	FALSE	NA	NA	NA	NA	NA	TRUE	8.41e-08	2.65887	0.44	0.224	0.000252158	FALSE	NA	NA	NA	NA	NA
Stromal	GPNMB	FALSE	NA	NA	NA	NA	NA	TRUE	2.28e-09	3.00636	0.335	0.269	6.84e-06	FALSE	NA	NA	NA	NA	NA
Stromal	GPR137	FALSE	NA	NA	NA	NA	NA	FALSE	NA	NA	NA	NA	NA	TRUE	0.00625172	6.95934	0.25	0.282	1
Stromal	GPR176	FALSE	NA	NA	NA	NA	NA	TRUE	6.68e-09	0.367873	0.11	0.268	2e-05	FALSE	NA	NA	NA	NA	NA
Stromal	GPRC5A	FALSE	NA	NA	NA	NA	NA	TRUE	7.23e-69	1.70709	0.71	0.073	2.17e-65	FALSE	NA	NA	NA	NA	NA
Stromal	GPSM3	FALSE	NA	NA	NA	NA	NA	FALSE	NA	NA	NA	NA	NA	TRUE	3.36e-05	4.14217	0.2	0.281	0.100781
Stromal	GRB10	FALSE	NA	NA	NA	NA	NA	TRUE	0.000371106	0.55857	0.32	0.283	1	FALSE	NA	NA	NA	NA	NA
Stromal	GRIA1	FALSE	NA	NA	NA	NA	NA	TRUE	0.000215433	3.51228	0.085	0.101	0.646298	FALSE	NA	NA	NA	NA	NA
Stromal	GRIA4	FALSE	NA	NA	NA	NA	NA	TRUE	7.84e-21	6.68959	0.23	0.361	2.35e-17	FALSE	NA	NA	NA	NA	NA
Stromal	GRIP2	FALSE	NA	NA	NA	NA	NA	FALSE	NA	NA	NA	NA	NA	TRUE	4.2e-25	5.39728	0.03	0.257	1.26e-21
Stromal	GRK5	TRUE	1.53e-45	9.00324	0.7	0.217	4.59e-42	TRUE	3.19e-92	5.81364	0.99	0.276	9.56e-89	TRUE	5.57e-100	3.2364	1	0.25	1.67e-96
Stromal	GRM7	FALSE	NA	NA	NA	NA	NA	TRUE	0.00105109	0.989301	0.47	0.374	1	FALSE	NA	NA	NA	NA	NA
Stromal	GSDMD	FALSE	NA	NA	NA	NA	NA	FALSE	NA	NA	NA	NA	NA	TRUE	0.00282207	1.7364	0.195	0.268	1
Stromal	GSN	TRUE	1.85e-15	6.06092	0.6	0.36	5.55e-12	FALSE	NA	NA	NA	NA	NA	TRUE	2.24e-48	2.26594	0.745	0.246	6.72e-45
Stromal	GSTP1	TRUE	0.000201451	0.727444	0.1	0.094	0.604352	FALSE	NA	NA	NA	NA	NA	FALSE	NA	NA	NA	NA	NA
Stromal	GZMM	FALSE	NA	NA	NA	NA	NA	TRUE	0.00751056	0.701632	0.06	0.215	1	FALSE	NA	NA	NA	NA	NA
Stromal	H1-0	FALSE	NA	NA	NA	NA	NA	FALSE	NA	NA	NA	NA	NA	TRUE	3.78e-14	4.07014	0.11	0.139	1.13e-10
Stromal	H1-1	FALSE	NA	NA	NA	NA	NA	FALSE	NA	NA	NA	NA	NA	TRUE	8.09e-10	0.250973	0.115	0.191	2.43e-06
Stromal	H1-4	FALSE	NA	NA	NA	NA	NA	TRUE	0.00696137	1.11199	0.09	0.242	1	FALSE	NA	NA	NA	NA	NA
Stromal	HAS1	FALSE	NA	NA	NA	NA	NA	TRUE	4.03e-10	10.773	0.48	0.153	1.21e-06	TRUE	5.94e-59	2.01948	0.805	0.169	1.78e-55
Stromal	HAS2	FALSE	NA	NA	NA	NA	NA	TRUE	2.74e-67	7.09705	0.815	0.051	8.22e-64	TRUE	1.23e-83	2.58451	0.91	0.148	3.69e-80
Stromal	HES1	FALSE	NA	NA	NA	NA	NA	TRUE	2.81e-17	1.60361	0.61	0.325	8.42e-14	FALSE	NA	NA	NA	NA	NA
Stromal	HES7	FALSE	NA	NA	NA	NA	NA	TRUE	5.17e-09	5.17823	0.05	0.145	1.55e-05	FALSE	NA	NA	NA	NA	NA
Stromal	HEYL	TRUE	1.07e-07	3.01973	0.4	0.119	0.00032093	TRUE	8.8e-16	0.428314	0.585	0.216	2.64e-12	FALSE	NA	NA	NA	NA	NA
Stromal	HMGCS2	FALSE	NA	NA	NA	NA	NA	TRUE	1.3e-12	1.39571	0.305	0.269	3.89e-09	TRUE	1.5e-11	1.58715	0.265	0.163	4.51e-08
Stromal	HPR	FALSE	NA	NA	NA	NA	NA	TRUE	7.82e-15	1.11209	0.13	0.316	2.35e-11	FALSE	NA	NA	NA	NA	NA
Stromal	HS3ST1	FALSE	NA	NA	NA	NA	NA	TRUE	1.01e-18	6.35045	0.24	0.263	3.03e-15	FALSE	NA	NA	NA	NA	NA
Stromal	HSBP1	FALSE	NA	NA	NA	NA	NA	FALSE	NA	NA	NA	NA	NA	TRUE	1.85e-07	4.05967	0.235	0.267	0.000555797
Stromal	HSPB8	FALSE	NA	NA	NA	NA	NA	FALSE	NA	NA	NA	NA	NA	TRUE	2.09e-19	0.998004	0.165	0.21	6.28e-16
Stromal	HTRA3	FALSE	NA	NA	NA	NA	NA	TRUE	0.00010589	6.84238	0.56	0.183	0.317671	TRUE	1.09e-41	2.63282	0.78	0.229	3.27e-38
Stromal	HTRA4	FALSE	NA	NA	NA	NA	NA	TRUE	6.64e-17	7.09613	0.29	0.265	1.99e-13	FALSE	NA	NA	NA	NA	NA
Stromal	ID4	FALSE	NA	NA	NA	NA	NA	FALSE	NA	NA	NA	NA	NA	TRUE	0.00958463	6.0363	0.25	0.261	1
Stromal	IDH3A	FALSE	NA	NA	NA	NA	NA	FALSE	NA	NA	NA	NA	NA	TRUE	0.00131737	6.07766	0.115	0.255	1
Stromal	IER2	FALSE	NA	NA	NA	NA	NA	FALSE	NA	NA	NA	NA	NA	TRUE	4.48e-08	0.601493	0.42	0.35	0.000134416
Stromal	IER5L	FALSE	NA	NA	NA	NA	NA	FALSE	NA	NA	NA	NA	NA	TRUE	0.0030383	0.903436	0.47	0.32	1
Stromal	IFI30	FALSE	NA	NA	NA	NA	NA	FALSE	NA	NA	NA	NA	NA	TRUE	4.52e-22	6.66092	0.17	0.312	1.36e-18
Stromal	IFT122	TRUE	8.91e-06	1.87165	0.1	0.101	0.0267185	FALSE	NA	NA	NA	NA	NA	FALSE	NA	NA	NA	NA	NA
Stromal	IFT20	FALSE	NA	NA	NA	NA	NA	TRUE	3.22e-07	0.814918	0.525	0.351	0.000966218	TRUE	5.69e-22	0.683734	0.38	0.167	1.71e-18
Stromal	IGF1	TRUE	4.73e-08	13.9454	0.38	0.064	0.000141864	TRUE	3.9e-22	7.54242	0.63	0.115	1.17e-18	TRUE	6.94e-92	2.02069	0.98	0.18	2.08e-88
Stromal	IGF2	FALSE	NA	NA	NA	NA	NA	FALSE	NA	NA	NA	NA	NA	TRUE	0.00441702	0.363995	0.165	0.189	1
Stromal	IGFBP4	FALSE	NA	NA	NA	NA	NA	FALSE	NA	NA	NA	NA	NA	TRUE	4.75e-20	0.693827	0.53	0.293	1.43e-16
Stromal	IGFBP5	FALSE	NA	NA	NA	NA	NA	TRUE	2.99e-05	0.850457	0.155	0.245	0.0896776	FALSE	NA	NA	NA	NA	NA
Stromal	IGFBP7	FALSE	NA	NA	NA	NA	NA	FALSE	NA	NA	NA	NA	NA	TRUE	8.59e-16	1.00817	0.52	0.313	2.58e-12
Stromal	IL1R1	FALSE	NA	NA	NA	NA	NA	FALSE	NA	NA	NA	NA	NA	TRUE	2.22e-13	1.29942	0.52	0.265	6.67e-10
Stromal	IL1R2	FALSE	NA	NA	NA	NA	NA	TRUE	0.000901368	1.34434	0.155	0.175	1	TRUE	3.88e-10	1.4483	0.305	0.331	1.16e-06
Stromal	IL33	FALSE	NA	NA	NA	NA	NA	FALSE	NA	NA	NA	NA	NA	TRUE	1.28e-48	0.835367	0.74	0.203	3.84e-45
Stromal	IL34	FALSE	NA	NA	NA	NA	NA	FALSE	NA	NA	NA	NA	NA	TRUE	5.89e-08	3.15437	0.135	0.336	0.000176802
Stromal	IL6	FALSE	NA	NA	NA	NA	NA	TRUE	6.72e-08	3.23097	0.085	0.184	0.000201723	FALSE	NA	NA	NA	NA	NA
Stromal	INHBB	FALSE	NA	NA	NA	NA	NA	TRUE	3.54e-11	1.2818	0.175	0.222	1.06e-07	TRUE	1.49e-13	2.14049	0.295	0.317	4.47e-10
Stromal	INMT	FALSE	NA	NA	NA	NA	NA	TRUE	2.74e-15	9.71784	0.275	0.295	8.21e-12	FALSE	NA	NA	NA	NA	NA
Stromal	INPP4B	FALSE	NA	NA	NA	NA	NA	FALSE	NA	NA	NA	NA	NA	TRUE	5.67e-28	5.7637	0.095	0.494	1.7e-24
Stromal	INSIG1	FALSE	NA	NA	NA	NA	NA	TRUE	2.17e-07	0.932573	0.24	0.211	0.000651088	FALSE	NA	NA	NA	NA	NA
Stromal	ISM1	FALSE	NA	NA	NA	NA	NA	TRUE	0.000132844	1.08884	0.37	0.404	0.398532	FALSE	NA	NA	NA	NA	NA
Stromal	ITGA11	TRUE	2.35e-14	4.53862	0.425	0.06	7.04e-11	TRUE	2.53e-96	9.2913	0.875	0.06	7.6e-93	TRUE	1.69e-100	2.89932	1	0.174	5.08e-97
Stromal	ITGBL1	FALSE	NA	NA	NA	NA	NA	TRUE	3.31e-12	7.29675	0.565	0.124	9.94e-09	TRUE	6.17e-53	1.0597	0.71	0.182	1.85e-49
Stromal	ITM2A	FALSE	NA	NA	NA	NA	NA	TRUE	8.66e-11	7.85566	0.345	0.285	2.6e-07	FALSE	NA	NA	NA	NA	NA
Stromal	ITM2B	FALSE	NA	NA	NA	NA	NA	TRUE	1.61e-12	0.560592	0.605	0.382	4.83e-09	TRUE	1.69e-13	0.347896	0.485	0.346	5.08e-10
Stromal	ITPR1	TRUE	2.85e-08	1.97351	0.525	0.322	8.54e-05	FALSE	NA	NA	NA	NA	NA	FALSE	NA	NA	NA	NA	NA
Stromal	JMJD7	FALSE	NA	NA	NA	NA	NA	FALSE	NA	NA	NA	NA	NA	TRUE	2.54e-06	5.7609	0.155	0.159	0.00760608
Stromal	KAZN	TRUE	5.96e-23	7.31377	0.53	0.079	1.79e-19	TRUE	8.51e-99	1.08911	0.985	0.055	2.55e-95	TRUE	9.67e-109	2.67088	1	0.151	2.9e-105
Stromal	KCNH2	FALSE	NA	NA	NA	NA	NA	FALSE	NA	NA	NA	NA	NA	TRUE	3.32e-06	0.815295	0.18	0.258	0.00995315
Stromal	KCNIP1	FALSE	NA	NA	NA	NA	NA	TRUE	4.67e-70	1.07493	0.81	0.085	1.4e-66	FALSE	NA	NA	NA	NA	NA
Stromal	KCNK2	FALSE	NA	NA	NA	NA	NA	TRUE	1.44e-23	1.54579	0.18	0.082	4.33e-20	TRUE	9.83e-05	6.44883	0.41	0.226	0.294786
Stromal	KCNN3	FALSE	NA	NA	NA	NA	NA	TRUE	1.32e-47	2.24855	0.755	0.161	3.95e-44	TRUE	9.74e-07	1.94223	0.565	0.282	0.00292101
Stromal	KCNN4	FALSE	NA	NA	NA	NA	NA	FALSE	NA	NA	NA	NA	NA	TRUE	2.78e-09	1.04578	0.095	0.182	8.34e-06
Stromal	KCNS3	FALSE	NA	NA	NA	NA	NA	TRUE	3.08e-76	3.28608	0.875	0.136	9.25e-73	TRUE	8.71e-49	0.473771	0.87	0.228	2.61e-45
Stromal	KCNT2	TRUE	4.79e-21	12.7126	0.485	0.041	1.44e-17	TRUE	2.73e-108	1.57165	0.99	0.04	8.19e-105	TRUE	2.07e-102	2.14987	1	0.158	6.2e-99
Stromal	KHDRBS3	FALSE	NA	NA	NA	NA	NA	FALSE	NA	NA	NA	NA	NA	TRUE	2.74e-24	0.570305	0.795	0.317	8.23e-21
Stromal	KIAA0040	FALSE	NA	NA	NA	NA	NA	TRUE	0.00144663	1.23791	0.515	0.321	1	FALSE	NA	NA	NA	NA	NA
Stromal	KIFC2	FALSE	NA	NA	NA	NA	NA	TRUE	7.92e-09	1.11833	0.335	0.223	2.37e-05	FALSE	NA	NA	NA	NA	NA
Stromal	KIRREL1	FALSE	NA	NA	NA	NA	NA	FALSE	NA	NA	NA	NA	NA	TRUE	9.21e-12	1.8225	0.455	0.284	2.76e-08
Stromal	KLHDC3	FALSE	NA	NA	NA	NA	NA	FALSE	NA	NA	NA	NA	NA	TRUE	2.89e-05	11.4212	0.15	0.231	0.0865819
Stromal	KRT8	FALSE	NA	NA	NA	NA	NA	FALSE	NA	NA	NA	NA	NA	TRUE	8.87e-13	0.321467	0.25	0.263	2.66e-09
Stromal	KTI12	FALSE	NA	NA	NA	NA	NA	TRUE	0.00015647	0.741137	0.18	0.189	0.469411	FALSE	NA	NA	NA	NA	NA
Stromal	KYNU	FALSE	NA	NA	NA	NA	NA	FALSE	NA	NA	NA	NA	NA	TRUE	3.86e-11	1.96223	0.03	0.383	1.16e-07
Stromal	LAD1	FALSE	NA	NA	NA	NA	NA	FALSE	NA	NA	NA	NA	NA	TRUE	3.63e-08	5.87057	0.165	0.154	0.000108795
Stromal	LAMC1	TRUE	5.38e-35	13.1494	0.735	0.266	1.62e-31	TRUE	6.23e-58	4.82224	0.8	0.252	1.87e-54	TRUE	6.92e-85	2.96719	0.98	0.275	2.08e-81
Stromal	LAMC3	FALSE	NA	NA	NA	NA	NA	TRUE	2.46e-09	2.1027	0.39	0.184	7.37e-06	TRUE	6.85e-20	1.19539	0.415	0.171	2.06e-16
Stromal	LBP	FALSE	NA	NA	NA	NA	NA	TRUE	2.02e-21	4.81359	0.25	0.319	6.06e-18	TRUE	0.00733067	1.65683	0.32	0.241	1
Stromal	LCMT2	FALSE	NA	NA	NA	NA	NA	TRUE	5.83e-05	1.20276	0.19	0.136	0.174854	FALSE	NA	NA	NA	NA	NA
Stromal	LEPR	TRUE	0.00632804	4.27709	0.115	0.074	1	FALSE	NA	NA	NA	NA	NA	FALSE	NA	NA	NA	NA	NA
Stromal	LGR4	TRUE	2.68e-17	7.39849	0.55	0.166	8.04e-14	FALSE	NA	NA	NA	NA	NA	TRUE	6.08e-79	1.51081	0.995	0.257	1.82e-75
Stromal	LGR5	FALSE	NA	NA	NA	NA	NA	FALSE	NA	NA	NA	NA	NA	TRUE	4.14e-10	0.264611	0.195	0.229	1.24e-06
Stromal	LHFPL2	TRUE	3.43e-06	4.49434	0.385	0.116	0.0102939	TRUE	1.9e-20	5.07118	0.555	0.202	5.69e-17	TRUE	1.2e-45	0.961748	0.74	0.283	3.61e-42
Stromal	LIME1	FALSE	NA	NA	NA	NA	NA	TRUE	0.00816954	0.318795	0.07	0.228	1	FALSE	NA	NA	NA	NA	NA
Stromal	LIN37	FALSE	NA	NA	NA	NA	NA	TRUE	1.46e-20	0.614285	0.385	0.147	4.38e-17	TRUE	7.07e-26	0.404297	0.39	0.203	2.12e-22
Stromal	LIPT2	FALSE	NA	NA	NA	NA	NA	FALSE	NA	NA	NA	NA	NA	TRUE	8.67e-05	4.07778	0.145	0.163	0.260148
Stromal	LMCD1	FALSE	NA	NA	NA	NA	NA	TRUE	8.77e-07	1.35401	0.285	0.193	0.00263033	FALSE	NA	NA	NA	NA	NA
Stromal	LMO4	FALSE	NA	NA	NA	NA	NA	TRUE	1.72e-07	1.85207	0.58	0.312	0.000516594	FALSE	NA	NA	NA	NA	NA
Stromal	LMOD2	FALSE	NA	NA	NA	NA	NA	FALSE	NA	NA	NA	NA	NA	TRUE	4.01e-14	4.03969	0.155	0.269	1.2e-10
Stromal	LOXL1	FALSE	NA	NA	NA	NA	NA	FALSE	NA	NA	NA	NA	NA	TRUE	2.44e-11	6.43446	0.585	0.187	7.33e-08
Stromal	LOXL2	FALSE	NA	NA	NA	NA	NA	FALSE	NA	NA	NA	NA	NA	TRUE	7.98e-16	1.02727	0.58	0.261	2.39e-12
Stromal	LPAR1	TRUE	8.52e-13	0.833317	0.505	0.147	2.56e-09	TRUE	1.12e-40	2.5481	0.72	0.1	3.37e-37	FALSE	NA	NA	NA	NA	NA
Stromal	LPAR4	FALSE	NA	NA	NA	NA	NA	FALSE	NA	NA	NA	NA	NA	TRUE	3.97e-28	6.98064	0.565	0.179	1.19e-24
Stromal	LPCAT2	TRUE	0.000475508	5.0526	0.325	0.09	1	FALSE	NA	NA	NA	NA	NA	FALSE	NA	NA	NA	NA	NA
Stromal	LRAT	FALSE	NA	NA	NA	NA	NA	TRUE	0.000747646	1.01559	0.2	0.113	1	FALSE	NA	NA	NA	NA	NA
Stromal	LRG1	FALSE	NA	NA	NA	NA	NA	FALSE	NA	NA	NA	NA	NA	TRUE	1.15e-21	3.76302	0.14	0.116	3.44e-18
Stromal	LRP1	TRUE	5.76e-18	1.22127	0.605	0.214	1.73e-14	TRUE	0.000309041	8.28501	0.53	0.303	0.927124	TRUE	1.72e-28	2.22365	0.67	0.325	5.16e-25
Stromal	LRRC2	FALSE	NA	NA	NA	NA	NA	FALSE	NA	NA	NA	NA	NA	TRUE	1.63e-14	0.367255	0.115	0.265	4.88e-11
Stromal	LRRC24	FALSE	NA	NA	NA	NA	NA	TRUE	7.86e-27	2.29152	0.545	0.145	2.36e-23	FALSE	NA	NA	NA	NA	NA
Stromal	LRRC4C	FALSE	NA	NA	NA	NA	NA	FALSE	NA	NA	NA	NA	NA	TRUE	1.08e-17	0.295952	0.42	0.286	3.24e-14
Stromal	LRRK1	FALSE	NA	NA	NA	NA	NA	FALSE	NA	NA	NA	NA	NA	TRUE	4.31e-14	1.11209	0.645	0.377	1.29e-10
Stromal	LSAMP	TRUE	5.85e-06	1.33438	0.41	0.107	0.017564	TRUE	3.15e-73	5.17733	0.825	0.138	9.46e-70	FALSE	NA	NA	NA	NA	NA
Stromal	LSP1	TRUE	2.94e-05	6.79333	0.315	0.044	0.0880648	FALSE	NA	NA	NA	NA	NA	TRUE	1.17e-55	4.37309	0.795	0.257	3.5e-52
Stromal	LTBP2	FALSE	NA	NA	NA	NA	NA	TRUE	1.95e-75	2.56555	0.89	0.109	5.85e-72	TRUE	1.27e-57	1.93367	0.79	0.238	3.81e-54
Stromal	LTBP4	TRUE	3.16e-10	2.71005	0.525	0.195	9.48e-07	TRUE	4.06e-25	2.62645	0.67	0.222	1.22e-21	TRUE	2.17e-27	1.23112	0.595	0.288	6.5e-24
Stromal	LUM	FALSE	NA	NA	NA	NA	NA	FALSE	NA	NA	NA	NA	NA	TRUE	1.9e-19	4.74426	0.57	0.138	5.7e-16
Stromal	LYN	FALSE	NA	NA	NA	NA	NA	FALSE	NA	NA	NA	NA	NA	TRUE	9.9e-05	5.82685	0.115	0.461	0.297149
Stromal	MAFF	FALSE	NA	NA	NA	NA	NA	FALSE	NA	NA	NA	NA	NA	TRUE	0.00118704	0.304047	0.385	0.268	1
Stromal	MAGED2	FALSE	NA	NA	NA	NA	NA	TRUE	3.66e-05	0.323333	0.39	0.337	0.109786	FALSE	NA	NA	NA	NA	NA
Stromal	MAGIX	FALSE	NA	NA	NA	NA	NA	FALSE	NA	NA	NA	NA	NA	TRUE	9.68e-12	1.55489	0.235	0.139	2.9e-08
Stromal	MAPK10	TRUE	1.5e-24	4.44026	0.58	0.123	4.5e-21	FALSE	NA	NA	NA	NA	NA	TRUE	1.65e-95	0.584818	0.995	0.238	4.94e-92
Stromal	MARCHF9	FALSE	NA	NA	NA	NA	NA	FALSE	NA	NA	NA	NA	NA	TRUE	4.65e-05	2.30079	0.175	0.145	0.139632
Stromal	MATCAP1	FALSE	NA	NA	NA	NA	NA	TRUE	2.08e-05	0.462782	0.305	0.395	0.0624483	FALSE	NA	NA	NA	NA	NA
Stromal	MATN4	FALSE	NA	NA	NA	NA	NA	TRUE	0.000134046	5.6783	0.13	0.118	0.402139	FALSE	NA	NA	NA	NA	NA
Stromal	MDFIC	FALSE	NA	NA	NA	NA	NA	FALSE	NA	NA	NA	NA	NA	TRUE	0.00195615	3.40308	0.205	0.393	1
Stromal	MDK	FALSE	NA	NA	NA	NA	NA	TRUE	1.75e-13	6.80206	0.255	0.361	5.24e-10	FALSE	NA	NA	NA	NA	NA
Stromal	ME1	FALSE	NA	NA	NA	NA	NA	FALSE	NA	NA	NA	NA	NA	TRUE	1.05e-14	0.295531	0.075	0.287	3.14e-11
Stromal	MEN1	FALSE	NA	NA	NA	NA	NA	TRUE	5.1e-06	4.69379	0.19	0.226	0.0152895	FALSE	NA	NA	NA	NA	NA
Stromal	MEOX1	FALSE	NA	NA	NA	NA	NA	TRUE	0.00163895	5.29192	0.375	0.172	1	FALSE	NA	NA	NA	NA	NA
Stromal	MFAP4	FALSE	NA	NA	NA	NA	NA	FALSE	NA	NA	NA	NA	NA	TRUE	3e-19	0.753079	0.66	0.357	9e-16
Stromal	MFAP5	FALSE	NA	NA	NA	NA	NA	TRUE	3.38e-08	4.02725	0.58	0.142	0.000101343	TRUE	6.47e-74	2.27136	0.85	0.135	1.94e-70
Stromal	MFSD3	FALSE	NA	NA	NA	NA	NA	TRUE	1.94e-15	1.57689	0.13	0.235	5.81e-12	FALSE	NA	NA	NA	NA	NA
Stromal	MFSD5	FALSE	NA	NA	NA	NA	NA	TRUE	0.000100391	0.834318	0.205	0.282	0.301172	FALSE	NA	NA	NA	NA	NA
Stromal	MGP	TRUE	1.95e-13	8.2168	0.57	0.361	5.86e-10	FALSE	NA	NA	NA	NA	NA	TRUE	1.18e-17	13.272	0.58	0.246	3.53e-14
Stromal	MGST1	TRUE	7.29e-19	14.2214	0.46	0.049	2.19e-15	TRUE	1.37e-81	0.372027	0.9	0.17	4.12e-78	TRUE	4.23e-107	3.52591	1	0.092	1.27e-103
Stromal	MID1	TRUE	1.99e-09	12.022	0.48	0.158	5.96e-06	FALSE	NA	NA	NA	NA	NA	TRUE	3.31e-97	1.91782	0.995	0.151	9.92e-94
Stromal	MIS12	FALSE	NA	NA	NA	NA	NA	TRUE	0.000214491	0.435892	0.295	0.248	0.643474	FALSE	NA	NA	NA	NA	NA
Stromal	MKI67	FALSE	NA	NA	NA	NA	NA	TRUE	0.000174361	1.19668	0.01	0.177	0.523083	FALSE	NA	NA	NA	NA	NA
Stromal	MLANA	FALSE	NA	NA	NA	NA	NA	TRUE	4.87e-08	2.72542	0.185	0.364	0.000145953	FALSE	NA	NA	NA	NA	NA
Stromal	MME	FALSE	NA	NA	NA	NA	NA	TRUE	9.6e-23	1.84888	0.605	0.097	2.88e-19	TRUE	4.71e-62	0.894232	0.8	0.157	1.41e-58
Stromal	MMP16	FALSE	NA	NA	NA	NA	NA	TRUE	2.47e-68	4.23935	0.865	0.215	7.41e-65	FALSE	NA	NA	NA	NA	NA
Stromal	MN1	TRUE	0.00439045	8.01122	0.27	0.037	1	TRUE	2.81e-19	5.62545	0.57	0.16	8.42e-16	TRUE	4.08e-79	2.51326	0.965	0.24	1.23e-75
Stromal	MOSPD3	FALSE	NA	NA	NA	NA	NA	TRUE	3.04e-09	0.533318	0.45	0.241	9.11e-06	FALSE	NA	NA	NA	NA	NA
Stromal	MPST	FALSE	NA	NA	NA	NA	NA	FALSE	NA	NA	NA	NA	NA	TRUE	7.64e-07	4.09685	0.2	0.27	0.00229245
Stromal	MRC2	TRUE	5.08e-41	10.0285	0.67	0.076	1.52e-37	TRUE	1.81e-80	5.12187	0.84	0.044	5.44e-77	TRUE	4.63e-104	2.91022	0.995	0.133	1.39e-100
Stromal	MRPL20	TRUE	0.000224299	5.83099	0.115	0.104	0.672897	FALSE	NA	NA	NA	NA	NA	FALSE	NA	NA	NA	NA	NA
Stromal	MRPL49	FALSE	NA	NA	NA	NA	NA	FALSE	NA	NA	NA	NA	NA	TRUE	1.89e-05	2.70761	0.1	0.164	0.0566506
Stromal	MRPL54	FALSE	NA	NA	NA	NA	NA	FALSE	NA	NA	NA	NA	NA	TRUE	8.39e-06	1.8958	0.25	0.229	0.0251684
Stromal	MSC	FALSE	NA	NA	NA	NA	NA	TRUE	3.84e-26	5.6621	0.26	0.221	1.15e-22	TRUE	1.43e-08	1.67991	0.295	0.204	4.28e-05
Stromal	MUC1	FALSE	NA	NA	NA	NA	NA	FALSE	NA	NA	NA	NA	NA	TRUE	1.27e-18	2.89581	0.42	0.151	3.81e-15
Stromal	MUSK	TRUE	3.26e-06	11.0374	0.305	0.027	0.00978058	TRUE	1.08e-113	6.56175	0.995	0.004	3.24e-110	TRUE	2.32e-94	1.60681	0.985	0.147	6.97e-91
Stromal	MUSTN1	FALSE	NA	NA	NA	NA	NA	TRUE	1.14e-18	2.15433	0.205	0.271	3.43e-15	FALSE	NA	NA	NA	NA	NA
Stromal	MXRA8	FALSE	NA	NA	NA	NA	NA	TRUE	1.17e-05	3.54262	0.58	0.21	0.0349987	FALSE	NA	NA	NA	NA	NA
Stromal	MYADML2	FALSE	NA	NA	NA	NA	NA	FALSE	NA	NA	NA	NA	NA	TRUE	4.19e-13	4.64553	0.065	0.21	1.26e-09
Stromal	MYBL1	FALSE	NA	NA	NA	NA	NA	TRUE	3.69e-15	0.886659	0.035	0.198	1.11e-11	FALSE	NA	NA	NA	NA	NA
Stromal	MYC	FALSE	NA	NA	NA	NA	NA	FALSE	NA	NA	NA	NA	NA	TRUE	0.000267029	2.8803	0.37	0.317	0.801087
Stromal	MYCBPAP	FALSE	NA	NA	NA	NA	NA	TRUE	0.0039235	1.24959	0.255	0.371	1	FALSE	NA	NA	NA	NA	NA
Stromal	MYOC	FALSE	NA	NA	NA	NA	NA	TRUE	7.58e-19	11.5051	0.275	0.164	2.27e-15	TRUE	2.12e-08	4.32034	0.55	0.202	6.36e-05
Stromal	MYORG	FALSE	NA	NA	NA	NA	NA	TRUE	1.14e-16	1.9985	0.23	0.388	3.42e-13	FALSE	NA	NA	NA	NA	NA
Stromal	MYRIP	FALSE	NA	NA	NA	NA	NA	TRUE	2.22e-40	1.31719	0.16	0.146	6.65e-37	FALSE	NA	NA	NA	NA	NA
Stromal	NAA80	FALSE	NA	NA	NA	NA	NA	FALSE	NA	NA	NA	NA	NA	TRUE	0.00236958	12.046	0.19	0.169	1
Stromal	NAT14	FALSE	NA	NA	NA	NA	NA	FALSE	NA	NA	NA	NA	NA	TRUE	0.00340483	2.29894	0.285	0.274	1
Stromal	NBL1	FALSE	NA	NA	NA	NA	NA	TRUE	0.00197555	0.865284	0.51	0.336	1	FALSE	NA	NA	NA	NA	NA
Stromal	NDRG2	FALSE	NA	NA	NA	NA	NA	FALSE	NA	NA	NA	NA	NA	TRUE	3.28e-13	2.23947	0.17	0.262	9.83e-10
Stromal	NDST3	FALSE	NA	NA	NA	NA	NA	TRUE	1.63e-07	1.48642	0.01	0.115	0.000489873	FALSE	NA	NA	NA	NA	NA
Stromal	NDUFA11	TRUE	8.52e-05	0.507539	0.115	0.11	0.255479	FALSE	NA	NA	NA	NA	NA	FALSE	NA	NA	NA	NA	NA
Stromal	NDUFA5	FALSE	NA	NA	NA	NA	NA	FALSE	NA	NA	NA	NA	NA	TRUE	3.37e-09	13.5648	0.23	0.319	1.01e-05
Stromal	NDUFA6	FALSE	NA	NA	NA	NA	NA	FALSE	NA	NA	NA	NA	NA	TRUE	8.73e-28	5.85649	0.165	0.269	2.62e-24
Stromal	NDUFB8	FALSE	NA	NA	NA	NA	NA	FALSE	NA	NA	NA	NA	NA	TRUE	2.85e-06	9.5147	0.1	0.186	0.00856141
Stromal	NEGR1	TRUE	4.84e-72	4.0667	0.835	0.168	1.45e-68	TRUE	3.79e-103	10.3327	1	0.064	1.14e-99	TRUE	1.66e-88	0.422838	1	0.217	4.99e-85
Stromal	NEIL1	FALSE	NA	NA	NA	NA	NA	FALSE	NA	NA	NA	NA	NA	TRUE	8.92e-06	2.46228	0.095	0.222	0.0267585
Stromal	NEU1	FALSE	NA	NA	NA	NA	NA	FALSE	NA	NA	NA	NA	NA	TRUE	1.77e-14	1.03661	0.185	0.202	5.32e-11
Stromal	NFIA	TRUE	1.5e-28	2.64433	0.695	0.338	4.5e-25	TRUE	5.65e-30	6.26194	0.705	0.282	1.7e-26	TRUE	5.1e-51	1.07061	0.805	0.285	1.53e-47
Stromal	NFIL3	FALSE	NA	NA	NA	NA	NA	FALSE	NA	NA	NA	NA	NA	TRUE	1.11e-15	1.71677	0.45	0.282	3.34e-12
Stromal	NFKB2	FALSE	NA	NA	NA	NA	NA	TRUE	4.92e-08	0.74188	0.4	0.207	0.000147636	TRUE	8.77e-06	2.98502	0.305	0.227	0.0263048
Stromal	NFKBIZ	FALSE	NA	NA	NA	NA	NA	FALSE	NA	NA	NA	NA	NA	TRUE	4.9e-36	0.319827	0.88	0.322	1.47e-32
Stromal	NGEF	FALSE	NA	NA	NA	NA	NA	TRUE	4.64e-21	3.67366	0.15	0.122	1.39e-17	FALSE	NA	NA	NA	NA	NA
Stromal	NGFR	FALSE	NA	NA	NA	NA	NA	TRUE	6.56e-30	0.476643	0.56	0.185	1.97e-26	FALSE	NA	NA	NA	NA	NA
Stromal	NHS	TRUE	2.92e-05	1.54661	0.165	0.192	0.0875281	FALSE	NA	NA	NA	NA	NA	FALSE	NA	NA	NA	NA	NA
Stromal	NKD2	FALSE	NA	NA	NA	NA	NA	TRUE	9e-13	1.53706	0.56	0.051	2.7e-09	TRUE	2.39e-47	3.81396	0.76	0.216	7.18e-44
Stromal	NMB	FALSE	NA	NA	NA	NA	NA	TRUE	1.73e-07	1.7308	0.185	0.162	0.000519186	TRUE	1.06e-05	6.42777	0.21	0.113	0.0318685
Stromal	NME2	TRUE	0.000165919	1.47147	0.1	0.09	0.497757	FALSE	NA	NA	NA	NA	NA	FALSE	NA	NA	NA	NA	NA
Stromal	NNMT	FALSE	NA	NA	NA	NA	NA	TRUE	5.74e-13	1.74317	0.53	0.126	1.72e-09	FALSE	NA	NA	NA	NA	NA
Stromal	NOP16	FALSE	NA	NA	NA	NA	NA	FALSE	NA	NA	NA	NA	NA	TRUE	3.86e-07	4.09901	0.26	0.16	0.00115802
Stromal	NOVA1	TRUE	1.89e-30	14.0275	0.555	0.054	5.68e-27	TRUE	6.12e-111	6.22751	0.995	0.007	1.83e-107	TRUE	9.27e-107	3.03894	1	0.138	2.78e-103
Stromal	NOX4	FALSE	NA	NA	NA	NA	NA	TRUE	1.2e-79	8.24707	0.85	0.098	3.59e-76	FALSE	NA	NA	NA	NA	NA
Stromal	NPPC	FALSE	NA	NA	NA	NA	NA	TRUE	1.87e-50	5.43326	0.78	0.188	5.6e-47	TRUE	3.46e-49	5.34743	0.79	0.212	1.04e-45
Stromal	NPRL2	FALSE	NA	NA	NA	NA	NA	TRUE	0.000807572	0.422619	0.13	0.179	1	FALSE	NA	NA	NA	NA	NA
Stromal	NR4A1	FALSE	NA	NA	NA	NA	NA	FALSE	NA	NA	NA	NA	NA	TRUE	8.17e-07	1.68459	0.39	0.333	0.00245246
Stromal	NRK	TRUE	6.17e-06	12.8113	0.33	0.019	0.0184986	TRUE	1.81e-109	4.56562	1	0.109	5.44e-106	FALSE	NA	NA	NA	NA	NA
Stromal	NSG1	FALSE	NA	NA	NA	NA	NA	TRUE	2.12e-06	1.42272	0.37	0.261	0.00636357	FALSE	NA	NA	NA	NA	NA
Stromal	NUDT16L1	FALSE	NA	NA	NA	NA	NA	FALSE	NA	NA	NA	NA	NA	TRUE	4.03e-15	2.08515	0.1	0.159	1.21e-11
Stromal	NUDT18	FALSE	NA	NA	NA	NA	NA	TRUE	5.44e-08	0.604821	0.205	0.172	0.000163313	FALSE	NA	NA	NA	NA	NA
Stromal	NUDT22	FALSE	NA	NA	NA	NA	NA	FALSE	NA	NA	NA	NA	NA	TRUE	5.47e-18	4.02119	0.16	0.259	1.64e-14
Stromal	NUF2	FALSE	NA	NA	NA	NA	NA	TRUE	9.31e-14	2.02832	0.645	0.385	2.79e-10	FALSE	NA	NA	NA	NA	NA
Stromal	NXN	FALSE	NA	NA	NA	NA	NA	FALSE	NA	NA	NA	NA	NA	TRUE	4.6e-05	1.09558	0.415	0.293	0.137902
Stromal	OAF	TRUE	3.05e-10	1.0567	0.405	0.087	9.14e-07	FALSE	NA	NA	NA	NA	NA	TRUE	1.87e-37	0.861893	0.725	0.251	5.6e-34
Stromal	OGN	FALSE	NA	NA	NA	NA	NA	TRUE	0.000909775	5.17182	0.4	0.31	1	TRUE	1.29e-06	4.03333	0.57	0.289	0.00385779
Stromal	OLFM2	FALSE	NA	NA	NA	NA	NA	FALSE	NA	NA	NA	NA	NA	TRUE	0.00155321	0.570447	0.345	0.215	1
Stromal	OLFML2B	FALSE	NA	NA	NA	NA	NA	TRUE	4.13e-10	5.57161	0.31	0.32	1.24e-06	FALSE	NA	NA	NA	NA	NA
Stromal	OSMR	TRUE	5.1e-06	5.42692	0.465	0.211	0.0153074	TRUE	6.12e-17	0.630486	0.475	0.304	1.84e-13	TRUE	1.12e-30	2.18539	0.79	0.399	3.36e-27
Stromal	OSR1	FALSE	NA	NA	NA	NA	NA	TRUE	2.33e-20	2.81475	0.295	0.154	7e-17	TRUE	2.84e-09	2.93962	0.275	0.18	8.52e-06
Stromal	OXSM	FALSE	NA	NA	NA	NA	NA	FALSE	NA	NA	NA	NA	NA	TRUE	2.69e-09	0.511518	0.125	0.215	8.07e-06
Stromal	OXT	FALSE	NA	NA	NA	NA	NA	TRUE	2.63e-17	1.37358	0.27	0.07	7.9e-14	FALSE	NA	NA	NA	NA	NA
Stromal	P2RY10	FALSE	NA	NA	NA	NA	NA	FALSE	NA	NA	NA	NA	NA	TRUE	0.00259175	1.09066	0.09	0.239	1
Stromal	P2RY12	FALSE	NA	NA	NA	NA	NA	FALSE	NA	NA	NA	NA	NA	TRUE	3.51e-08	1.32891	0.2	0.214	0.000105264
Stromal	PABIR1	FALSE	NA	NA	NA	NA	NA	TRUE	0.00290531	0.837181	0.315	0.299	1	FALSE	NA	NA	NA	NA	NA
Stromal	PABPN1	FALSE	NA	NA	NA	NA	NA	FALSE	NA	NA	NA	NA	NA	TRUE	5.47e-08	0.297975	0.255	0.191	0.000164057
Stromal	PAMR1	FALSE	NA	NA	NA	NA	NA	TRUE	2.24e-22	7.18013	0.66	0.162	6.71e-19	FALSE	NA	NA	NA	NA	NA
Stromal	PAPSS2	FALSE	NA	NA	NA	NA	NA	TRUE	8.46e-14	1.33643	0.265	0.4	2.54e-10	FALSE	NA	NA	NA	NA	NA
Stromal	PAQR6	FALSE	NA	NA	NA	NA	NA	TRUE	2.91e-26	1.17809	0.08	0.275	8.73e-23	FALSE	NA	NA	NA	NA	NA
Stromal	PARD3	FALSE	NA	NA	NA	NA	NA	FALSE	NA	NA	NA	NA	NA	TRUE	0.000361415	2.49033	0.45	0.344	1
Stromal	PBX1	TRUE	1.45e-14	10.1001	0.53	0.319	4.34e-11	TRUE	1.84e-45	2.31893	0.715	0.241	5.53e-42	TRUE	3.34e-52	0.483271	0.81	0.29	1e-48
Stromal	PBX4	FALSE	NA	NA	NA	NA	NA	TRUE	7.95e-08	0.879677	0.025	0.27	0.000238571	FALSE	NA	NA	NA	NA	NA
Stromal	PCDH11X	FALSE	NA	NA	NA	NA	NA	TRUE	1.55e-36	2.57644	0.04	0.227	4.65e-33	FALSE	NA	NA	NA	NA	NA
Stromal	PCDH19	FALSE	NA	NA	NA	NA	NA	TRUE	1.35e-15	2.17042	0.245	0.135	4.04e-12	FALSE	NA	NA	NA	NA	NA
Stromal	PCDH20	FALSE	NA	NA	NA	NA	NA	TRUE	2.78e-11	2.25327	0.205	0.14	8.33e-08	FALSE	NA	NA	NA	NA	NA
Stromal	PCDH9	TRUE	4.39e-26	6.8096	0.64	0.314	1.32e-22	TRUE	4.98e-31	3.76864	0.625	0.121	1.49e-27	FALSE	NA	NA	NA	NA	NA
Stromal	PCGF2	FALSE	NA	NA	NA	NA	NA	TRUE	3.43e-12	2.67975	0.165	0.21	1.03e-08	FALSE	NA	NA	NA	NA	NA
Stromal	PCOLCE	FALSE	NA	NA	NA	NA	NA	TRUE	0.0032123	4.04342	0.51	0.223	1	TRUE	1.08e-70	6.31813	0.845	0.094	3.23e-67
Stromal	PCOLCE2	FALSE	NA	NA	NA	NA	NA	FALSE	NA	NA	NA	NA	NA	TRUE	7.36e-96	3.31888	0.94	0.108	2.21e-92
Stromal	PCSK1	FALSE	NA	NA	NA	NA	NA	FALSE	NA	NA	NA	NA	NA	TRUE	1.52e-08	0.374769	0.23	0.141	4.55e-05
Stromal	PCSK6	TRUE	1.45e-09	11.3806	0.435	0.09	4.34e-06	TRUE	1.12e-18	9.03893	0.59	0.047	3.35e-15	TRUE	1.31e-84	3.4444	0.925	0.204	3.94e-81
Stromal	PDE10A	FALSE	NA	NA	NA	NA	NA	FALSE	NA	NA	NA	NA	NA	TRUE	4.87e-05	2.3332	0.45	0.366	0.146157
Stromal	PDE7B	FALSE	NA	NA	NA	NA	NA	FALSE	NA	NA	NA	NA	NA	TRUE	5.65e-05	8.5552	0.36	0.359	0.169588
Stromal	PDGFD	TRUE	2.96e-46	14.183	0.685	0.12	8.89e-43	FALSE	NA	NA	NA	NA	NA	TRUE	9.96e-109	5.33439	1	0.117	2.99e-105
Stromal	PDGFRA	TRUE	2.07e-27	13.8185	0.55	0.052	6.22e-24	TRUE	1.69e-54	10.4977	0.79	0.017	5.06e-51	TRUE	1.63e-102	4.74854	0.985	0.118	4.89e-99
Stromal	PDGFRL	FALSE	NA	NA	NA	NA	NA	FALSE	NA	NA	NA	NA	NA	TRUE	9.92e-51	0.760225	0.77	0.212	2.98e-47
Stromal	PDK4	FALSE	NA	NA	NA	NA	NA	FALSE	NA	NA	NA	NA	NA	TRUE	1.13e-11	0.991061	0.165	0.289	3.38e-08
Stromal	PDLIM2	FALSE	NA	NA	NA	NA	NA	TRUE	3.61e-05	0.582746	0.395	0.349	0.108381	TRUE	3.75e-14	2.96944	0.25	0.196	1.13e-10
Stromal	PEG3	FALSE	NA	NA	NA	NA	NA	TRUE	0.000251477	0.964074	0.305	0.121	0.754432	FALSE	NA	NA	NA	NA	NA
Stromal	PEX5L	FALSE	NA	NA	NA	NA	NA	TRUE	2.14e-06	2.00867	0.12	0.201	0.00642788	FALSE	NA	NA	NA	NA	NA
Stromal	PGAP1	FALSE	NA	NA	NA	NA	NA	FALSE	NA	NA	NA	NA	NA	TRUE	4.46e-84	2.36987	0.98	0.14	1.34e-80
Stromal	PGF	FALSE	NA	NA	NA	NA	NA	FALSE	NA	NA	NA	NA	NA	TRUE	3.16e-10	0.854222	0.525	0.239	9.47e-07
Stromal	PHACTR1	FALSE	NA	NA	NA	NA	NA	TRUE	1.36e-38	1.86352	0.135	0.246	4.07e-35	FALSE	NA	NA	NA	NA	NA
Stromal	PHF1	FALSE	NA	NA	NA	NA	NA	FALSE	NA	NA	NA	NA	NA	TRUE	2e-13	0.570726	0.22	0.157	6.01e-10
Stromal	PHF23	FALSE	NA	NA	NA	NA	NA	TRUE	0.000955428	0.45954	0.24	0.279	1	FALSE	NA	NA	NA	NA	NA
Stromal	PHLDA1	FALSE	NA	NA	NA	NA	NA	TRUE	6.24e-09	0.561619	0.29	0.325	1.87e-05	FALSE	NA	NA	NA	NA	NA
Stromal	PHYH	FALSE	NA	NA	NA	NA	NA	FALSE	NA	NA	NA	NA	NA	TRUE	1.4e-23	0.810598	0.595	0.228	4.19e-20
Stromal	PI15	FALSE	NA	NA	NA	NA	NA	FALSE	NA	NA	NA	NA	NA	TRUE	0.000210775	0.737447	0.25	0.169	0.632326
Stromal	PI16	FALSE	NA	NA	NA	NA	NA	FALSE	NA	NA	NA	NA	NA	TRUE	5.27e-17	1.35428	0.555	0.258	1.58e-13
Stromal	PIAS3	FALSE	NA	NA	NA	NA	NA	FALSE	NA	NA	NA	NA	NA	TRUE	2.27e-05	1.34437	0.275	0.275	0.0682355
Stromal	PID1	FALSE	NA	NA	NA	NA	NA	FALSE	NA	NA	NA	NA	NA	TRUE	1.22e-53	0.773887	0.99	0.25	3.65e-50
Stromal	PIGW	FALSE	NA	NA	NA	NA	NA	FALSE	NA	NA	NA	NA	NA	TRUE	0.00308254	5.59101	0.215	0.305	1
Stromal	PIK3R2	FALSE	NA	NA	NA	NA	NA	TRUE	6e-17	2.25364	0.28	0.203	1.8e-13	FALSE	NA	NA	NA	NA	NA
Stromal	PIR	TRUE	0.00011452	3.19753	0.18	0.164	0.34356	FALSE	NA	NA	NA	NA	NA	TRUE	1.32e-19	0.638761	0.225	0.349	3.96e-16
Stromal	PIWIL2	FALSE	NA	NA	NA	NA	NA	FALSE	NA	NA	NA	NA	NA	TRUE	9.11e-05	0.631703	0.415	0.393	0.273207
Stromal	PKIB	FALSE	NA	NA	NA	NA	NA	FALSE	NA	NA	NA	NA	NA	TRUE	7.65e-27	8.49079	0.585	0.252	2.29e-23
Stromal	PKNOX2	TRUE	8.42e-09	3.84159	0.405	0.076	2.53e-05	TRUE	7.64e-102	3.76155	0.945	0.071	2.29e-98	TRUE	2.11e-73	1.29435	0.92	0.228	6.34e-70
Stromal	PLA1A	FALSE	NA	NA	NA	NA	NA	TRUE	1.75e-08	3.80994	0.275	0.309	5.24e-05	FALSE	NA	NA	NA	NA	NA
Stromal	PLAGL1	TRUE	5.02e-06	2.58019	0.415	0.151	0.0150706	FALSE	NA	NA	NA	NA	NA	FALSE	NA	NA	NA	NA	NA
Stromal	PLAT	FALSE	NA	NA	NA	NA	NA	FALSE	NA	NA	NA	NA	NA	TRUE	2.01e-13	0.761102	0.51	0.271	6.04e-10
Stromal	PLCB1	TRUE	1.47e-10	4.8913	0.52	0.308	4.4e-07	FALSE	NA	NA	NA	NA	NA	TRUE	1.28e-16	1.20454	0.955	0.392	3.83e-13
Stromal	PLCXD3	FALSE	NA	NA	NA	NA	NA	TRUE	1.91e-28	7.73604	0.06	0.19	5.74e-25	FALSE	NA	NA	NA	NA	NA
Stromal	PLEKHF1	FALSE	NA	NA	NA	NA	NA	TRUE	4.7e-16	3.51518	0.325	0.302	1.41e-12	TRUE	2.83e-09	3.26382	0.275	0.286	8.5e-06
Stromal	PLEKHH2	TRUE	1.83e-06	10.7887	0.335	0.033	0.00549223	FALSE	NA	NA	NA	NA	NA	TRUE	2.19e-88	2.52806	0.96	0.157	6.57e-85
Stromal	PLK2	FALSE	NA	NA	NA	NA	NA	FALSE	NA	NA	NA	NA	NA	TRUE	4.47e-08	2.18988	0.11	0.293	0.000133977
Stromal	PLK3	FALSE	NA	NA	NA	NA	NA	FALSE	NA	NA	NA	NA	NA	TRUE	0.000360083	4.37347	0.335	0.291	1
Stromal	PLSCR4	TRUE	0.00216934	6.40847	0.385	0.197	1	FALSE	NA	NA	NA	NA	NA	FALSE	NA	NA	NA	NA	NA
Stromal	PLXDC1	TRUE	4.77e-07	4.42447	0.39	0.118	0.00142983	FALSE	NA	NA	NA	NA	NA	TRUE	3.06e-48	1.1717	0.91	0.323	9.19e-45
Stromal	PLXDC2	FALSE	NA	NA	NA	NA	NA	TRUE	0.00890392	1.55746	0.435	0.438	1	FALSE	NA	NA	NA	NA	NA
Stromal	PMEPA1	FALSE	NA	NA	NA	NA	NA	TRUE	0.00956722	3.73384	0.42	0.35	1	FALSE	NA	NA	NA	NA	NA
Stromal	PMP22	FALSE	NA	NA	NA	NA	NA	FALSE	NA	NA	NA	NA	NA	TRUE	3.33e-09	0.443462	0.44	0.31	9.98e-06
Stromal	PNKP	FALSE	NA	NA	NA	NA	NA	FALSE	NA	NA	NA	NA	NA	TRUE	7.92e-09	2.08022	0.205	0.274	2.38e-05
Stromal	PNMA1	FALSE	NA	NA	NA	NA	NA	TRUE	0.00173382	1.70469	0.32	0.401	1	FALSE	NA	NA	NA	NA	NA
Stromal	PNMA8B	FALSE	NA	NA	NA	NA	NA	TRUE	9.13e-35	2.41565	0.19	0.172	2.74e-31	FALSE	NA	NA	NA	NA	NA
Stromal	PODN	FALSE	NA	NA	NA	NA	NA	TRUE	1.34e-18	5.01512	0.63	0.103	4.03e-15	TRUE	5.28e-76	2.12031	0.92	0.191	1.58e-72
Stromal	POLD4	FALSE	NA	NA	NA	NA	NA	FALSE	NA	NA	NA	NA	NA	TRUE	1.83e-12	5.97571	0.21	0.235	5.5e-09
Stromal	POLR1C	TRUE	0.000898787	8.57253	0.115	0.082	1	FALSE	NA	NA	NA	NA	NA	FALSE	NA	NA	NA	NA	NA
Stromal	POP7	FALSE	NA	NA	NA	NA	NA	FALSE	NA	NA	NA	NA	NA	TRUE	3.5e-10	8.39565	0.185	0.225	1.05e-06
Stromal	PPFIA2	FALSE	NA	NA	NA	NA	NA	TRUE	4.15e-09	1.36236	0.185	0.286	1.25e-05	FALSE	NA	NA	NA	NA	NA
Stromal	PPIB	FALSE	NA	NA	NA	NA	NA	TRUE	6.91e-06	0.42823	0.6	0.439	0.0207229	FALSE	NA	NA	NA	NA	NA
Stromal	PPP1R14A	FALSE	NA	NA	NA	NA	NA	FALSE	NA	NA	NA	NA	NA	TRUE	5.5e-09	5.43959	0.235	0.305	1.65e-05
Stromal	PPP1R14C	FALSE	NA	NA	NA	NA	NA	FALSE	NA	NA	NA	NA	NA	TRUE	0.00730527	1.7425	0.25	0.246	1
Stromal	PPP1R15A	FALSE	NA	NA	NA	NA	NA	FALSE	NA	NA	NA	NA	NA	TRUE	7.47e-11	4.57264	0.205	0.237	2.24e-07
Stromal	PPP1R3E	FALSE	NA	NA	NA	NA	NA	TRUE	5.93e-23	2.24153	0.035	0.336	1.78e-19	FALSE	NA	NA	NA	NA	NA
Stromal	PPP4C	FALSE	NA	NA	NA	NA	NA	FALSE	NA	NA	NA	NA	NA	TRUE	2.76e-10	15.3877	0.09	0.235	8.28e-07
Stromal	PRAF2	FALSE	NA	NA	NA	NA	NA	TRUE	2.39e-07	0.284466	0.36	0.204	0.000716135	FALSE	NA	NA	NA	NA	NA
Stromal	PRDX5	FALSE	NA	NA	NA	NA	NA	FALSE	NA	NA	NA	NA	NA	TRUE	3.25e-05	9.29382	0.14	0.187	0.0975932
Stromal	PRELP	FALSE	NA	NA	NA	NA	NA	FALSE	NA	NA	NA	NA	NA	TRUE	2.17e-13	2.20116	0.58	0.278	6.5e-10
Stromal	PRG4	FALSE	NA	NA	NA	NA	NA	TRUE	2.42e-13	2.06014	0.215	0.145	7.26e-10	FALSE	NA	NA	NA	NA	NA
Stromal	PROCR	FALSE	NA	NA	NA	NA	NA	FALSE	NA	NA	NA	NA	NA	TRUE	2.11e-19	1.22278	0.63	0.305	6.34e-16
Stromal	PRR16	FALSE	NA	NA	NA	NA	NA	TRUE	1.57e-48	12.5957	0.84	0.456	4.7e-45	FALSE	NA	NA	NA	NA	NA
Stromal	PRR7	FALSE	NA	NA	NA	NA	NA	TRUE	2.98e-13	8.4704	0.1	0.149	8.95e-10	TRUE	6.41e-06	3.84235	0.16	0.198	0.0192395
Stromal	PRRT1	FALSE	NA	NA	NA	NA	NA	TRUE	0.00125892	0.305489	0.045	0.118	1	FALSE	NA	NA	NA	NA	NA
Stromal	PRTG	FALSE	NA	NA	NA	NA	NA	TRUE	4.09e-42	0.369987	0.745	0.241	1.23e-38	TRUE	5.99e-10	0.784786	0.425	0.326	1.8e-06
Stromal	PSRC1	FALSE	NA	NA	NA	NA	NA	TRUE	1.94e-05	1.8851	0.455	0.07	0.0581499	TRUE	4.81e-23	1.38908	0.37	0.167	1.44e-19
Stromal	PTGER2	FALSE	NA	NA	NA	NA	NA	FALSE	NA	NA	NA	NA	NA	TRUE	1.6e-11	0.67189	0.185	0.27	4.8e-08
Stromal	PTGER3	FALSE	NA	NA	NA	NA	NA	FALSE	NA	NA	NA	NA	NA	TRUE	6.99e-10	1.59994	0.255	0.294	2.1e-06
Stromal	PTGIR	TRUE	3.08e-06	7.88267	0.325	0.041	0.00922924	TRUE	3.14e-37	6.82254	0.685	0.131	9.43e-34	TRUE	4.38e-60	1.48265	0.8	0.151	1.31e-56
Stromal	PTGIS	TRUE	7.49e-20	6.29665	0.51	0.081	2.25e-16	TRUE	2.26e-50	4.23978	0.75	0.106	6.78e-47	TRUE	2.18e-101	3.34067	0.995	0.193	6.55e-98
Stromal	PTGS1	FALSE	NA	NA	NA	NA	NA	FALSE	NA	NA	NA	NA	NA	TRUE	1.82e-33	0.630332	0.64	0.244	5.45e-30
Stromal	PTGS2	FALSE	NA	NA	NA	NA	NA	TRUE	2.93e-22	1.67995	0.155	0.103	8.79e-19	FALSE	NA	NA	NA	NA	NA
Stromal	PTN	FALSE	NA	NA	NA	NA	NA	TRUE	1.85e-90	4.48884	0.965	0.254	5.54e-87	TRUE	5.06e-83	1.10666	0.99	0.183	1.52e-79
Stromal	PTP4A3	FALSE	NA	NA	NA	NA	NA	TRUE	0.000101237	4.38595	0.275	0.416	0.30371	FALSE	NA	NA	NA	NA	NA
Stromal	PTX3	FALSE	NA	NA	NA	NA	NA	TRUE	2.87e-21	0.947403	0.27	0.257	8.61e-18	TRUE	1.69e-13	1.89033	0.26	0.257	5.07e-10
Stromal	PURG	FALSE	NA	NA	NA	NA	NA	TRUE	3.16e-06	6.11668	0.4	0.167	0.00946748	FALSE	NA	NA	NA	NA	NA
Stromal	PXDN	TRUE	3.29e-05	10.6571	0.38	0.134	0.0985965	FALSE	NA	NA	NA	NA	NA	TRUE	4.04e-61	1.3146	0.91	0.246	1.21e-57
Stromal	PYCR1	FALSE	NA	NA	NA	NA	NA	FALSE	NA	NA	NA	NA	NA	TRUE	0.00189572	0.429165	0.26	0.136	1
Stromal	PYGO2	FALSE	NA	NA	NA	NA	NA	FALSE	NA	NA	NA	NA	NA	TRUE	1.03e-07	6.50361	0.225	0.184	0.000307677
Stromal	QPCT	FALSE	NA	NA	NA	NA	NA	TRUE	0.0011503	1.90952	0.41	0.222	1	TRUE	6.77e-22	2.10916	0.67	0.256	2.03e-18
Stromal	R3HDML	FALSE	NA	NA	NA	NA	NA	FALSE	NA	NA	NA	NA	NA	TRUE	5.78e-64	5.18748	0.825	0.074	1.73e-60
Stromal	RAB20	FALSE	NA	NA	NA	NA	NA	FALSE	NA	NA	NA	NA	NA	TRUE	5.74e-11	0.592229	0.19	0.392	1.72e-07
Stromal	RAB26	FALSE	NA	NA	NA	NA	NA	TRUE	1.32e-08	2.35728	0.585	0.348	3.95e-05	FALSE	NA	NA	NA	NA	NA
Stromal	RAD23A	TRUE	5.53e-06	1.54349	0.09	0.105	0.0165779	FALSE	NA	NA	NA	NA	NA	FALSE	NA	NA	NA	NA	NA
Stromal	RARRES1	TRUE	0.00242361	6.45794	0.345	0.141	1	TRUE	2.65e-87	5.07815	0.855	0.128	7.95e-84	TRUE	1.08e-97	0.912256	1	0.258	3.23e-94
Stromal	RARRES2	FALSE	NA	NA	NA	NA	NA	FALSE	NA	NA	NA	NA	NA	TRUE	2.61e-11	0.313064	0.26	0.213	7.83e-08
Stromal	RASL10A	FALSE	NA	NA	NA	NA	NA	TRUE	2.38e-24	4.55001	0.055	0.312	7.15e-21	TRUE	1.65e-08	1.21289	0.105	0.232	4.96e-05
Stromal	RASL11A	FALSE	NA	NA	NA	NA	NA	TRUE	1.12e-11	2.19	0.09	0.281	3.37e-08	FALSE	NA	NA	NA	NA	NA
Stromal	RASSF2	FALSE	NA	NA	NA	NA	NA	FALSE	NA	NA	NA	NA	NA	TRUE	1.3e-20	0.579096	0.24	0.378	3.89e-17
Stromal	RASSF9	FALSE	NA	NA	NA	NA	NA	FALSE	NA	NA	NA	NA	NA	TRUE	1.92e-08	0.372979	0.285	0.278	5.75e-05
Stromal	RBP1	FALSE	NA	NA	NA	NA	NA	FALSE	NA	NA	NA	NA	NA	TRUE	1.25e-06	2.37378	0.33	0.334	0.00375392
Stromal	RCN3	FALSE	NA	NA	NA	NA	NA	FALSE	NA	NA	NA	NA	NA	TRUE	2.75e-11	0.417467	0.425	0.262	8.26e-08
Stromal	RDH10	FALSE	NA	NA	NA	NA	NA	FALSE	NA	NA	NA	NA	NA	TRUE	0.00159504	0.602064	0.265	0.385	1
Stromal	RDX	FALSE	NA	NA	NA	NA	NA	FALSE	NA	NA	NA	NA	NA	TRUE	0.00437158	0.479827	0.31	0.394	1
Stromal	REM1	FALSE	NA	NA	NA	NA	NA	FALSE	NA	NA	NA	NA	NA	TRUE	6.99e-18	1.03359	0.26	0.119	2.1e-14
Stromal	REPIN1	FALSE	NA	NA	NA	NA	NA	TRUE	1.64e-06	4.60337	0.26	0.164	0.00492906	FALSE	NA	NA	NA	NA	NA
Stromal	RET	FALSE	NA	NA	NA	NA	NA	TRUE	9.92e-05	4.90004	0.51	0.184	0.297516	TRUE	2.7e-30	0.434892	0.655	0.219	8.11e-27
Stromal	RFNG	FALSE	NA	NA	NA	NA	NA	FALSE	NA	NA	NA	NA	NA	TRUE	0.00277421	5.82165	0.115	0.133	1
Stromal	RGS17	FALSE	NA	NA	NA	NA	NA	TRUE	1.32e-06	0.668577	0.365	0.148	0.00395281	TRUE	6.39e-47	1.27244	0.73	0.169	1.92e-43
Stromal	RGS4	FALSE	NA	NA	NA	NA	NA	FALSE	NA	NA	NA	NA	NA	TRUE	9.9e-05	2.36284	0.22	0.175	0.297149
Stromal	RGS6	FALSE	NA	NA	NA	NA	NA	FALSE	NA	NA	NA	NA	NA	TRUE	2.05e-06	0.423694	0.1	0.277	0.00614422
Stromal	RHOC	FALSE	NA	NA	NA	NA	NA	FALSE	NA	NA	NA	NA	NA	TRUE	0.00955234	0.516437	0.16	0.264	1
Stromal	RHOJ	FALSE	NA	NA	NA	NA	NA	TRUE	6.56e-36	2.34619	0.745	0.303	1.97e-32	TRUE	7.91e-38	1.31603	0.755	0.341	2.37e-34
Stromal	RNF152	FALSE	NA	NA	NA	NA	NA	FALSE	NA	NA	NA	NA	NA	TRUE	3.69e-36	0.424676	0.925	0.272	1.11e-32
Stromal	RNF208	FALSE	NA	NA	NA	NA	NA	FALSE	NA	NA	NA	NA	NA	TRUE	3.65e-18	11.393	0.15	0.157	1.09e-14
Stromal	RNF24	TRUE	4.36e-11	4.04452	0.46	0.128	1.31e-07	TRUE	2.17e-86	0.534934	0.97	0.255	6.5e-83	TRUE	1.62e-81	0.289022	0.995	0.245	4.86e-78
Stromal	ROBO1	TRUE	6.58e-36	4.1772	0.66	0.146	1.97e-32	TRUE	1.72e-108	7.84602	0.985	0.178	5.15e-105	FALSE	NA	NA	NA	NA	NA
Stromal	ROBO2	FALSE	NA	NA	NA	NA	NA	TRUE	2.5e-36	1.62476	0.635	0.227	7.51e-33	FALSE	NA	NA	NA	NA	NA
Stromal	ROR1	FALSE	NA	NA	NA	NA	NA	TRUE	1.41e-07	1.71771	0.035	0.237	0.000422141	TRUE	2.79e-05	0.468847	0.305	0.372	0.0836799
Stromal	ROR2	TRUE	0.000579892	4.10249	0.265	0.013	1	FALSE	NA	NA	NA	NA	NA	TRUE	3.3e-94	3.64427	0.98	0.145	9.91e-91
Stromal	RPL15	FALSE	NA	NA	NA	NA	NA	FALSE	NA	NA	NA	NA	NA	TRUE	0.00416339	2.06166	0.185	0.251	1
Stromal	RPL17	FALSE	NA	NA	NA	NA	NA	FALSE	NA	NA	NA	NA	NA	TRUE	0.0022637	0.549335	0.19	0.34	1
Stromal	RPL22L1	FALSE	NA	NA	NA	NA	NA	TRUE	0.000885359	0.976186	0.405	0.48	1	FALSE	NA	NA	NA	NA	NA
Stromal	RPL26	FALSE	NA	NA	NA	NA	NA	FALSE	NA	NA	NA	NA	NA	TRUE	0.00337106	1.79721	0.23	0.245	1
Stromal	RPP25	FALSE	NA	NA	NA	NA	NA	FALSE	NA	NA	NA	NA	NA	TRUE	8e-28	7.18054	0.2	0.143	2.4e-24
Stromal	RPRML	FALSE	NA	NA	NA	NA	NA	TRUE	6.05e-14	9.66564	0.01	0.239	1.82e-10	TRUE	9.49e-60	8.05213	0.125	0.129	2.85e-56
Stromal	RPS23	FALSE	NA	NA	NA	NA	NA	FALSE	NA	NA	NA	NA	NA	TRUE	2.18e-06	6.06553	0.23	0.243	0.00653801
Stromal	RPS6KA2	FALSE	NA	NA	NA	NA	NA	FALSE	NA	NA	NA	NA	NA	TRUE	0.00579348	0.89595	0.385	0.42	1
Stromal	RPS6KB2	FALSE	NA	NA	NA	NA	NA	TRUE	0.00227721	1.21528	0.17	0.206	1	FALSE	NA	NA	NA	NA	NA
Stromal	RRP8	FALSE	NA	NA	NA	NA	NA	FALSE	NA	NA	NA	NA	NA	TRUE	1.02e-09	2.06235	0.18	0.229	3.06e-06
Stromal	RRS1	FALSE	NA	NA	NA	NA	NA	TRUE	3.41e-09	7.79004	0.355	0.265	1.02e-05	FALSE	NA	NA	NA	NA	NA
Stromal	RSPO3	FALSE	NA	NA	NA	NA	NA	TRUE	5.21e-07	9.84404	0.33	0.163	0.00156326	FALSE	NA	NA	NA	NA	NA
Stromal	RXRG	FALSE	NA	NA	NA	NA	NA	FALSE	NA	NA	NA	NA	NA	TRUE	6.03e-12	0.746796	0.38	0.201	1.81e-08
Stromal	S100A3	FALSE	NA	NA	NA	NA	NA	TRUE	3.84e-07	4.07213	0.06	0.107	0.00115316	FALSE	NA	NA	NA	NA	NA
Stromal	S100A4	FALSE	NA	NA	NA	NA	NA	TRUE	5.8e-07	1.52677	0.505	0.279	0.00173942	FALSE	NA	NA	NA	NA	NA
Stromal	S100B	FALSE	NA	NA	NA	NA	NA	TRUE	0.000140634	0.512188	0.05	0.134	0.421901	FALSE	NA	NA	NA	NA	NA
Stromal	SALL1	FALSE	NA	NA	NA	NA	NA	FALSE	NA	NA	NA	NA	NA	TRUE	0.00203153	0.67337	0.265	0.165	1
Stromal	SCARA3	FALSE	NA	NA	NA	NA	NA	TRUE	2.94e-16	3.55898	0.28	0.312	8.83e-13	FALSE	NA	NA	NA	NA	NA
Stromal	SCARA5	TRUE	0.000502576	11.9909	0.305	0.036	1	TRUE	1.06e-36	7.40639	0.65	0.024	3.19e-33	TRUE	8.97e-88	8.29383	0.92	0.145	2.69e-84
Stromal	SCARF1	FALSE	NA	NA	NA	NA	NA	FALSE	NA	NA	NA	NA	NA	TRUE	4.33e-15	5.11091	0.21	0.284	1.3e-11
Stromal	SCML4	FALSE	NA	NA	NA	NA	NA	TRUE	3.34e-37	5.82759	0.16	0.181	1e-33	FALSE	NA	NA	NA	NA	NA
Stromal	SCN5A	FALSE	NA	NA	NA	NA	NA	FALSE	NA	NA	NA	NA	NA	TRUE	3.4e-23	1.16898	0.115	0.251	1.02e-19
Stromal	SCN7A	FALSE	NA	NA	NA	NA	NA	TRUE	5.74e-62	3.78775	0.845	0.175	1.72e-58	FALSE	NA	NA	NA	NA	NA
Stromal	SDC2	TRUE	1.66e-08	0.649894	0.415	0.117	4.99e-05	TRUE	2.48e-17	6.87557	0.625	0.17	7.43e-14	TRUE	7.24e-89	1.87331	0.97	0.164	2.17e-85
Stromal	SEMA3C	FALSE	NA	NA	NA	NA	NA	TRUE	1.75e-25	0.416944	0.155	0.214	5.25e-22	FALSE	NA	NA	NA	NA	NA
Stromal	SERP1	FALSE	NA	NA	NA	NA	NA	FALSE	NA	NA	NA	NA	NA	TRUE	6.76e-05	1.77688	0.125	0.2	0.202736
Stromal	SERPINA1	FALSE	NA	NA	NA	NA	NA	FALSE	NA	NA	NA	NA	NA	TRUE	0.000357169	3.12441	0.175	0.391	1
Stromal	SERPIND1	FALSE	NA	NA	NA	NA	NA	FALSE	NA	NA	NA	NA	NA	TRUE	0.0018491	0.601946	0.255	0.288	1
Stromal	SERPINE2	FALSE	NA	NA	NA	NA	NA	TRUE	6.34e-05	2.92856	0.545	0.354	0.190161	TRUE	4.64e-76	4.39651	0.915	0.218	1.39e-72
Stromal	SERPINF1	FALSE	NA	NA	NA	NA	NA	FALSE	NA	NA	NA	NA	NA	TRUE	1.25e-73	2.06179	0.855	0.139	3.74e-70
Stromal	SERPING1	FALSE	NA	NA	NA	NA	NA	FALSE	NA	NA	NA	NA	NA	TRUE	0.000236087	2.70899	0.5	0.373	0.70826
Stromal	SERPINH1	FALSE	NA	NA	NA	NA	NA	FALSE	NA	NA	NA	NA	NA	TRUE	0.000136878	0.36435	0.425	0.318	0.410633
Stromal	SFRP1	FALSE	NA	NA	NA	NA	NA	TRUE	1.54e-11	3.16051	0.345	0.261	4.62e-08	FALSE	NA	NA	NA	NA	NA
Stromal	SFRP4	FALSE	NA	NA	NA	NA	NA	TRUE	7.16e-20	3.12138	0.195	0.232	2.15e-16	FALSE	NA	NA	NA	NA	NA
Stromal	SH3BP5	FALSE	NA	NA	NA	NA	NA	TRUE	4.14e-06	0.250543	0.475	0.299	0.012427	TRUE	9.57e-05	0.642628	0.535	0.437	0.287114
Stromal	SH3GL3	FALSE	NA	NA	NA	NA	NA	FALSE	NA	NA	NA	NA	NA	TRUE	9.09e-05	6.76158	0.37	0.153	0.272551
Stromal	SHISA5	FALSE	NA	NA	NA	NA	NA	FALSE	NA	NA	NA	NA	NA	TRUE	7.74e-09	9.13789	0.24	0.2	2.32e-05
Stromal	SHMT2	FALSE	NA	NA	NA	NA	NA	FALSE	NA	NA	NA	NA	NA	TRUE	3.03e-23	6.41371	0.405	0.165	9.09e-20
Stromal	SHROOM4	FALSE	NA	NA	NA	NA	NA	FALSE	NA	NA	NA	NA	NA	TRUE	5.15e-14	0.519884	0.56	0.366	1.54e-10
Stromal	SLC14A1	FALSE	NA	NA	NA	NA	NA	FALSE	NA	NA	NA	NA	NA	TRUE	2.86e-05	1.63017	0.075	0.342	0.0857014
Stromal	SLC15A3	FALSE	NA	NA	NA	NA	NA	FALSE	NA	NA	NA	NA	NA	TRUE	1.2e-10	7.37522	0.115	0.494	3.6e-07
Stromal	SLC16A6	FALSE	NA	NA	NA	NA	NA	FALSE	NA	NA	NA	NA	NA	TRUE	3.33e-08	7.39968	0.12	0.28	0.0001
Stromal	SLC1A7	FALSE	NA	NA	NA	NA	NA	FALSE	NA	NA	NA	NA	NA	TRUE	0.000704251	2.29517	0.525	0.167	1
Stromal	SLC20A1	FALSE	NA	NA	NA	NA	NA	FALSE	NA	NA	NA	NA	NA	TRUE	1.42e-13	0.910423	0.555	0.369	4.27e-10
Stromal	SLC24A2	FALSE	NA	NA	NA	NA	NA	FALSE	NA	NA	NA	NA	NA	TRUE	1.31e-42	0.308522	0.545	0.166	3.92e-39
Stromal	SLC35A4	FALSE	NA	NA	NA	NA	NA	FALSE	NA	NA	NA	NA	NA	TRUE	1.02e-09	0.989138	0.16	0.287	3.06e-06
Stromal	SLC38A4	FALSE	NA	NA	NA	NA	NA	FALSE	NA	NA	NA	NA	NA	TRUE	1.53e-08	0.605249	0.305	0.337	4.58e-05
Stromal	SLC38A5	FALSE	NA	NA	NA	NA	NA	TRUE	6.62e-06	10.2831	0.49	0.121	0.019874	FALSE	NA	NA	NA	NA	NA
Stromal	SLC39A1	FALSE	NA	NA	NA	NA	NA	TRUE	4.06e-05	6.12571	0.37	0.377	0.121769	FALSE	NA	NA	NA	NA	NA
Stromal	SLC39A11	FALSE	NA	NA	NA	NA	NA	TRUE	2.52e-06	1.11405	0.355	0.303	0.0075457	FALSE	NA	NA	NA	NA	NA
Stromal	SLC39A7	FALSE	NA	NA	NA	NA	NA	FALSE	NA	NA	NA	NA	NA	TRUE	9.43e-05	2.59466	0.26	0.245	0.282783
Stromal	SLC40A1	FALSE	NA	NA	NA	NA	NA	FALSE	NA	NA	NA	NA	NA	TRUE	4.12e-06	0.900336	0.2	0.306	0.0123738
Stromal	SLC43A3	FALSE	NA	NA	NA	NA	NA	TRUE	0.00926271	5.14276	0.45	0.373	1	TRUE	8.07e-05	3.65302	0.36	0.276	0.241952
Stromal	SLC6A6	FALSE	NA	NA	NA	NA	NA	FALSE	NA	NA	NA	NA	NA	TRUE	4.31e-06	2.77705	0.3	0.375	0.0129262
Stromal	SLC7A8	FALSE	NA	NA	NA	NA	NA	FALSE	NA	NA	NA	NA	NA	TRUE	2.02e-26	1.60671	0.215	0.273	6.05e-23
Stromal	SLCO2B1	FALSE	NA	NA	NA	NA	NA	FALSE	NA	NA	NA	NA	NA	TRUE	7.48e-06	0.722818	0.235	0.292	0.0224372
Stromal	SLIT2	TRUE	4.54e-25	1.77606	0.64	0.149	1.36e-21	TRUE	5.07e-93	9.99779	0.97	0.059	1.52e-89	TRUE	2.03e-65	1.2437	1	0.234	6.08e-62
Stromal	SMARCD2	FALSE	NA	NA	NA	NA	NA	TRUE	6.72e-07	1.09641	0.425	0.253	0.00201579	FALSE	NA	NA	NA	NA	NA
Stromal	SMC2	FALSE	NA	NA	NA	NA	NA	FALSE	NA	NA	NA	NA	NA	TRUE	6.71e-10	11.1575	0.15	0.376	2.01e-06
Stromal	SMOC2	TRUE	1.61e-15	3.87131	0.525	0.154	4.83e-12	TRUE	2.87e-13	8.60736	0.62	0.323	8.61e-10	TRUE	1.53e-85	3.21273	0.975	0.247	4.58e-82
Stromal	SNAI1	FALSE	NA	NA	NA	NA	NA	TRUE	5.21e-17	4.07526	0.32	0.253	1.56e-13	FALSE	NA	NA	NA	NA	NA
Stromal	SNAPC2	FALSE	NA	NA	NA	NA	NA	FALSE	NA	NA	NA	NA	NA	TRUE	2.8e-21	1.07638	0.285	0.16	8.41e-18
Stromal	SNCAIP	FALSE	NA	NA	NA	NA	NA	FALSE	NA	NA	NA	NA	NA	TRUE	1.12e-23	0.267612	0.495	0.243	3.36e-20
Stromal	SNED1	TRUE	1.26e-28	14.6214	0.58	0.105	3.77e-25	TRUE	9.2e-114	3.91622	1	0.041	2.76e-110	TRUE	1.96e-107	3.25606	1	0.151	5.89e-104
Stromal	SNTG1	FALSE	NA	NA	NA	NA	NA	TRUE	3.13e-22	7.71768	0.675	0.226	9.38e-19	FALSE	NA	NA	NA	NA	NA
Stromal	SOCS1	FALSE	NA	NA	NA	NA	NA	TRUE	8.77e-25	8.60486	0.21	0.212	2.63e-21	FALSE	NA	NA	NA	NA	NA
Stromal	SOCS2	FALSE	NA	NA	NA	NA	NA	FALSE	NA	NA	NA	NA	NA	TRUE	0.000125547	0.891394	0.255	0.299	0.37664
Stromal	SORT1	TRUE	4.6e-14	1.47101	0.1	0.208	1.38e-10	FALSE	NA	NA	NA	NA	NA	FALSE	NA	NA	NA	NA	NA
Stromal	SOX12	FALSE	NA	NA	NA	NA	NA	FALSE	NA	NA	NA	NA	NA	TRUE	0.00491323	3.4223	0.26	0.279	1
Stromal	SOX9	FALSE	NA	NA	NA	NA	NA	TRUE	9.78e-09	3.78276	0.365	0.131	2.93e-05	FALSE	NA	NA	NA	NA	NA
Stromal	SPON1	TRUE	2.85e-05	12.396	0.305	0.04	0.0854117	TRUE	1.14e-50	6.48777	0.73	0.123	3.42e-47	TRUE	3.69e-66	2.46683	0.82	0.2	1.11e-62
Stromal	SPON2	FALSE	NA	NA	NA	NA	NA	TRUE	8.78e-10	6.95656	0.365	0.27	2.64e-06	TRUE	1.64e-32	2.41558	0.735	0.287	4.92e-29
Stromal	SPRY1	TRUE	0.000654694	2.41288	0.34	0.106	1	TRUE	8.93e-15	4.63512	0.6	0.226	2.68e-11	TRUE	1.05e-36	3.80262	0.71	0.29	3.15e-33
Stromal	SRPX2	TRUE	1.21e-06	6.89985	0.325	0.044	0.00363644	TRUE	1.6e-32	6.90288	0.645	0.063	4.81e-29	TRUE	2e-95	1.91337	0.98	0.162	5.99e-92
Stromal	SSR4	FALSE	NA	NA	NA	NA	NA	FALSE	NA	NA	NA	NA	NA	TRUE	0.0034971	0.27873	0.265	0.271	1
Stromal	ST8SIA1	TRUE	4.03e-08	9.3472	0.35	0.033	0.000120907	FALSE	NA	NA	NA	NA	NA	FALSE	NA	NA	NA	NA	NA
Stromal	STAB2	FALSE	NA	NA	NA	NA	NA	FALSE	NA	NA	NA	NA	NA	TRUE	1.1e-35	14.5708	0.635	0.209	3.31e-32
Stromal	STEAP4	FALSE	NA	NA	NA	NA	NA	TRUE	5.71e-11	1.99427	0.35	0.144	1.71e-07	FALSE	NA	NA	NA	NA	NA
Stromal	STK16	FALSE	NA	NA	NA	NA	NA	FALSE	NA	NA	NA	NA	NA	TRUE	0.00404036	2.55376	0.12	0.169	1
Stromal	STK32B	FALSE	NA	NA	NA	NA	NA	TRUE	2.38e-06	6.66046	0.34	0.288	0.00714515	FALSE	NA	NA	NA	NA	NA
Stromal	STON2	TRUE	0.000815415	6.16307	0.315	0.066	1	TRUE	1.1e-68	4.2459	0.855	0.166	3.29e-65	FALSE	NA	NA	NA	NA	NA
Stromal	SUCNR1	FALSE	NA	NA	NA	NA	NA	TRUE	0.000629195	3.96761	0.105	0.064	1	FALSE	NA	NA	NA	NA	NA
Stromal	SULF1	TRUE	7.13e-11	11.6054	0.395	0.045	2.14e-07	TRUE	7.71e-68	5.6303	0.75	0.064	2.31e-64	FALSE	NA	NA	NA	NA	NA
Stromal	SULF2	FALSE	NA	NA	NA	NA	NA	TRUE	4.3e-11	2.44324	0.335	0.419	1.29e-07	FALSE	NA	NA	NA	NA	NA
Stromal	SYT1	FALSE	NA	NA	NA	NA	NA	TRUE	4.63e-07	9.66343	0.04	0.231	0.00138816	FALSE	NA	NA	NA	NA	NA
Stromal	SYTL3	FALSE	NA	NA	NA	NA	NA	TRUE	6.22e-24	1.3182	0.015	0.253	1.87e-20	FALSE	NA	NA	NA	NA	NA
Stromal	TAFA5	FALSE	NA	NA	NA	NA	NA	TRUE	1.08e-25	3.62971	0.145	0.121	3.25e-22	FALSE	NA	NA	NA	NA	NA
Stromal	TAGLN	FALSE	NA	NA	NA	NA	NA	TRUE	5.91e-08	2.0327	0.4	0.298	0.000177446	FALSE	NA	NA	NA	NA	NA
Stromal	TAMALIN	FALSE	NA	NA	NA	NA	NA	TRUE	1.93e-14	0.267553	0.28	0.197	5.79e-11	TRUE	1.69e-05	13.5571	0.18	0.341	0.0506262
Stromal	TANC2	FALSE	NA	NA	NA	NA	NA	TRUE	4.87e-44	2.30402	0.755	0.25	1.46e-40	TRUE	9.59e-05	0.93748	0.435	0.384	0.287804
Stromal	TBL3	FALSE	NA	NA	NA	NA	NA	FALSE	NA	NA	NA	NA	NA	TRUE	0.000229373	4.22589	0.135	0.168	0.68812
Stromal	TBX18	FALSE	NA	NA	NA	NA	NA	TRUE	1.77e-37	3.95499	0.72	0.113	5.3e-34	TRUE	6.2e-85	1.56971	0.98	0.145	1.86e-81
Stromal	TBX20	TRUE	1.02e-36	11.1428	0.695	0.204	3.06e-33	TRUE	1.6e-52	3.43583	0.81	0.14	4.8e-49	TRUE	2.73e-101	3.74386	0.995	0.157	8.2e-98
Stromal	TBX6	FALSE	NA	NA	NA	NA	NA	FALSE	NA	NA	NA	NA	NA	TRUE	0.00514884	1.36821	0.25	0.189	1
Stromal	TC2N	FALSE	NA	NA	NA	NA	NA	TRUE	1.41e-36	2.76609	0.74	0.241	4.24e-33	FALSE	NA	NA	NA	NA	NA
Stromal	TCAP	FALSE	NA	NA	NA	NA	NA	FALSE	NA	NA	NA	NA	NA	TRUE	1.84e-23	1.60931	0.05	0.229	5.52e-20
Stromal	TCEAL8	FALSE	NA	NA	NA	NA	NA	FALSE	NA	NA	NA	NA	NA	TRUE	8.62e-05	2.59298	0.28	0.194	0.258479
Stromal	TCF4	TRUE	2.8e-12	3.13329	0.575	0.326	8.4e-09	FALSE	NA	NA	NA	NA	NA	FALSE	NA	NA	NA	NA	NA
Stromal	TESC	FALSE	NA	NA	NA	NA	NA	FALSE	NA	NA	NA	NA	NA	TRUE	1.6e-13	4.86172	0.06	0.386	4.8e-10
Stromal	TFPI	TRUE	5.12e-16	7.78107	0.56	0.184	1.53e-12	FALSE	NA	NA	NA	NA	NA	FALSE	NA	NA	NA	NA	NA
Stromal	TGFB2	FALSE	NA	NA	NA	NA	NA	FALSE	NA	NA	NA	NA	NA	TRUE	5.47e-21	1.19882	0.605	0.311	1.64e-17
Stromal	TGFB3	FALSE	NA	NA	NA	NA	NA	FALSE	NA	NA	NA	NA	NA	TRUE	0.00845742	2.74399	0.465	0.327	1
Stromal	THAP11	FALSE	NA	NA	NA	NA	NA	FALSE	NA	NA	NA	NA	NA	TRUE	1.9e-07	11.0515	0.265	0.157	0.000568704
Stromal	THBS1	FALSE	NA	NA	NA	NA	NA	FALSE	NA	NA	NA	NA	NA	TRUE	3.7e-12	2.22163	0.5	0.305	1.11e-08
Stromal	THBS2	TRUE	0.00155345	6.8082	0.285	0.051	1	TRUE	6.2e-18	7.23406	0.615	0.098	1.86e-14	TRUE	1.11e-71	7.1271	0.825	0.151	3.32e-68
Stromal	THBS4	TRUE	0.000576744	1.1426	0.145	0.14	1	FALSE	NA	NA	NA	NA	NA	FALSE	NA	NA	NA	NA	NA
Stromal	THRSP	FALSE	NA	NA	NA	NA	NA	FALSE	NA	NA	NA	NA	NA	TRUE	1.64e-19	3.25792	0.255	0.28	4.93e-16
Stromal	THSD7B	FALSE	NA	NA	NA	NA	NA	TRUE	5.85e-13	6.45341	0.03	0.21	1.75e-09	FALSE	NA	NA	NA	NA	NA
Stromal	THY1	FALSE	NA	NA	NA	NA	NA	TRUE	1.42e-09	1.82951	0.115	0.288	4.26e-06	FALSE	NA	NA	NA	NA	NA
Stromal	TIAM1	FALSE	NA	NA	NA	NA	NA	TRUE	3.06e-39	1.95057	0.705	0.246	9.19e-36	FALSE	NA	NA	NA	NA	NA
Stromal	TIMP3	FALSE	NA	NA	NA	NA	NA	TRUE	0.00831828	1.67124	0.425	0.313	1	FALSE	NA	NA	NA	NA	NA
Stromal	TLCD1	FALSE	NA	NA	NA	NA	NA	FALSE	NA	NA	NA	NA	NA	TRUE	0.00051936	1.31816	0.165	0.164	1
Stromal	TLCD4	FALSE	NA	NA	NA	NA	NA	FALSE	NA	NA	NA	NA	NA	TRUE	1.33e-17	0.963344	0.525	0.342	3.99e-14
Stromal	TLCD5	FALSE	NA	NA	NA	NA	NA	FALSE	NA	NA	NA	NA	NA	TRUE	2.53e-06	3.79194	0.36	0.173	0.00759887
Stromal	TLE5	TRUE	5.45e-05	0.272477	0.16	0.176	0.163517	FALSE	NA	NA	NA	NA	NA	FALSE	NA	NA	NA	NA	NA
Stromal	TM2D2	FALSE	NA	NA	NA	NA	NA	FALSE	NA	NA	NA	NA	NA	TRUE	0.000172607	4.56396	0.275	0.183	0.517821
Stromal	TMED4	TRUE	7.5e-05	0.834144	0.1	0.08	0.224935	TRUE	0.00773749	0.624168	0.365	0.281	1	FALSE	NA	NA	NA	NA	NA
Stromal	TMED9	FALSE	NA	NA	NA	NA	NA	TRUE	1.82e-06	0.404578	0.585	0.435	0.00546502	TRUE	4.4e-13	12.8535	0.32	0.216	1.32e-09
Stromal	TMEM107	FALSE	NA	NA	NA	NA	NA	FALSE	NA	NA	NA	NA	NA	TRUE	4.03e-10	0.544534	0.225	0.252	1.21e-06
Stromal	TMEM115	FALSE	NA	NA	NA	NA	NA	FALSE	NA	NA	NA	NA	NA	TRUE	0.00139952	1.77939	0.295	0.251	1
Stromal	TMEM119	FALSE	NA	NA	NA	NA	NA	TRUE	3.45e-05	2.42659	0.405	0.251	0.103427	TRUE	1.18e-08	2.23103	0.26	0.167	3.54e-05
Stromal	TMEM150A	FALSE	NA	NA	NA	NA	NA	TRUE	3.77e-13	0.74257	0.3	0.196	1.13e-09	TRUE	2.07e-05	10.6936	0.185	0.182	0.0621598
Stromal	TMEM176A	FALSE	NA	NA	NA	NA	NA	FALSE	NA	NA	NA	NA	NA	TRUE	1.79e-12	0.902337	0.47	0.291	5.37e-09
Stromal	TMEM185B	FALSE	NA	NA	NA	NA	NA	FALSE	NA	NA	NA	NA	NA	TRUE	0.00286706	1.6735	0.22	0.331	1
Stromal	TMEM208	FALSE	NA	NA	NA	NA	NA	FALSE	NA	NA	NA	NA	NA	TRUE	5.09e-05	14.0947	0.275	0.208	0.152842
Stromal	TMEM59L	FALSE	NA	NA	NA	NA	NA	TRUE	2.55e-20	1.67229	0.48	0.082	7.66e-17	TRUE	1.99e-36	3.06274	0.585	0.109	5.98e-33
Stromal	TMOD1	FALSE	NA	NA	NA	NA	NA	FALSE	NA	NA	NA	NA	NA	TRUE	0.00259671	0.387171	0.36	0.308	1
Stromal	TMTC2	TRUE	3.12e-06	3.52005	0.445	0.181	0.00934748	FALSE	NA	NA	NA	NA	NA	TRUE	3.99e-31	4.29995	0.935	0.358	1.2e-27
Stromal	TNC	FALSE	NA	NA	NA	NA	NA	FALSE	NA	NA	NA	NA	NA	TRUE	5.89e-12	1.59898	0.49	0.246	1.77e-08
Stromal	TNFAIP2	TRUE	0.00569286	1.91167	0.145	0.112	1	FALSE	NA	NA	NA	NA	NA	FALSE	NA	NA	NA	NA	NA
Stromal	TNFAIP6	FALSE	NA	NA	NA	NA	NA	TRUE	2.11e-10	4.28191	0.49	0.104	6.34e-07	TRUE	3.85e-85	3.37301	0.96	0.179	1.15e-81
Stromal	TNFRSF1B	FALSE	NA	NA	NA	NA	NA	FALSE	NA	NA	NA	NA	NA	TRUE	3.46e-14	2.80279	0.29	0.37	1.04e-10
Stromal	TNFRSF9	FALSE	NA	NA	NA	NA	NA	FALSE	NA	NA	NA	NA	NA	TRUE	7.65e-05	1.72849	0.18	0.273	0.229566
Stromal	TNFSF14	FALSE	NA	NA	NA	NA	NA	TRUE	5.25e-81	1.83646	0.805	0.086	1.58e-77	FALSE	NA	NA	NA	NA	NA
Stromal	TNFSF15	FALSE	NA	NA	NA	NA	NA	TRUE	0.000594574	2.7182	0.035	0.133	1	FALSE	NA	NA	NA	NA	NA
Stromal	TNNI2	FALSE	NA	NA	NA	NA	NA	FALSE	NA	NA	NA	NA	NA	TRUE	3.09e-34	5.49022	0.105	0.128	9.26e-31
Stromal	TNNI3	FALSE	NA	NA	NA	NA	NA	FALSE	NA	NA	NA	NA	NA	TRUE	6.82e-12	3.25135	0.08	0.157	2.05e-08
Stromal	TNNT2	FALSE	NA	NA	NA	NA	NA	TRUE	0.000219077	3.63211	0.07	0.301	0.657232	FALSE	NA	NA	NA	NA	NA
Stromal	TOMM22	FALSE	NA	NA	NA	NA	NA	FALSE	NA	NA	NA	NA	NA	TRUE	6.41e-10	1.42459	0.06	0.204	1.92e-06
Stromal	TP63	FALSE	NA	NA	NA	NA	NA	TRUE	3.33e-47	10.4362	0.76	0.222	9.98e-44	FALSE	NA	NA	NA	NA	NA
Stromal	TPH1	FALSE	NA	NA	NA	NA	NA	FALSE	NA	NA	NA	NA	NA	TRUE	0.000364631	0.390344	0.3	0.352	1
Stromal	TPP1	FALSE	NA	NA	NA	NA	NA	FALSE	NA	NA	NA	NA	NA	TRUE	8.81e-15	6.46049	0.11	0.198	2.64e-11
Stromal	TPX2	FALSE	NA	NA	NA	NA	NA	TRUE	1.7e-08	1.88228	0.265	0.128	5.09e-05	FALSE	NA	NA	NA	NA	NA
Stromal	TRAPPC2L	FALSE	NA	NA	NA	NA	NA	FALSE	NA	NA	NA	NA	NA	TRUE	0.0060847	0.677396	0.105	0.187	1
Stromal	TRHDE	FALSE	NA	NA	NA	NA	NA	TRUE	3.59e-08	9.50918	0.56	0.117	0.000107726	FALSE	NA	NA	NA	NA	NA
Stromal	TRPS1	FALSE	NA	NA	NA	NA	NA	TRUE	1.9e-22	0.489455	0.6	0.333	5.71e-19	FALSE	NA	NA	NA	NA	NA
Stromal	TSC22D3	TRUE	0.000307426	0.86268	0.115	0.115	0.922278	FALSE	NA	NA	NA	NA	NA	FALSE	NA	NA	NA	NA	NA
Stromal	TSHZ3	FALSE	NA	NA	NA	NA	NA	TRUE	5.81e-62	4.3301	0.83	0.201	1.74e-58	TRUE	3.61e-53	3.25015	0.825	0.311	1.08e-49
Stromal	TSPAN11	FALSE	NA	NA	NA	NA	NA	TRUE	6.6e-42	4.86181	0.165	0.06	1.98e-38	FALSE	NA	NA	NA	NA	NA
Stromal	TSPAN31	FALSE	NA	NA	NA	NA	NA	FALSE	NA	NA	NA	NA	NA	TRUE	0.00102002	2.76559	0.145	0.186	1
Stromal	TSPAN5	FALSE	NA	NA	NA	NA	NA	FALSE	NA	NA	NA	NA	NA	TRUE	1.54e-10	5.95687	0.335	0.459	4.61e-07
Stromal	TST	FALSE	NA	NA	NA	NA	NA	TRUE	1.34e-07	4.92865	0.29	0.286	0.000400973	FALSE	NA	NA	NA	NA	NA
Stromal	TTC9	FALSE	NA	NA	NA	NA	NA	FALSE	NA	NA	NA	NA	NA	TRUE	1.48e-14	0.91907	0.53	0.31	4.45e-11
Stromal	TUBB2A	FALSE	NA	NA	NA	NA	NA	FALSE	NA	NA	NA	NA	NA	TRUE	0.000502405	0.409743	0.265	0.185	1
Stromal	TUBB2B	FALSE	NA	NA	NA	NA	NA	FALSE	NA	NA	NA	NA	NA	TRUE	1e-16	0.891695	0.255	0.264	3.01e-13
Stromal	TUBB3	FALSE	NA	NA	NA	NA	NA	FALSE	NA	NA	NA	NA	NA	TRUE	0.0010976	0.647701	0.36	0.268	1
Stromal	TWIST1	FALSE	NA	NA	NA	NA	NA	FALSE	NA	NA	NA	NA	NA	TRUE	0.000863502	3.8221	0.38	0.145	1
Stromal	TWIST2	FALSE	NA	NA	NA	NA	NA	TRUE	1.17e-08	7.50189	0.565	0.069	3.5e-05	TRUE	2.2e-87	2.53061	0.935	0.143	6.6e-84
Stromal	U2AF1L4	FALSE	NA	NA	NA	NA	NA	TRUE	0.00428132	0.282044	0.31	0.274	1	TRUE	9.97e-10	2.68886	0.19	0.199	2.99e-06
Stromal	UAP1	FALSE	NA	NA	NA	NA	NA	TRUE	2.74e-06	7.88757	0.535	0.277	0.00823176	TRUE	6.85e-82	3.15441	0.895	0.192	2.05e-78
Stromal	UAP1L1	FALSE	NA	NA	NA	NA	NA	FALSE	NA	NA	NA	NA	NA	TRUE	1.87e-18	0.883488	0.145	0.197	5.61e-15
Stromal	UBC	TRUE	9.26e-05	0.360403	0.175	0.185	0.277725	FALSE	NA	NA	NA	NA	NA	FALSE	NA	NA	NA	NA	NA
Stromal	UBE2C	FALSE	NA	NA	NA	NA	NA	FALSE	NA	NA	NA	NA	NA	TRUE	2.64e-17	0.67596	0.07	0.163	7.92e-14
Stromal	UCHL1	FALSE	NA	NA	NA	NA	NA	FALSE	NA	NA	NA	NA	NA	TRUE	0.000236804	2.86839	0.46	0.345	0.710412
Stromal	UGP2	TRUE	1.21e-05	2.35161	0.25	0.253	0.0363217	FALSE	NA	NA	NA	NA	NA	FALSE	NA	NA	NA	NA	NA
Stromal	UNC5B	TRUE	0.00283631	1.88669	0.115	0.064	1	FALSE	NA	NA	NA	NA	NA	FALSE	NA	NA	NA	NA	NA
Stromal	UNC5C	FALSE	NA	NA	NA	NA	NA	TRUE	1.21e-39	4.00925	0.9	0.305	3.64e-36	FALSE	NA	NA	NA	NA	NA
Stromal	UPB1	FALSE	NA	NA	NA	NA	NA	TRUE	0.00190879	1.72494	0.04	0.274	1	FALSE	NA	NA	NA	NA	NA
Stromal	UPK1B	FALSE	NA	NA	NA	NA	NA	TRUE	1.64e-08	1.19213	0.32	0.059	4.91e-05	FALSE	NA	NA	NA	NA	NA
Stromal	UROD	FALSE	NA	NA	NA	NA	NA	FALSE	NA	NA	NA	NA	NA	TRUE	0.000995763	0.648865	0.195	0.204	1
Stromal	VAMP8	FALSE	NA	NA	NA	NA	NA	FALSE	NA	NA	NA	NA	NA	TRUE	1.38e-07	1.93941	0.225	0.281	0.000412595
Stromal	VCAN	TRUE	7.59e-33	2.28996	0.66	0.181	2.28e-29	TRUE	1.05e-54	4.37112	0.795	0.217	3.16e-51	TRUE	3.61e-89	2.66915	0.98	0.275	1.08e-85
Stromal	VIM	FALSE	NA	NA	NA	NA	NA	FALSE	NA	NA	NA	NA	NA	TRUE	8.12e-14	3.97547	0.57	0.34	2.44e-10
Stromal	VKORC1	FALSE	NA	NA	NA	NA	NA	FALSE	NA	NA	NA	NA	NA	TRUE	6.17e-08	0.732299	0.4	0.292	0.000185225
Stromal	VMO1	FALSE	NA	NA	NA	NA	NA	TRUE	2.05e-29	4.44353	0.095	0.302	6.16e-26	FALSE	NA	NA	NA	NA	NA
Stromal	VNN1	FALSE	NA	NA	NA	NA	NA	TRUE	1.96e-17	1.41619	0.03	0.222	5.89e-14	TRUE	1.59e-27	1.53188	0.155	0.271	4.77e-24
Stromal	VWC2	FALSE	NA	NA	NA	NA	NA	TRUE	1.8e-35	2.70882	0.195	0.209	5.4e-32	FALSE	NA	NA	NA	NA	NA
Stromal	WDR45	FALSE	NA	NA	NA	NA	NA	FALSE	NA	NA	NA	NA	NA	TRUE	3.07e-07	3.96482	0.34	0.217	0.000921043
Stromal	WDR74	FALSE	NA	NA	NA	NA	NA	FALSE	NA	NA	NA	NA	NA	TRUE	3.75e-09	1.27998	0.275	0.202	1.12e-05
Stromal	WDR86	FALSE	NA	NA	NA	NA	NA	FALSE	NA	NA	NA	NA	NA	TRUE	4.96e-29	2.49417	0.24	0.406	1.49e-25
Stromal	WFIKKN1	FALSE	NA	NA	NA	NA	NA	TRUE	5.03e-13	2.12884	0.315	0.09	1.51e-09	TRUE	1.02e-15	6.85888	0.27	0.112	3.06e-12
Stromal	WNK4	FALSE	NA	NA	NA	NA	NA	FALSE	NA	NA	NA	NA	NA	TRUE	6.52e-07	6.24435	0.29	0.181	0.00195659
Stromal	WNT5B	FALSE	NA	NA	NA	NA	NA	FALSE	NA	NA	NA	NA	NA	TRUE	1.01e-21	0.498026	0.565	0.296	3.02e-18
Stromal	WWOX	FALSE	NA	NA	NA	NA	NA	TRUE	2.07e-57	4.57546	0.83	0.25	6.22e-54	FALSE	NA	NA	NA	NA	NA
Stromal	WWTR1	TRUE	0.000449529	1.10729	0.47	0.251	1	TRUE	2.46e-37	0.388436	0.715	0.258	7.37e-34	FALSE	NA	NA	NA	NA	NA
Stromal	YIPF3	FALSE	NA	NA	NA	NA	NA	FALSE	NA	NA	NA	NA	NA	TRUE	1.44e-05	0.677661	0.135	0.208	0.0431942
Stromal	YOD1	FALSE	NA	NA	NA	NA	NA	TRUE	8.31e-09	5.48441	0.165	0.188	2.49e-05	FALSE	NA	NA	NA	NA	NA
Stromal	ZBTB22	FALSE	NA	NA	NA	NA	NA	TRUE	0.000352456	0.715414	0.11	0.282	1	FALSE	NA	NA	NA	NA	NA
Stromal	ZBTB3	FALSE	NA	NA	NA	NA	NA	FALSE	NA	NA	NA	NA	NA	TRUE	8.54e-16	8.88584	0.225	0.164	2.56e-12
Stromal	ZBTB45	FALSE	NA	NA	NA	NA	NA	TRUE	2.09e-08	0.376083	0.15	0.293	6.26e-05	FALSE	NA	NA	NA	NA	NA
Stromal	ZEB1	TRUE	3.66e-14	1.5007	0.58	0.334	1.1e-10	TRUE	3.29e-23	3.7341	0.615	0.357	9.87e-20	TRUE	1.54e-32	0.389738	0.87	0.345	4.63e-29
Stromal	ZMYND15	FALSE	NA	NA	NA	NA	NA	FALSE	NA	NA	NA	NA	NA	TRUE	1.29e-12	1.93787	0.14	0.146	3.86e-09
Stromal	ZNF219	FALSE	NA	NA	NA	NA	NA	TRUE	1.6e-08	5.58703	0.16	0.201	4.81e-05	FALSE	NA	NA	NA	NA	NA
Stromal	ZNF385A	FALSE	NA	NA	NA	NA	NA	FALSE	NA	NA	NA	NA	NA	TRUE	0.00180948	1.96995	0.47	0.249	1
Stromal	ZNF423	FALSE	NA	NA	NA	NA	NA	TRUE	2e-54	0.651752	0.87	0.303	6e-51	TRUE	2.3e-34	4.37353	0.7	0.307	6.9e-31
Stromal	ZNF503	FALSE	NA	NA	NA	NA	NA	TRUE	0.00650661	3.91068	0.23	0.181	1	FALSE	NA	NA	NA	NA	NA
Stromal	AAMP	FALSE	NA	NA	NA	NA	NA	FALSE	NA	NA	NA	NA	NA	TRUE	6.05e-18	1.93804	0.27	0.21	1.82e-14
Stromal	ABHD11	FALSE	NA	NA	NA	NA	NA	TRUE	7.56e-08	2.12851	0.285	0.227	0.000226858	FALSE	NA	NA	NA	NA	NA
Stromal	ABHD14B	FALSE	NA	NA	NA	NA	NA	FALSE	NA	NA	NA	NA	NA	TRUE	0.000333647	7.71656	0.195	0.203	1
Stromal	ABHD15	FALSE	NA	NA	NA	NA	NA	FALSE	NA	NA	NA	NA	NA	TRUE	0.000763073	3.1596	0.33	0.233	1
Stromal	ABTB2	TRUE	8.39e-10	9.5577	0.455	0.114	2.52e-06	FALSE	NA	NA	NA	NA	NA	TRUE	4.05e-90	2.23664	1	0.201	1.21e-86
Stromal	ACER2	TRUE	0.00680184	9.83449	0.12	0.075	1	FALSE	NA	NA	NA	NA	NA	FALSE	NA	NA	NA	NA	NA
Stromal	ACTB	TRUE	7.07e-05	1.88852	0.35	0.404	0.212191	FALSE	NA	NA	NA	NA	NA	FALSE	NA	NA	NA	NA	NA
Stromal	ADAMTS1	FALSE	NA	NA	NA	NA	NA	FALSE	NA	NA	NA	NA	NA	TRUE	4.55e-05	2.64014	0.4	0.335	0.136532
Stromal	ADAMTS15	TRUE	0.000755246	6.70094	0.13	0.078	1	TRUE	3.61e-15	1.62927	0.425	0.124	1.08e-11	FALSE	NA	NA	NA	NA	NA
Stromal	ADAMTS19	FALSE	NA	NA	NA	NA	NA	TRUE	3.42e-104	3.59231	0.955	0.021	1.03e-100	TRUE	2.13e-93	1.88756	0.99	0.14	6.4e-90
Stromal	ADAMTS2	FALSE	NA	NA	NA	NA	NA	TRUE	0.00125648	7.21504	0.515	0.137	1	TRUE	4.16e-46	2.3128	0.795	0.193	1.25e-42
Stromal	ADAMTS4	FALSE	NA	NA	NA	NA	NA	FALSE	NA	NA	NA	NA	NA	TRUE	8.23e-24	2.67579	0.495	0.293	2.47e-20
Stromal	ADAMTSL3	TRUE	1.02e-49	4.79178	0.755	0.182	3.05e-46	TRUE	7.92e-69	1.89696	0.935	0.176	2.38e-65	TRUE	6.37e-75	3.99823	0.995	0.239	1.91e-71
Stromal	ADAMTSL5	FALSE	NA	NA	NA	NA	NA	TRUE	4.74e-11	4.5221	0.31	0.192	1.42e-07	FALSE	NA	NA	NA	NA	NA
Stromal	ADM	FALSE	NA	NA	NA	NA	NA	TRUE	1.07e-08	1.90798	0.255	0.263	3.2e-05	FALSE	NA	NA	NA	NA	NA
Stromal	ADRM1	FALSE	NA	NA	NA	NA	NA	FALSE	NA	NA	NA	NA	NA	TRUE	0.00149135	3.29075	0.25	0.204	1
Stromal	AEBP1	FALSE	NA	NA	NA	NA	NA	FALSE	NA	NA	NA	NA	NA	TRUE	0.00688531	2.6743	0.325	0.169	1
Stromal	AFAP1	TRUE	5.6e-09	9.20624	0.405	0.103	1.68e-05	TRUE	4.95e-66	1.82123	0.96	0.231	1.48e-62	FALSE	NA	NA	NA	NA	NA
Stromal	AFF3	FALSE	NA	NA	NA	NA	NA	TRUE	3.73e-05	6.50428	0.275	0.453	0.111837	FALSE	NA	NA	NA	NA	NA
Stromal	ALDH1A2	FALSE	NA	NA	NA	NA	NA	TRUE	2.17e-12	10.1465	0.59	0.201	6.5e-09	TRUE	1.49e-61	3.48656	0.82	0.215	4.46e-58
Stromal	ALOX12	FALSE	NA	NA	NA	NA	NA	FALSE	NA	NA	NA	NA	NA	TRUE	1.06e-09	11.2594	0.09	0.28	3.17e-06
Stromal	ALYREF	FALSE	NA	NA	NA	NA	NA	FALSE	NA	NA	NA	NA	NA	TRUE	0.00111954	7.64474	0.24	0.301	1
Stromal	AMIGO1	FALSE	NA	NA	NA	NA	NA	FALSE	NA	NA	NA	NA	NA	TRUE	1.1e-06	5.10577	0.285	0.222	0.00330912
Stromal	AMIGO2	FALSE	NA	NA	NA	NA	NA	FALSE	NA	NA	NA	NA	NA	TRUE	8.37e-30	1.94547	0.435	0.223	2.51e-26
Stromal	ANGPTL1	FALSE	NA	NA	NA	NA	NA	TRUE	4.78e-28	7.78352	0.19	0.438	1.43e-24	FALSE	NA	NA	NA	NA	NA
Stromal	ANK1	FALSE	NA	NA	NA	NA	NA	FALSE	NA	NA	NA	NA	NA	TRUE	6.36e-10	2.78905	0.17	0.304	1.91e-06
Stromal	ANKRD23	FALSE	NA	NA	NA	NA	NA	FALSE	NA	NA	NA	NA	NA	TRUE	5.9e-11	13.3551	0.44	0.317	1.77e-07
Stromal	ANKRD34A	FALSE	NA	NA	NA	NA	NA	FALSE	NA	NA	NA	NA	NA	TRUE	0.000375819	3.05844	0.215	0.205	1
Stromal	ANKS1B	FALSE	NA	NA	NA	NA	NA	TRUE	1.61e-46	8.12298	0.86	0.256	4.84e-43	FALSE	NA	NA	NA	NA	NA
Stromal	ANTKMT	FALSE	NA	NA	NA	NA	NA	FALSE	NA	NA	NA	NA	NA	TRUE	0.00781068	9.91875	0.12	0.19	1
Stromal	ANTXR1	TRUE	2.34e-05	3.63759	0.425	0.18	0.0701481	TRUE	0.000263937	3.75091	0.515	0.254	0.791812	TRUE	6.96e-52	8.20571	0.875	0.305	2.09e-48
Stromal	AOX1	FALSE	NA	NA	NA	NA	NA	TRUE	6.15e-20	5.2626	0.57	0.019	1.85e-16	TRUE	4.92e-64	1.51492	0.78	0.085	1.48e-60
Stromal	APLP2	FALSE	NA	NA	NA	NA	NA	FALSE	NA	NA	NA	NA	NA	TRUE	1.03e-06	7.54731	0.255	0.417	0.00308945
Stromal	APOD	FALSE	NA	NA	NA	NA	NA	TRUE	0.000116513	8.83561	0.505	0.307	0.34954	FALSE	NA	NA	NA	NA	NA
Stromal	APOE	FALSE	NA	NA	NA	NA	NA	FALSE	NA	NA	NA	NA	NA	TRUE	1.53e-17	8.75383	0.415	0.148	4.58e-14
Stromal	APRT	FALSE	NA	NA	NA	NA	NA	FALSE	NA	NA	NA	NA	NA	TRUE	1.5e-12	2.11781	0.135	0.307	4.5e-09
Stromal	ARHGAP20	FALSE	NA	NA	NA	NA	NA	TRUE	1.26e-07	1.657	0.28	0.119	0.000377	FALSE	NA	NA	NA	NA	NA
Stromal	ARHGAP25	FALSE	NA	NA	NA	NA	NA	FALSE	NA	NA	NA	NA	NA	TRUE	1.65e-05	3.88149	0.095	0.429	0.049445
Stromal	ARMCX6	FALSE	NA	NA	NA	NA	NA	TRUE	4.39e-22	2.28718	0.1	0.272	1.32e-18	FALSE	NA	NA	NA	NA	NA
Stromal	ASB11	FALSE	NA	NA	NA	NA	NA	FALSE	NA	NA	NA	NA	NA	TRUE	1.99e-54	11.6954	0.025	0.22	5.96e-51
Stromal	ASPN	FALSE	NA	NA	NA	NA	NA	FALSE	NA	NA	NA	NA	NA	TRUE	1.86e-12	4.07392	0.575	0.348	5.57e-09
Stromal	ASTN1	FALSE	NA	NA	NA	NA	NA	FALSE	NA	NA	NA	NA	NA	TRUE	4.09e-07	2.09785	0.225	0.317	0.00122589
Stromal	ATOH8	FALSE	NA	NA	NA	NA	NA	TRUE	2.4e-15	3.08163	0.185	0.226	7.2e-12	FALSE	NA	NA	NA	NA	NA
Stromal	ATP2B4	FALSE	NA	NA	NA	NA	NA	FALSE	NA	NA	NA	NA	NA	TRUE	4.58e-20	9.23253	0.22	0.38	1.37e-16
Stromal	AXL	FALSE	NA	NA	NA	NA	NA	TRUE	0.000326464	2.9753	0.53	0.34	0.979393	TRUE	4.28e-44	2.45814	0.635	0.198	1.28e-40
Stromal	B2M	FALSE	NA	NA	NA	NA	NA	FALSE	NA	NA	NA	NA	NA	TRUE	4.5e-06	4.76963	0.155	0.374	0.0135147
Stromal	BCL7C	FALSE	NA	NA	NA	NA	NA	FALSE	NA	NA	NA	NA	NA	TRUE	0.00580034	3.80281	0.195	0.169	1
Stromal	BGN	FALSE	NA	NA	NA	NA	NA	FALSE	NA	NA	NA	NA	NA	TRUE	2.49e-07	1.57204	0.42	0.164	0.000747282
Stromal	BICC1	TRUE	4.83e-89	16.6955	0.88	0.108	1.45e-85	TRUE	7.41e-113	11.074	1	0.026	2.22e-109	TRUE	4.78e-112	10.4214	1	0.084	1.44e-108
Stromal	BMP4	FALSE	NA	NA	NA	NA	NA	FALSE	NA	NA	NA	NA	NA	TRUE	2.92e-06	3.4818	0.495	0.183	0.0087741
Stromal	BMPER	FALSE	NA	NA	NA	NA	NA	FALSE	NA	NA	NA	NA	NA	TRUE	8.81e-08	3.24872	0.54	0.248	0.000264424
Stromal	BNC2	TRUE	7e-62	8.08857	0.815	0.152	2.1e-58	TRUE	3.11e-107	9.86503	0.995	0.211	9.34e-104	FALSE	NA	NA	NA	NA	NA
Stromal	BOK	FALSE	NA	NA	NA	NA	NA	TRUE	6.27e-05	7.54951	0.405	0.188	0.188088	TRUE	0.00290535	5.96331	0.315	0.281	1
Stromal	BTBD17	FALSE	NA	NA	NA	NA	NA	FALSE	NA	NA	NA	NA	NA	TRUE	4.45e-08	1.74546	0.115	0.248	0.000133538
Stromal	C12orf75	FALSE	NA	NA	NA	NA	NA	TRUE	4.63e-08	1.64139	0.39	0.397	0.00013897	FALSE	NA	NA	NA	NA	NA
Stromal	C1QTNF6	FALSE	NA	NA	NA	NA	NA	TRUE	0.00126627	4.83318	0.29	0.262	1	FALSE	NA	NA	NA	NA	NA
Stromal	C1QTNF7	FALSE	NA	NA	NA	NA	NA	TRUE	0.00584628	4.89317	0.41	0.284	1	FALSE	NA	NA	NA	NA	NA
Stromal	C1R	FALSE	NA	NA	NA	NA	NA	TRUE	3.61e-05	5.00158	0.545	0.268	0.108293	FALSE	NA	NA	NA	NA	NA
Stromal	C20orf144	FALSE	NA	NA	NA	NA	NA	FALSE	NA	NA	NA	NA	NA	TRUE	2.11e-29	5.92533	0.175	0.197	6.34e-26
Stromal	C3	TRUE	1.28e-08	11.3841	0.41	0.1	3.85e-05	FALSE	NA	NA	NA	NA	NA	TRUE	2.34e-94	2.74394	0.985	0.092	7.02e-91
Stromal	CACHD1	FALSE	NA	NA	NA	NA	NA	TRUE	7.85e-31	3.46068	0.625	0.156	2.36e-27	TRUE	4.35e-15	1.61866	0.515	0.315	1.31e-11
Stromal	CACNA1C	TRUE	2.84e-16	3.76632	0.115	0.427	8.52e-13	FALSE	NA	NA	NA	NA	NA	FALSE	NA	NA	NA	NA	NA
Stromal	CAMK4	FALSE	NA	NA	NA	NA	NA	TRUE	7.91e-17	3.55485	0.015	0.201	2.37e-13	FALSE	NA	NA	NA	NA	NA
Stromal	CCDC24	FALSE	NA	NA	NA	NA	NA	TRUE	6.38e-24	3.40912	0.165	0.331	1.91e-20	FALSE	NA	NA	NA	NA	NA
Stromal	CCDC80	TRUE	1.28e-18	13.1408	0.555	0.179	3.84e-15	TRUE	2.85e-13	8.2635	0.605	0.117	8.54e-10	TRUE	8.44e-98	3.61621	0.99	0.146	2.53e-94
Stromal	CCL11	FALSE	NA	NA	NA	NA	NA	TRUE	2.34e-12	3.87618	0.205	0.115	7.01e-09	TRUE	0.00165755	5.29745	0.27	0.176	1
Stromal	CCL19	FALSE	NA	NA	NA	NA	NA	TRUE	1.9e-05	2.98889	0.39	0.254	0.0570015	FALSE	NA	NA	NA	NA	NA
Stromal	CCL8	FALSE	NA	NA	NA	NA	NA	FALSE	NA	NA	NA	NA	NA	TRUE	3.54e-09	4.05025	0.3	0.257	1.06e-05
Stromal	CCN1	TRUE	0.00417635	2.79039	0.11	0.056	1	FALSE	NA	NA	NA	NA	NA	FALSE	NA	NA	NA	NA	NA
Stromal	CCN2	FALSE	NA	NA	NA	NA	NA	FALSE	NA	NA	NA	NA	NA	TRUE	1.67e-23	14.0306	0.6	0.26	5.01e-20
Stromal	CCN3	FALSE	NA	NA	NA	NA	NA	FALSE	NA	NA	NA	NA	NA	TRUE	5.47e-08	4.62308	0.2	0.266	0.000164057
Stromal	CCN5	FALSE	NA	NA	NA	NA	NA	TRUE	2.6e-14	3.6225	0.27	0.184	7.79e-11	FALSE	NA	NA	NA	NA	NA
Stromal	CD14	FALSE	NA	NA	NA	NA	NA	FALSE	NA	NA	NA	NA	NA	TRUE	8.35e-40	1.89485	0.105	0.354	2.5e-36
Stromal	CD248	FALSE	NA	NA	NA	NA	NA	TRUE	1.3e-12	4.75063	0.27	0.256	3.91e-09	FALSE	NA	NA	NA	NA	NA
Stromal	CD28	FALSE	NA	NA	NA	NA	NA	TRUE	1.25e-43	6.70289	0.045	0.282	3.75e-40	FALSE	NA	NA	NA	NA	NA
Stromal	CD34	FALSE	NA	NA	NA	NA	NA	TRUE	4.36e-15	3.53852	0.62	0.223	1.31e-11	FALSE	NA	NA	NA	NA	NA
Stromal	CD55	FALSE	NA	NA	NA	NA	NA	TRUE	0.000520808	1.93167	0.36	0.238	1	FALSE	NA	NA	NA	NA	NA
Stromal	CD79B	FALSE	NA	NA	NA	NA	NA	FALSE	NA	NA	NA	NA	NA	TRUE	1.16e-06	2.00559	0.09	0.31	0.00348877
Stromal	CD84	FALSE	NA	NA	NA	NA	NA	FALSE	NA	NA	NA	NA	NA	TRUE	2.23e-07	3.60805	0.045	0.337	0.000667519
Stromal	CD93	FALSE	NA	NA	NA	NA	NA	FALSE	NA	NA	NA	NA	NA	TRUE	4.32e-11	1.82152	0.275	0.349	1.29e-07
Stromal	CDC20	FALSE	NA	NA	NA	NA	NA	TRUE	2.33e-16	2.81642	0.285	0.184	7e-13	FALSE	NA	NA	NA	NA	NA
Stromal	CDC42EP2	FALSE	NA	NA	NA	NA	NA	FALSE	NA	NA	NA	NA	NA	TRUE	4.49e-05	4.34634	0.445	0.251	0.134613
Stromal	CDH11	FALSE	NA	NA	NA	NA	NA	FALSE	NA	NA	NA	NA	NA	TRUE	3.26e-05	2.64606	0.43	0.339	0.0976759
Stromal	CDKN1A	FALSE	NA	NA	NA	NA	NA	TRUE	5.22e-05	3.40609	0.28	0.384	0.156584	FALSE	NA	NA	NA	NA	NA
Stromal	CDKN3	FALSE	NA	NA	NA	NA	NA	TRUE	1.46e-60	1.63693	0.81	0.195	4.37e-57	TRUE	1.29e-16	9.96574	0.51	0.222	3.88e-13
Stromal	CENPA	FALSE	NA	NA	NA	NA	NA	TRUE	2.57e-15	1.54841	0.315	0.195	7.7e-12	FALSE	NA	NA	NA	NA	NA
Stromal	CH25H	FALSE	NA	NA	NA	NA	NA	TRUE	2.8e-19	2.23641	0.135	0.129	8.39e-16	FALSE	NA	NA	NA	NA	NA
Stromal	CHCHD1	FALSE	NA	NA	NA	NA	NA	FALSE	NA	NA	NA	NA	NA	TRUE	4.49e-10	2.05556	0.105	0.246	1.35e-06
Stromal	CILP	FALSE	NA	NA	NA	NA	NA	TRUE	0.000469794	11.2644	0.21	0.153	1	FALSE	NA	NA	NA	NA	NA
Stromal	CISD1	TRUE	1.65e-07	5.11427	0.075	0.106	0.000494895	FALSE	NA	NA	NA	NA	NA	FALSE	NA	NA	NA	NA	NA
Stromal	CISH	FALSE	NA	NA	NA	NA	NA	TRUE	0.00489764	2.74565	0.1	0.309	1	FALSE	NA	NA	NA	NA	NA
Stromal	CKB	FALSE	NA	NA	NA	NA	NA	FALSE	NA	NA	NA	NA	NA	TRUE	0.00231087	3.46726	0.22	0.252	1
Stromal	CLEC11A	FALSE	NA	NA	NA	NA	NA	TRUE	2.23e-09	9.6696	0.28	0.402	6.7e-06	FALSE	NA	NA	NA	NA	NA
Stromal	CMKLR1	FALSE	NA	NA	NA	NA	NA	TRUE	0.000772656	1.57263	0.32	0.162	1	FALSE	NA	NA	NA	NA	NA
Stromal	CMPK2	FALSE	NA	NA	NA	NA	NA	FALSE	NA	NA	NA	NA	NA	TRUE	3.83e-23	5.22811	0.135	0.311	1.15e-19
Stromal	CMTM3	FALSE	NA	NA	NA	NA	NA	FALSE	NA	NA	NA	NA	NA	TRUE	0.000707738	1.63566	0.215	0.193	1
Stromal	CNTFR	FALSE	NA	NA	NA	NA	NA	TRUE	3.44e-18	2.83764	0.23	0.083	1.03e-14	FALSE	NA	NA	NA	NA	NA
Stromal	CNTN6	FALSE	NA	NA	NA	NA	NA	FALSE	NA	NA	NA	NA	NA	TRUE	2.81e-06	8.30338	0.155	0.365	0.00844097
Stromal	COL15A1	TRUE	7.18e-40	11.5553	0.705	0.188	2.15e-36	TRUE	5.09e-62	4.38323	0.805	0.092	1.53e-58	TRUE	4.07e-111	4.80411	1	0.119	1.22e-107
Stromal	COL1A1	FALSE	NA	NA	NA	NA	NA	FALSE	NA	NA	NA	NA	NA	TRUE	9.23e-08	6.23838	0.545	0.257	0.000276859
Stromal	COL1A2	TRUE	1.86e-22	3.83697	0.625	0.231	5.57e-19	TRUE	1.01e-18	1.90055	0.65	0.231	3.04e-15	FALSE	NA	NA	NA	NA	NA
Stromal	COL27A1	FALSE	NA	NA	NA	NA	NA	TRUE	5.46e-12	3.98931	0.26	0.338	1.64e-08	FALSE	NA	NA	NA	NA	NA
Stromal	COL3A1	TRUE	4.34e-08	9.5374	0.49	0.214	0.000130136	FALSE	NA	NA	NA	NA	NA	FALSE	NA	NA	NA	NA	NA
Stromal	COL4A1	FALSE	NA	NA	NA	NA	NA	TRUE	4.71e-18	4.56183	0.66	0.328	1.41e-14	FALSE	NA	NA	NA	NA	NA
Stromal	COL4A3	TRUE	1.4e-35	11.7115	0.605	0.061	4.19e-32	TRUE	2.96e-104	6.88021	0.97	0.039	8.89e-101	TRUE	2.11e-105	5.76908	1	0.165	6.34e-102
Stromal	COL5A1	TRUE	7.97e-30	3.9292	0.61	0.137	2.39e-26	TRUE	8.44e-61	6.15457	0.77	0.113	2.53e-57	TRUE	2.18e-80	2.41207	0.95	0.246	6.53e-77
Stromal	COL5A2	TRUE	2.32e-24	4.58892	0.635	0.171	6.96e-21	FALSE	NA	NA	NA	NA	NA	TRUE	7.6e-81	1.56268	0.995	0.288	2.28e-77
Stromal	COL5A3	TRUE	0.00868167	5.42979	0.375	0.183	1	FALSE	NA	NA	NA	NA	NA	FALSE	NA	NA	NA	NA	NA
Stromal	COL6A2	FALSE	NA	NA	NA	NA	NA	TRUE	1.47e-19	2.71291	0.66	0.275	4.41e-16	TRUE	4.9e-72	2.93723	0.875	0.19	1.47e-68
Stromal	COL8A1	TRUE	5.02e-46	11.5149	0.705	0.12	1.51e-42	TRUE	6.65e-81	10.1984	0.87	0.127	2e-77	TRUE	1.95e-104	3.67526	0.995	0.198	5.86e-101
Stromal	COL9A1	FALSE	NA	NA	NA	NA	NA	TRUE	3.1e-06	10.1892	0.5	0.265	0.00929857	FALSE	NA	NA	NA	NA	NA
Stromal	COMP	FALSE	NA	NA	NA	NA	NA	TRUE	2.52e-06	8.58121	0.22	0.249	0.00756628	FALSE	NA	NA	NA	NA	NA
Stromal	COQ10A	FALSE	NA	NA	NA	NA	NA	FALSE	NA	NA	NA	NA	NA	TRUE	8e-06	6.35385	0.14	0.197	0.0240137
Stromal	COTL1	FALSE	NA	NA	NA	NA	NA	FALSE	NA	NA	NA	NA	NA	TRUE	5.97e-12	6.72219	0.175	0.424	1.79e-08
Stromal	COX6A2	FALSE	NA	NA	NA	NA	NA	TRUE	5.82e-06	10.0939	0.15	0.261	0.0174458	FALSE	NA	NA	NA	NA	NA
Stromal	CPM	TRUE	6.99e-07	1.6881	0.06	0.104	0.00209805	FALSE	NA	NA	NA	NA	NA	FALSE	NA	NA	NA	NA	NA
Stromal	CPXM2	FALSE	NA	NA	NA	NA	NA	TRUE	0.000532784	2.42905	0.14	0.226	1	FALSE	NA	NA	NA	NA	NA
Stromal	CREB3	FALSE	NA	NA	NA	NA	NA	FALSE	NA	NA	NA	NA	NA	TRUE	7.39e-08	2.08429	0.13	0.286	0.000221777
Stromal	CREB5	TRUE	0.000217615	5.90303	0.485	0.264	0.652844	TRUE	4.82e-26	3.32319	0.515	0.252	1.45e-22	FALSE	NA	NA	NA	NA	NA
Stromal	CRIP2	FALSE	NA	NA	NA	NA	NA	FALSE	NA	NA	NA	NA	NA	TRUE	2.06e-06	2.78359	0.285	0.305	0.0061796
Stromal	CRISPLD1	FALSE	NA	NA	NA	NA	NA	TRUE	1.5e-07	2.13899	0.46	0.178	0.000450239	FALSE	NA	NA	NA	NA	NA
Stromal	CRISPLD2	FALSE	NA	NA	NA	NA	NA	FALSE	NA	NA	NA	NA	NA	TRUE	2.28e-56	4.6892	0.78	0.233	6.83e-53
Stromal	CRLF1	FALSE	NA	NA	NA	NA	NA	FALSE	NA	NA	NA	NA	NA	TRUE	4.69e-26	4.60731	0.6	0.137	1.41e-22
Stromal	CSTB	FALSE	NA	NA	NA	NA	NA	FALSE	NA	NA	NA	NA	NA	TRUE	0.00721279	11.1407	0.215	0.222	1
Stromal	CTHRC1	FALSE	NA	NA	NA	NA	NA	TRUE	1.01e-08	5.1903	0.465	0.23	3.02e-05	FALSE	NA	NA	NA	NA	NA
Stromal	CTTNBP2	FALSE	NA	NA	NA	NA	NA	TRUE	3.8e-23	2.09109	0.315	0.223	1.14e-19	TRUE	4.79e-16	4.10582	0.39	0.312	1.44e-12
Stromal	CX3CR1	FALSE	NA	NA	NA	NA	NA	TRUE	1.08e-06	1.83533	0.08	0.121	0.00324216	FALSE	NA	NA	NA	NA	NA
Stromal	CXCL12	FALSE	NA	NA	NA	NA	NA	TRUE	1.17e-10	2.93322	0.505	0.303	3.5e-07	FALSE	NA	NA	NA	NA	NA
Stromal	CXCL13	FALSE	NA	NA	NA	NA	NA	FALSE	NA	NA	NA	NA	NA	TRUE	7.12e-09	2.27099	0.33	0.271	2.14e-05
Stromal	CXCL14	FALSE	NA	NA	NA	NA	NA	TRUE	6.94e-18	2.60733	0.155	0.128	2.08e-14	FALSE	NA	NA	NA	NA	NA
Stromal	CXCL16	FALSE	NA	NA	NA	NA	NA	FALSE	NA	NA	NA	NA	NA	TRUE	5.06e-19	3.57852	0.185	0.273	1.52e-15
Stromal	CXCL3	FALSE	NA	NA	NA	NA	NA	FALSE	NA	NA	NA	NA	NA	TRUE	4.46e-07	3.72799	0.265	0.302	0.00133764
Stromal	CXCL9	FALSE	NA	NA	NA	NA	NA	FALSE	NA	NA	NA	NA	NA	TRUE	4.65e-16	1.93571	0.205	0.191	1.4e-12
Stromal	CYP1B1	FALSE	NA	NA	NA	NA	NA	TRUE	0.000288951	2.48466	0.46	0.138	0.866854	TRUE	2.76e-13	2.01769	0.49	0.202	8.27e-10
Stromal	CYP4B1	FALSE	NA	NA	NA	NA	NA	FALSE	NA	NA	NA	NA	NA	TRUE	1.21e-05	1.87427	0.39	0.15	0.0362589
Stromal	CYTL1	FALSE	NA	NA	NA	NA	NA	TRUE	5.32e-13	8.53756	0.21	0.192	1.59e-09	TRUE	4.77e-12	15.0655	0.31	0.292	1.43e-08
Stromal	DACT2	FALSE	NA	NA	NA	NA	NA	TRUE	4.89e-10	7.01791	0.295	0.135	1.47e-06	FALSE	NA	NA	NA	NA	NA
Stromal	DCLK1	TRUE	8.01e-38	13.9306	0.645	0.112	2.4e-34	TRUE	1.15e-94	10.2129	0.925	0.121	3.45e-91	FALSE	NA	NA	NA	NA	NA
Stromal	DCN	TRUE	9.37e-49	5.61606	0.745	0.316	2.81e-45	FALSE	NA	NA	NA	NA	NA	FALSE	NA	NA	NA	NA	NA
Stromal	DDAH1	FALSE	NA	NA	NA	NA	NA	TRUE	3.48e-36	7.63805	0.895	0.376	1.05e-32	FALSE	NA	NA	NA	NA	NA
Stromal	DDIT4	FALSE	NA	NA	NA	NA	NA	TRUE	0.00181766	1.87756	0.33	0.337	1	FALSE	NA	NA	NA	NA	NA
Stromal	DDR2	TRUE	1.15e-12	4.79524	0.515	0.162	3.46e-09	TRUE	9.75e-07	3.63911	0.57	0.17	0.00292362	TRUE	4.61e-54	2.3847	0.77	0.2	1.38e-50
Stromal	DDX5	FALSE	NA	NA	NA	NA	NA	FALSE	NA	NA	NA	NA	NA	TRUE	2.25e-12	2.54061	0.52	0.266	6.76e-09
Stromal	DEFB124	FALSE	NA	NA	NA	NA	NA	TRUE	2.9e-46	2.63343	0.1	0.126	8.69e-43	FALSE	NA	NA	NA	NA	NA
Stromal	DIO2	FALSE	NA	NA	NA	NA	NA	TRUE	1.65e-74	11.1474	0.875	0.085	4.96e-71	FALSE	NA	NA	NA	NA	NA
Stromal	DKK3	FALSE	NA	NA	NA	NA	NA	TRUE	1.39e-05	2.60384	0.335	0.321	0.0417772	FALSE	NA	NA	NA	NA	NA
Stromal	DLGAP1	FALSE	NA	NA	NA	NA	NA	TRUE	7.15e-41	3.03639	0.835	0.294	2.15e-37	FALSE	NA	NA	NA	NA	NA
Stromal	DLL1	FALSE	NA	NA	NA	NA	NA	FALSE	NA	NA	NA	NA	NA	TRUE	2.86e-09	8.45957	0.225	0.219	8.59e-06
Stromal	DNAJC9	TRUE	9.1e-06	4.4437	0.09	0.101	0.0273037	FALSE	NA	NA	NA	NA	NA	FALSE	NA	NA	NA	NA	NA
Stromal	DNASE2	FALSE	NA	NA	NA	NA	NA	FALSE	NA	NA	NA	NA	NA	TRUE	0.00164117	3.09566	0.175	0.187	1
Stromal	DNM1	FALSE	NA	NA	NA	NA	NA	FALSE	NA	NA	NA	NA	NA	TRUE	4.68e-18	9.17003	0.625	0.323	1.4e-14
Stromal	DPP4	FALSE	NA	NA	NA	NA	NA	TRUE	2.29e-23	3.64742	0.035	0.422	6.87e-20	FALSE	NA	NA	NA	NA	NA
Stromal	DPP7	FALSE	NA	NA	NA	NA	NA	TRUE	2.62e-09	1.50457	0.235	0.396	7.86e-06	FALSE	NA	NA	NA	NA	NA
Stromal	DPT	FALSE	NA	NA	NA	NA	NA	TRUE	2.35e-06	6.5218	0.57	0.115	0.00706109	TRUE	5.69e-33	1.71834	0.58	0.139	1.71e-29
Stromal	DPYSL3	FALSE	NA	NA	NA	NA	NA	TRUE	5.96e-29	1.59663	0.555	0.235	1.79e-25	FALSE	NA	NA	NA	NA	NA
Stromal	DSC2	FALSE	NA	NA	NA	NA	NA	FALSE	NA	NA	NA	NA	NA	TRUE	7.64e-06	3.05295	0.07	0.364	0.0229306
Stromal	DSCAML1	FALSE	NA	NA	NA	NA	NA	TRUE	1.22e-38	8.35276	0.82	0.284	3.65e-35	FALSE	NA	NA	NA	NA	NA
Stromal	DVL2	FALSE	NA	NA	NA	NA	NA	TRUE	1.13e-16	2.25997	0.125	0.117	3.4e-13	FALSE	NA	NA	NA	NA	NA
Stromal	EBF1	TRUE	1.52e-35	3.84987	0.68	0.272	4.57e-32	FALSE	NA	NA	NA	NA	NA	FALSE	NA	NA	NA	NA	NA
Stromal	EBF2	TRUE	5.61e-51	2.30895	0.8	0.228	1.68e-47	TRUE	1.51e-62	3.62461	0.96	0.244	4.52e-59	TRUE	5.92e-64	1.71246	0.985	0.23	1.77e-60
Stromal	EBF3	TRUE	1.22e-09	9.50404	0.41	0.097	3.67e-06	TRUE	1.97e-88	1.92369	0.96	0.182	5.9e-85	FALSE	NA	NA	NA	NA	NA
Stromal	ECE1	FALSE	NA	NA	NA	NA	NA	FALSE	NA	NA	NA	NA	NA	TRUE	2.51e-18	2.56808	0.645	0.347	7.53e-15
Stromal	ECM1	FALSE	NA	NA	NA	NA	NA	FALSE	NA	NA	NA	NA	NA	TRUE	1.44e-12	3.95773	0.49	0.246	4.31e-09
Stromal	ECRG4	FALSE	NA	NA	NA	NA	NA	TRUE	4.02e-16	9.49431	0.255	0.433	1.2e-12	FALSE	NA	NA	NA	NA	NA
Stromal	EDA	FALSE	NA	NA	NA	NA	NA	TRUE	4.19e-13	5.3615	0.205	0.365	1.26e-09	FALSE	NA	NA	NA	NA	NA
Stromal	EFEMP1	FALSE	NA	NA	NA	NA	NA	TRUE	8.21e-06	4.51446	0.54	0.197	0.0246267	FALSE	NA	NA	NA	NA	NA
Stromal	EGFR	TRUE	8.24e-35	12.9715	0.665	0.133	2.47e-31	TRUE	6.49e-102	5.78394	0.975	0.239	1.95e-98	TRUE	5.9e-100	11.8129	0.97	0.157	1.77e-96
Stromal	ELMO3	FALSE	NA	NA	NA	NA	NA	TRUE	2.81e-08	3.27886	0.06	0.272	8.44e-05	FALSE	NA	NA	NA	NA	NA
Stromal	ELN	FALSE	NA	NA	NA	NA	NA	FALSE	NA	NA	NA	NA	NA	TRUE	1.36e-91	3.02633	0.985	0.191	4.07e-88
Stromal	ENC1	FALSE	NA	NA	NA	NA	NA	TRUE	0.00222165	4.00989	0.425	0.237	1	TRUE	0.00363416	11.9733	0.42	0.397	1
Stromal	ENPP1	FALSE	NA	NA	NA	NA	NA	TRUE	1.26e-13	2.97088	0.14	0.243	3.78e-10	FALSE	NA	NA	NA	NA	NA
Stromal	EPHA3	FALSE	NA	NA	NA	NA	NA	TRUE	6.5e-48	4.95206	1	0.291	1.95e-44	FALSE	NA	NA	NA	NA	NA
Stromal	EPHA5	FALSE	NA	NA	NA	NA	NA	FALSE	NA	NA	NA	NA	NA	TRUE	1.85e-29	2.10972	0.75	0.288	5.54e-26
Stromal	EPHA7	FALSE	NA	NA	NA	NA	NA	TRUE	2.69e-34	4.57719	0.065	0.165	8.07e-31	FALSE	NA	NA	NA	NA	NA
Stromal	EREG	FALSE	NA	NA	NA	NA	NA	TRUE	8.96e-19	2.13415	0.05	0.215	2.69e-15	FALSE	NA	NA	NA	NA	NA
Stromal	ERRFI1	FALSE	NA	NA	NA	NA	NA	TRUE	3.75e-06	2.40332	0.34	0.287	0.011246	FALSE	NA	NA	NA	NA	NA
Stromal	ESR1	TRUE	4.43e-06	6.7517	0.365	0.073	0.0132986	FALSE	NA	NA	NA	NA	NA	FALSE	NA	NA	NA	NA	NA
Stromal	ESRRA	FALSE	NA	NA	NA	NA	NA	FALSE	NA	NA	NA	NA	NA	TRUE	3.91e-05	12.1932	0.22	0.272	0.117371
Stromal	EXOC8	FALSE	NA	NA	NA	NA	NA	FALSE	NA	NA	NA	NA	NA	TRUE	0.000562495	3.7226	0.23	0.307	1
Stromal	EXOSC3	TRUE	0.00336505	3.21027	0.11	0.068	1	FALSE	NA	NA	NA	NA	NA	FALSE	NA	NA	NA	NA	NA
Stromal	EXT1	TRUE	1.33e-26	10.0645	0.635	0.291	4e-23	TRUE	4.02e-68	1.82321	0.985	0.239	1.21e-64	TRUE	9.46e-76	1.83677	0.965	0.285	2.84e-72
Stromal	EYA4	FALSE	NA	NA	NA	NA	NA	TRUE	2.65e-25	2.84644	0.02	0.22	7.96e-22	FALSE	NA	NA	NA	NA	NA
Stromal	F3	FALSE	NA	NA	NA	NA	NA	TRUE	1.68e-30	3.27264	0.23	0.194	5.04e-27	FALSE	NA	NA	NA	NA	NA
Stromal	FAIM2	FALSE	NA	NA	NA	NA	NA	TRUE	3.26e-07	8.40327	0.34	0.202	0.000976691	FALSE	NA	NA	NA	NA	NA
Stromal	FAM110B	TRUE	4.7e-07	8.08155	0.525	0.256	0.00141042	FALSE	NA	NA	NA	NA	NA	TRUE	3.25e-55	15.8636	0.795	0.212	9.74e-52
Stromal	FAM180A	FALSE	NA	NA	NA	NA	NA	TRUE	3.11e-50	10.0234	0.1	0.2	9.33e-47	FALSE	NA	NA	NA	NA	NA
Stromal	FBLN1	TRUE	1.06e-08	10.4259	0.445	0.131	3.19e-05	TRUE	3.28e-10	9.73681	0.565	0.176	9.85e-07	FALSE	NA	NA	NA	NA	NA
Stromal	FBLN5	TRUE	1.09e-05	4.10766	0.355	0.074	0.0326062	TRUE	1.91e-20	3.17097	0.645	0.1	5.72e-17	TRUE	4.1e-82	1.86602	0.97	0.216	1.23e-78
Stromal	FBN1	TRUE	4.06e-62	15.8641	0.825	0.214	1.22e-58	TRUE	1.29e-94	17.377	0.935	0.124	3.86e-91	TRUE	1.73e-108	5.36328	0.99	0.163	5.2e-105
Stromal	FBN2	FALSE	NA	NA	NA	NA	NA	TRUE	4.52e-38	4.34564	0.025	0.166	1.36e-34	FALSE	NA	NA	NA	NA	NA
Stromal	FCN1	FALSE	NA	NA	NA	NA	NA	FALSE	NA	NA	NA	NA	NA	TRUE	2.76e-15	2.39441	0.06	0.322	8.28e-12
Stromal	FGD2	FALSE	NA	NA	NA	NA	NA	FALSE	NA	NA	NA	NA	NA	TRUE	1.43e-05	2.9867	0.22	0.353	0.0428155
Stromal	FGF10	FALSE	NA	NA	NA	NA	NA	TRUE	4.29e-19	9.97691	0.63	0.091	1.29e-15	FALSE	NA	NA	NA	NA	NA
Stromal	FGF7	TRUE	2.79e-10	16.0983	0.445	0.111	8.37e-07	TRUE	9.97e-73	7.72189	0.8	0.021	2.99e-69	TRUE	1.19e-104	4.4694	1	0.124	3.58e-101
Stromal	FGFBP3	FALSE	NA	NA	NA	NA	NA	TRUE	1.1e-11	2.56323	0.43	0.109	3.31e-08	FALSE	NA	NA	NA	NA	NA
Stromal	FIBIN	FALSE	NA	NA	NA	NA	NA	TRUE	0.0038776	1.60658	0.365	0.157	1	FALSE	NA	NA	NA	NA	NA
Stromal	FJX1	FALSE	NA	NA	NA	NA	NA	TRUE	3.45e-12	2.32615	0.18	0.228	1.04e-08	TRUE	4.79e-05	9.40884	0.235	0.298	0.143751
Stromal	FKBPL	FALSE	NA	NA	NA	NA	NA	TRUE	1.96e-05	4.8229	0.19	0.093	0.0588298	TRUE	2.9e-05	8.72508	0.155	0.195	0.0870254
Stromal	FLNC	FALSE	NA	NA	NA	NA	NA	FALSE	NA	NA	NA	NA	NA	TRUE	5.01e-14	2.01315	0.25	0.213	1.5e-10
Stromal	FMO1	FALSE	NA	NA	NA	NA	NA	FALSE	NA	NA	NA	NA	NA	TRUE	1.06e-33	1.57484	0.595	0.129	3.18e-30
Stromal	FMO2	TRUE	5.97e-05	7.86035	0.345	0.059	0.178984	TRUE	4.3e-69	1.73557	0.815	0.108	1.29e-65	TRUE	1.18e-89	2.48344	0.975	0.121	3.54e-86
Stromal	FMO3	FALSE	NA	NA	NA	NA	NA	FALSE	NA	NA	NA	NA	NA	TRUE	8e-10	6.52193	0.325	0.115	2.4e-06
Stromal	FN1	TRUE	7.67e-15	2.2474	0.615	0.274	2.3e-11	TRUE	2.94e-52	1.61757	0.925	0.225	8.81e-49	TRUE	1.78e-88	1.89904	0.995	0.262	5.35e-85
Stromal	FNDC1	FALSE	NA	NA	NA	NA	NA	FALSE	NA	NA	NA	NA	NA	TRUE	8.82e-41	2.87159	0.78	0.27	2.65e-37
Stromal	FOS	TRUE	0.00176625	4.02428	0.13	0.103	1	FALSE	NA	NA	NA	NA	NA	FALSE	NA	NA	NA	NA	NA
Stromal	FOXP2	TRUE	4.36e-37	10.0356	0.65	0.136	1.31e-33	TRUE	2.83e-97	7.15898	0.915	0.055	8.48e-94	TRUE	9.09e-93	2.95332	1	0.212	2.73e-89
Stromal	FREM1	TRUE	1.35e-16	10.4694	0.44	0.03	4.05e-13	FALSE	NA	NA	NA	NA	NA	TRUE	2.5e-104	2.84659	1	0.151	7.51e-101
Stromal	FRMD3	FALSE	NA	NA	NA	NA	NA	TRUE	3.13e-22	2.14271	0.45	0.254	9.4e-19	FALSE	NA	NA	NA	NA	NA
Stromal	FRMD6	TRUE	0.000334038	6.82653	0.325	0.095	1	FALSE	NA	NA	NA	NA	NA	FALSE	NA	NA	NA	NA	NA
Stromal	FRS3	FALSE	NA	NA	NA	NA	NA	TRUE	7.16e-06	3.09144	0.12	0.234	0.0214753	FALSE	NA	NA	NA	NA	NA
Stromal	FRZB	FALSE	NA	NA	NA	NA	NA	TRUE	2.17e-06	7.82164	0.355	0.188	0.00649874	FALSE	NA	NA	NA	NA	NA
Stromal	FSTL3	FALSE	NA	NA	NA	NA	NA	TRUE	1.28e-09	3.24677	0.27	0.196	3.85e-06	FALSE	NA	NA	NA	NA	NA
Stromal	FZD5	FALSE	NA	NA	NA	NA	NA	FALSE	NA	NA	NA	NA	NA	TRUE	0.000108374	2.52477	0.22	0.328	0.325121
Stromal	GAB2	TRUE	9.7e-18	4.34471	0.605	0.291	2.91e-14	TRUE	3.85e-06	2.64493	0.45	0.299	0.0115616	FALSE	NA	NA	NA	NA	NA
Stromal	GALT	FALSE	NA	NA	NA	NA	NA	FALSE	NA	NA	NA	NA	NA	TRUE	2.43e-06	3.57167	0.17	0.216	0.0072879
Stromal	GAS2L1	FALSE	NA	NA	NA	NA	NA	FALSE	NA	NA	NA	NA	NA	TRUE	4.1e-05	8.41516	0.205	0.235	0.122905
Stromal	GAS6	FALSE	NA	NA	NA	NA	NA	TRUE	6e-08	2.87628	0.3	0.436	0.000180039	FALSE	NA	NA	NA	NA	NA
Stromal	GAS7	FALSE	NA	NA	NA	NA	NA	TRUE	1.03e-63	3.00004	0.82	0.2	3.1e-60	FALSE	NA	NA	NA	NA	NA
Stromal	GBP4	FALSE	NA	NA	NA	NA	NA	FALSE	NA	NA	NA	NA	NA	TRUE	7.57e-08	6.64857	0.43	0.354	0.000227085
Stromal	GDF10	FALSE	NA	NA	NA	NA	NA	TRUE	2.85e-07	2.78649	0.165	0.165	0.000856258	FALSE	NA	NA	NA	NA	NA
Stromal	GDF15	FALSE	NA	NA	NA	NA	NA	FALSE	NA	NA	NA	NA	NA	TRUE	2.35e-07	5.53723	0.205	0.244	0.000704487
Stromal	GFPT2	TRUE	3.89e-11	12.0514	0.385	0.029	1.17e-07	TRUE	1.67e-19	13.0633	0.61	0.032	5.02e-16	TRUE	9.93e-104	4.69923	0.995	0.114	2.98e-100
Stromal	GFRA1	FALSE	NA	NA	NA	NA	NA	TRUE	1.83e-48	2.89765	0.665	0.053	5.5e-45	TRUE	2.66e-64	2.02449	0.9	0.216	7.99e-61
Stromal	GMPPA	FALSE	NA	NA	NA	NA	NA	FALSE	NA	NA	NA	NA	NA	TRUE	7.28e-21	3.56391	0.63	0.316	2.18e-17
Stromal	GPC3	FALSE	NA	NA	NA	NA	NA	TRUE	8.41e-08	2.65887	0.44	0.224	0.000252158	FALSE	NA	NA	NA	NA	NA
Stromal	GPNMB	FALSE	NA	NA	NA	NA	NA	TRUE	2.28e-09	3.00636	0.335	0.269	6.84e-06	FALSE	NA	NA	NA	NA	NA
Stromal	GPR137	FALSE	NA	NA	NA	NA	NA	FALSE	NA	NA	NA	NA	NA	TRUE	0.00625172	6.95934	0.25	0.282	1
Stromal	GPRC5A	FALSE	NA	NA	NA	NA	NA	TRUE	7.23e-69	1.70709	0.71	0.073	2.17e-65	FALSE	NA	NA	NA	NA	NA
Stromal	GPSM3	FALSE	NA	NA	NA	NA	NA	FALSE	NA	NA	NA	NA	NA	TRUE	3.36e-05	4.14217	0.2	0.281	0.100781
Stromal	GRIA1	FALSE	NA	NA	NA	NA	NA	TRUE	0.000215433	3.51228	0.085	0.101	0.646298	FALSE	NA	NA	NA	NA	NA
Stromal	GRIA4	FALSE	NA	NA	NA	NA	NA	TRUE	7.84e-21	6.68959	0.23	0.361	2.35e-17	FALSE	NA	NA	NA	NA	NA
Stromal	GRIP2	FALSE	NA	NA	NA	NA	NA	FALSE	NA	NA	NA	NA	NA	TRUE	4.2e-25	5.39728	0.03	0.257	1.26e-21
Stromal	GRK5	TRUE	1.53e-45	9.00324	0.7	0.217	4.59e-42	TRUE	3.19e-92	5.81364	0.99	0.276	9.56e-89	TRUE	5.57e-100	3.2364	1	0.25	1.67e-96
Stromal	GSDMD	FALSE	NA	NA	NA	NA	NA	FALSE	NA	NA	NA	NA	NA	TRUE	0.00282207	1.7364	0.195	0.268	1
Stromal	GSN	TRUE	1.85e-15	6.06092	0.6	0.36	5.55e-12	FALSE	NA	NA	NA	NA	NA	TRUE	2.24e-48	2.26594	0.745	0.246	6.72e-45
Stromal	H1-0	FALSE	NA	NA	NA	NA	NA	FALSE	NA	NA	NA	NA	NA	TRUE	3.78e-14	4.07014	0.11	0.139	1.13e-10
Stromal	HAS1	FALSE	NA	NA	NA	NA	NA	TRUE	4.03e-10	10.773	0.48	0.153	1.21e-06	TRUE	5.94e-59	2.01948	0.805	0.169	1.78e-55
Stromal	HAS2	FALSE	NA	NA	NA	NA	NA	TRUE	2.74e-67	7.09705	0.815	0.051	8.22e-64	TRUE	1.23e-83	2.58451	0.91	0.148	3.69e-80
Stromal	HES1	FALSE	NA	NA	NA	NA	NA	TRUE	2.81e-17	1.60361	0.61	0.325	8.42e-14	FALSE	NA	NA	NA	NA	NA
Stromal	HES7	FALSE	NA	NA	NA	NA	NA	TRUE	5.17e-09	5.17823	0.05	0.145	1.55e-05	FALSE	NA	NA	NA	NA	NA
Stromal	HEYL	TRUE	1.07e-07	3.01973	0.4	0.119	0.00032093	FALSE	NA	NA	NA	NA	NA	FALSE	NA	NA	NA	NA	NA
Stromal	HMGCS2	FALSE	NA	NA	NA	NA	NA	FALSE	NA	NA	NA	NA	NA	TRUE	1.5e-11	1.58715	0.265	0.163	4.51e-08
Stromal	HS3ST1	FALSE	NA	NA	NA	NA	NA	TRUE	1.01e-18	6.35045	0.24	0.263	3.03e-15	FALSE	NA	NA	NA	NA	NA
Stromal	HSBP1	FALSE	NA	NA	NA	NA	NA	FALSE	NA	NA	NA	NA	NA	TRUE	1.85e-07	4.05967	0.235	0.267	0.000555797
Stromal	HTRA3	FALSE	NA	NA	NA	NA	NA	TRUE	0.00010589	6.84238	0.56	0.183	0.317671	TRUE	1.09e-41	2.63282	0.78	0.229	3.27e-38
Stromal	HTRA4	FALSE	NA	NA	NA	NA	NA	TRUE	6.64e-17	7.09613	0.29	0.265	1.99e-13	FALSE	NA	NA	NA	NA	NA
Stromal	ID4	FALSE	NA	NA	NA	NA	NA	FALSE	NA	NA	NA	NA	NA	TRUE	0.00958463	6.0363	0.25	0.261	1
Stromal	IDH3A	FALSE	NA	NA	NA	NA	NA	FALSE	NA	NA	NA	NA	NA	TRUE	0.00131737	6.07766	0.115	0.255	1
Stromal	IFI30	FALSE	NA	NA	NA	NA	NA	FALSE	NA	NA	NA	NA	NA	TRUE	4.52e-22	6.66092	0.17	0.312	1.36e-18
Stromal	IFT122	TRUE	8.91e-06	1.87165	0.1	0.101	0.0267185	FALSE	NA	NA	NA	NA	NA	FALSE	NA	NA	NA	NA	NA
Stromal	IGF1	TRUE	4.73e-08	13.9454	0.38	0.064	0.000141864	TRUE	3.9e-22	7.54242	0.63	0.115	1.17e-18	TRUE	6.94e-92	2.02069	0.98	0.18	2.08e-88
Stromal	IL34	FALSE	NA	NA	NA	NA	NA	FALSE	NA	NA	NA	NA	NA	TRUE	5.89e-08	3.15437	0.135	0.336	0.000176802
Stromal	IL6	FALSE	NA	NA	NA	NA	NA	TRUE	6.72e-08	3.23097	0.085	0.184	0.000201723	FALSE	NA	NA	NA	NA	NA
Stromal	INHBB	FALSE	NA	NA	NA	NA	NA	FALSE	NA	NA	NA	NA	NA	TRUE	1.49e-13	2.14049	0.295	0.317	4.47e-10
Stromal	INMT	FALSE	NA	NA	NA	NA	NA	TRUE	2.74e-15	9.71784	0.275	0.295	8.21e-12	FALSE	NA	NA	NA	NA	NA
Stromal	INPP4B	FALSE	NA	NA	NA	NA	NA	FALSE	NA	NA	NA	NA	NA	TRUE	5.67e-28	5.7637	0.095	0.494	1.7e-24
Stromal	ITGA11	TRUE	2.35e-14	4.53862	0.425	0.06	7.04e-11	TRUE	2.53e-96	9.2913	0.875	0.06	7.6e-93	TRUE	1.69e-100	2.89932	1	0.174	5.08e-97
Stromal	ITGBL1	FALSE	NA	NA	NA	NA	NA	TRUE	3.31e-12	7.29675	0.565	0.124	9.94e-09	FALSE	NA	NA	NA	NA	NA
Stromal	ITM2A	FALSE	NA	NA	NA	NA	NA	TRUE	8.66e-11	7.85566	0.345	0.285	2.6e-07	FALSE	NA	NA	NA	NA	NA
Stromal	ITPR1	TRUE	2.85e-08	1.97351	0.525	0.322	8.54e-05	FALSE	NA	NA	NA	NA	NA	FALSE	NA	NA	NA	NA	NA
Stromal	JMJD7	FALSE	NA	NA	NA	NA	NA	FALSE	NA	NA	NA	NA	NA	TRUE	2.54e-06	5.7609	0.155	0.159	0.00760608
Stromal	KAZN	TRUE	5.96e-23	7.31377	0.53	0.079	1.79e-19	FALSE	NA	NA	NA	NA	NA	TRUE	9.67e-109	2.67088	1	0.151	2.9e-105
Stromal	KCNK2	FALSE	NA	NA	NA	NA	NA	TRUE	1.44e-23	1.54579	0.18	0.082	4.33e-20	TRUE	9.83e-05	6.44883	0.41	0.226	0.294786
Stromal	KCNN3	FALSE	NA	NA	NA	NA	NA	TRUE	1.32e-47	2.24855	0.755	0.161	3.95e-44	TRUE	9.74e-07	1.94223	0.565	0.282	0.00292101
Stromal	KCNS3	FALSE	NA	NA	NA	NA	NA	TRUE	3.08e-76	3.28608	0.875	0.136	9.25e-73	FALSE	NA	NA	NA	NA	NA
Stromal	KCNT2	TRUE	4.79e-21	12.7126	0.485	0.041	1.44e-17	TRUE	2.73e-108	1.57165	0.99	0.04	8.19e-105	TRUE	2.07e-102	2.14987	1	0.158	6.2e-99
Stromal	KIRREL1	FALSE	NA	NA	NA	NA	NA	FALSE	NA	NA	NA	NA	NA	TRUE	9.21e-12	1.8225	0.455	0.284	2.76e-08
Stromal	KLHDC3	FALSE	NA	NA	NA	NA	NA	FALSE	NA	NA	NA	NA	NA	TRUE	2.89e-05	11.4212	0.15	0.231	0.0865819
Stromal	KYNU	FALSE	NA	NA	NA	NA	NA	FALSE	NA	NA	NA	NA	NA	TRUE	3.86e-11	1.96223	0.03	0.383	1.16e-07
Stromal	LAD1	FALSE	NA	NA	NA	NA	NA	FALSE	NA	NA	NA	NA	NA	TRUE	3.63e-08	5.87057	0.165	0.154	0.000108795
Stromal	LAMC1	TRUE	5.38e-35	13.1494	0.735	0.266	1.62e-31	TRUE	6.23e-58	4.82224	0.8	0.252	1.87e-54	TRUE	6.92e-85	2.96719	0.98	0.275	2.08e-81
Stromal	LAMC3	FALSE	NA	NA	NA	NA	NA	TRUE	2.46e-09	2.1027	0.39	0.184	7.37e-06	FALSE	NA	NA	NA	NA	NA
Stromal	LBP	FALSE	NA	NA	NA	NA	NA	TRUE	2.02e-21	4.81359	0.25	0.319	6.06e-18	TRUE	0.00733067	1.65683	0.32	0.241	1
Stromal	LEPR	TRUE	0.00632804	4.27709	0.115	0.074	1	FALSE	NA	NA	NA	NA	NA	FALSE	NA	NA	NA	NA	NA
Stromal	LGR4	TRUE	2.68e-17	7.39849	0.55	0.166	8.04e-14	FALSE	NA	NA	NA	NA	NA	TRUE	6.08e-79	1.51081	0.995	0.257	1.82e-75
Stromal	LHFPL2	TRUE	3.43e-06	4.49434	0.385	0.116	0.0102939	TRUE	1.9e-20	5.07118	0.555	0.202	5.69e-17	FALSE	NA	NA	NA	NA	NA
Stromal	LIPT2	FALSE	NA	NA	NA	NA	NA	FALSE	NA	NA	NA	NA	NA	TRUE	8.67e-05	4.07778	0.145	0.163	0.260148
Stromal	LMO4	FALSE	NA	NA	NA	NA	NA	TRUE	1.72e-07	1.85207	0.58	0.312	0.000516594	FALSE	NA	NA	NA	NA	NA
Stromal	LMOD2	FALSE	NA	NA	NA	NA	NA	FALSE	NA	NA	NA	NA	NA	TRUE	4.01e-14	4.03969	0.155	0.269	1.2e-10
Stromal	LOXL1	FALSE	NA	NA	NA	NA	NA	FALSE	NA	NA	NA	NA	NA	TRUE	2.44e-11	6.43446	0.585	0.187	7.33e-08
Stromal	LPAR1	FALSE	NA	NA	NA	NA	NA	TRUE	1.12e-40	2.5481	0.72	0.1	3.37e-37	FALSE	NA	NA	NA	NA	NA
Stromal	LPAR4	FALSE	NA	NA	NA	NA	NA	FALSE	NA	NA	NA	NA	NA	TRUE	3.97e-28	6.98064	0.565	0.179	1.19e-24
Stromal	LPCAT2	TRUE	0.000475508	5.0526	0.325	0.09	1	FALSE	NA	NA	NA	NA	NA	FALSE	NA	NA	NA	NA	NA
Stromal	LRG1	FALSE	NA	NA	NA	NA	NA	FALSE	NA	NA	NA	NA	NA	TRUE	1.15e-21	3.76302	0.14	0.116	3.44e-18
Stromal	LRP1	FALSE	NA	NA	NA	NA	NA	TRUE	0.000309041	8.28501	0.53	0.303	0.927124	TRUE	1.72e-28	2.22365	0.67	0.325	5.16e-25
Stromal	LRRC24	FALSE	NA	NA	NA	NA	NA	TRUE	7.86e-27	2.29152	0.545	0.145	2.36e-23	FALSE	NA	NA	NA	NA	NA
Stromal	LSAMP	FALSE	NA	NA	NA	NA	NA	TRUE	3.15e-73	5.17733	0.825	0.138	9.46e-70	FALSE	NA	NA	NA	NA	NA
Stromal	LSP1	TRUE	2.94e-05	6.79333	0.315	0.044	0.0880648	FALSE	NA	NA	NA	NA	NA	TRUE	1.17e-55	4.37309	0.795	0.257	3.5e-52
Stromal	LTBP2	FALSE	NA	NA	NA	NA	NA	TRUE	1.95e-75	2.56555	0.89	0.109	5.85e-72	TRUE	1.27e-57	1.93367	0.79	0.238	3.81e-54
Stromal	LTBP4	TRUE	3.16e-10	2.71005	0.525	0.195	9.48e-07	TRUE	4.06e-25	2.62645	0.67	0.222	1.22e-21	FALSE	NA	NA	NA	NA	NA
Stromal	LUM	FALSE	NA	NA	NA	NA	NA	FALSE	NA	NA	NA	NA	NA	TRUE	1.9e-19	4.74426	0.57	0.138	5.7e-16
Stromal	LYN	FALSE	NA	NA	NA	NA	NA	FALSE	NA	NA	NA	NA	NA	TRUE	9.9e-05	5.82685	0.115	0.461	0.297149
Stromal	MAGIX	FALSE	NA	NA	NA	NA	NA	FALSE	NA	NA	NA	NA	NA	TRUE	9.68e-12	1.55489	0.235	0.139	2.9e-08
Stromal	MAPK10	TRUE	1.5e-24	4.44026	0.58	0.123	4.5e-21	FALSE	NA	NA	NA	NA	NA	FALSE	NA	NA	NA	NA	NA
Stromal	MARCHF9	FALSE	NA	NA	NA	NA	NA	FALSE	NA	NA	NA	NA	NA	TRUE	4.65e-05	2.30079	0.175	0.145	0.139632
Stromal	MATN4	FALSE	NA	NA	NA	NA	NA	TRUE	0.000134046	5.6783	0.13	0.118	0.402139	FALSE	NA	NA	NA	NA	NA
Stromal	MDFIC	FALSE	NA	NA	NA	NA	NA	FALSE	NA	NA	NA	NA	NA	TRUE	0.00195615	3.40308	0.205	0.393	1
Stromal	MDK	FALSE	NA	NA	NA	NA	NA	TRUE	1.75e-13	6.80206	0.255	0.361	5.24e-10	FALSE	NA	NA	NA	NA	NA
Stromal	MEN1	FALSE	NA	NA	NA	NA	NA	TRUE	5.1e-06	4.69379	0.19	0.226	0.0152895	FALSE	NA	NA	NA	NA	NA
Stromal	MEOX1	FALSE	NA	NA	NA	NA	NA	TRUE	0.00163895	5.29192	0.375	0.172	1	FALSE	NA	NA	NA	NA	NA
Stromal	MFAP5	FALSE	NA	NA	NA	NA	NA	TRUE	3.38e-08	4.02725	0.58	0.142	0.000101343	TRUE	6.47e-74	2.27136	0.85	0.135	1.94e-70
Stromal	MFSD3	FALSE	NA	NA	NA	NA	NA	TRUE	1.94e-15	1.57689	0.13	0.235	5.81e-12	FALSE	NA	NA	NA	NA	NA
Stromal	MGP	TRUE	1.95e-13	8.2168	0.57	0.361	5.86e-10	FALSE	NA	NA	NA	NA	NA	TRUE	1.18e-17	13.272	0.58	0.246	3.53e-14
Stromal	MGST1	TRUE	7.29e-19	14.2214	0.46	0.049	2.19e-15	FALSE	NA	NA	NA	NA	NA	TRUE	4.23e-107	3.52591	1	0.092	1.27e-103
Stromal	MID1	TRUE	1.99e-09	12.022	0.48	0.158	5.96e-06	FALSE	NA	NA	NA	NA	NA	TRUE	3.31e-97	1.91782	0.995	0.151	9.92e-94
Stromal	MLANA	FALSE	NA	NA	NA	NA	NA	TRUE	4.87e-08	2.72542	0.185	0.364	0.000145953	FALSE	NA	NA	NA	NA	NA
Stromal	MME	FALSE	NA	NA	NA	NA	NA	TRUE	9.6e-23	1.84888	0.605	0.097	2.88e-19	FALSE	NA	NA	NA	NA	NA
Stromal	MMP16	FALSE	NA	NA	NA	NA	NA	TRUE	2.47e-68	4.23935	0.865	0.215	7.41e-65	FALSE	NA	NA	NA	NA	NA
Stromal	MN1	TRUE	0.00439045	8.01122	0.27	0.037	1	TRUE	2.81e-19	5.62545	0.57	0.16	8.42e-16	TRUE	4.08e-79	2.51326	0.965	0.24	1.23e-75
Stromal	MPST	FALSE	NA	NA	NA	NA	NA	FALSE	NA	NA	NA	NA	NA	TRUE	7.64e-07	4.09685	0.2	0.27	0.00229245
Stromal	MRC2	TRUE	5.08e-41	10.0285	0.67	0.076	1.52e-37	TRUE	1.81e-80	5.12187	0.84	0.044	5.44e-77	TRUE	4.63e-104	2.91022	0.995	0.133	1.39e-100
Stromal	MRPL20	TRUE	0.000224299	5.83099	0.115	0.104	0.672897	FALSE	NA	NA	NA	NA	NA	FALSE	NA	NA	NA	NA	NA
Stromal	MRPL49	FALSE	NA	NA	NA	NA	NA	FALSE	NA	NA	NA	NA	NA	TRUE	1.89e-05	2.70761	0.1	0.164	0.0566506
Stromal	MRPL54	FALSE	NA	NA	NA	NA	NA	FALSE	NA	NA	NA	NA	NA	TRUE	8.39e-06	1.8958	0.25	0.229	0.0251684
Stromal	MSC	FALSE	NA	NA	NA	NA	NA	TRUE	3.84e-26	5.6621	0.26	0.221	1.15e-22	TRUE	1.43e-08	1.67991	0.295	0.204	4.28e-05
Stromal	MUC1	FALSE	NA	NA	NA	NA	NA	FALSE	NA	NA	NA	NA	NA	TRUE	1.27e-18	2.89581	0.42	0.151	3.81e-15
Stromal	MUSK	TRUE	3.26e-06	11.0374	0.305	0.027	0.00978058	TRUE	1.08e-113	6.56175	0.995	0.004	3.24e-110	TRUE	2.32e-94	1.60681	0.985	0.147	6.97e-91
Stromal	MUSTN1	FALSE	NA	NA	NA	NA	NA	TRUE	1.14e-18	2.15433	0.205	0.271	3.43e-15	FALSE	NA	NA	NA	NA	NA
Stromal	MXRA8	FALSE	NA	NA	NA	NA	NA	TRUE	1.17e-05	3.54262	0.58	0.21	0.0349987	FALSE	NA	NA	NA	NA	NA
Stromal	MYADML2	FALSE	NA	NA	NA	NA	NA	FALSE	NA	NA	NA	NA	NA	TRUE	4.19e-13	4.64553	0.065	0.21	1.26e-09
Stromal	MYC	FALSE	NA	NA	NA	NA	NA	FALSE	NA	NA	NA	NA	NA	TRUE	0.000267029	2.8803	0.37	0.317	0.801087
Stromal	MYOC	FALSE	NA	NA	NA	NA	NA	TRUE	7.58e-19	11.5051	0.275	0.164	2.27e-15	TRUE	2.12e-08	4.32034	0.55	0.202	6.36e-05
Stromal	MYORG	FALSE	NA	NA	NA	NA	NA	TRUE	1.14e-16	1.9985	0.23	0.388	3.42e-13	FALSE	NA	NA	NA	NA	NA
Stromal	NAA80	FALSE	NA	NA	NA	NA	NA	FALSE	NA	NA	NA	NA	NA	TRUE	0.00236958	12.046	0.19	0.169	1
Stromal	NAT14	FALSE	NA	NA	NA	NA	NA	FALSE	NA	NA	NA	NA	NA	TRUE	0.00340483	2.29894	0.285	0.274	1
Stromal	NDRG2	FALSE	NA	NA	NA	NA	NA	FALSE	NA	NA	NA	NA	NA	TRUE	3.28e-13	2.23947	0.17	0.262	9.83e-10
Stromal	NDUFA5	FALSE	NA	NA	NA	NA	NA	FALSE	NA	NA	NA	NA	NA	TRUE	3.37e-09	13.5648	0.23	0.319	1.01e-05
Stromal	NDUFA6	FALSE	NA	NA	NA	NA	NA	FALSE	NA	NA	NA	NA	NA	TRUE	8.73e-28	5.85649	0.165	0.269	2.62e-24
Stromal	NDUFB8	FALSE	NA	NA	NA	NA	NA	FALSE	NA	NA	NA	NA	NA	TRUE	2.85e-06	9.5147	0.1	0.186	0.00856141
Stromal	NEGR1	TRUE	4.84e-72	4.0667	0.835	0.168	1.45e-68	TRUE	3.79e-103	10.3327	1	0.064	1.14e-99	FALSE	NA	NA	NA	NA	NA
Stromal	NEIL1	FALSE	NA	NA	NA	NA	NA	FALSE	NA	NA	NA	NA	NA	TRUE	8.92e-06	2.46228	0.095	0.222	0.0267585
Stromal	NFIA	TRUE	1.5e-28	2.64433	0.695	0.338	4.5e-25	TRUE	5.65e-30	6.26194	0.705	0.282	1.7e-26	FALSE	NA	NA	NA	NA	NA
Stromal	NFIL3	FALSE	NA	NA	NA	NA	NA	FALSE	NA	NA	NA	NA	NA	TRUE	1.11e-15	1.71677	0.45	0.282	3.34e-12
Stromal	NFKB2	FALSE	NA	NA	NA	NA	NA	FALSE	NA	NA	NA	NA	NA	TRUE	8.77e-06	2.98502	0.305	0.227	0.0263048
Stromal	NGEF	FALSE	NA	NA	NA	NA	NA	TRUE	4.64e-21	3.67366	0.15	0.122	1.39e-17	FALSE	NA	NA	NA	NA	NA
Stromal	NHS	TRUE	2.92e-05	1.54661	0.165	0.192	0.0875281	FALSE	NA	NA	NA	NA	NA	FALSE	NA	NA	NA	NA	NA
Stromal	NKD2	FALSE	NA	NA	NA	NA	NA	TRUE	9e-13	1.53706	0.56	0.051	2.7e-09	TRUE	2.39e-47	3.81396	0.76	0.216	7.18e-44
Stromal	NMB	FALSE	NA	NA	NA	NA	NA	TRUE	1.73e-07	1.7308	0.185	0.162	0.000519186	TRUE	1.06e-05	6.42777	0.21	0.113	0.0318685
Stromal	NNMT	FALSE	NA	NA	NA	NA	NA	TRUE	5.74e-13	1.74317	0.53	0.126	1.72e-09	FALSE	NA	NA	NA	NA	NA
Stromal	NOP16	FALSE	NA	NA	NA	NA	NA	FALSE	NA	NA	NA	NA	NA	TRUE	3.86e-07	4.09901	0.26	0.16	0.00115802
Stromal	NOVA1	TRUE	1.89e-30	14.0275	0.555	0.054	5.68e-27	TRUE	6.12e-111	6.22751	0.995	0.007	1.83e-107	TRUE	9.27e-107	3.03894	1	0.138	2.78e-103
Stromal	NOX4	FALSE	NA	NA	NA	NA	NA	TRUE	1.2e-79	8.24707	0.85	0.098	3.59e-76	FALSE	NA	NA	NA	NA	NA
Stromal	NPPC	FALSE	NA	NA	NA	NA	NA	TRUE	1.87e-50	5.43326	0.78	0.188	5.6e-47	TRUE	3.46e-49	5.34743	0.79	0.212	1.04e-45
Stromal	NR4A1	FALSE	NA	NA	NA	NA	NA	FALSE	NA	NA	NA	NA	NA	TRUE	8.17e-07	1.68459	0.39	0.333	0.00245246
Stromal	NRK	TRUE	6.17e-06	12.8113	0.33	0.019	0.0184986	TRUE	1.81e-109	4.56562	1	0.109	5.44e-106	FALSE	NA	NA	NA	NA	NA
Stromal	NUDT16L1	FALSE	NA	NA	NA	NA	NA	FALSE	NA	NA	NA	NA	NA	TRUE	4.03e-15	2.08515	0.1	0.159	1.21e-11
Stromal	NUDT22	FALSE	NA	NA	NA	NA	NA	FALSE	NA	NA	NA	NA	NA	TRUE	5.47e-18	4.02119	0.16	0.259	1.64e-14
Stromal	NUF2	FALSE	NA	NA	NA	NA	NA	TRUE	9.31e-14	2.02832	0.645	0.385	2.79e-10	FALSE	NA	NA	NA	NA	NA
Stromal	OGN	FALSE	NA	NA	NA	NA	NA	TRUE	0.000909775	5.17182	0.4	0.31	1	TRUE	1.29e-06	4.03333	0.57	0.289	0.00385779
Stromal	OLFML2B	FALSE	NA	NA	NA	NA	NA	TRUE	4.13e-10	5.57161	0.31	0.32	1.24e-06	FALSE	NA	NA	NA	NA	NA
Stromal	OSMR	TRUE	5.1e-06	5.42692	0.465	0.211	0.0153074	FALSE	NA	NA	NA	NA	NA	TRUE	1.12e-30	2.18539	0.79	0.399	3.36e-27
Stromal	OSR1	FALSE	NA	NA	NA	NA	NA	TRUE	2.33e-20	2.81475	0.295	0.154	7e-17	TRUE	2.84e-09	2.93962	0.275	0.18	8.52e-06
Stromal	PAMR1	FALSE	NA	NA	NA	NA	NA	TRUE	2.24e-22	7.18013	0.66	0.162	6.71e-19	FALSE	NA	NA	NA	NA	NA
Stromal	PARD3	FALSE	NA	NA	NA	NA	NA	FALSE	NA	NA	NA	NA	NA	TRUE	0.000361415	2.49033	0.45	0.344	1
Stromal	PBX1	TRUE	1.45e-14	10.1001	0.53	0.319	4.34e-11	TRUE	1.84e-45	2.31893	0.715	0.241	5.53e-42	FALSE	NA	NA	NA	NA	NA
Stromal	PCDH11X	FALSE	NA	NA	NA	NA	NA	TRUE	1.55e-36	2.57644	0.04	0.227	4.65e-33	FALSE	NA	NA	NA	NA	NA
Stromal	PCDH19	FALSE	NA	NA	NA	NA	NA	TRUE	1.35e-15	2.17042	0.245	0.135	4.04e-12	FALSE	NA	NA	NA	NA	NA
Stromal	PCDH20	FALSE	NA	NA	NA	NA	NA	TRUE	2.78e-11	2.25327	0.205	0.14	8.33e-08	FALSE	NA	NA	NA	NA	NA
Stromal	PCDH9	TRUE	4.39e-26	6.8096	0.64	0.314	1.32e-22	TRUE	4.98e-31	3.76864	0.625	0.121	1.49e-27	FALSE	NA	NA	NA	NA	NA
Stromal	PCGF2	FALSE	NA	NA	NA	NA	NA	TRUE	3.43e-12	2.67975	0.165	0.21	1.03e-08	FALSE	NA	NA	NA	NA	NA
Stromal	PCOLCE	FALSE	NA	NA	NA	NA	NA	TRUE	0.0032123	4.04342	0.51	0.223	1	TRUE	1.08e-70	6.31813	0.845	0.094	3.23e-67
Stromal	PCOLCE2	FALSE	NA	NA	NA	NA	NA	FALSE	NA	NA	NA	NA	NA	TRUE	7.36e-96	3.31888	0.94	0.108	2.21e-92
Stromal	PCSK6	TRUE	1.45e-09	11.3806	0.435	0.09	4.34e-06	TRUE	1.12e-18	9.03893	0.59	0.047	3.35e-15	TRUE	1.31e-84	3.4444	0.925	0.204	3.94e-81
Stromal	PDE10A	FALSE	NA	NA	NA	NA	NA	FALSE	NA	NA	NA	NA	NA	TRUE	4.87e-05	2.3332	0.45	0.366	0.146157
Stromal	PDE7B	FALSE	NA	NA	NA	NA	NA	FALSE	NA	NA	NA	NA	NA	TRUE	5.65e-05	8.5552	0.36	0.359	0.169588
Stromal	PDGFD	TRUE	2.96e-46	14.183	0.685	0.12	8.89e-43	FALSE	NA	NA	NA	NA	NA	TRUE	9.96e-109	5.33439	1	0.117	2.99e-105
Stromal	PDGFRA	TRUE	2.07e-27	13.8185	0.55	0.052	6.22e-24	TRUE	1.69e-54	10.4977	0.79	0.017	5.06e-51	TRUE	1.63e-102	4.74854	0.985	0.118	4.89e-99
Stromal	PDLIM2	FALSE	NA	NA	NA	NA	NA	FALSE	NA	NA	NA	NA	NA	TRUE	3.75e-14	2.96944	0.25	0.196	1.13e-10
Stromal	PEX5L	FALSE	NA	NA	NA	NA	NA	TRUE	2.14e-06	2.00867	0.12	0.201	0.00642788	FALSE	NA	NA	NA	NA	NA
Stromal	PGAP1	FALSE	NA	NA	NA	NA	NA	FALSE	NA	NA	NA	NA	NA	TRUE	4.46e-84	2.36987	0.98	0.14	1.34e-80
Stromal	PHACTR1	FALSE	NA	NA	NA	NA	NA	TRUE	1.36e-38	1.86352	0.135	0.246	4.07e-35	FALSE	NA	NA	NA	NA	NA
Stromal	PIGW	FALSE	NA	NA	NA	NA	NA	FALSE	NA	NA	NA	NA	NA	TRUE	0.00308254	5.59101	0.215	0.305	1
Stromal	PIK3R2	FALSE	NA	NA	NA	NA	NA	TRUE	6e-17	2.25364	0.28	0.203	1.8e-13	FALSE	NA	NA	NA	NA	NA
Stromal	PIR	TRUE	0.00011452	3.19753	0.18	0.164	0.34356	FALSE	NA	NA	NA	NA	NA	FALSE	NA	NA	NA	NA	NA
Stromal	PKIB	FALSE	NA	NA	NA	NA	NA	FALSE	NA	NA	NA	NA	NA	TRUE	7.65e-27	8.49079	0.585	0.252	2.29e-23
Stromal	PKNOX2	TRUE	8.42e-09	3.84159	0.405	0.076	2.53e-05	TRUE	7.64e-102	3.76155	0.945	0.071	2.29e-98	FALSE	NA	NA	NA	NA	NA
Stromal	PLA1A	FALSE	NA	NA	NA	NA	NA	TRUE	1.75e-08	3.80994	0.275	0.309	5.24e-05	FALSE	NA	NA	NA	NA	NA
Stromal	PLAGL1	TRUE	5.02e-06	2.58019	0.415	0.151	0.0150706	FALSE	NA	NA	NA	NA	NA	FALSE	NA	NA	NA	NA	NA
Stromal	PLCB1	TRUE	1.47e-10	4.8913	0.52	0.308	4.4e-07	FALSE	NA	NA	NA	NA	NA	FALSE	NA	NA	NA	NA	NA
Stromal	PLCXD3	FALSE	NA	NA	NA	NA	NA	TRUE	1.91e-28	7.73604	0.06	0.19	5.74e-25	FALSE	NA	NA	NA	NA	NA
Stromal	PLEKHF1	FALSE	NA	NA	NA	NA	NA	TRUE	4.7e-16	3.51518	0.325	0.302	1.41e-12	TRUE	2.83e-09	3.26382	0.275	0.286	8.5e-06
Stromal	PLEKHH2	TRUE	1.83e-06	10.7887	0.335	0.033	0.00549223	FALSE	NA	NA	NA	NA	NA	TRUE	2.19e-88	2.52806	0.96	0.157	6.57e-85
Stromal	PLK2	FALSE	NA	NA	NA	NA	NA	FALSE	NA	NA	NA	NA	NA	TRUE	4.47e-08	2.18988	0.11	0.293	0.000133977
Stromal	PLK3	FALSE	NA	NA	NA	NA	NA	FALSE	NA	NA	NA	NA	NA	TRUE	0.000360083	4.37347	0.335	0.291	1
Stromal	PLSCR4	TRUE	0.00216934	6.40847	0.385	0.197	1	FALSE	NA	NA	NA	NA	NA	FALSE	NA	NA	NA	NA	NA
Stromal	PLXDC1	TRUE	4.77e-07	4.42447	0.39	0.118	0.00142983	FALSE	NA	NA	NA	NA	NA	FALSE	NA	NA	NA	NA	NA
Stromal	PLXDC2	FALSE	NA	NA	NA	NA	NA	TRUE	0.00890392	1.55746	0.435	0.438	1	FALSE	NA	NA	NA	NA	NA
Stromal	PMEPA1	FALSE	NA	NA	NA	NA	NA	TRUE	0.00956722	3.73384	0.42	0.35	1	FALSE	NA	NA	NA	NA	NA
Stromal	PNKP	FALSE	NA	NA	NA	NA	NA	FALSE	NA	NA	NA	NA	NA	TRUE	7.92e-09	2.08022	0.205	0.274	2.38e-05
Stromal	PNMA1	FALSE	NA	NA	NA	NA	NA	TRUE	0.00173382	1.70469	0.32	0.401	1	FALSE	NA	NA	NA	NA	NA
Stromal	PNMA8B	FALSE	NA	NA	NA	NA	NA	TRUE	9.13e-35	2.41565	0.19	0.172	2.74e-31	FALSE	NA	NA	NA	NA	NA
Stromal	PODN	FALSE	NA	NA	NA	NA	NA	TRUE	1.34e-18	5.01512	0.63	0.103	4.03e-15	TRUE	5.28e-76	2.12031	0.92	0.191	1.58e-72
Stromal	POLD4	FALSE	NA	NA	NA	NA	NA	FALSE	NA	NA	NA	NA	NA	TRUE	1.83e-12	5.97571	0.21	0.235	5.5e-09
Stromal	POLR1C	TRUE	0.000898787	8.57253	0.115	0.082	1	FALSE	NA	NA	NA	NA	NA	FALSE	NA	NA	NA	NA	NA
Stromal	POP7	FALSE	NA	NA	NA	NA	NA	FALSE	NA	NA	NA	NA	NA	TRUE	3.5e-10	8.39565	0.185	0.225	1.05e-06
Stromal	PPP1R14A	FALSE	NA	NA	NA	NA	NA	FALSE	NA	NA	NA	NA	NA	TRUE	5.5e-09	5.43959	0.235	0.305	1.65e-05
Stromal	PPP1R14C	FALSE	NA	NA	NA	NA	NA	FALSE	NA	NA	NA	NA	NA	TRUE	0.00730527	1.7425	0.25	0.246	1
Stromal	PPP1R15A	FALSE	NA	NA	NA	NA	NA	FALSE	NA	NA	NA	NA	NA	TRUE	7.47e-11	4.57264	0.205	0.237	2.24e-07
Stromal	PPP1R3E	FALSE	NA	NA	NA	NA	NA	TRUE	5.93e-23	2.24153	0.035	0.336	1.78e-19	FALSE	NA	NA	NA	NA	NA
Stromal	PPP4C	FALSE	NA	NA	NA	NA	NA	FALSE	NA	NA	NA	NA	NA	TRUE	2.76e-10	15.3877	0.09	0.235	8.28e-07
Stromal	PRDX5	FALSE	NA	NA	NA	NA	NA	FALSE	NA	NA	NA	NA	NA	TRUE	3.25e-05	9.29382	0.14	0.187	0.0975932
Stromal	PRELP	FALSE	NA	NA	NA	NA	NA	FALSE	NA	NA	NA	NA	NA	TRUE	2.17e-13	2.20116	0.58	0.278	6.5e-10
Stromal	PRG4	FALSE	NA	NA	NA	NA	NA	TRUE	2.42e-13	2.06014	0.215	0.145	7.26e-10	FALSE	NA	NA	NA	NA	NA
Stromal	PRR16	FALSE	NA	NA	NA	NA	NA	TRUE	1.57e-48	12.5957	0.84	0.456	4.7e-45	FALSE	NA	NA	NA	NA	NA
Stromal	PRR7	FALSE	NA	NA	NA	NA	NA	TRUE	2.98e-13	8.4704	0.1	0.149	8.95e-10	TRUE	6.41e-06	3.84235	0.16	0.198	0.0192395
Stromal	PSRC1	FALSE	NA	NA	NA	NA	NA	TRUE	1.94e-05	1.8851	0.455	0.07	0.0581499	FALSE	NA	NA	NA	NA	NA
Stromal	PTGER3	FALSE	NA	NA	NA	NA	NA	FALSE	NA	NA	NA	NA	NA	TRUE	6.99e-10	1.59994	0.255	0.294	2.1e-06
Stromal	PTGIR	TRUE	3.08e-06	7.88267	0.325	0.041	0.00922924	TRUE	3.14e-37	6.82254	0.685	0.131	9.43e-34	FALSE	NA	NA	NA	NA	NA
Stromal	PTGIS	TRUE	7.49e-20	6.29665	0.51	0.081	2.25e-16	TRUE	2.26e-50	4.23978	0.75	0.106	6.78e-47	TRUE	2.18e-101	3.34067	0.995	0.193	6.55e-98
Stromal	PTGS2	FALSE	NA	NA	NA	NA	NA	TRUE	2.93e-22	1.67995	0.155	0.103	8.79e-19	FALSE	NA	NA	NA	NA	NA
Stromal	PTN	FALSE	NA	NA	NA	NA	NA	TRUE	1.85e-90	4.48884	0.965	0.254	5.54e-87	FALSE	NA	NA	NA	NA	NA
Stromal	PTP4A3	FALSE	NA	NA	NA	NA	NA	TRUE	0.000101237	4.38595	0.275	0.416	0.30371	FALSE	NA	NA	NA	NA	NA
Stromal	PTX3	FALSE	NA	NA	NA	NA	NA	FALSE	NA	NA	NA	NA	NA	TRUE	1.69e-13	1.89033	0.26	0.257	5.07e-10
Stromal	PURG	FALSE	NA	NA	NA	NA	NA	TRUE	3.16e-06	6.11668	0.4	0.167	0.00946748	FALSE	NA	NA	NA	NA	NA
Stromal	PXDN	TRUE	3.29e-05	10.6571	0.38	0.134	0.0985965	FALSE	NA	NA	NA	NA	NA	FALSE	NA	NA	NA	NA	NA
Stromal	PYGO2	FALSE	NA	NA	NA	NA	NA	FALSE	NA	NA	NA	NA	NA	TRUE	1.03e-07	6.50361	0.225	0.184	0.000307677
Stromal	QPCT	FALSE	NA	NA	NA	NA	NA	TRUE	0.0011503	1.90952	0.41	0.222	1	TRUE	6.77e-22	2.10916	0.67	0.256	2.03e-18
Stromal	R3HDML	FALSE	NA	NA	NA	NA	NA	FALSE	NA	NA	NA	NA	NA	TRUE	5.78e-64	5.18748	0.825	0.074	1.73e-60
Stromal	RAB26	FALSE	NA	NA	NA	NA	NA	TRUE	1.32e-08	2.35728	0.585	0.348	3.95e-05	FALSE	NA	NA	NA	NA	NA
Stromal	RAD23A	TRUE	5.53e-06	1.54349	0.09	0.105	0.0165779	FALSE	NA	NA	NA	NA	NA	FALSE	NA	NA	NA	NA	NA
Stromal	RARRES1	TRUE	0.00242361	6.45794	0.345	0.141	1	TRUE	2.65e-87	5.07815	0.855	0.128	7.95e-84	FALSE	NA	NA	NA	NA	NA
Stromal	RASL10A	FALSE	NA	NA	NA	NA	NA	TRUE	2.38e-24	4.55001	0.055	0.312	7.15e-21	FALSE	NA	NA	NA	NA	NA
Stromal	RASL11A	FALSE	NA	NA	NA	NA	NA	TRUE	1.12e-11	2.19	0.09	0.281	3.37e-08	FALSE	NA	NA	NA	NA	NA
Stromal	RBP1	FALSE	NA	NA	NA	NA	NA	FALSE	NA	NA	NA	NA	NA	TRUE	1.25e-06	2.37378	0.33	0.334	0.00375392
Stromal	REPIN1	FALSE	NA	NA	NA	NA	NA	TRUE	1.64e-06	4.60337	0.26	0.164	0.00492906	FALSE	NA	NA	NA	NA	NA
Stromal	RET	FALSE	NA	NA	NA	NA	NA	TRUE	9.92e-05	4.90004	0.51	0.184	0.297516	FALSE	NA	NA	NA	NA	NA
Stromal	RFNG	FALSE	NA	NA	NA	NA	NA	FALSE	NA	NA	NA	NA	NA	TRUE	0.00277421	5.82165	0.115	0.133	1
Stromal	RGS4	FALSE	NA	NA	NA	NA	NA	FALSE	NA	NA	NA	NA	NA	TRUE	9.9e-05	2.36284	0.22	0.175	0.297149
Stromal	RHOJ	FALSE	NA	NA	NA	NA	NA	TRUE	6.56e-36	2.34619	0.745	0.303	1.97e-32	FALSE	NA	NA	NA	NA	NA
Stromal	RNF208	FALSE	NA	NA	NA	NA	NA	FALSE	NA	NA	NA	NA	NA	TRUE	3.65e-18	11.393	0.15	0.157	1.09e-14
Stromal	RNF24	TRUE	4.36e-11	4.04452	0.46	0.128	1.31e-07	FALSE	NA	NA	NA	NA	NA	FALSE	NA	NA	NA	NA	NA
Stromal	ROBO1	TRUE	6.58e-36	4.1772	0.66	0.146	1.97e-32	TRUE	1.72e-108	7.84602	0.985	0.178	5.15e-105	FALSE	NA	NA	NA	NA	NA
Stromal	ROBO2	FALSE	NA	NA	NA	NA	NA	TRUE	2.5e-36	1.62476	0.635	0.227	7.51e-33	FALSE	NA	NA	NA	NA	NA
Stromal	ROR1	FALSE	NA	NA	NA	NA	NA	TRUE	1.41e-07	1.71771	0.035	0.237	0.000422141	FALSE	NA	NA	NA	NA	NA
Stromal	ROR2	TRUE	0.000579892	4.10249	0.265	0.013	1	FALSE	NA	NA	NA	NA	NA	TRUE	3.3e-94	3.64427	0.98	0.145	9.91e-91
Stromal	RPL15	FALSE	NA	NA	NA	NA	NA	FALSE	NA	NA	NA	NA	NA	TRUE	0.00416339	2.06166	0.185	0.251	1
Stromal	RPL26	FALSE	NA	NA	NA	NA	NA	FALSE	NA	NA	NA	NA	NA	TRUE	0.00337106	1.79721	0.23	0.245	1
Stromal	RPP25	FALSE	NA	NA	NA	NA	NA	FALSE	NA	NA	NA	NA	NA	TRUE	8e-28	7.18054	0.2	0.143	2.4e-24
Stromal	RPRML	FALSE	NA	NA	NA	NA	NA	TRUE	6.05e-14	9.66564	0.01	0.239	1.82e-10	TRUE	9.49e-60	8.05213	0.125	0.129	2.85e-56
Stromal	RPS23	FALSE	NA	NA	NA	NA	NA	FALSE	NA	NA	NA	NA	NA	TRUE	2.18e-06	6.06553	0.23	0.243	0.00653801
Stromal	RRP8	FALSE	NA	NA	NA	NA	NA	FALSE	NA	NA	NA	NA	NA	TRUE	1.02e-09	2.06235	0.18	0.229	3.06e-06
Stromal	RRS1	FALSE	NA	NA	NA	NA	NA	TRUE	3.41e-09	7.79004	0.355	0.265	1.02e-05	FALSE	NA	NA	NA	NA	NA
Stromal	RSPO3	FALSE	NA	NA	NA	NA	NA	TRUE	5.21e-07	9.84404	0.33	0.163	0.00156326	FALSE	NA	NA	NA	NA	NA
Stromal	S100A3	FALSE	NA	NA	NA	NA	NA	TRUE	3.84e-07	4.07213	0.06	0.107	0.00115316	FALSE	NA	NA	NA	NA	NA
Stromal	S100A4	FALSE	NA	NA	NA	NA	NA	TRUE	5.8e-07	1.52677	0.505	0.279	0.00173942	FALSE	NA	NA	NA	NA	NA
Stromal	SCARA3	FALSE	NA	NA	NA	NA	NA	TRUE	2.94e-16	3.55898	0.28	0.312	8.83e-13	FALSE	NA	NA	NA	NA	NA
Stromal	SCARA5	TRUE	0.000502576	11.9909	0.305	0.036	1	TRUE	1.06e-36	7.40639	0.65	0.024	3.19e-33	TRUE	8.97e-88	8.29383	0.92	0.145	2.69e-84
Stromal	SCARF1	FALSE	NA	NA	NA	NA	NA	FALSE	NA	NA	NA	NA	NA	TRUE	4.33e-15	5.11091	0.21	0.284	1.3e-11
Stromal	SCML4	FALSE	NA	NA	NA	NA	NA	TRUE	3.34e-37	5.82759	0.16	0.181	1e-33	FALSE	NA	NA	NA	NA	NA
Stromal	SCN7A	FALSE	NA	NA	NA	NA	NA	TRUE	5.74e-62	3.78775	0.845	0.175	1.72e-58	FALSE	NA	NA	NA	NA	NA
Stromal	SDC2	FALSE	NA	NA	NA	NA	NA	TRUE	2.48e-17	6.87557	0.625	0.17	7.43e-14	TRUE	7.24e-89	1.87331	0.97	0.164	2.17e-85
Stromal	SERP1	FALSE	NA	NA	NA	NA	NA	FALSE	NA	NA	NA	NA	NA	TRUE	6.76e-05	1.77688	0.125	0.2	0.202736
Stromal	SERPINA1	FALSE	NA	NA	NA	NA	NA	FALSE	NA	NA	NA	NA	NA	TRUE	0.000357169	3.12441	0.175	0.391	1
Stromal	SERPINE2	FALSE	NA	NA	NA	NA	NA	TRUE	6.34e-05	2.92856	0.545	0.354	0.190161	TRUE	4.64e-76	4.39651	0.915	0.218	1.39e-72
Stromal	SERPINF1	FALSE	NA	NA	NA	NA	NA	FALSE	NA	NA	NA	NA	NA	TRUE	1.25e-73	2.06179	0.855	0.139	3.74e-70
Stromal	SERPING1	FALSE	NA	NA	NA	NA	NA	FALSE	NA	NA	NA	NA	NA	TRUE	0.000236087	2.70899	0.5	0.373	0.70826
Stromal	SFRP1	FALSE	NA	NA	NA	NA	NA	TRUE	1.54e-11	3.16051	0.345	0.261	4.62e-08	FALSE	NA	NA	NA	NA	NA
Stromal	SFRP4	FALSE	NA	NA	NA	NA	NA	TRUE	7.16e-20	3.12138	0.195	0.232	2.15e-16	FALSE	NA	NA	NA	NA	NA
Stromal	SH3GL3	FALSE	NA	NA	NA	NA	NA	FALSE	NA	NA	NA	NA	NA	TRUE	9.09e-05	6.76158	0.37	0.153	0.272551
Stromal	SHISA5	FALSE	NA	NA	NA	NA	NA	FALSE	NA	NA	NA	NA	NA	TRUE	7.74e-09	9.13789	0.24	0.2	2.32e-05
Stromal	SHMT2	FALSE	NA	NA	NA	NA	NA	FALSE	NA	NA	NA	NA	NA	TRUE	3.03e-23	6.41371	0.405	0.165	9.09e-20
Stromal	SLC14A1	FALSE	NA	NA	NA	NA	NA	FALSE	NA	NA	NA	NA	NA	TRUE	2.86e-05	1.63017	0.075	0.342	0.0857014
Stromal	SLC15A3	FALSE	NA	NA	NA	NA	NA	FALSE	NA	NA	NA	NA	NA	TRUE	1.2e-10	7.37522	0.115	0.494	3.6e-07
Stromal	SLC16A6	FALSE	NA	NA	NA	NA	NA	FALSE	NA	NA	NA	NA	NA	TRUE	3.33e-08	7.39968	0.12	0.28	0.0001
Stromal	SLC1A7	FALSE	NA	NA	NA	NA	NA	FALSE	NA	NA	NA	NA	NA	TRUE	0.000704251	2.29517	0.525	0.167	1
Stromal	SLC38A5	FALSE	NA	NA	NA	NA	NA	TRUE	6.62e-06	10.2831	0.49	0.121	0.019874	FALSE	NA	NA	NA	NA	NA
Stromal	SLC39A1	FALSE	NA	NA	NA	NA	NA	TRUE	4.06e-05	6.12571	0.37	0.377	0.121769	FALSE	NA	NA	NA	NA	NA
Stromal	SLC39A7	FALSE	NA	NA	NA	NA	NA	FALSE	NA	NA	NA	NA	NA	TRUE	9.43e-05	2.59466	0.26	0.245	0.282783
Stromal	SLC43A3	FALSE	NA	NA	NA	NA	NA	TRUE	0.00926271	5.14276	0.45	0.373	1	TRUE	8.07e-05	3.65302	0.36	0.276	0.241952
Stromal	SLC6A6	FALSE	NA	NA	NA	NA	NA	FALSE	NA	NA	NA	NA	NA	TRUE	4.31e-06	2.77705	0.3	0.375	0.0129262
Stromal	SLC7A8	FALSE	NA	NA	NA	NA	NA	FALSE	NA	NA	NA	NA	NA	TRUE	2.02e-26	1.60671	0.215	0.273	6.05e-23
Stromal	SLIT2	TRUE	4.54e-25	1.77606	0.64	0.149	1.36e-21	TRUE	5.07e-93	9.99779	0.97	0.059	1.52e-89	FALSE	NA	NA	NA	NA	NA
Stromal	SMC2	FALSE	NA	NA	NA	NA	NA	FALSE	NA	NA	NA	NA	NA	TRUE	6.71e-10	11.1575	0.15	0.376	2.01e-06
Stromal	SMOC2	TRUE	1.61e-15	3.87131	0.525	0.154	4.83e-12	TRUE	2.87e-13	8.60736	0.62	0.323	8.61e-10	TRUE	1.53e-85	3.21273	0.975	0.247	4.58e-82
Stromal	SNAI1	FALSE	NA	NA	NA	NA	NA	TRUE	5.21e-17	4.07526	0.32	0.253	1.56e-13	FALSE	NA	NA	NA	NA	NA
Stromal	SNED1	TRUE	1.26e-28	14.6214	0.58	0.105	3.77e-25	TRUE	9.2e-114	3.91622	1	0.041	2.76e-110	TRUE	1.96e-107	3.25606	1	0.151	5.89e-104
Stromal	SNTG1	FALSE	NA	NA	NA	NA	NA	TRUE	3.13e-22	7.71768	0.675	0.226	9.38e-19	FALSE	NA	NA	NA	NA	NA
Stromal	SOCS1	FALSE	NA	NA	NA	NA	NA	TRUE	8.77e-25	8.60486	0.21	0.212	2.63e-21	FALSE	NA	NA	NA	NA	NA
Stromal	SOX12	FALSE	NA	NA	NA	NA	NA	FALSE	NA	NA	NA	NA	NA	TRUE	0.00491323	3.4223	0.26	0.279	1
Stromal	SOX9	FALSE	NA	NA	NA	NA	NA	TRUE	9.78e-09	3.78276	0.365	0.131	2.93e-05	FALSE	NA	NA	NA	NA	NA
Stromal	SPON1	TRUE	2.85e-05	12.396	0.305	0.04	0.0854117	TRUE	1.14e-50	6.48777	0.73	0.123	3.42e-47	TRUE	3.69e-66	2.46683	0.82	0.2	1.11e-62
Stromal	SPON2	FALSE	NA	NA	NA	NA	NA	TRUE	8.78e-10	6.95656	0.365	0.27	2.64e-06	TRUE	1.64e-32	2.41558	0.735	0.287	4.92e-29
Stromal	SPRY1	TRUE	0.000654694	2.41288	0.34	0.106	1	TRUE	8.93e-15	4.63512	0.6	0.226	2.68e-11	TRUE	1.05e-36	3.80262	0.71	0.29	3.15e-33
Stromal	SRPX2	TRUE	1.21e-06	6.89985	0.325	0.044	0.00363644	TRUE	1.6e-32	6.90288	0.645	0.063	4.81e-29	TRUE	2e-95	1.91337	0.98	0.162	5.99e-92
Stromal	ST8SIA1	TRUE	4.03e-08	9.3472	0.35	0.033	0.000120907	FALSE	NA	NA	NA	NA	NA	FALSE	NA	NA	NA	NA	NA
Stromal	STAB2	FALSE	NA	NA	NA	NA	NA	FALSE	NA	NA	NA	NA	NA	TRUE	1.1e-35	14.5708	0.635	0.209	3.31e-32
Stromal	STEAP4	FALSE	NA	NA	NA	NA	NA	TRUE	5.71e-11	1.99427	0.35	0.144	1.71e-07	FALSE	NA	NA	NA	NA	NA
Stromal	STK16	FALSE	NA	NA	NA	NA	NA	FALSE	NA	NA	NA	NA	NA	TRUE	0.00404036	2.55376	0.12	0.169	1
Stromal	STK32B	FALSE	NA	NA	NA	NA	NA	TRUE	2.38e-06	6.66046	0.34	0.288	0.00714515	FALSE	NA	NA	NA	NA	NA
Stromal	STON2	TRUE	0.000815415	6.16307	0.315	0.066	1	TRUE	1.1e-68	4.2459	0.855	0.166	3.29e-65	FALSE	NA	NA	NA	NA	NA
Stromal	SUCNR1	FALSE	NA	NA	NA	NA	NA	TRUE	0.000629195	3.96761	0.105	0.064	1	FALSE	NA	NA	NA	NA	NA
Stromal	SULF1	TRUE	7.13e-11	11.6054	0.395	0.045	2.14e-07	TRUE	7.71e-68	5.6303	0.75	0.064	2.31e-64	FALSE	NA	NA	NA	NA	NA
Stromal	SULF2	FALSE	NA	NA	NA	NA	NA	TRUE	4.3e-11	2.44324	0.335	0.419	1.29e-07	FALSE	NA	NA	NA	NA	NA
Stromal	SYT1	FALSE	NA	NA	NA	NA	NA	TRUE	4.63e-07	9.66343	0.04	0.231	0.00138816	FALSE	NA	NA	NA	NA	NA
Stromal	TAFA5	FALSE	NA	NA	NA	NA	NA	TRUE	1.08e-25	3.62971	0.145	0.121	3.25e-22	FALSE	NA	NA	NA	NA	NA
Stromal	TAGLN	FALSE	NA	NA	NA	NA	NA	TRUE	5.91e-08	2.0327	0.4	0.298	0.000177446	FALSE	NA	NA	NA	NA	NA
Stromal	TAMALIN	FALSE	NA	NA	NA	NA	NA	FALSE	NA	NA	NA	NA	NA	TRUE	1.69e-05	13.5571	0.18	0.341	0.0506262
Stromal	TANC2	FALSE	NA	NA	NA	NA	NA	TRUE	4.87e-44	2.30402	0.755	0.25	1.46e-40	FALSE	NA	NA	NA	NA	NA
Stromal	TBL3	FALSE	NA	NA	NA	NA	NA	FALSE	NA	NA	NA	NA	NA	TRUE	0.000229373	4.22589	0.135	0.168	0.68812
Stromal	TBX18	FALSE	NA	NA	NA	NA	NA	TRUE	1.77e-37	3.95499	0.72	0.113	5.3e-34	TRUE	6.2e-85	1.56971	0.98	0.145	1.86e-81
Stromal	TBX20	TRUE	1.02e-36	11.1428	0.695	0.204	3.06e-33	TRUE	1.6e-52	3.43583	0.81	0.14	4.8e-49	TRUE	2.73e-101	3.74386	0.995	0.157	8.2e-98
Stromal	TC2N	FALSE	NA	NA	NA	NA	NA	TRUE	1.41e-36	2.76609	0.74	0.241	4.24e-33	FALSE	NA	NA	NA	NA	NA
Stromal	TCAP	FALSE	NA	NA	NA	NA	NA	FALSE	NA	NA	NA	NA	NA	TRUE	1.84e-23	1.60931	0.05	0.229	5.52e-20
Stromal	TCEAL8	FALSE	NA	NA	NA	NA	NA	FALSE	NA	NA	NA	NA	NA	TRUE	8.62e-05	2.59298	0.28	0.194	0.258479
Stromal	TCF4	TRUE	2.8e-12	3.13329	0.575	0.326	8.4e-09	FALSE	NA	NA	NA	NA	NA	FALSE	NA	NA	NA	NA	NA
Stromal	TESC	FALSE	NA	NA	NA	NA	NA	FALSE	NA	NA	NA	NA	NA	TRUE	1.6e-13	4.86172	0.06	0.386	4.8e-10
Stromal	TFPI	TRUE	5.12e-16	7.78107	0.56	0.184	1.53e-12	FALSE	NA	NA	NA	NA	NA	FALSE	NA	NA	NA	NA	NA
Stromal	TGFB3	FALSE	NA	NA	NA	NA	NA	FALSE	NA	NA	NA	NA	NA	TRUE	0.00845742	2.74399	0.465	0.327	1
Stromal	THAP11	FALSE	NA	NA	NA	NA	NA	FALSE	NA	NA	NA	NA	NA	TRUE	1.9e-07	11.0515	0.265	0.157	0.000568704
Stromal	THBS1	FALSE	NA	NA	NA	NA	NA	FALSE	NA	NA	NA	NA	NA	TRUE	3.7e-12	2.22163	0.5	0.305	1.11e-08
Stromal	THBS2	TRUE	0.00155345	6.8082	0.285	0.051	1	TRUE	6.2e-18	7.23406	0.615	0.098	1.86e-14	TRUE	1.11e-71	7.1271	0.825	0.151	3.32e-68
Stromal	THRSP	FALSE	NA	NA	NA	NA	NA	FALSE	NA	NA	NA	NA	NA	TRUE	1.64e-19	3.25792	0.255	0.28	4.93e-16
Stromal	THSD7B	FALSE	NA	NA	NA	NA	NA	TRUE	5.85e-13	6.45341	0.03	0.21	1.75e-09	FALSE	NA	NA	NA	NA	NA
Stromal	THY1	FALSE	NA	NA	NA	NA	NA	TRUE	1.42e-09	1.82951	0.115	0.288	4.26e-06	FALSE	NA	NA	NA	NA	NA
Stromal	TIAM1	FALSE	NA	NA	NA	NA	NA	TRUE	3.06e-39	1.95057	0.705	0.246	9.19e-36	FALSE	NA	NA	NA	NA	NA
Stromal	TIMP3	FALSE	NA	NA	NA	NA	NA	TRUE	0.00831828	1.67124	0.425	0.313	1	FALSE	NA	NA	NA	NA	NA
Stromal	TLCD5	FALSE	NA	NA	NA	NA	NA	FALSE	NA	NA	NA	NA	NA	TRUE	2.53e-06	3.79194	0.36	0.173	0.00759887
Stromal	TM2D2	FALSE	NA	NA	NA	NA	NA	FALSE	NA	NA	NA	NA	NA	TRUE	0.000172607	4.56396	0.275	0.183	0.517821
Stromal	TMED9	FALSE	NA	NA	NA	NA	NA	FALSE	NA	NA	NA	NA	NA	TRUE	4.4e-13	12.8535	0.32	0.216	1.32e-09
Stromal	TMEM115	FALSE	NA	NA	NA	NA	NA	FALSE	NA	NA	NA	NA	NA	TRUE	0.00139952	1.77939	0.295	0.251	1
Stromal	TMEM119	FALSE	NA	NA	NA	NA	NA	TRUE	3.45e-05	2.42659	0.405	0.251	0.103427	TRUE	1.18e-08	2.23103	0.26	0.167	3.54e-05
Stromal	TMEM150A	FALSE	NA	NA	NA	NA	NA	FALSE	NA	NA	NA	NA	NA	TRUE	2.07e-05	10.6936	0.185	0.182	0.0621598
Stromal	TMEM185B	FALSE	NA	NA	NA	NA	NA	FALSE	NA	NA	NA	NA	NA	TRUE	0.00286706	1.6735	0.22	0.331	1
Stromal	TMEM208	FALSE	NA	NA	NA	NA	NA	FALSE	NA	NA	NA	NA	NA	TRUE	5.09e-05	14.0947	0.275	0.208	0.152842
Stromal	TMEM59L	FALSE	NA	NA	NA	NA	NA	TRUE	2.55e-20	1.67229	0.48	0.082	7.66e-17	TRUE	1.99e-36	3.06274	0.585	0.109	5.98e-33
Stromal	TMTC2	TRUE	3.12e-06	3.52005	0.445	0.181	0.00934748	FALSE	NA	NA	NA	NA	NA	TRUE	3.99e-31	4.29995	0.935	0.358	1.2e-27
Stromal	TNC	FALSE	NA	NA	NA	NA	NA	FALSE	NA	NA	NA	NA	NA	TRUE	5.89e-12	1.59898	0.49	0.246	1.77e-08
Stromal	TNFAIP2	TRUE	0.00569286	1.91167	0.145	0.112	1	FALSE	NA	NA	NA	NA	NA	FALSE	NA	NA	NA	NA	NA
Stromal	TNFAIP6	FALSE	NA	NA	NA	NA	NA	TRUE	2.11e-10	4.28191	0.49	0.104	6.34e-07	TRUE	3.85e-85	3.37301	0.96	0.179	1.15e-81
Stromal	TNFRSF1B	FALSE	NA	NA	NA	NA	NA	FALSE	NA	NA	NA	NA	NA	TRUE	3.46e-14	2.80279	0.29	0.37	1.04e-10
Stromal	TNFRSF9	FALSE	NA	NA	NA	NA	NA	FALSE	NA	NA	NA	NA	NA	TRUE	7.65e-05	1.72849	0.18	0.273	0.229566
Stromal	TNFSF14	FALSE	NA	NA	NA	NA	NA	TRUE	5.25e-81	1.83646	0.805	0.086	1.58e-77	FALSE	NA	NA	NA	NA	NA
Stromal	TNFSF15	FALSE	NA	NA	NA	NA	NA	TRUE	0.000594574	2.7182	0.035	0.133	1	FALSE	NA	NA	NA	NA	NA
Stromal	TNNI2	FALSE	NA	NA	NA	NA	NA	FALSE	NA	NA	NA	NA	NA	TRUE	3.09e-34	5.49022	0.105	0.128	9.26e-31
Stromal	TNNI3	FALSE	NA	NA	NA	NA	NA	FALSE	NA	NA	NA	NA	NA	TRUE	6.82e-12	3.25135	0.08	0.157	2.05e-08
Stromal	TNNT2	FALSE	NA	NA	NA	NA	NA	TRUE	0.000219077	3.63211	0.07	0.301	0.657232	FALSE	NA	NA	NA	NA	NA
Stromal	TP63	FALSE	NA	NA	NA	NA	NA	TRUE	3.33e-47	10.4362	0.76	0.222	9.98e-44	FALSE	NA	NA	NA	NA	NA
Stromal	TPP1	FALSE	NA	NA	NA	NA	NA	FALSE	NA	NA	NA	NA	NA	TRUE	8.81e-15	6.46049	0.11	0.198	2.64e-11
Stromal	TPX2	FALSE	NA	NA	NA	NA	NA	TRUE	1.7e-08	1.88228	0.265	0.128	5.09e-05	FALSE	NA	NA	NA	NA	NA
Stromal	TRHDE	FALSE	NA	NA	NA	NA	NA	TRUE	3.59e-08	9.50918	0.56	0.117	0.000107726	FALSE	NA	NA	NA	NA	NA
Stromal	TSHZ3	FALSE	NA	NA	NA	NA	NA	TRUE	5.81e-62	4.3301	0.83	0.201	1.74e-58	TRUE	3.61e-53	3.25015	0.825	0.311	1.08e-49
Stromal	TSPAN11	FALSE	NA	NA	NA	NA	NA	TRUE	6.6e-42	4.86181	0.165	0.06	1.98e-38	FALSE	NA	NA	NA	NA	NA
Stromal	TSPAN31	FALSE	NA	NA	NA	NA	NA	FALSE	NA	NA	NA	NA	NA	TRUE	0.00102002	2.76559	0.145	0.186	1
Stromal	TSPAN5	FALSE	NA	NA	NA	NA	NA	FALSE	NA	NA	NA	NA	NA	TRUE	1.54e-10	5.95687	0.335	0.459	4.61e-07
Stromal	TST	FALSE	NA	NA	NA	NA	NA	TRUE	1.34e-07	4.92865	0.29	0.286	0.000400973	FALSE	NA	NA	NA	NA	NA
Stromal	TWIST1	FALSE	NA	NA	NA	NA	NA	FALSE	NA	NA	NA	NA	NA	TRUE	0.000863502	3.8221	0.38	0.145	1
Stromal	TWIST2	FALSE	NA	NA	NA	NA	NA	TRUE	1.17e-08	7.50189	0.565	0.069	3.5e-05	TRUE	2.2e-87	2.53061	0.935	0.143	6.6e-84
Stromal	U2AF1L4	FALSE	NA	NA	NA	NA	NA	FALSE	NA	NA	NA	NA	NA	TRUE	9.97e-10	2.68886	0.19	0.199	2.99e-06
Stromal	UAP1	FALSE	NA	NA	NA	NA	NA	TRUE	2.74e-06	7.88757	0.535	0.277	0.00823176	TRUE	6.85e-82	3.15441	0.895	0.192	2.05e-78
Stromal	UCHL1	FALSE	NA	NA	NA	NA	NA	FALSE	NA	NA	NA	NA	NA	TRUE	0.000236804	2.86839	0.46	0.345	0.710412
Stromal	UGP2	TRUE	1.21e-05	2.35161	0.25	0.253	0.0363217	FALSE	NA	NA	NA	NA	NA	FALSE	NA	NA	NA	NA	NA
Stromal	UNC5B	TRUE	0.00283631	1.88669	0.115	0.064	1	FALSE	NA	NA	NA	NA	NA	FALSE	NA	NA	NA	NA	NA
Stromal	UNC5C	FALSE	NA	NA	NA	NA	NA	TRUE	1.21e-39	4.00925	0.9	0.305	3.64e-36	FALSE	NA	NA	NA	NA	NA
Stromal	UPB1	FALSE	NA	NA	NA	NA	NA	TRUE	0.00190879	1.72494	0.04	0.274	1	FALSE	NA	NA	NA	NA	NA
Stromal	VAMP8	FALSE	NA	NA	NA	NA	NA	FALSE	NA	NA	NA	NA	NA	TRUE	1.38e-07	1.93941	0.225	0.281	0.000412595
Stromal	VCAN	TRUE	7.59e-33	2.28996	0.66	0.181	2.28e-29	TRUE	1.05e-54	4.37112	0.795	0.217	3.16e-51	TRUE	3.61e-89	2.66915	0.98	0.275	1.08e-85
Stromal	VIM	FALSE	NA	NA	NA	NA	NA	FALSE	NA	NA	NA	NA	NA	TRUE	8.12e-14	3.97547	0.57	0.34	2.44e-10
Stromal	VMO1	FALSE	NA	NA	NA	NA	NA	TRUE	2.05e-29	4.44353	0.095	0.302	6.16e-26	FALSE	NA	NA	NA	NA	NA
Stromal	VNN1	FALSE	NA	NA	NA	NA	NA	FALSE	NA	NA	NA	NA	NA	TRUE	1.59e-27	1.53188	0.155	0.271	4.77e-24
Stromal	VWC2	FALSE	NA	NA	NA	NA	NA	TRUE	1.8e-35	2.70882	0.195	0.209	5.4e-32	FALSE	NA	NA	NA	NA	NA
Stromal	WDR45	FALSE	NA	NA	NA	NA	NA	FALSE	NA	NA	NA	NA	NA	TRUE	3.07e-07	3.96482	0.34	0.217	0.000921043
Stromal	WDR86	FALSE	NA	NA	NA	NA	NA	FALSE	NA	NA	NA	NA	NA	TRUE	4.96e-29	2.49417	0.24	0.406	1.49e-25
Stromal	WFIKKN1	FALSE	NA	NA	NA	NA	NA	TRUE	5.03e-13	2.12884	0.315	0.09	1.51e-09	TRUE	1.02e-15	6.85888	0.27	0.112	3.06e-12
Stromal	WNK4	FALSE	NA	NA	NA	NA	NA	FALSE	NA	NA	NA	NA	NA	TRUE	6.52e-07	6.24435	0.29	0.181	0.00195659
Stromal	WWOX	FALSE	NA	NA	NA	NA	NA	TRUE	2.07e-57	4.57546	0.83	0.25	6.22e-54	FALSE	NA	NA	NA	NA	NA
Stromal	YOD1	FALSE	NA	NA	NA	NA	NA	TRUE	8.31e-09	5.48441	0.165	0.188	2.49e-05	FALSE	NA	NA	NA	NA	NA
Stromal	ZBTB3	FALSE	NA	NA	NA	NA	NA	FALSE	NA	NA	NA	NA	NA	TRUE	8.54e-16	8.88584	0.225	0.164	2.56e-12
Stromal	ZEB1	TRUE	3.66e-14	1.5007	0.58	0.334	1.1e-10	TRUE	3.29e-23	3.7341	0.615	0.357	9.87e-20	FALSE	NA	NA	NA	NA	NA
Stromal	ZMYND15	FALSE	NA	NA	NA	NA	NA	FALSE	NA	NA	NA	NA	NA	TRUE	1.29e-12	1.93787	0.14	0.146	3.86e-09
Stromal	ZNF219	FALSE	NA	NA	NA	NA	NA	TRUE	1.6e-08	5.58703	0.16	0.201	4.81e-05	FALSE	NA	NA	NA	NA	NA
Stromal	ZNF385A	FALSE	NA	NA	NA	NA	NA	FALSE	NA	NA	NA	NA	NA	TRUE	0.00180948	1.96995	0.47	0.249	1
Stromal	ZNF423	FALSE	NA	NA	NA	NA	NA	FALSE	NA	NA	NA	NA	NA	TRUE	2.3e-34	4.37353	0.7	0.307	6.9e-31
Stromal	ZNF503	FALSE	NA	NA	NA	NA	NA	TRUE	0.00650661	3.91068	0.23	0.181	1	FALSE	NA	NA	NA	NA	NA
Stromal	AAMP	FALSE	NA	NA	NA	NA	NA	FALSE	NA	NA	NA	NA	NA	TRUE	6.05e-18	1.93804	0.27	0.21	1.82e-14
Stromal	ABHD11	FALSE	NA	NA	NA	NA	NA	TRUE	7.56e-08	2.12851	0.285	0.227	0.000226858	FALSE	NA	NA	NA	NA	NA
Stromal	ABTB2	TRUE	8.39e-10	9.5577	0.455	0.114	2.52e-06	FALSE	NA	NA	NA	NA	NA	TRUE	4.05e-90	2.23664	1	0.201	1.21e-86
Stromal	ADAMTS15	FALSE	NA	NA	NA	NA	NA	TRUE	3.61e-15	1.62927	0.425	0.124	1.08e-11	FALSE	NA	NA	NA	NA	NA
Stromal	ADAMTS19	FALSE	NA	NA	NA	NA	NA	TRUE	3.42e-104	3.59231	0.955	0.021	1.03e-100	TRUE	2.13e-93	1.88756	0.99	0.14	6.4e-90
Stromal	ADAMTS2	FALSE	NA	NA	NA	NA	NA	FALSE	NA	NA	NA	NA	NA	TRUE	4.16e-46	2.3128	0.795	0.193	1.25e-42
Stromal	ADAMTS4	FALSE	NA	NA	NA	NA	NA	FALSE	NA	NA	NA	NA	NA	TRUE	8.23e-24	2.67579	0.495	0.293	2.47e-20
Stromal	ADAMTSL3	TRUE	1.02e-49	4.79178	0.755	0.182	3.05e-46	TRUE	7.92e-69	1.89696	0.935	0.176	2.38e-65	TRUE	6.37e-75	3.99823	0.995	0.239	1.91e-71
Stromal	ADAMTSL5	FALSE	NA	NA	NA	NA	NA	TRUE	4.74e-11	4.5221	0.31	0.192	1.42e-07	FALSE	NA	NA	NA	NA	NA
Stromal	ADM	FALSE	NA	NA	NA	NA	NA	TRUE	1.07e-08	1.90798	0.255	0.263	3.2e-05	FALSE	NA	NA	NA	NA	NA
Stromal	AFAP1	TRUE	5.6e-09	9.20624	0.405	0.103	1.68e-05	TRUE	4.95e-66	1.82123	0.96	0.231	1.48e-62	FALSE	NA	NA	NA	NA	NA
Stromal	ALDH1A2	FALSE	NA	NA	NA	NA	NA	TRUE	2.17e-12	10.1465	0.59	0.201	6.5e-09	TRUE	1.49e-61	3.48656	0.82	0.215	4.46e-58
Stromal	ALOX12	FALSE	NA	NA	NA	NA	NA	FALSE	NA	NA	NA	NA	NA	TRUE	1.06e-09	11.2594	0.09	0.28	3.17e-06
Stromal	AMIGO1	FALSE	NA	NA	NA	NA	NA	FALSE	NA	NA	NA	NA	NA	TRUE	1.1e-06	5.10577	0.285	0.222	0.00330912
Stromal	AMIGO2	FALSE	NA	NA	NA	NA	NA	FALSE	NA	NA	NA	NA	NA	TRUE	8.37e-30	1.94547	0.435	0.223	2.51e-26
Stromal	ANGPTL1	FALSE	NA	NA	NA	NA	NA	TRUE	4.78e-28	7.78352	0.19	0.438	1.43e-24	FALSE	NA	NA	NA	NA	NA
Stromal	ANK1	FALSE	NA	NA	NA	NA	NA	FALSE	NA	NA	NA	NA	NA	TRUE	6.36e-10	2.78905	0.17	0.304	1.91e-06
Stromal	ANKRD23	FALSE	NA	NA	NA	NA	NA	FALSE	NA	NA	NA	NA	NA	TRUE	5.9e-11	13.3551	0.44	0.317	1.77e-07
Stromal	ANKS1B	FALSE	NA	NA	NA	NA	NA	TRUE	1.61e-46	8.12298	0.86	0.256	4.84e-43	FALSE	NA	NA	NA	NA	NA
Stromal	ANTXR1	FALSE	NA	NA	NA	NA	NA	FALSE	NA	NA	NA	NA	NA	TRUE	6.96e-52	8.20571	0.875	0.305	2.09e-48
Stromal	AOX1	FALSE	NA	NA	NA	NA	NA	TRUE	6.15e-20	5.2626	0.57	0.019	1.85e-16	TRUE	4.92e-64	1.51492	0.78	0.085	1.48e-60
Stromal	APLP2	FALSE	NA	NA	NA	NA	NA	FALSE	NA	NA	NA	NA	NA	TRUE	1.03e-06	7.54731	0.255	0.417	0.00308945
Stromal	APOE	FALSE	NA	NA	NA	NA	NA	FALSE	NA	NA	NA	NA	NA	TRUE	1.53e-17	8.75383	0.415	0.148	4.58e-14
Stromal	APRT	FALSE	NA	NA	NA	NA	NA	FALSE	NA	NA	NA	NA	NA	TRUE	1.5e-12	2.11781	0.135	0.307	4.5e-09
Stromal	ARHGAP20	FALSE	NA	NA	NA	NA	NA	TRUE	1.26e-07	1.657	0.28	0.119	0.000377	FALSE	NA	NA	NA	NA	NA
Stromal	ARMCX6	FALSE	NA	NA	NA	NA	NA	TRUE	4.39e-22	2.28718	0.1	0.272	1.32e-18	FALSE	NA	NA	NA	NA	NA
Stromal	ASB11	FALSE	NA	NA	NA	NA	NA	FALSE	NA	NA	NA	NA	NA	TRUE	1.99e-54	11.6954	0.025	0.22	5.96e-51
Stromal	ASPN	FALSE	NA	NA	NA	NA	NA	FALSE	NA	NA	NA	NA	NA	TRUE	1.86e-12	4.07392	0.575	0.348	5.57e-09
Stromal	ASTN1	FALSE	NA	NA	NA	NA	NA	FALSE	NA	NA	NA	NA	NA	TRUE	4.09e-07	2.09785	0.225	0.317	0.00122589
Stromal	ATOH8	FALSE	NA	NA	NA	NA	NA	TRUE	2.4e-15	3.08163	0.185	0.226	7.2e-12	FALSE	NA	NA	NA	NA	NA
Stromal	ATP2B4	FALSE	NA	NA	NA	NA	NA	FALSE	NA	NA	NA	NA	NA	TRUE	4.58e-20	9.23253	0.22	0.38	1.37e-16
Stromal	AXL	FALSE	NA	NA	NA	NA	NA	FALSE	NA	NA	NA	NA	NA	TRUE	4.28e-44	2.45814	0.635	0.198	1.28e-40
Stromal	BGN	FALSE	NA	NA	NA	NA	NA	FALSE	NA	NA	NA	NA	NA	TRUE	2.49e-07	1.57204	0.42	0.164	0.000747282
Stromal	BICC1	TRUE	4.83e-89	16.6955	0.88	0.108	1.45e-85	TRUE	7.41e-113	11.074	1	0.026	2.22e-109	TRUE	4.78e-112	10.4214	1	0.084	1.44e-108
Stromal	BMP4	FALSE	NA	NA	NA	NA	NA	FALSE	NA	NA	NA	NA	NA	TRUE	2.92e-06	3.4818	0.495	0.183	0.0087741
Stromal	BMPER	FALSE	NA	NA	NA	NA	NA	FALSE	NA	NA	NA	NA	NA	TRUE	8.81e-08	3.24872	0.54	0.248	0.000264424
Stromal	BNC2	TRUE	7e-62	8.08857	0.815	0.152	2.1e-58	TRUE	3.11e-107	9.86503	0.995	0.211	9.34e-104	FALSE	NA	NA	NA	NA	NA
Stromal	BTBD17	FALSE	NA	NA	NA	NA	NA	FALSE	NA	NA	NA	NA	NA	TRUE	4.45e-08	1.74546	0.115	0.248	0.000133538
Stromal	C12orf75	FALSE	NA	NA	NA	NA	NA	TRUE	4.63e-08	1.64139	0.39	0.397	0.00013897	FALSE	NA	NA	NA	NA	NA
Stromal	C20orf144	FALSE	NA	NA	NA	NA	NA	FALSE	NA	NA	NA	NA	NA	TRUE	2.11e-29	5.92533	0.175	0.197	6.34e-26
Stromal	C3	TRUE	1.28e-08	11.3841	0.41	0.1	3.85e-05	FALSE	NA	NA	NA	NA	NA	TRUE	2.34e-94	2.74394	0.985	0.092	7.02e-91
Stromal	CACHD1	FALSE	NA	NA	NA	NA	NA	TRUE	7.85e-31	3.46068	0.625	0.156	2.36e-27	TRUE	4.35e-15	1.61866	0.515	0.315	1.31e-11
Stromal	CACNA1C	TRUE	2.84e-16	3.76632	0.115	0.427	8.52e-13	FALSE	NA	NA	NA	NA	NA	FALSE	NA	NA	NA	NA	NA
Stromal	CAMK4	FALSE	NA	NA	NA	NA	NA	TRUE	7.91e-17	3.55485	0.015	0.201	2.37e-13	FALSE	NA	NA	NA	NA	NA
Stromal	CCDC24	FALSE	NA	NA	NA	NA	NA	TRUE	6.38e-24	3.40912	0.165	0.331	1.91e-20	FALSE	NA	NA	NA	NA	NA
Stromal	CCDC80	TRUE	1.28e-18	13.1408	0.555	0.179	3.84e-15	TRUE	2.85e-13	8.2635	0.605	0.117	8.54e-10	TRUE	8.44e-98	3.61621	0.99	0.146	2.53e-94
Stromal	CCL11	FALSE	NA	NA	NA	NA	NA	TRUE	2.34e-12	3.87618	0.205	0.115	7.01e-09	FALSE	NA	NA	NA	NA	NA
Stromal	CCL8	FALSE	NA	NA	NA	NA	NA	FALSE	NA	NA	NA	NA	NA	TRUE	3.54e-09	4.05025	0.3	0.257	1.06e-05
Stromal	CCN2	FALSE	NA	NA	NA	NA	NA	FALSE	NA	NA	NA	NA	NA	TRUE	1.67e-23	14.0306	0.6	0.26	5.01e-20
Stromal	CCN3	FALSE	NA	NA	NA	NA	NA	FALSE	NA	NA	NA	NA	NA	TRUE	5.47e-08	4.62308	0.2	0.266	0.000164057
Stromal	CCN5	FALSE	NA	NA	NA	NA	NA	TRUE	2.6e-14	3.6225	0.27	0.184	7.79e-11	FALSE	NA	NA	NA	NA	NA
Stromal	CD14	FALSE	NA	NA	NA	NA	NA	FALSE	NA	NA	NA	NA	NA	TRUE	8.35e-40	1.89485	0.105	0.354	2.5e-36
Stromal	CD248	FALSE	NA	NA	NA	NA	NA	TRUE	1.3e-12	4.75063	0.27	0.256	3.91e-09	FALSE	NA	NA	NA	NA	NA
Stromal	CD28	FALSE	NA	NA	NA	NA	NA	TRUE	1.25e-43	6.70289	0.045	0.282	3.75e-40	FALSE	NA	NA	NA	NA	NA
Stromal	CD34	FALSE	NA	NA	NA	NA	NA	TRUE	4.36e-15	3.53852	0.62	0.223	1.31e-11	FALSE	NA	NA	NA	NA	NA
Stromal	CD79B	FALSE	NA	NA	NA	NA	NA	FALSE	NA	NA	NA	NA	NA	TRUE	1.16e-06	2.00559	0.09	0.31	0.00348877
Stromal	CD84	FALSE	NA	NA	NA	NA	NA	FALSE	NA	NA	NA	NA	NA	TRUE	2.23e-07	3.60805	0.045	0.337	0.000667519
Stromal	CD93	FALSE	NA	NA	NA	NA	NA	FALSE	NA	NA	NA	NA	NA	TRUE	4.32e-11	1.82152	0.275	0.349	1.29e-07
Stromal	CDC20	FALSE	NA	NA	NA	NA	NA	TRUE	2.33e-16	2.81642	0.285	0.184	7e-13	FALSE	NA	NA	NA	NA	NA
Stromal	CDKN3	FALSE	NA	NA	NA	NA	NA	TRUE	1.46e-60	1.63693	0.81	0.195	4.37e-57	TRUE	1.29e-16	9.96574	0.51	0.222	3.88e-13
Stromal	CENPA	FALSE	NA	NA	NA	NA	NA	TRUE	2.57e-15	1.54841	0.315	0.195	7.7e-12	FALSE	NA	NA	NA	NA	NA
Stromal	CH25H	FALSE	NA	NA	NA	NA	NA	TRUE	2.8e-19	2.23641	0.135	0.129	8.39e-16	FALSE	NA	NA	NA	NA	NA
Stromal	CHCHD1	FALSE	NA	NA	NA	NA	NA	FALSE	NA	NA	NA	NA	NA	TRUE	4.49e-10	2.05556	0.105	0.246	1.35e-06
Stromal	CISD1	TRUE	1.65e-07	5.11427	0.075	0.106	0.000494895	FALSE	NA	NA	NA	NA	NA	FALSE	NA	NA	NA	NA	NA
Stromal	CLEC11A	FALSE	NA	NA	NA	NA	NA	TRUE	2.23e-09	9.6696	0.28	0.402	6.7e-06	FALSE	NA	NA	NA	NA	NA
Stromal	CMPK2	FALSE	NA	NA	NA	NA	NA	FALSE	NA	NA	NA	NA	NA	TRUE	3.83e-23	5.22811	0.135	0.311	1.15e-19
Stromal	CNTFR	FALSE	NA	NA	NA	NA	NA	TRUE	3.44e-18	2.83764	0.23	0.083	1.03e-14	FALSE	NA	NA	NA	NA	NA
Stromal	CNTN6	FALSE	NA	NA	NA	NA	NA	FALSE	NA	NA	NA	NA	NA	TRUE	2.81e-06	8.30338	0.155	0.365	0.00844097
Stromal	COL15A1	TRUE	7.18e-40	11.5553	0.705	0.188	2.15e-36	TRUE	5.09e-62	4.38323	0.805	0.092	1.53e-58	TRUE	4.07e-111	4.80411	1	0.119	1.22e-107
Stromal	COL1A1	FALSE	NA	NA	NA	NA	NA	FALSE	NA	NA	NA	NA	NA	TRUE	9.23e-08	6.23838	0.545	0.257	0.000276859
Stromal	COL1A2	TRUE	1.86e-22	3.83697	0.625	0.231	5.57e-19	TRUE	1.01e-18	1.90055	0.65	0.231	3.04e-15	FALSE	NA	NA	NA	NA	NA
Stromal	COL27A1	FALSE	NA	NA	NA	NA	NA	TRUE	5.46e-12	3.98931	0.26	0.338	1.64e-08	FALSE	NA	NA	NA	NA	NA
Stromal	COL3A1	TRUE	4.34e-08	9.5374	0.49	0.214	0.000130136	FALSE	NA	NA	NA	NA	NA	FALSE	NA	NA	NA	NA	NA
Stromal	COL4A1	FALSE	NA	NA	NA	NA	NA	TRUE	4.71e-18	4.56183	0.66	0.328	1.41e-14	FALSE	NA	NA	NA	NA	NA
Stromal	COL4A3	TRUE	1.4e-35	11.7115	0.605	0.061	4.19e-32	TRUE	2.96e-104	6.88021	0.97	0.039	8.89e-101	TRUE	2.11e-105	5.76908	1	0.165	6.34e-102
Stromal	COL5A1	TRUE	7.97e-30	3.9292	0.61	0.137	2.39e-26	TRUE	8.44e-61	6.15457	0.77	0.113	2.53e-57	TRUE	2.18e-80	2.41207	0.95	0.246	6.53e-77
Stromal	COL5A2	TRUE	2.32e-24	4.58892	0.635	0.171	6.96e-21	FALSE	NA	NA	NA	NA	NA	TRUE	7.6e-81	1.56268	0.995	0.288	2.28e-77
Stromal	COL6A2	FALSE	NA	NA	NA	NA	NA	TRUE	1.47e-19	2.71291	0.66	0.275	4.41e-16	TRUE	4.9e-72	2.93723	0.875	0.19	1.47e-68
Stromal	COL8A1	TRUE	5.02e-46	11.5149	0.705	0.12	1.51e-42	TRUE	6.65e-81	10.1984	0.87	0.127	2e-77	TRUE	1.95e-104	3.67526	0.995	0.198	5.86e-101
Stromal	COL9A1	FALSE	NA	NA	NA	NA	NA	TRUE	3.1e-06	10.1892	0.5	0.265	0.00929857	FALSE	NA	NA	NA	NA	NA
Stromal	COMP	FALSE	NA	NA	NA	NA	NA	TRUE	2.52e-06	8.58121	0.22	0.249	0.00756628	FALSE	NA	NA	NA	NA	NA
Stromal	COTL1	FALSE	NA	NA	NA	NA	NA	FALSE	NA	NA	NA	NA	NA	TRUE	5.97e-12	6.72219	0.175	0.424	1.79e-08
Stromal	CPM	TRUE	6.99e-07	1.6881	0.06	0.104	0.00209805	FALSE	NA	NA	NA	NA	NA	FALSE	NA	NA	NA	NA	NA
Stromal	CREB3	FALSE	NA	NA	NA	NA	NA	FALSE	NA	NA	NA	NA	NA	TRUE	7.39e-08	2.08429	0.13	0.286	0.000221777
Stromal	CREB5	FALSE	NA	NA	NA	NA	NA	TRUE	4.82e-26	3.32319	0.515	0.252	1.45e-22	FALSE	NA	NA	NA	NA	NA
Stromal	CRIP2	FALSE	NA	NA	NA	NA	NA	FALSE	NA	NA	NA	NA	NA	TRUE	2.06e-06	2.78359	0.285	0.305	0.0061796
Stromal	CRISPLD1	FALSE	NA	NA	NA	NA	NA	TRUE	1.5e-07	2.13899	0.46	0.178	0.000450239	FALSE	NA	NA	NA	NA	NA
Stromal	CRISPLD2	FALSE	NA	NA	NA	NA	NA	FALSE	NA	NA	NA	NA	NA	TRUE	2.28e-56	4.6892	0.78	0.233	6.83e-53
Stromal	CRLF1	FALSE	NA	NA	NA	NA	NA	FALSE	NA	NA	NA	NA	NA	TRUE	4.69e-26	4.60731	0.6	0.137	1.41e-22
Stromal	CTHRC1	FALSE	NA	NA	NA	NA	NA	TRUE	1.01e-08	5.1903	0.465	0.23	3.02e-05	FALSE	NA	NA	NA	NA	NA
Stromal	CTTNBP2	FALSE	NA	NA	NA	NA	NA	TRUE	3.8e-23	2.09109	0.315	0.223	1.14e-19	TRUE	4.79e-16	4.10582	0.39	0.312	1.44e-12
Stromal	CX3CR1	FALSE	NA	NA	NA	NA	NA	TRUE	1.08e-06	1.83533	0.08	0.121	0.00324216	FALSE	NA	NA	NA	NA	NA
Stromal	CXCL12	FALSE	NA	NA	NA	NA	NA	TRUE	1.17e-10	2.93322	0.505	0.303	3.5e-07	FALSE	NA	NA	NA	NA	NA
Stromal	CXCL13	FALSE	NA	NA	NA	NA	NA	FALSE	NA	NA	NA	NA	NA	TRUE	7.12e-09	2.27099	0.33	0.271	2.14e-05
Stromal	CXCL14	FALSE	NA	NA	NA	NA	NA	TRUE	6.94e-18	2.60733	0.155	0.128	2.08e-14	FALSE	NA	NA	NA	NA	NA
Stromal	CXCL16	FALSE	NA	NA	NA	NA	NA	FALSE	NA	NA	NA	NA	NA	TRUE	5.06e-19	3.57852	0.185	0.273	1.52e-15
Stromal	CXCL3	FALSE	NA	NA	NA	NA	NA	FALSE	NA	NA	NA	NA	NA	TRUE	4.46e-07	3.72799	0.265	0.302	0.00133764
Stromal	CXCL9	FALSE	NA	NA	NA	NA	NA	FALSE	NA	NA	NA	NA	NA	TRUE	4.65e-16	1.93571	0.205	0.191	1.4e-12
Stromal	CYP1B1	FALSE	NA	NA	NA	NA	NA	FALSE	NA	NA	NA	NA	NA	TRUE	2.76e-13	2.01769	0.49	0.202	8.27e-10
Stromal	CYTL1	FALSE	NA	NA	NA	NA	NA	TRUE	5.32e-13	8.53756	0.21	0.192	1.59e-09	TRUE	4.77e-12	15.0655	0.31	0.292	1.43e-08
Stromal	DACT2	FALSE	NA	NA	NA	NA	NA	TRUE	4.89e-10	7.01791	0.295	0.135	1.47e-06	FALSE	NA	NA	NA	NA	NA
Stromal	DCLK1	TRUE	8.01e-38	13.9306	0.645	0.112	2.4e-34	TRUE	1.15e-94	10.2129	0.925	0.121	3.45e-91	FALSE	NA	NA	NA	NA	NA
Stromal	DCN	TRUE	9.37e-49	5.61606	0.745	0.316	2.81e-45	FALSE	NA	NA	NA	NA	NA	FALSE	NA	NA	NA	NA	NA
Stromal	DDAH1	FALSE	NA	NA	NA	NA	NA	TRUE	3.48e-36	7.63805	0.895	0.376	1.05e-32	FALSE	NA	NA	NA	NA	NA
Stromal	DDR2	TRUE	1.15e-12	4.79524	0.515	0.162	3.46e-09	TRUE	9.75e-07	3.63911	0.57	0.17	0.00292362	TRUE	4.61e-54	2.3847	0.77	0.2	1.38e-50
Stromal	DDX5	FALSE	NA	NA	NA	NA	NA	FALSE	NA	NA	NA	NA	NA	TRUE	2.25e-12	2.54061	0.52	0.266	6.76e-09
Stromal	DEFB124	FALSE	NA	NA	NA	NA	NA	TRUE	2.9e-46	2.63343	0.1	0.126	8.69e-43	FALSE	NA	NA	NA	NA	NA
Stromal	DIO2	FALSE	NA	NA	NA	NA	NA	TRUE	1.65e-74	11.1474	0.875	0.085	4.96e-71	FALSE	NA	NA	NA	NA	NA
Stromal	DLGAP1	FALSE	NA	NA	NA	NA	NA	TRUE	7.15e-41	3.03639	0.835	0.294	2.15e-37	FALSE	NA	NA	NA	NA	NA
Stromal	DLL1	FALSE	NA	NA	NA	NA	NA	FALSE	NA	NA	NA	NA	NA	TRUE	2.86e-09	8.45957	0.225	0.219	8.59e-06
Stromal	DNM1	FALSE	NA	NA	NA	NA	NA	FALSE	NA	NA	NA	NA	NA	TRUE	4.68e-18	9.17003	0.625	0.323	1.4e-14
Stromal	DPP4	FALSE	NA	NA	NA	NA	NA	TRUE	2.29e-23	3.64742	0.035	0.422	6.87e-20	FALSE	NA	NA	NA	NA	NA
Stromal	DPP7	FALSE	NA	NA	NA	NA	NA	TRUE	2.62e-09	1.50457	0.235	0.396	7.86e-06	FALSE	NA	NA	NA	NA	NA
Stromal	DPT	FALSE	NA	NA	NA	NA	NA	TRUE	2.35e-06	6.5218	0.57	0.115	0.00706109	TRUE	5.69e-33	1.71834	0.58	0.139	1.71e-29
Stromal	DPYSL3	FALSE	NA	NA	NA	NA	NA	TRUE	5.96e-29	1.59663	0.555	0.235	1.79e-25	FALSE	NA	NA	NA	NA	NA
Stromal	DSCAML1	FALSE	NA	NA	NA	NA	NA	TRUE	1.22e-38	8.35276	0.82	0.284	3.65e-35	FALSE	NA	NA	NA	NA	NA
Stromal	DVL2	FALSE	NA	NA	NA	NA	NA	TRUE	1.13e-16	2.25997	0.125	0.117	3.4e-13	FALSE	NA	NA	NA	NA	NA
Stromal	EBF1	TRUE	1.52e-35	3.84987	0.68	0.272	4.57e-32	FALSE	NA	NA	NA	NA	NA	FALSE	NA	NA	NA	NA	NA
Stromal	EBF2	TRUE	5.61e-51	2.30895	0.8	0.228	1.68e-47	TRUE	1.51e-62	3.62461	0.96	0.244	4.52e-59	TRUE	5.92e-64	1.71246	0.985	0.23	1.77e-60
Stromal	EBF3	TRUE	1.22e-09	9.50404	0.41	0.097	3.67e-06	TRUE	1.97e-88	1.92369	0.96	0.182	5.9e-85	FALSE	NA	NA	NA	NA	NA
Stromal	ECE1	FALSE	NA	NA	NA	NA	NA	FALSE	NA	NA	NA	NA	NA	TRUE	2.51e-18	2.56808	0.645	0.347	7.53e-15
Stromal	ECM1	FALSE	NA	NA	NA	NA	NA	FALSE	NA	NA	NA	NA	NA	TRUE	1.44e-12	3.95773	0.49	0.246	4.31e-09
Stromal	ECRG4	FALSE	NA	NA	NA	NA	NA	TRUE	4.02e-16	9.49431	0.255	0.433	1.2e-12	FALSE	NA	NA	NA	NA	NA
Stromal	EDA	FALSE	NA	NA	NA	NA	NA	TRUE	4.19e-13	5.3615	0.205	0.365	1.26e-09	FALSE	NA	NA	NA	NA	NA
Stromal	EGFR	TRUE	8.24e-35	12.9715	0.665	0.133	2.47e-31	TRUE	6.49e-102	5.78394	0.975	0.239	1.95e-98	TRUE	5.9e-100	11.8129	0.97	0.157	1.77e-96
Stromal	ELMO3	FALSE	NA	NA	NA	NA	NA	TRUE	2.81e-08	3.27886	0.06	0.272	8.44e-05	FALSE	NA	NA	NA	NA	NA
Stromal	ELN	FALSE	NA	NA	NA	NA	NA	FALSE	NA	NA	NA	NA	NA	TRUE	1.36e-91	3.02633	0.985	0.191	4.07e-88
Stromal	ENPP1	FALSE	NA	NA	NA	NA	NA	TRUE	1.26e-13	2.97088	0.14	0.243	3.78e-10	FALSE	NA	NA	NA	NA	NA
Stromal	EPHA3	FALSE	NA	NA	NA	NA	NA	TRUE	6.5e-48	4.95206	1	0.291	1.95e-44	FALSE	NA	NA	NA	NA	NA
Stromal	EPHA5	FALSE	NA	NA	NA	NA	NA	FALSE	NA	NA	NA	NA	NA	TRUE	1.85e-29	2.10972	0.75	0.288	5.54e-26
Stromal	EPHA7	FALSE	NA	NA	NA	NA	NA	TRUE	2.69e-34	4.57719	0.065	0.165	8.07e-31	FALSE	NA	NA	NA	NA	NA
Stromal	EREG	FALSE	NA	NA	NA	NA	NA	TRUE	8.96e-19	2.13415	0.05	0.215	2.69e-15	FALSE	NA	NA	NA	NA	NA
Stromal	EXT1	TRUE	1.33e-26	10.0645	0.635	0.291	4e-23	TRUE	4.02e-68	1.82321	0.985	0.239	1.21e-64	TRUE	9.46e-76	1.83677	0.965	0.285	2.84e-72
Stromal	EYA4	FALSE	NA	NA	NA	NA	NA	TRUE	2.65e-25	2.84644	0.02	0.22	7.96e-22	FALSE	NA	NA	NA	NA	NA
Stromal	F3	FALSE	NA	NA	NA	NA	NA	TRUE	1.68e-30	3.27264	0.23	0.194	5.04e-27	FALSE	NA	NA	NA	NA	NA
Stromal	FAIM2	FALSE	NA	NA	NA	NA	NA	TRUE	3.26e-07	8.40327	0.34	0.202	0.000976691	FALSE	NA	NA	NA	NA	NA
Stromal	FAM110B	TRUE	4.7e-07	8.08155	0.525	0.256	0.00141042	FALSE	NA	NA	NA	NA	NA	TRUE	3.25e-55	15.8636	0.795	0.212	9.74e-52
Stromal	FAM180A	FALSE	NA	NA	NA	NA	NA	TRUE	3.11e-50	10.0234	0.1	0.2	9.33e-47	FALSE	NA	NA	NA	NA	NA
Stromal	FBLN1	TRUE	1.06e-08	10.4259	0.445	0.131	3.19e-05	TRUE	3.28e-10	9.73681	0.565	0.176	9.85e-07	FALSE	NA	NA	NA	NA	NA
Stromal	FBLN5	FALSE	NA	NA	NA	NA	NA	TRUE	1.91e-20	3.17097	0.645	0.1	5.72e-17	TRUE	4.1e-82	1.86602	0.97	0.216	1.23e-78
Stromal	FBN1	TRUE	4.06e-62	15.8641	0.825	0.214	1.22e-58	TRUE	1.29e-94	17.377	0.935	0.124	3.86e-91	TRUE	1.73e-108	5.36328	0.99	0.163	5.2e-105
Stromal	FBN2	FALSE	NA	NA	NA	NA	NA	TRUE	4.52e-38	4.34564	0.025	0.166	1.36e-34	FALSE	NA	NA	NA	NA	NA
Stromal	FCN1	FALSE	NA	NA	NA	NA	NA	FALSE	NA	NA	NA	NA	NA	TRUE	2.76e-15	2.39441	0.06	0.322	8.28e-12
Stromal	FGF10	FALSE	NA	NA	NA	NA	NA	TRUE	4.29e-19	9.97691	0.63	0.091	1.29e-15	FALSE	NA	NA	NA	NA	NA
Stromal	FGF7	TRUE	2.79e-10	16.0983	0.445	0.111	8.37e-07	TRUE	9.97e-73	7.72189	0.8	0.021	2.99e-69	TRUE	1.19e-104	4.4694	1	0.124	3.58e-101
Stromal	FGFBP3	FALSE	NA	NA	NA	NA	NA	TRUE	1.1e-11	2.56323	0.43	0.109	3.31e-08	FALSE	NA	NA	NA	NA	NA
Stromal	FJX1	FALSE	NA	NA	NA	NA	NA	TRUE	3.45e-12	2.32615	0.18	0.228	1.04e-08	FALSE	NA	NA	NA	NA	NA
Stromal	FLNC	FALSE	NA	NA	NA	NA	NA	FALSE	NA	NA	NA	NA	NA	TRUE	5.01e-14	2.01315	0.25	0.213	1.5e-10
Stromal	FMO1	FALSE	NA	NA	NA	NA	NA	FALSE	NA	NA	NA	NA	NA	TRUE	1.06e-33	1.57484	0.595	0.129	3.18e-30
Stromal	FMO2	FALSE	NA	NA	NA	NA	NA	TRUE	4.3e-69	1.73557	0.815	0.108	1.29e-65	TRUE	1.18e-89	2.48344	0.975	0.121	3.54e-86
Stromal	FMO3	FALSE	NA	NA	NA	NA	NA	FALSE	NA	NA	NA	NA	NA	TRUE	8e-10	6.52193	0.325	0.115	2.4e-06
Stromal	FN1	TRUE	7.67e-15	2.2474	0.615	0.274	2.3e-11	TRUE	2.94e-52	1.61757	0.925	0.225	8.81e-49	TRUE	1.78e-88	1.89904	0.995	0.262	5.35e-85
Stromal	FNDC1	FALSE	NA	NA	NA	NA	NA	FALSE	NA	NA	NA	NA	NA	TRUE	8.82e-41	2.87159	0.78	0.27	2.65e-37
Stromal	FOXP2	TRUE	4.36e-37	10.0356	0.65	0.136	1.31e-33	TRUE	2.83e-97	7.15898	0.915	0.055	8.48e-94	TRUE	9.09e-93	2.95332	1	0.212	2.73e-89
Stromal	FREM1	TRUE	1.35e-16	10.4694	0.44	0.03	4.05e-13	FALSE	NA	NA	NA	NA	NA	TRUE	2.5e-104	2.84659	1	0.151	7.51e-101
Stromal	FRMD3	FALSE	NA	NA	NA	NA	NA	TRUE	3.13e-22	2.14271	0.45	0.254	9.4e-19	FALSE	NA	NA	NA	NA	NA
Stromal	FRZB	FALSE	NA	NA	NA	NA	NA	TRUE	2.17e-06	7.82164	0.355	0.188	0.00649874	FALSE	NA	NA	NA	NA	NA
Stromal	FSTL3	FALSE	NA	NA	NA	NA	NA	TRUE	1.28e-09	3.24677	0.27	0.196	3.85e-06	FALSE	NA	NA	NA	NA	NA
Stromal	GAB2	TRUE	9.7e-18	4.34471	0.605	0.291	2.91e-14	FALSE	NA	NA	NA	NA	NA	FALSE	NA	NA	NA	NA	NA
Stromal	GALT	FALSE	NA	NA	NA	NA	NA	FALSE	NA	NA	NA	NA	NA	TRUE	2.43e-06	3.57167	0.17	0.216	0.0072879
Stromal	GAS6	FALSE	NA	NA	NA	NA	NA	TRUE	6e-08	2.87628	0.3	0.436	0.000180039	FALSE	NA	NA	NA	NA	NA
Stromal	GAS7	FALSE	NA	NA	NA	NA	NA	TRUE	1.03e-63	3.00004	0.82	0.2	3.1e-60	FALSE	NA	NA	NA	NA	NA
Stromal	GBP4	FALSE	NA	NA	NA	NA	NA	FALSE	NA	NA	NA	NA	NA	TRUE	7.57e-08	6.64857	0.43	0.354	0.000227085
Stromal	GDF10	FALSE	NA	NA	NA	NA	NA	TRUE	2.85e-07	2.78649	0.165	0.165	0.000856258	FALSE	NA	NA	NA	NA	NA
Stromal	GDF15	FALSE	NA	NA	NA	NA	NA	FALSE	NA	NA	NA	NA	NA	TRUE	2.35e-07	5.53723	0.205	0.244	0.000704487
Stromal	GFPT2	TRUE	3.89e-11	12.0514	0.385	0.029	1.17e-07	TRUE	1.67e-19	13.0633	0.61	0.032	5.02e-16	TRUE	9.93e-104	4.69923	0.995	0.114	2.98e-100
Stromal	GFRA1	FALSE	NA	NA	NA	NA	NA	TRUE	1.83e-48	2.89765	0.665	0.053	5.5e-45	TRUE	2.66e-64	2.02449	0.9	0.216	7.99e-61
Stromal	GMPPA	FALSE	NA	NA	NA	NA	NA	FALSE	NA	NA	NA	NA	NA	TRUE	7.28e-21	3.56391	0.63	0.316	2.18e-17
Stromal	GPC3	FALSE	NA	NA	NA	NA	NA	TRUE	8.41e-08	2.65887	0.44	0.224	0.000252158	FALSE	NA	NA	NA	NA	NA
Stromal	GPNMB	FALSE	NA	NA	NA	NA	NA	TRUE	2.28e-09	3.00636	0.335	0.269	6.84e-06	FALSE	NA	NA	NA	NA	NA
Stromal	GPRC5A	FALSE	NA	NA	NA	NA	NA	TRUE	7.23e-69	1.70709	0.71	0.073	2.17e-65	FALSE	NA	NA	NA	NA	NA
Stromal	GRIA4	FALSE	NA	NA	NA	NA	NA	TRUE	7.84e-21	6.68959	0.23	0.361	2.35e-17	FALSE	NA	NA	NA	NA	NA
Stromal	GRIP2	FALSE	NA	NA	NA	NA	NA	FALSE	NA	NA	NA	NA	NA	TRUE	4.2e-25	5.39728	0.03	0.257	1.26e-21
Stromal	GRK5	TRUE	1.53e-45	9.00324	0.7	0.217	4.59e-42	TRUE	3.19e-92	5.81364	0.99	0.276	9.56e-89	TRUE	5.57e-100	3.2364	1	0.25	1.67e-96
Stromal	GSN	TRUE	1.85e-15	6.06092	0.6	0.36	5.55e-12	FALSE	NA	NA	NA	NA	NA	TRUE	2.24e-48	2.26594	0.745	0.246	6.72e-45
Stromal	H1-0	FALSE	NA	NA	NA	NA	NA	FALSE	NA	NA	NA	NA	NA	TRUE	3.78e-14	4.07014	0.11	0.139	1.13e-10
Stromal	HAS1	FALSE	NA	NA	NA	NA	NA	TRUE	4.03e-10	10.773	0.48	0.153	1.21e-06	TRUE	5.94e-59	2.01948	0.805	0.169	1.78e-55
Stromal	HAS2	FALSE	NA	NA	NA	NA	NA	TRUE	2.74e-67	7.09705	0.815	0.051	8.22e-64	TRUE	1.23e-83	2.58451	0.91	0.148	3.69e-80
Stromal	HES1	FALSE	NA	NA	NA	NA	NA	TRUE	2.81e-17	1.60361	0.61	0.325	8.42e-14	FALSE	NA	NA	NA	NA	NA
Stromal	HES7	FALSE	NA	NA	NA	NA	NA	TRUE	5.17e-09	5.17823	0.05	0.145	1.55e-05	FALSE	NA	NA	NA	NA	NA
Stromal	HEYL	TRUE	1.07e-07	3.01973	0.4	0.119	0.00032093	FALSE	NA	NA	NA	NA	NA	FALSE	NA	NA	NA	NA	NA
Stromal	HMGCS2	FALSE	NA	NA	NA	NA	NA	FALSE	NA	NA	NA	NA	NA	TRUE	1.5e-11	1.58715	0.265	0.163	4.51e-08
Stromal	HS3ST1	FALSE	NA	NA	NA	NA	NA	TRUE	1.01e-18	6.35045	0.24	0.263	3.03e-15	FALSE	NA	NA	NA	NA	NA
Stromal	HSBP1	FALSE	NA	NA	NA	NA	NA	FALSE	NA	NA	NA	NA	NA	TRUE	1.85e-07	4.05967	0.235	0.267	0.000555797
Stromal	HTRA3	FALSE	NA	NA	NA	NA	NA	FALSE	NA	NA	NA	NA	NA	TRUE	1.09e-41	2.63282	0.78	0.229	3.27e-38
Stromal	HTRA4	FALSE	NA	NA	NA	NA	NA	TRUE	6.64e-17	7.09613	0.29	0.265	1.99e-13	FALSE	NA	NA	NA	NA	NA
Stromal	IFI30	FALSE	NA	NA	NA	NA	NA	FALSE	NA	NA	NA	NA	NA	TRUE	4.52e-22	6.66092	0.17	0.312	1.36e-18
Stromal	IGF1	TRUE	4.73e-08	13.9454	0.38	0.064	0.000141864	TRUE	3.9e-22	7.54242	0.63	0.115	1.17e-18	TRUE	6.94e-92	2.02069	0.98	0.18	2.08e-88
Stromal	IL34	FALSE	NA	NA	NA	NA	NA	FALSE	NA	NA	NA	NA	NA	TRUE	5.89e-08	3.15437	0.135	0.336	0.000176802
Stromal	IL6	FALSE	NA	NA	NA	NA	NA	TRUE	6.72e-08	3.23097	0.085	0.184	0.000201723	FALSE	NA	NA	NA	NA	NA
Stromal	INHBB	FALSE	NA	NA	NA	NA	NA	FALSE	NA	NA	NA	NA	NA	TRUE	1.49e-13	2.14049	0.295	0.317	4.47e-10
Stromal	INMT	FALSE	NA	NA	NA	NA	NA	TRUE	2.74e-15	9.71784	0.275	0.295	8.21e-12	FALSE	NA	NA	NA	NA	NA
Stromal	INPP4B	FALSE	NA	NA	NA	NA	NA	FALSE	NA	NA	NA	NA	NA	TRUE	5.67e-28	5.7637	0.095	0.494	1.7e-24
Stromal	ITGA11	TRUE	2.35e-14	4.53862	0.425	0.06	7.04e-11	TRUE	2.53e-96	9.2913	0.875	0.06	7.6e-93	TRUE	1.69e-100	2.89932	1	0.174	5.08e-97
Stromal	ITGBL1	FALSE	NA	NA	NA	NA	NA	TRUE	3.31e-12	7.29675	0.565	0.124	9.94e-09	FALSE	NA	NA	NA	NA	NA
Stromal	ITM2A	FALSE	NA	NA	NA	NA	NA	TRUE	8.66e-11	7.85566	0.345	0.285	2.6e-07	FALSE	NA	NA	NA	NA	NA
Stromal	ITPR1	TRUE	2.85e-08	1.97351	0.525	0.322	8.54e-05	FALSE	NA	NA	NA	NA	NA	FALSE	NA	NA	NA	NA	NA
Stromal	JMJD7	FALSE	NA	NA	NA	NA	NA	FALSE	NA	NA	NA	NA	NA	TRUE	2.54e-06	5.7609	0.155	0.159	0.00760608
Stromal	KAZN	TRUE	5.96e-23	7.31377	0.53	0.079	1.79e-19	FALSE	NA	NA	NA	NA	NA	TRUE	9.67e-109	2.67088	1	0.151	2.9e-105
Stromal	KCNK2	FALSE	NA	NA	NA	NA	NA	TRUE	1.44e-23	1.54579	0.18	0.082	4.33e-20	FALSE	NA	NA	NA	NA	NA
Stromal	KCNN3	FALSE	NA	NA	NA	NA	NA	TRUE	1.32e-47	2.24855	0.755	0.161	3.95e-44	TRUE	9.74e-07	1.94223	0.565	0.282	0.00292101
Stromal	KCNS3	FALSE	NA	NA	NA	NA	NA	TRUE	3.08e-76	3.28608	0.875	0.136	9.25e-73	FALSE	NA	NA	NA	NA	NA
Stromal	KCNT2	TRUE	4.79e-21	12.7126	0.485	0.041	1.44e-17	TRUE	2.73e-108	1.57165	0.99	0.04	8.19e-105	TRUE	2.07e-102	2.14987	1	0.158	6.2e-99
Stromal	KIRREL1	FALSE	NA	NA	NA	NA	NA	FALSE	NA	NA	NA	NA	NA	TRUE	9.21e-12	1.8225	0.455	0.284	2.76e-08
Stromal	KYNU	FALSE	NA	NA	NA	NA	NA	FALSE	NA	NA	NA	NA	NA	TRUE	3.86e-11	1.96223	0.03	0.383	1.16e-07
Stromal	LAD1	FALSE	NA	NA	NA	NA	NA	FALSE	NA	NA	NA	NA	NA	TRUE	3.63e-08	5.87057	0.165	0.154	0.000108795
Stromal	LAMC1	TRUE	5.38e-35	13.1494	0.735	0.266	1.62e-31	TRUE	6.23e-58	4.82224	0.8	0.252	1.87e-54	TRUE	6.92e-85	2.96719	0.98	0.275	2.08e-81
Stromal	LAMC3	FALSE	NA	NA	NA	NA	NA	TRUE	2.46e-09	2.1027	0.39	0.184	7.37e-06	FALSE	NA	NA	NA	NA	NA
Stromal	LBP	FALSE	NA	NA	NA	NA	NA	TRUE	2.02e-21	4.81359	0.25	0.319	6.06e-18	FALSE	NA	NA	NA	NA	NA
Stromal	LGR4	TRUE	2.68e-17	7.39849	0.55	0.166	8.04e-14	FALSE	NA	NA	NA	NA	NA	TRUE	6.08e-79	1.51081	0.995	0.257	1.82e-75
Stromal	LHFPL2	FALSE	NA	NA	NA	NA	NA	TRUE	1.9e-20	5.07118	0.555	0.202	5.69e-17	FALSE	NA	NA	NA	NA	NA
Stromal	LMO4	FALSE	NA	NA	NA	NA	NA	TRUE	1.72e-07	1.85207	0.58	0.312	0.000516594	FALSE	NA	NA	NA	NA	NA
Stromal	LMOD2	FALSE	NA	NA	NA	NA	NA	FALSE	NA	NA	NA	NA	NA	TRUE	4.01e-14	4.03969	0.155	0.269	1.2e-10
Stromal	LOXL1	FALSE	NA	NA	NA	NA	NA	FALSE	NA	NA	NA	NA	NA	TRUE	2.44e-11	6.43446	0.585	0.187	7.33e-08
Stromal	LPAR1	FALSE	NA	NA	NA	NA	NA	TRUE	1.12e-40	2.5481	0.72	0.1	3.37e-37	FALSE	NA	NA	NA	NA	NA
Stromal	LPAR4	FALSE	NA	NA	NA	NA	NA	FALSE	NA	NA	NA	NA	NA	TRUE	3.97e-28	6.98064	0.565	0.179	1.19e-24
Stromal	LRG1	FALSE	NA	NA	NA	NA	NA	FALSE	NA	NA	NA	NA	NA	TRUE	1.15e-21	3.76302	0.14	0.116	3.44e-18
Stromal	LRP1	FALSE	NA	NA	NA	NA	NA	FALSE	NA	NA	NA	NA	NA	TRUE	1.72e-28	2.22365	0.67	0.325	5.16e-25
Stromal	LRRC24	FALSE	NA	NA	NA	NA	NA	TRUE	7.86e-27	2.29152	0.545	0.145	2.36e-23	FALSE	NA	NA	NA	NA	NA
Stromal	LSAMP	FALSE	NA	NA	NA	NA	NA	TRUE	3.15e-73	5.17733	0.825	0.138	9.46e-70	FALSE	NA	NA	NA	NA	NA
Stromal	LSP1	FALSE	NA	NA	NA	NA	NA	FALSE	NA	NA	NA	NA	NA	TRUE	1.17e-55	4.37309	0.795	0.257	3.5e-52
Stromal	LTBP2	FALSE	NA	NA	NA	NA	NA	TRUE	1.95e-75	2.56555	0.89	0.109	5.85e-72	TRUE	1.27e-57	1.93367	0.79	0.238	3.81e-54
Stromal	LTBP4	TRUE	3.16e-10	2.71005	0.525	0.195	9.48e-07	TRUE	4.06e-25	2.62645	0.67	0.222	1.22e-21	FALSE	NA	NA	NA	NA	NA
Stromal	LUM	FALSE	NA	NA	NA	NA	NA	FALSE	NA	NA	NA	NA	NA	TRUE	1.9e-19	4.74426	0.57	0.138	5.7e-16
Stromal	MAGIX	FALSE	NA	NA	NA	NA	NA	FALSE	NA	NA	NA	NA	NA	TRUE	9.68e-12	1.55489	0.235	0.139	2.9e-08
Stromal	MAPK10	TRUE	1.5e-24	4.44026	0.58	0.123	4.5e-21	FALSE	NA	NA	NA	NA	NA	FALSE	NA	NA	NA	NA	NA
Stromal	MDK	FALSE	NA	NA	NA	NA	NA	TRUE	1.75e-13	6.80206	0.255	0.361	5.24e-10	FALSE	NA	NA	NA	NA	NA
Stromal	MFAP5	FALSE	NA	NA	NA	NA	NA	TRUE	3.38e-08	4.02725	0.58	0.142	0.000101343	TRUE	6.47e-74	2.27136	0.85	0.135	1.94e-70
Stromal	MFSD3	FALSE	NA	NA	NA	NA	NA	TRUE	1.94e-15	1.57689	0.13	0.235	5.81e-12	FALSE	NA	NA	NA	NA	NA
Stromal	MGP	TRUE	1.95e-13	8.2168	0.57	0.361	5.86e-10	FALSE	NA	NA	NA	NA	NA	TRUE	1.18e-17	13.272	0.58	0.246	3.53e-14
Stromal	MGST1	TRUE	7.29e-19	14.2214	0.46	0.049	2.19e-15	FALSE	NA	NA	NA	NA	NA	TRUE	4.23e-107	3.52591	1	0.092	1.27e-103
Stromal	MID1	TRUE	1.99e-09	12.022	0.48	0.158	5.96e-06	FALSE	NA	NA	NA	NA	NA	TRUE	3.31e-97	1.91782	0.995	0.151	9.92e-94
Stromal	MLANA	FALSE	NA	NA	NA	NA	NA	TRUE	4.87e-08	2.72542	0.185	0.364	0.000145953	FALSE	NA	NA	NA	NA	NA
Stromal	MME	FALSE	NA	NA	NA	NA	NA	TRUE	9.6e-23	1.84888	0.605	0.097	2.88e-19	FALSE	NA	NA	NA	NA	NA
Stromal	MMP16	FALSE	NA	NA	NA	NA	NA	TRUE	2.47e-68	4.23935	0.865	0.215	7.41e-65	FALSE	NA	NA	NA	NA	NA
Stromal	MN1	FALSE	NA	NA	NA	NA	NA	TRUE	2.81e-19	5.62545	0.57	0.16	8.42e-16	TRUE	4.08e-79	2.51326	0.965	0.24	1.23e-75
Stromal	MPST	FALSE	NA	NA	NA	NA	NA	FALSE	NA	NA	NA	NA	NA	TRUE	7.64e-07	4.09685	0.2	0.27	0.00229245
Stromal	MRC2	TRUE	5.08e-41	10.0285	0.67	0.076	1.52e-37	TRUE	1.81e-80	5.12187	0.84	0.044	5.44e-77	TRUE	4.63e-104	2.91022	0.995	0.133	1.39e-100
Stromal	MSC	FALSE	NA	NA	NA	NA	NA	TRUE	3.84e-26	5.6621	0.26	0.221	1.15e-22	TRUE	1.43e-08	1.67991	0.295	0.204	4.28e-05
Stromal	MUC1	FALSE	NA	NA	NA	NA	NA	FALSE	NA	NA	NA	NA	NA	TRUE	1.27e-18	2.89581	0.42	0.151	3.81e-15
Stromal	MUSK	TRUE	3.26e-06	11.0374	0.305	0.027	0.00978058	TRUE	1.08e-113	6.56175	0.995	0.004	3.24e-110	TRUE	2.32e-94	1.60681	0.985	0.147	6.97e-91
Stromal	MUSTN1	FALSE	NA	NA	NA	NA	NA	TRUE	1.14e-18	2.15433	0.205	0.271	3.43e-15	FALSE	NA	NA	NA	NA	NA
Stromal	MYADML2	FALSE	NA	NA	NA	NA	NA	FALSE	NA	NA	NA	NA	NA	TRUE	4.19e-13	4.64553	0.065	0.21	1.26e-09
Stromal	MYOC	FALSE	NA	NA	NA	NA	NA	TRUE	7.58e-19	11.5051	0.275	0.164	2.27e-15	TRUE	2.12e-08	4.32034	0.55	0.202	6.36e-05
Stromal	MYORG	FALSE	NA	NA	NA	NA	NA	TRUE	1.14e-16	1.9985	0.23	0.388	3.42e-13	FALSE	NA	NA	NA	NA	NA
Stromal	NDRG2	FALSE	NA	NA	NA	NA	NA	FALSE	NA	NA	NA	NA	NA	TRUE	3.28e-13	2.23947	0.17	0.262	9.83e-10
Stromal	NDUFA5	FALSE	NA	NA	NA	NA	NA	FALSE	NA	NA	NA	NA	NA	TRUE	3.37e-09	13.5648	0.23	0.319	1.01e-05
Stromal	NDUFA6	FALSE	NA	NA	NA	NA	NA	FALSE	NA	NA	NA	NA	NA	TRUE	8.73e-28	5.85649	0.165	0.269	2.62e-24
Stromal	NDUFB8	FALSE	NA	NA	NA	NA	NA	FALSE	NA	NA	NA	NA	NA	TRUE	2.85e-06	9.5147	0.1	0.186	0.00856141
Stromal	NEGR1	TRUE	4.84e-72	4.0667	0.835	0.168	1.45e-68	TRUE	3.79e-103	10.3327	1	0.064	1.14e-99	FALSE	NA	NA	NA	NA	NA
Stromal	NFIA	TRUE	1.5e-28	2.64433	0.695	0.338	4.5e-25	TRUE	5.65e-30	6.26194	0.705	0.282	1.7e-26	FALSE	NA	NA	NA	NA	NA
Stromal	NFIL3	FALSE	NA	NA	NA	NA	NA	FALSE	NA	NA	NA	NA	NA	TRUE	1.11e-15	1.71677	0.45	0.282	3.34e-12
Stromal	NGEF	FALSE	NA	NA	NA	NA	NA	TRUE	4.64e-21	3.67366	0.15	0.122	1.39e-17	FALSE	NA	NA	NA	NA	NA
Stromal	NKD2	FALSE	NA	NA	NA	NA	NA	TRUE	9e-13	1.53706	0.56	0.051	2.7e-09	TRUE	2.39e-47	3.81396	0.76	0.216	7.18e-44
Stromal	NMB	FALSE	NA	NA	NA	NA	NA	TRUE	1.73e-07	1.7308	0.185	0.162	0.000519186	FALSE	NA	NA	NA	NA	NA
Stromal	NNMT	FALSE	NA	NA	NA	NA	NA	TRUE	5.74e-13	1.74317	0.53	0.126	1.72e-09	FALSE	NA	NA	NA	NA	NA
Stromal	NOP16	FALSE	NA	NA	NA	NA	NA	FALSE	NA	NA	NA	NA	NA	TRUE	3.86e-07	4.09901	0.26	0.16	0.00115802
Stromal	NOVA1	TRUE	1.89e-30	14.0275	0.555	0.054	5.68e-27	TRUE	6.12e-111	6.22751	0.995	0.007	1.83e-107	TRUE	9.27e-107	3.03894	1	0.138	2.78e-103
Stromal	NOX4	FALSE	NA	NA	NA	NA	NA	TRUE	1.2e-79	8.24707	0.85	0.098	3.59e-76	FALSE	NA	NA	NA	NA	NA
Stromal	NPPC	FALSE	NA	NA	NA	NA	NA	TRUE	1.87e-50	5.43326	0.78	0.188	5.6e-47	TRUE	3.46e-49	5.34743	0.79	0.212	1.04e-45
Stromal	NR4A1	FALSE	NA	NA	NA	NA	NA	FALSE	NA	NA	NA	NA	NA	TRUE	8.17e-07	1.68459	0.39	0.333	0.00245246
Stromal	NRK	FALSE	NA	NA	NA	NA	NA	TRUE	1.81e-109	4.56562	1	0.109	5.44e-106	FALSE	NA	NA	NA	NA	NA
Stromal	NUDT16L1	FALSE	NA	NA	NA	NA	NA	FALSE	NA	NA	NA	NA	NA	TRUE	4.03e-15	2.08515	0.1	0.159	1.21e-11
Stromal	NUDT22	FALSE	NA	NA	NA	NA	NA	FALSE	NA	NA	NA	NA	NA	TRUE	5.47e-18	4.02119	0.16	0.259	1.64e-14
Stromal	NUF2	FALSE	NA	NA	NA	NA	NA	TRUE	9.31e-14	2.02832	0.645	0.385	2.79e-10	FALSE	NA	NA	NA	NA	NA
Stromal	OGN	FALSE	NA	NA	NA	NA	NA	FALSE	NA	NA	NA	NA	NA	TRUE	1.29e-06	4.03333	0.57	0.289	0.00385779
Stromal	OLFML2B	FALSE	NA	NA	NA	NA	NA	TRUE	4.13e-10	5.57161	0.31	0.32	1.24e-06	FALSE	NA	NA	NA	NA	NA
Stromal	OSMR	FALSE	NA	NA	NA	NA	NA	FALSE	NA	NA	NA	NA	NA	TRUE	1.12e-30	2.18539	0.79	0.399	3.36e-27
Stromal	OSR1	FALSE	NA	NA	NA	NA	NA	TRUE	2.33e-20	2.81475	0.295	0.154	7e-17	TRUE	2.84e-09	2.93962	0.275	0.18	8.52e-06
Stromal	PAMR1	FALSE	NA	NA	NA	NA	NA	TRUE	2.24e-22	7.18013	0.66	0.162	6.71e-19	FALSE	NA	NA	NA	NA	NA
Stromal	PBX1	TRUE	1.45e-14	10.1001	0.53	0.319	4.34e-11	TRUE	1.84e-45	2.31893	0.715	0.241	5.53e-42	FALSE	NA	NA	NA	NA	NA
Stromal	PCDH11X	FALSE	NA	NA	NA	NA	NA	TRUE	1.55e-36	2.57644	0.04	0.227	4.65e-33	FALSE	NA	NA	NA	NA	NA
Stromal	PCDH19	FALSE	NA	NA	NA	NA	NA	TRUE	1.35e-15	2.17042	0.245	0.135	4.04e-12	FALSE	NA	NA	NA	NA	NA
Stromal	PCDH20	FALSE	NA	NA	NA	NA	NA	TRUE	2.78e-11	2.25327	0.205	0.14	8.33e-08	FALSE	NA	NA	NA	NA	NA
Stromal	PCDH9	TRUE	4.39e-26	6.8096	0.64	0.314	1.32e-22	TRUE	4.98e-31	3.76864	0.625	0.121	1.49e-27	FALSE	NA	NA	NA	NA	NA
Stromal	PCGF2	FALSE	NA	NA	NA	NA	NA	TRUE	3.43e-12	2.67975	0.165	0.21	1.03e-08	FALSE	NA	NA	NA	NA	NA
Stromal	PCOLCE	FALSE	NA	NA	NA	NA	NA	FALSE	NA	NA	NA	NA	NA	TRUE	1.08e-70	6.31813	0.845	0.094	3.23e-67
Stromal	PCOLCE2	FALSE	NA	NA	NA	NA	NA	FALSE	NA	NA	NA	NA	NA	TRUE	7.36e-96	3.31888	0.94	0.108	2.21e-92
Stromal	PCSK6	TRUE	1.45e-09	11.3806	0.435	0.09	4.34e-06	TRUE	1.12e-18	9.03893	0.59	0.047	3.35e-15	TRUE	1.31e-84	3.4444	0.925	0.204	3.94e-81
Stromal	PDGFD	TRUE	2.96e-46	14.183	0.685	0.12	8.89e-43	FALSE	NA	NA	NA	NA	NA	TRUE	9.96e-109	5.33439	1	0.117	2.99e-105
Stromal	PDGFRA	TRUE	2.07e-27	13.8185	0.55	0.052	6.22e-24	TRUE	1.69e-54	10.4977	0.79	0.017	5.06e-51	TRUE	1.63e-102	4.74854	0.985	0.118	4.89e-99
Stromal	PDLIM2	FALSE	NA	NA	NA	NA	NA	FALSE	NA	NA	NA	NA	NA	TRUE	3.75e-14	2.96944	0.25	0.196	1.13e-10
Stromal	PEX5L	FALSE	NA	NA	NA	NA	NA	TRUE	2.14e-06	2.00867	0.12	0.201	0.00642788	FALSE	NA	NA	NA	NA	NA
Stromal	PGAP1	FALSE	NA	NA	NA	NA	NA	FALSE	NA	NA	NA	NA	NA	TRUE	4.46e-84	2.36987	0.98	0.14	1.34e-80
Stromal	PHACTR1	FALSE	NA	NA	NA	NA	NA	TRUE	1.36e-38	1.86352	0.135	0.246	4.07e-35	FALSE	NA	NA	NA	NA	NA
Stromal	PIK3R2	FALSE	NA	NA	NA	NA	NA	TRUE	6e-17	2.25364	0.28	0.203	1.8e-13	FALSE	NA	NA	NA	NA	NA
Stromal	PKIB	FALSE	NA	NA	NA	NA	NA	FALSE	NA	NA	NA	NA	NA	TRUE	7.65e-27	8.49079	0.585	0.252	2.29e-23
Stromal	PKNOX2	TRUE	8.42e-09	3.84159	0.405	0.076	2.53e-05	TRUE	7.64e-102	3.76155	0.945	0.071	2.29e-98	FALSE	NA	NA	NA	NA	NA
Stromal	PLA1A	FALSE	NA	NA	NA	NA	NA	TRUE	1.75e-08	3.80994	0.275	0.309	5.24e-05	FALSE	NA	NA	NA	NA	NA
Stromal	PLCB1	TRUE	1.47e-10	4.8913	0.52	0.308	4.4e-07	FALSE	NA	NA	NA	NA	NA	FALSE	NA	NA	NA	NA	NA
Stromal	PLCXD3	FALSE	NA	NA	NA	NA	NA	TRUE	1.91e-28	7.73604	0.06	0.19	5.74e-25	FALSE	NA	NA	NA	NA	NA
Stromal	PLEKHF1	FALSE	NA	NA	NA	NA	NA	TRUE	4.7e-16	3.51518	0.325	0.302	1.41e-12	TRUE	2.83e-09	3.26382	0.275	0.286	8.5e-06
Stromal	PLEKHH2	TRUE	1.83e-06	10.7887	0.335	0.033	0.00549223	FALSE	NA	NA	NA	NA	NA	TRUE	2.19e-88	2.52806	0.96	0.157	6.57e-85
Stromal	PLK2	FALSE	NA	NA	NA	NA	NA	FALSE	NA	NA	NA	NA	NA	TRUE	4.47e-08	2.18988	0.11	0.293	0.000133977
Stromal	PLXDC1	TRUE	4.77e-07	4.42447	0.39	0.118	0.00142983	FALSE	NA	NA	NA	NA	NA	FALSE	NA	NA	NA	NA	NA
Stromal	PNKP	FALSE	NA	NA	NA	NA	NA	FALSE	NA	NA	NA	NA	NA	TRUE	7.92e-09	2.08022	0.205	0.274	2.38e-05
Stromal	PNMA8B	FALSE	NA	NA	NA	NA	NA	TRUE	9.13e-35	2.41565	0.19	0.172	2.74e-31	FALSE	NA	NA	NA	NA	NA
Stromal	PODN	FALSE	NA	NA	NA	NA	NA	TRUE	1.34e-18	5.01512	0.63	0.103	4.03e-15	TRUE	5.28e-76	2.12031	0.92	0.191	1.58e-72
Stromal	POLD4	FALSE	NA	NA	NA	NA	NA	FALSE	NA	NA	NA	NA	NA	TRUE	1.83e-12	5.97571	0.21	0.235	5.5e-09
Stromal	POP7	FALSE	NA	NA	NA	NA	NA	FALSE	NA	NA	NA	NA	NA	TRUE	3.5e-10	8.39565	0.185	0.225	1.05e-06
Stromal	PPP1R14A	FALSE	NA	NA	NA	NA	NA	FALSE	NA	NA	NA	NA	NA	TRUE	5.5e-09	5.43959	0.235	0.305	1.65e-05
Stromal	PPP1R15A	FALSE	NA	NA	NA	NA	NA	FALSE	NA	NA	NA	NA	NA	TRUE	7.47e-11	4.57264	0.205	0.237	2.24e-07
Stromal	PPP1R3E	FALSE	NA	NA	NA	NA	NA	TRUE	5.93e-23	2.24153	0.035	0.336	1.78e-19	FALSE	NA	NA	NA	NA	NA
Stromal	PPP4C	FALSE	NA	NA	NA	NA	NA	FALSE	NA	NA	NA	NA	NA	TRUE	2.76e-10	15.3877	0.09	0.235	8.28e-07
Stromal	PRELP	FALSE	NA	NA	NA	NA	NA	FALSE	NA	NA	NA	NA	NA	TRUE	2.17e-13	2.20116	0.58	0.278	6.5e-10
Stromal	PRG4	FALSE	NA	NA	NA	NA	NA	TRUE	2.42e-13	2.06014	0.215	0.145	7.26e-10	FALSE	NA	NA	NA	NA	NA
Stromal	PRR16	FALSE	NA	NA	NA	NA	NA	TRUE	1.57e-48	12.5957	0.84	0.456	4.7e-45	FALSE	NA	NA	NA	NA	NA
Stromal	PRR7	FALSE	NA	NA	NA	NA	NA	TRUE	2.98e-13	8.4704	0.1	0.149	8.95e-10	FALSE	NA	NA	NA	NA	NA
Stromal	PTGER3	FALSE	NA	NA	NA	NA	NA	FALSE	NA	NA	NA	NA	NA	TRUE	6.99e-10	1.59994	0.255	0.294	2.1e-06
Stromal	PTGIR	TRUE	3.08e-06	7.88267	0.325	0.041	0.00922924	TRUE	3.14e-37	6.82254	0.685	0.131	9.43e-34	FALSE	NA	NA	NA	NA	NA
Stromal	PTGIS	TRUE	7.49e-20	6.29665	0.51	0.081	2.25e-16	TRUE	2.26e-50	4.23978	0.75	0.106	6.78e-47	TRUE	2.18e-101	3.34067	0.995	0.193	6.55e-98
Stromal	PTGS2	FALSE	NA	NA	NA	NA	NA	TRUE	2.93e-22	1.67995	0.155	0.103	8.79e-19	FALSE	NA	NA	NA	NA	NA
Stromal	PTN	FALSE	NA	NA	NA	NA	NA	TRUE	1.85e-90	4.48884	0.965	0.254	5.54e-87	FALSE	NA	NA	NA	NA	NA
Stromal	PTX3	FALSE	NA	NA	NA	NA	NA	FALSE	NA	NA	NA	NA	NA	TRUE	1.69e-13	1.89033	0.26	0.257	5.07e-10
Stromal	PURG	FALSE	NA	NA	NA	NA	NA	TRUE	3.16e-06	6.11668	0.4	0.167	0.00946748	FALSE	NA	NA	NA	NA	NA
Stromal	PYGO2	FALSE	NA	NA	NA	NA	NA	FALSE	NA	NA	NA	NA	NA	TRUE	1.03e-07	6.50361	0.225	0.184	0.000307677
Stromal	QPCT	FALSE	NA	NA	NA	NA	NA	FALSE	NA	NA	NA	NA	NA	TRUE	6.77e-22	2.10916	0.67	0.256	2.03e-18
Stromal	R3HDML	FALSE	NA	NA	NA	NA	NA	FALSE	NA	NA	NA	NA	NA	TRUE	5.78e-64	5.18748	0.825	0.074	1.73e-60
Stromal	RAB26	FALSE	NA	NA	NA	NA	NA	TRUE	1.32e-08	2.35728	0.585	0.348	3.95e-05	FALSE	NA	NA	NA	NA	NA
Stromal	RARRES1	FALSE	NA	NA	NA	NA	NA	TRUE	2.65e-87	5.07815	0.855	0.128	7.95e-84	FALSE	NA	NA	NA	NA	NA
Stromal	RASL10A	FALSE	NA	NA	NA	NA	NA	TRUE	2.38e-24	4.55001	0.055	0.312	7.15e-21	FALSE	NA	NA	NA	NA	NA
Stromal	RASL11A	FALSE	NA	NA	NA	NA	NA	TRUE	1.12e-11	2.19	0.09	0.281	3.37e-08	FALSE	NA	NA	NA	NA	NA
Stromal	RBP1	FALSE	NA	NA	NA	NA	NA	FALSE	NA	NA	NA	NA	NA	TRUE	1.25e-06	2.37378	0.33	0.334	0.00375392
Stromal	REPIN1	FALSE	NA	NA	NA	NA	NA	TRUE	1.64e-06	4.60337	0.26	0.164	0.00492906	FALSE	NA	NA	NA	NA	NA
Stromal	RHOJ	FALSE	NA	NA	NA	NA	NA	TRUE	6.56e-36	2.34619	0.745	0.303	1.97e-32	FALSE	NA	NA	NA	NA	NA
Stromal	RNF208	FALSE	NA	NA	NA	NA	NA	FALSE	NA	NA	NA	NA	NA	TRUE	3.65e-18	11.393	0.15	0.157	1.09e-14
Stromal	RNF24	TRUE	4.36e-11	4.04452	0.46	0.128	1.31e-07	FALSE	NA	NA	NA	NA	NA	FALSE	NA	NA	NA	NA	NA
Stromal	ROBO1	TRUE	6.58e-36	4.1772	0.66	0.146	1.97e-32	TRUE	1.72e-108	7.84602	0.985	0.178	5.15e-105	FALSE	NA	NA	NA	NA	NA
Stromal	ROBO2	FALSE	NA	NA	NA	NA	NA	TRUE	2.5e-36	1.62476	0.635	0.227	7.51e-33	FALSE	NA	NA	NA	NA	NA
Stromal	ROR1	FALSE	NA	NA	NA	NA	NA	TRUE	1.41e-07	1.71771	0.035	0.237	0.000422141	FALSE	NA	NA	NA	NA	NA
Stromal	ROR2	FALSE	NA	NA	NA	NA	NA	FALSE	NA	NA	NA	NA	NA	TRUE	3.3e-94	3.64427	0.98	0.145	9.91e-91
Stromal	RPP25	FALSE	NA	NA	NA	NA	NA	FALSE	NA	NA	NA	NA	NA	TRUE	8e-28	7.18054	0.2	0.143	2.4e-24
Stromal	RPRML	FALSE	NA	NA	NA	NA	NA	TRUE	6.05e-14	9.66564	0.01	0.239	1.82e-10	TRUE	9.49e-60	8.05213	0.125	0.129	2.85e-56
Stromal	RPS23	FALSE	NA	NA	NA	NA	NA	FALSE	NA	NA	NA	NA	NA	TRUE	2.18e-06	6.06553	0.23	0.243	0.00653801
Stromal	RRP8	FALSE	NA	NA	NA	NA	NA	FALSE	NA	NA	NA	NA	NA	TRUE	1.02e-09	2.06235	0.18	0.229	3.06e-06
Stromal	RRS1	FALSE	NA	NA	NA	NA	NA	TRUE	3.41e-09	7.79004	0.355	0.265	1.02e-05	FALSE	NA	NA	NA	NA	NA
Stromal	RSPO3	FALSE	NA	NA	NA	NA	NA	TRUE	5.21e-07	9.84404	0.33	0.163	0.00156326	FALSE	NA	NA	NA	NA	NA
Stromal	S100A3	FALSE	NA	NA	NA	NA	NA	TRUE	3.84e-07	4.07213	0.06	0.107	0.00115316	FALSE	NA	NA	NA	NA	NA
Stromal	S100A4	FALSE	NA	NA	NA	NA	NA	TRUE	5.8e-07	1.52677	0.505	0.279	0.00173942	FALSE	NA	NA	NA	NA	NA
Stromal	SCARA3	FALSE	NA	NA	NA	NA	NA	TRUE	2.94e-16	3.55898	0.28	0.312	8.83e-13	FALSE	NA	NA	NA	NA	NA
Stromal	SCARA5	FALSE	NA	NA	NA	NA	NA	TRUE	1.06e-36	7.40639	0.65	0.024	3.19e-33	TRUE	8.97e-88	8.29383	0.92	0.145	2.69e-84
Stromal	SCARF1	FALSE	NA	NA	NA	NA	NA	FALSE	NA	NA	NA	NA	NA	TRUE	4.33e-15	5.11091	0.21	0.284	1.3e-11
Stromal	SCML4	FALSE	NA	NA	NA	NA	NA	TRUE	3.34e-37	5.82759	0.16	0.181	1e-33	FALSE	NA	NA	NA	NA	NA
Stromal	SCN7A	FALSE	NA	NA	NA	NA	NA	TRUE	5.74e-62	3.78775	0.845	0.175	1.72e-58	FALSE	NA	NA	NA	NA	NA
Stromal	SDC2	FALSE	NA	NA	NA	NA	NA	TRUE	2.48e-17	6.87557	0.625	0.17	7.43e-14	TRUE	7.24e-89	1.87331	0.97	0.164	2.17e-85
Stromal	SERPINE2	FALSE	NA	NA	NA	NA	NA	FALSE	NA	NA	NA	NA	NA	TRUE	4.64e-76	4.39651	0.915	0.218	1.39e-72
Stromal	SERPINF1	FALSE	NA	NA	NA	NA	NA	FALSE	NA	NA	NA	NA	NA	TRUE	1.25e-73	2.06179	0.855	0.139	3.74e-70
Stromal	SFRP1	FALSE	NA	NA	NA	NA	NA	TRUE	1.54e-11	3.16051	0.345	0.261	4.62e-08	FALSE	NA	NA	NA	NA	NA
Stromal	SFRP4	FALSE	NA	NA	NA	NA	NA	TRUE	7.16e-20	3.12138	0.195	0.232	2.15e-16	FALSE	NA	NA	NA	NA	NA
Stromal	SHISA5	FALSE	NA	NA	NA	NA	NA	FALSE	NA	NA	NA	NA	NA	TRUE	7.74e-09	9.13789	0.24	0.2	2.32e-05
Stromal	SHMT2	FALSE	NA	NA	NA	NA	NA	FALSE	NA	NA	NA	NA	NA	TRUE	3.03e-23	6.41371	0.405	0.165	9.09e-20
Stromal	SLC15A3	FALSE	NA	NA	NA	NA	NA	FALSE	NA	NA	NA	NA	NA	TRUE	1.2e-10	7.37522	0.115	0.494	3.6e-07
Stromal	SLC16A6	FALSE	NA	NA	NA	NA	NA	FALSE	NA	NA	NA	NA	NA	TRUE	3.33e-08	7.39968	0.12	0.28	0.0001
Stromal	SLC7A8	FALSE	NA	NA	NA	NA	NA	FALSE	NA	NA	NA	NA	NA	TRUE	2.02e-26	1.60671	0.215	0.273	6.05e-23
Stromal	SLIT2	TRUE	4.54e-25	1.77606	0.64	0.149	1.36e-21	TRUE	5.07e-93	9.99779	0.97	0.059	1.52e-89	FALSE	NA	NA	NA	NA	NA
Stromal	SMC2	FALSE	NA	NA	NA	NA	NA	FALSE	NA	NA	NA	NA	NA	TRUE	6.71e-10	11.1575	0.15	0.376	2.01e-06
Stromal	SMOC2	TRUE	1.61e-15	3.87131	0.525	0.154	4.83e-12	TRUE	2.87e-13	8.60736	0.62	0.323	8.61e-10	TRUE	1.53e-85	3.21273	0.975	0.247	4.58e-82
Stromal	SNAI1	FALSE	NA	NA	NA	NA	NA	TRUE	5.21e-17	4.07526	0.32	0.253	1.56e-13	FALSE	NA	NA	NA	NA	NA
Stromal	SNED1	TRUE	1.26e-28	14.6214	0.58	0.105	3.77e-25	TRUE	9.2e-114	3.91622	1	0.041	2.76e-110	TRUE	1.96e-107	3.25606	1	0.151	5.89e-104
Stromal	SNTG1	FALSE	NA	NA	NA	NA	NA	TRUE	3.13e-22	7.71768	0.675	0.226	9.38e-19	FALSE	NA	NA	NA	NA	NA
Stromal	SOCS1	FALSE	NA	NA	NA	NA	NA	TRUE	8.77e-25	8.60486	0.21	0.212	2.63e-21	FALSE	NA	NA	NA	NA	NA
Stromal	SOX9	FALSE	NA	NA	NA	NA	NA	TRUE	9.78e-09	3.78276	0.365	0.131	2.93e-05	FALSE	NA	NA	NA	NA	NA
Stromal	SPON1	FALSE	NA	NA	NA	NA	NA	TRUE	1.14e-50	6.48777	0.73	0.123	3.42e-47	TRUE	3.69e-66	2.46683	0.82	0.2	1.11e-62
Stromal	SPON2	FALSE	NA	NA	NA	NA	NA	TRUE	8.78e-10	6.95656	0.365	0.27	2.64e-06	TRUE	1.64e-32	2.41558	0.735	0.287	4.92e-29
Stromal	SPRY1	FALSE	NA	NA	NA	NA	NA	TRUE	8.93e-15	4.63512	0.6	0.226	2.68e-11	TRUE	1.05e-36	3.80262	0.71	0.29	3.15e-33
Stromal	SRPX2	TRUE	1.21e-06	6.89985	0.325	0.044	0.00363644	TRUE	1.6e-32	6.90288	0.645	0.063	4.81e-29	TRUE	2e-95	1.91337	0.98	0.162	5.99e-92
Stromal	ST8SIA1	TRUE	4.03e-08	9.3472	0.35	0.033	0.000120907	FALSE	NA	NA	NA	NA	NA	FALSE	NA	NA	NA	NA	NA
Stromal	STAB2	FALSE	NA	NA	NA	NA	NA	FALSE	NA	NA	NA	NA	NA	TRUE	1.1e-35	14.5708	0.635	0.209	3.31e-32
Stromal	STEAP4	FALSE	NA	NA	NA	NA	NA	TRUE	5.71e-11	1.99427	0.35	0.144	1.71e-07	FALSE	NA	NA	NA	NA	NA
Stromal	STK32B	FALSE	NA	NA	NA	NA	NA	TRUE	2.38e-06	6.66046	0.34	0.288	0.00714515	FALSE	NA	NA	NA	NA	NA
Stromal	STON2	FALSE	NA	NA	NA	NA	NA	TRUE	1.1e-68	4.2459	0.855	0.166	3.29e-65	FALSE	NA	NA	NA	NA	NA
Stromal	SULF1	TRUE	7.13e-11	11.6054	0.395	0.045	2.14e-07	TRUE	7.71e-68	5.6303	0.75	0.064	2.31e-64	FALSE	NA	NA	NA	NA	NA
Stromal	SULF2	FALSE	NA	NA	NA	NA	NA	TRUE	4.3e-11	2.44324	0.335	0.419	1.29e-07	FALSE	NA	NA	NA	NA	NA
Stromal	SYT1	FALSE	NA	NA	NA	NA	NA	TRUE	4.63e-07	9.66343	0.04	0.231	0.00138816	FALSE	NA	NA	NA	NA	NA
Stromal	TAFA5	FALSE	NA	NA	NA	NA	NA	TRUE	1.08e-25	3.62971	0.145	0.121	3.25e-22	FALSE	NA	NA	NA	NA	NA
Stromal	TAGLN	FALSE	NA	NA	NA	NA	NA	TRUE	5.91e-08	2.0327	0.4	0.298	0.000177446	FALSE	NA	NA	NA	NA	NA
Stromal	TANC2	FALSE	NA	NA	NA	NA	NA	TRUE	4.87e-44	2.30402	0.755	0.25	1.46e-40	FALSE	NA	NA	NA	NA	NA
Stromal	TBX18	FALSE	NA	NA	NA	NA	NA	TRUE	1.77e-37	3.95499	0.72	0.113	5.3e-34	TRUE	6.2e-85	1.56971	0.98	0.145	1.86e-81
Stromal	TBX20	TRUE	1.02e-36	11.1428	0.695	0.204	3.06e-33	TRUE	1.6e-52	3.43583	0.81	0.14	4.8e-49	TRUE	2.73e-101	3.74386	0.995	0.157	8.2e-98
Stromal	TC2N	FALSE	NA	NA	NA	NA	NA	TRUE	1.41e-36	2.76609	0.74	0.241	4.24e-33	FALSE	NA	NA	NA	NA	NA
Stromal	TCAP	FALSE	NA	NA	NA	NA	NA	FALSE	NA	NA	NA	NA	NA	TRUE	1.84e-23	1.60931	0.05	0.229	5.52e-20
Stromal	TCF4	TRUE	2.8e-12	3.13329	0.575	0.326	8.4e-09	FALSE	NA	NA	NA	NA	NA	FALSE	NA	NA	NA	NA	NA
Stromal	TESC	FALSE	NA	NA	NA	NA	NA	FALSE	NA	NA	NA	NA	NA	TRUE	1.6e-13	4.86172	0.06	0.386	4.8e-10
Stromal	TFPI	TRUE	5.12e-16	7.78107	0.56	0.184	1.53e-12	FALSE	NA	NA	NA	NA	NA	FALSE	NA	NA	NA	NA	NA
Stromal	THAP11	FALSE	NA	NA	NA	NA	NA	FALSE	NA	NA	NA	NA	NA	TRUE	1.9e-07	11.0515	0.265	0.157	0.000568704
Stromal	THBS1	FALSE	NA	NA	NA	NA	NA	FALSE	NA	NA	NA	NA	NA	TRUE	3.7e-12	2.22163	0.5	0.305	1.11e-08
Stromal	THBS2	FALSE	NA	NA	NA	NA	NA	TRUE	6.2e-18	7.23406	0.615	0.098	1.86e-14	TRUE	1.11e-71	7.1271	0.825	0.151	3.32e-68
Stromal	THRSP	FALSE	NA	NA	NA	NA	NA	FALSE	NA	NA	NA	NA	NA	TRUE	1.64e-19	3.25792	0.255	0.28	4.93e-16
Stromal	THSD7B	FALSE	NA	NA	NA	NA	NA	TRUE	5.85e-13	6.45341	0.03	0.21	1.75e-09	FALSE	NA	NA	NA	NA	NA
Stromal	THY1	FALSE	NA	NA	NA	NA	NA	TRUE	1.42e-09	1.82951	0.115	0.288	4.26e-06	FALSE	NA	NA	NA	NA	NA
Stromal	TIAM1	FALSE	NA	NA	NA	NA	NA	TRUE	3.06e-39	1.95057	0.705	0.246	9.19e-36	FALSE	NA	NA	NA	NA	NA
Stromal	TLCD5	FALSE	NA	NA	NA	NA	NA	FALSE	NA	NA	NA	NA	NA	TRUE	2.53e-06	3.79194	0.36	0.173	0.00759887
Stromal	TMED9	FALSE	NA	NA	NA	NA	NA	FALSE	NA	NA	NA	NA	NA	TRUE	4.4e-13	12.8535	0.32	0.216	1.32e-09
Stromal	TMEM119	FALSE	NA	NA	NA	NA	NA	FALSE	NA	NA	NA	NA	NA	TRUE	1.18e-08	2.23103	0.26	0.167	3.54e-05
Stromal	TMEM59L	FALSE	NA	NA	NA	NA	NA	TRUE	2.55e-20	1.67229	0.48	0.082	7.66e-17	TRUE	1.99e-36	3.06274	0.585	0.109	5.98e-33
Stromal	TMTC2	TRUE	3.12e-06	3.52005	0.445	0.181	0.00934748	FALSE	NA	NA	NA	NA	NA	TRUE	3.99e-31	4.29995	0.935	0.358	1.2e-27
Stromal	TNC	FALSE	NA	NA	NA	NA	NA	FALSE	NA	NA	NA	NA	NA	TRUE	5.89e-12	1.59898	0.49	0.246	1.77e-08
Stromal	TNFAIP6	FALSE	NA	NA	NA	NA	NA	TRUE	2.11e-10	4.28191	0.49	0.104	6.34e-07	TRUE	3.85e-85	3.37301	0.96	0.179	1.15e-81
Stromal	TNFRSF1B	FALSE	NA	NA	NA	NA	NA	FALSE	NA	NA	NA	NA	NA	TRUE	3.46e-14	2.80279	0.29	0.37	1.04e-10
Stromal	TNFSF14	FALSE	NA	NA	NA	NA	NA	TRUE	5.25e-81	1.83646	0.805	0.086	1.58e-77	FALSE	NA	NA	NA	NA	NA
Stromal	TNNI2	FALSE	NA	NA	NA	NA	NA	FALSE	NA	NA	NA	NA	NA	TRUE	3.09e-34	5.49022	0.105	0.128	9.26e-31
Stromal	TNNI3	FALSE	NA	NA	NA	NA	NA	FALSE	NA	NA	NA	NA	NA	TRUE	6.82e-12	3.25135	0.08	0.157	2.05e-08
Stromal	TP63	FALSE	NA	NA	NA	NA	NA	TRUE	3.33e-47	10.4362	0.76	0.222	9.98e-44	FALSE	NA	NA	NA	NA	NA
Stromal	TPP1	FALSE	NA	NA	NA	NA	NA	FALSE	NA	NA	NA	NA	NA	TRUE	8.81e-15	6.46049	0.11	0.198	2.64e-11
Stromal	TPX2	FALSE	NA	NA	NA	NA	NA	TRUE	1.7e-08	1.88228	0.265	0.128	5.09e-05	FALSE	NA	NA	NA	NA	NA
Stromal	TRHDE	FALSE	NA	NA	NA	NA	NA	TRUE	3.59e-08	9.50918	0.56	0.117	0.000107726	FALSE	NA	NA	NA	NA	NA
Stromal	TSHZ3	FALSE	NA	NA	NA	NA	NA	TRUE	5.81e-62	4.3301	0.83	0.201	1.74e-58	TRUE	3.61e-53	3.25015	0.825	0.311	1.08e-49
Stromal	TSPAN11	FALSE	NA	NA	NA	NA	NA	TRUE	6.6e-42	4.86181	0.165	0.06	1.98e-38	FALSE	NA	NA	NA	NA	NA
Stromal	TSPAN5	FALSE	NA	NA	NA	NA	NA	FALSE	NA	NA	NA	NA	NA	TRUE	1.54e-10	5.95687	0.335	0.459	4.61e-07
Stromal	TST	FALSE	NA	NA	NA	NA	NA	TRUE	1.34e-07	4.92865	0.29	0.286	0.000400973	FALSE	NA	NA	NA	NA	NA
Stromal	TWIST2	FALSE	NA	NA	NA	NA	NA	TRUE	1.17e-08	7.50189	0.565	0.069	3.5e-05	TRUE	2.2e-87	2.53061	0.935	0.143	6.6e-84
Stromal	U2AF1L4	FALSE	NA	NA	NA	NA	NA	FALSE	NA	NA	NA	NA	NA	TRUE	9.97e-10	2.68886	0.19	0.199	2.99e-06
Stromal	UAP1	FALSE	NA	NA	NA	NA	NA	TRUE	2.74e-06	7.88757	0.535	0.277	0.00823176	TRUE	6.85e-82	3.15441	0.895	0.192	2.05e-78
Stromal	UNC5C	FALSE	NA	NA	NA	NA	NA	TRUE	1.21e-39	4.00925	0.9	0.305	3.64e-36	FALSE	NA	NA	NA	NA	NA
Stromal	VAMP8	FALSE	NA	NA	NA	NA	NA	FALSE	NA	NA	NA	NA	NA	TRUE	1.38e-07	1.93941	0.225	0.281	0.000412595
Stromal	VCAN	TRUE	7.59e-33	2.28996	0.66	0.181	2.28e-29	TRUE	1.05e-54	4.37112	0.795	0.217	3.16e-51	TRUE	3.61e-89	2.66915	0.98	0.275	1.08e-85
Stromal	VIM	FALSE	NA	NA	NA	NA	NA	FALSE	NA	NA	NA	NA	NA	TRUE	8.12e-14	3.97547	0.57	0.34	2.44e-10
Stromal	VMO1	FALSE	NA	NA	NA	NA	NA	TRUE	2.05e-29	4.44353	0.095	0.302	6.16e-26	FALSE	NA	NA	NA	NA	NA
Stromal	VNN1	FALSE	NA	NA	NA	NA	NA	FALSE	NA	NA	NA	NA	NA	TRUE	1.59e-27	1.53188	0.155	0.271	4.77e-24
Stromal	VWC2	FALSE	NA	NA	NA	NA	NA	TRUE	1.8e-35	2.70882	0.195	0.209	5.4e-32	FALSE	NA	NA	NA	NA	NA
Stromal	WDR45	FALSE	NA	NA	NA	NA	NA	FALSE	NA	NA	NA	NA	NA	TRUE	3.07e-07	3.96482	0.34	0.217	0.000921043
Stromal	WDR86	FALSE	NA	NA	NA	NA	NA	FALSE	NA	NA	NA	NA	NA	TRUE	4.96e-29	2.49417	0.24	0.406	1.49e-25
Stromal	WFIKKN1	FALSE	NA	NA	NA	NA	NA	TRUE	5.03e-13	2.12884	0.315	0.09	1.51e-09	TRUE	1.02e-15	6.85888	0.27	0.112	3.06e-12
Stromal	WNK4	FALSE	NA	NA	NA	NA	NA	FALSE	NA	NA	NA	NA	NA	TRUE	6.52e-07	6.24435	0.29	0.181	0.00195659
Stromal	WWOX	FALSE	NA	NA	NA	NA	NA	TRUE	2.07e-57	4.57546	0.83	0.25	6.22e-54	FALSE	NA	NA	NA	NA	NA
Stromal	YOD1	FALSE	NA	NA	NA	NA	NA	TRUE	8.31e-09	5.48441	0.165	0.188	2.49e-05	FALSE	NA	NA	NA	NA	NA
Stromal	ZBTB3	FALSE	NA	NA	NA	NA	NA	FALSE	NA	NA	NA	NA	NA	TRUE	8.54e-16	8.88584	0.225	0.164	2.56e-12
Stromal	ZEB1	TRUE	3.66e-14	1.5007	0.58	0.334	1.1e-10	TRUE	3.29e-23	3.7341	0.615	0.357	9.87e-20	FALSE	NA	NA	NA	NA	NA
Stromal	ZMYND15	FALSE	NA	NA	NA	NA	NA	FALSE	NA	NA	NA	NA	NA	TRUE	1.29e-12	1.93787	0.14	0.146	3.86e-09
Stromal	ZNF219	FALSE	NA	NA	NA	NA	NA	TRUE	1.6e-08	5.58703	0.16	0.201	4.81e-05	FALSE	NA	NA	NA	NA	NA
Stromal	ZNF423	FALSE	NA	NA	NA	NA	NA	FALSE	NA	NA	NA	NA	NA	TRUE	2.3e-34	4.37353	0.7	0.307	6.9e-31
Stromal	AAMP	FALSE	NA	NA	NA	NA	NA	FALSE	NA	NA	NA	NA	NA	TRUE	6.05e-18	1.93804	0.27	0.21	1.82e-14
Stromal	ABHD11	FALSE	NA	NA	NA	NA	NA	TRUE	7.56e-08	2.12851	0.285	0.227	0.000226858	FALSE	NA	NA	NA	NA	NA
Stromal	ABHD14B	FALSE	NA	NA	NA	NA	NA	FALSE	NA	NA	NA	NA	NA	TRUE	0.000333647	7.71656	0.195	0.203	1
Stromal	ABHD15	FALSE	NA	NA	NA	NA	NA	FALSE	NA	NA	NA	NA	NA	TRUE	0.000763073	3.1596	0.33	0.233	1
Stromal	ABTB2	TRUE	8.39e-10	9.5577	0.455	0.114	2.52e-06	FALSE	NA	NA	NA	NA	NA	TRUE	4.05e-90	2.23664	1	0.201	1.21e-86
Stromal	ACER2	TRUE	0.00680184	9.83449	0.12	0.075	1	FALSE	NA	NA	NA	NA	NA	FALSE	NA	NA	NA	NA	NA
Stromal	ACTB	TRUE	7.07e-05	1.88852	0.35	0.404	0.212191	FALSE	NA	NA	NA	NA	NA	FALSE	NA	NA	NA	NA	NA
Stromal	ADAMTS1	FALSE	NA	NA	NA	NA	NA	FALSE	NA	NA	NA	NA	NA	TRUE	4.55e-05	2.64014	0.4	0.335	0.136532
Stromal	ADAMTS15	TRUE	0.000755246	6.70094	0.13	0.078	1	TRUE	3.61e-15	1.62927	0.425	0.124	1.08e-11	FALSE	NA	NA	NA	NA	NA
Stromal	ADAMTS19	FALSE	NA	NA	NA	NA	NA	TRUE	3.42e-104	3.59231	0.955	0.021	1.03e-100	TRUE	2.13e-93	1.88756	0.99	0.14	6.4e-90
Stromal	ADAMTS2	FALSE	NA	NA	NA	NA	NA	TRUE	0.00125648	7.21504	0.515	0.137	1	TRUE	4.16e-46	2.3128	0.795	0.193	1.25e-42
Stromal	ADAMTS4	FALSE	NA	NA	NA	NA	NA	FALSE	NA	NA	NA	NA	NA	TRUE	8.23e-24	2.67579	0.495	0.293	2.47e-20
Stromal	ADAMTSL3	TRUE	1.02e-49	4.79178	0.755	0.182	3.05e-46	TRUE	7.92e-69	1.89696	0.935	0.176	2.38e-65	TRUE	6.37e-75	3.99823	0.995	0.239	1.91e-71
Stromal	ADAMTSL5	FALSE	NA	NA	NA	NA	NA	TRUE	4.74e-11	4.5221	0.31	0.192	1.42e-07	FALSE	NA	NA	NA	NA	NA
Stromal	ADM	FALSE	NA	NA	NA	NA	NA	TRUE	1.07e-08	1.90798	0.255	0.263	3.2e-05	FALSE	NA	NA	NA	NA	NA
Stromal	ADRM1	FALSE	NA	NA	NA	NA	NA	FALSE	NA	NA	NA	NA	NA	TRUE	0.00149135	3.29075	0.25	0.204	1
Stromal	AEBP1	FALSE	NA	NA	NA	NA	NA	FALSE	NA	NA	NA	NA	NA	TRUE	0.00688531	2.6743	0.325	0.169	1
Stromal	AFAP1	TRUE	5.6e-09	9.20624	0.405	0.103	1.68e-05	TRUE	4.95e-66	1.82123	0.96	0.231	1.48e-62	FALSE	NA	NA	NA	NA	NA
Stromal	AFF3	FALSE	NA	NA	NA	NA	NA	TRUE	3.73e-05	6.50428	0.275	0.453	0.111837	FALSE	NA	NA	NA	NA	NA
Stromal	ALDH1A2	FALSE	NA	NA	NA	NA	NA	TRUE	2.17e-12	10.1465	0.59	0.201	6.5e-09	TRUE	1.49e-61	3.48656	0.82	0.215	4.46e-58
Stromal	ALOX12	FALSE	NA	NA	NA	NA	NA	FALSE	NA	NA	NA	NA	NA	TRUE	1.06e-09	11.2594	0.09	0.28	3.17e-06
Stromal	ALYREF	FALSE	NA	NA	NA	NA	NA	FALSE	NA	NA	NA	NA	NA	TRUE	0.00111954	7.64474	0.24	0.301	1
Stromal	AMIGO1	FALSE	NA	NA	NA	NA	NA	FALSE	NA	NA	NA	NA	NA	TRUE	1.1e-06	5.10577	0.285	0.222	0.00330912
Stromal	AMIGO2	FALSE	NA	NA	NA	NA	NA	FALSE	NA	NA	NA	NA	NA	TRUE	8.37e-30	1.94547	0.435	0.223	2.51e-26
Stromal	ANGPTL1	FALSE	NA	NA	NA	NA	NA	TRUE	4.78e-28	7.78352	0.19	0.438	1.43e-24	FALSE	NA	NA	NA	NA	NA
Stromal	ANK1	FALSE	NA	NA	NA	NA	NA	FALSE	NA	NA	NA	NA	NA	TRUE	6.36e-10	2.78905	0.17	0.304	1.91e-06
Stromal	ANKRD23	FALSE	NA	NA	NA	NA	NA	FALSE	NA	NA	NA	NA	NA	TRUE	5.9e-11	13.3551	0.44	0.317	1.77e-07
Stromal	ANKRD34A	FALSE	NA	NA	NA	NA	NA	FALSE	NA	NA	NA	NA	NA	TRUE	0.000375819	3.05844	0.215	0.205	1
Stromal	ANKS1B	FALSE	NA	NA	NA	NA	NA	TRUE	1.61e-46	8.12298	0.86	0.256	4.84e-43	FALSE	NA	NA	NA	NA	NA
Stromal	ANTKMT	FALSE	NA	NA	NA	NA	NA	FALSE	NA	NA	NA	NA	NA	TRUE	0.00781068	9.91875	0.12	0.19	1
Stromal	ANTXR1	TRUE	2.34e-05	3.63759	0.425	0.18	0.0701481	TRUE	0.000263937	3.75091	0.515	0.254	0.791812	TRUE	6.96e-52	8.20571	0.875	0.305	2.09e-48
Stromal	AOX1	FALSE	NA	NA	NA	NA	NA	TRUE	6.15e-20	5.2626	0.57	0.019	1.85e-16	TRUE	4.92e-64	1.51492	0.78	0.085	1.48e-60
Stromal	APLP2	FALSE	NA	NA	NA	NA	NA	FALSE	NA	NA	NA	NA	NA	TRUE	1.03e-06	7.54731	0.255	0.417	0.00308945
Stromal	APOD	FALSE	NA	NA	NA	NA	NA	TRUE	0.000116513	8.83561	0.505	0.307	0.34954	FALSE	NA	NA	NA	NA	NA
Stromal	APOE	FALSE	NA	NA	NA	NA	NA	FALSE	NA	NA	NA	NA	NA	TRUE	1.53e-17	8.75383	0.415	0.148	4.58e-14
Stromal	APRT	FALSE	NA	NA	NA	NA	NA	FALSE	NA	NA	NA	NA	NA	TRUE	1.5e-12	2.11781	0.135	0.307	4.5e-09
Stromal	ARHGAP20	FALSE	NA	NA	NA	NA	NA	TRUE	1.26e-07	1.657	0.28	0.119	0.000377	FALSE	NA	NA	NA	NA	NA
Stromal	ARHGAP25	FALSE	NA	NA	NA	NA	NA	FALSE	NA	NA	NA	NA	NA	TRUE	1.65e-05	3.88149	0.095	0.429	0.049445
Stromal	ARMCX6	FALSE	NA	NA	NA	NA	NA	TRUE	4.39e-22	2.28718	0.1	0.272	1.32e-18	FALSE	NA	NA	NA	NA	NA
Stromal	ASB11	FALSE	NA	NA	NA	NA	NA	FALSE	NA	NA	NA	NA	NA	TRUE	1.99e-54	11.6954	0.025	0.22	5.96e-51
Stromal	ASPN	FALSE	NA	NA	NA	NA	NA	FALSE	NA	NA	NA	NA	NA	TRUE	1.86e-12	4.07392	0.575	0.348	5.57e-09
Stromal	ASTN1	FALSE	NA	NA	NA	NA	NA	FALSE	NA	NA	NA	NA	NA	TRUE	4.09e-07	2.09785	0.225	0.317	0.00122589
Stromal	ATOH8	FALSE	NA	NA	NA	NA	NA	TRUE	2.4e-15	3.08163	0.185	0.226	7.2e-12	FALSE	NA	NA	NA	NA	NA
Stromal	ATP2B4	FALSE	NA	NA	NA	NA	NA	FALSE	NA	NA	NA	NA	NA	TRUE	4.58e-20	9.23253	0.22	0.38	1.37e-16
Stromal	AXL	FALSE	NA	NA	NA	NA	NA	TRUE	0.000326464	2.9753	0.53	0.34	0.979393	TRUE	4.28e-44	2.45814	0.635	0.198	1.28e-40
Stromal	B2M	FALSE	NA	NA	NA	NA	NA	FALSE	NA	NA	NA	NA	NA	TRUE	4.5e-06	4.76963	0.155	0.374	0.0135147
Stromal	BCL7C	FALSE	NA	NA	NA	NA	NA	FALSE	NA	NA	NA	NA	NA	TRUE	0.00580034	3.80281	0.195	0.169	1
Stromal	BGN	FALSE	NA	NA	NA	NA	NA	FALSE	NA	NA	NA	NA	NA	TRUE	2.49e-07	1.57204	0.42	0.164	0.000747282
Stromal	BICC1	TRUE	4.83e-89	16.6955	0.88	0.108	1.45e-85	TRUE	7.41e-113	11.074	1	0.026	2.22e-109	TRUE	4.78e-112	10.4214	1	0.084	1.44e-108
Stromal	BMP4	FALSE	NA	NA	NA	NA	NA	FALSE	NA	NA	NA	NA	NA	TRUE	2.92e-06	3.4818	0.495	0.183	0.0087741
Stromal	BMPER	FALSE	NA	NA	NA	NA	NA	FALSE	NA	NA	NA	NA	NA	TRUE	8.81e-08	3.24872	0.54	0.248	0.000264424
Stromal	BNC2	TRUE	7e-62	8.08857	0.815	0.152	2.1e-58	TRUE	3.11e-107	9.86503	0.995	0.211	9.34e-104	FALSE	NA	NA	NA	NA	NA
Stromal	BOK	FALSE	NA	NA	NA	NA	NA	TRUE	6.27e-05	7.54951	0.405	0.188	0.188088	TRUE	0.00290535	5.96331	0.315	0.281	1
Stromal	BTBD17	FALSE	NA	NA	NA	NA	NA	FALSE	NA	NA	NA	NA	NA	TRUE	4.45e-08	1.74546	0.115	0.248	0.000133538
Stromal	C12orf75	FALSE	NA	NA	NA	NA	NA	TRUE	4.63e-08	1.64139	0.39	0.397	0.00013897	FALSE	NA	NA	NA	NA	NA
Stromal	C1QTNF6	FALSE	NA	NA	NA	NA	NA	TRUE	0.00126627	4.83318	0.29	0.262	1	FALSE	NA	NA	NA	NA	NA
Stromal	C1QTNF7	FALSE	NA	NA	NA	NA	NA	TRUE	0.00584628	4.89317	0.41	0.284	1	FALSE	NA	NA	NA	NA	NA
Stromal	C1R	FALSE	NA	NA	NA	NA	NA	TRUE	3.61e-05	5.00158	0.545	0.268	0.108293	FALSE	NA	NA	NA	NA	NA
Stromal	C20orf144	FALSE	NA	NA	NA	NA	NA	FALSE	NA	NA	NA	NA	NA	TRUE	2.11e-29	5.92533	0.175	0.197	6.34e-26
Stromal	C3	TRUE	1.28e-08	11.3841	0.41	0.1	3.85e-05	FALSE	NA	NA	NA	NA	NA	TRUE	2.34e-94	2.74394	0.985	0.092	7.02e-91
Stromal	CACHD1	FALSE	NA	NA	NA	NA	NA	TRUE	7.85e-31	3.46068	0.625	0.156	2.36e-27	TRUE	4.35e-15	1.61866	0.515	0.315	1.31e-11
Stromal	CACNA1C	TRUE	2.84e-16	3.76632	0.115	0.427	8.52e-13	FALSE	NA	NA	NA	NA	NA	FALSE	NA	NA	NA	NA	NA
Stromal	CAMK4	FALSE	NA	NA	NA	NA	NA	TRUE	7.91e-17	3.55485	0.015	0.201	2.37e-13	FALSE	NA	NA	NA	NA	NA
Stromal	CCDC24	FALSE	NA	NA	NA	NA	NA	TRUE	6.38e-24	3.40912	0.165	0.331	1.91e-20	FALSE	NA	NA	NA	NA	NA
Stromal	CCDC80	TRUE	1.28e-18	13.1408	0.555	0.179	3.84e-15	TRUE	2.85e-13	8.2635	0.605	0.117	8.54e-10	TRUE	8.44e-98	3.61621	0.99	0.146	2.53e-94
Stromal	CCL11	FALSE	NA	NA	NA	NA	NA	TRUE	2.34e-12	3.87618	0.205	0.115	7.01e-09	TRUE	0.00165755	5.29745	0.27	0.176	1
Stromal	CCL19	FALSE	NA	NA	NA	NA	NA	TRUE	1.9e-05	2.98889	0.39	0.254	0.0570015	FALSE	NA	NA	NA	NA	NA
Stromal	CCL8	FALSE	NA	NA	NA	NA	NA	FALSE	NA	NA	NA	NA	NA	TRUE	3.54e-09	4.05025	0.3	0.257	1.06e-05
Stromal	CCN1	TRUE	0.00417635	2.79039	0.11	0.056	1	FALSE	NA	NA	NA	NA	NA	FALSE	NA	NA	NA	NA	NA
Stromal	CCN2	FALSE	NA	NA	NA	NA	NA	FALSE	NA	NA	NA	NA	NA	TRUE	1.67e-23	14.0306	0.6	0.26	5.01e-20
Stromal	CCN3	FALSE	NA	NA	NA	NA	NA	FALSE	NA	NA	NA	NA	NA	TRUE	5.47e-08	4.62308	0.2	0.266	0.000164057
Stromal	CCN5	FALSE	NA	NA	NA	NA	NA	TRUE	2.6e-14	3.6225	0.27	0.184	7.79e-11	FALSE	NA	NA	NA	NA	NA
Stromal	CD14	FALSE	NA	NA	NA	NA	NA	FALSE	NA	NA	NA	NA	NA	TRUE	8.35e-40	1.89485	0.105	0.354	2.5e-36
Stromal	CD248	FALSE	NA	NA	NA	NA	NA	TRUE	1.3e-12	4.75063	0.27	0.256	3.91e-09	FALSE	NA	NA	NA	NA	NA
Stromal	CD28	FALSE	NA	NA	NA	NA	NA	TRUE	1.25e-43	6.70289	0.045	0.282	3.75e-40	FALSE	NA	NA	NA	NA	NA
Stromal	CD34	FALSE	NA	NA	NA	NA	NA	TRUE	4.36e-15	3.53852	0.62	0.223	1.31e-11	FALSE	NA	NA	NA	NA	NA
Stromal	CD55	FALSE	NA	NA	NA	NA	NA	TRUE	0.000520808	1.93167	0.36	0.238	1	FALSE	NA	NA	NA	NA	NA
Stromal	CD79B	FALSE	NA	NA	NA	NA	NA	FALSE	NA	NA	NA	NA	NA	TRUE	1.16e-06	2.00559	0.09	0.31	0.00348877
Stromal	CD84	FALSE	NA	NA	NA	NA	NA	FALSE	NA	NA	NA	NA	NA	TRUE	2.23e-07	3.60805	0.045	0.337	0.000667519
Stromal	CD93	FALSE	NA	NA	NA	NA	NA	FALSE	NA	NA	NA	NA	NA	TRUE	4.32e-11	1.82152	0.275	0.349	1.29e-07
Stromal	CDC20	FALSE	NA	NA	NA	NA	NA	TRUE	2.33e-16	2.81642	0.285	0.184	7e-13	FALSE	NA	NA	NA	NA	NA
Stromal	CDC42EP2	FALSE	NA	NA	NA	NA	NA	FALSE	NA	NA	NA	NA	NA	TRUE	4.49e-05	4.34634	0.445	0.251	0.134613
Stromal	CDH11	FALSE	NA	NA	NA	NA	NA	FALSE	NA	NA	NA	NA	NA	TRUE	3.26e-05	2.64606	0.43	0.339	0.0976759
Stromal	CDKN1A	FALSE	NA	NA	NA	NA	NA	TRUE	5.22e-05	3.40609	0.28	0.384	0.156584	FALSE	NA	NA	NA	NA	NA
Stromal	CDKN3	FALSE	NA	NA	NA	NA	NA	TRUE	1.46e-60	1.63693	0.81	0.195	4.37e-57	TRUE	1.29e-16	9.96574	0.51	0.222	3.88e-13
Stromal	CENPA	FALSE	NA	NA	NA	NA	NA	TRUE	2.57e-15	1.54841	0.315	0.195	7.7e-12	FALSE	NA	NA	NA	NA	NA
Stromal	CH25H	FALSE	NA	NA	NA	NA	NA	TRUE	2.8e-19	2.23641	0.135	0.129	8.39e-16	FALSE	NA	NA	NA	NA	NA
Stromal	CHCHD1	FALSE	NA	NA	NA	NA	NA	FALSE	NA	NA	NA	NA	NA	TRUE	4.49e-10	2.05556	0.105	0.246	1.35e-06
Stromal	CILP	FALSE	NA	NA	NA	NA	NA	TRUE	0.000469794	11.2644	0.21	0.153	1	FALSE	NA	NA	NA	NA	NA
Stromal	CISD1	TRUE	1.65e-07	5.11427	0.075	0.106	0.000494895	FALSE	NA	NA	NA	NA	NA	FALSE	NA	NA	NA	NA	NA
Stromal	CISH	FALSE	NA	NA	NA	NA	NA	TRUE	0.00489764	2.74565	0.1	0.309	1	FALSE	NA	NA	NA	NA	NA
Stromal	CKB	FALSE	NA	NA	NA	NA	NA	FALSE	NA	NA	NA	NA	NA	TRUE	0.00231087	3.46726	0.22	0.252	1
Stromal	CLEC11A	FALSE	NA	NA	NA	NA	NA	TRUE	2.23e-09	9.6696	0.28	0.402	6.7e-06	FALSE	NA	NA	NA	NA	NA
Stromal	CMKLR1	FALSE	NA	NA	NA	NA	NA	TRUE	0.000772656	1.57263	0.32	0.162	1	FALSE	NA	NA	NA	NA	NA
Stromal	CMPK2	FALSE	NA	NA	NA	NA	NA	FALSE	NA	NA	NA	NA	NA	TRUE	3.83e-23	5.22811	0.135	0.311	1.15e-19
Stromal	CMTM3	FALSE	NA	NA	NA	NA	NA	FALSE	NA	NA	NA	NA	NA	TRUE	0.000707738	1.63566	0.215	0.193	1
Stromal	CNTFR	FALSE	NA	NA	NA	NA	NA	TRUE	3.44e-18	2.83764	0.23	0.083	1.03e-14	FALSE	NA	NA	NA	NA	NA
Stromal	CNTN6	FALSE	NA	NA	NA	NA	NA	FALSE	NA	NA	NA	NA	NA	TRUE	2.81e-06	8.30338	0.155	0.365	0.00844097
Stromal	COL15A1	TRUE	7.18e-40	11.5553	0.705	0.188	2.15e-36	TRUE	5.09e-62	4.38323	0.805	0.092	1.53e-58	TRUE	4.07e-111	4.80411	1	0.119	1.22e-107
Stromal	COL1A1	FALSE	NA	NA	NA	NA	NA	FALSE	NA	NA	NA	NA	NA	TRUE	9.23e-08	6.23838	0.545	0.257	0.000276859
Stromal	COL1A2	TRUE	1.86e-22	3.83697	0.625	0.231	5.57e-19	TRUE	1.01e-18	1.90055	0.65	0.231	3.04e-15	FALSE	NA	NA	NA	NA	NA
Stromal	COL27A1	FALSE	NA	NA	NA	NA	NA	TRUE	5.46e-12	3.98931	0.26	0.338	1.64e-08	FALSE	NA	NA	NA	NA	NA
Stromal	COL3A1	TRUE	4.34e-08	9.5374	0.49	0.214	0.000130136	FALSE	NA	NA	NA	NA	NA	FALSE	NA	NA	NA	NA	NA
Stromal	COL4A1	FALSE	NA	NA	NA	NA	NA	TRUE	4.71e-18	4.56183	0.66	0.328	1.41e-14	FALSE	NA	NA	NA	NA	NA
Stromal	COL4A3	TRUE	1.4e-35	11.7115	0.605	0.061	4.19e-32	TRUE	2.96e-104	6.88021	0.97	0.039	8.89e-101	TRUE	2.11e-105	5.76908	1	0.165	6.34e-102
Stromal	COL5A1	TRUE	7.97e-30	3.9292	0.61	0.137	2.39e-26	TRUE	8.44e-61	6.15457	0.77	0.113	2.53e-57	TRUE	2.18e-80	2.41207	0.95	0.246	6.53e-77
Stromal	COL5A2	TRUE	2.32e-24	4.58892	0.635	0.171	6.96e-21	FALSE	NA	NA	NA	NA	NA	TRUE	7.6e-81	1.56268	0.995	0.288	2.28e-77
Stromal	COL5A3	TRUE	0.00868167	5.42979	0.375	0.183	1	FALSE	NA	NA	NA	NA	NA	FALSE	NA	NA	NA	NA	NA
Stromal	COL6A2	FALSE	NA	NA	NA	NA	NA	TRUE	1.47e-19	2.71291	0.66	0.275	4.41e-16	TRUE	4.9e-72	2.93723	0.875	0.19	1.47e-68
Stromal	COL8A1	TRUE	5.02e-46	11.5149	0.705	0.12	1.51e-42	TRUE	6.65e-81	10.1984	0.87	0.127	2e-77	TRUE	1.95e-104	3.67526	0.995	0.198	5.86e-101
Stromal	COL9A1	FALSE	NA	NA	NA	NA	NA	TRUE	3.1e-06	10.1892	0.5	0.265	0.00929857	FALSE	NA	NA	NA	NA	NA
Stromal	COMP	FALSE	NA	NA	NA	NA	NA	TRUE	2.52e-06	8.58121	0.22	0.249	0.00756628	FALSE	NA	NA	NA	NA	NA
Stromal	COQ10A	FALSE	NA	NA	NA	NA	NA	FALSE	NA	NA	NA	NA	NA	TRUE	8e-06	6.35385	0.14	0.197	0.0240137
Stromal	COTL1	FALSE	NA	NA	NA	NA	NA	FALSE	NA	NA	NA	NA	NA	TRUE	5.97e-12	6.72219	0.175	0.424	1.79e-08
Stromal	COX6A2	FALSE	NA	NA	NA	NA	NA	TRUE	5.82e-06	10.0939	0.15	0.261	0.0174458	FALSE	NA	NA	NA	NA	NA
Stromal	CPM	TRUE	6.99e-07	1.6881	0.06	0.104	0.00209805	FALSE	NA	NA	NA	NA	NA	FALSE	NA	NA	NA	NA	NA
Stromal	CPXM2	FALSE	NA	NA	NA	NA	NA	TRUE	0.000532784	2.42905	0.14	0.226	1	FALSE	NA	NA	NA	NA	NA
Stromal	CREB3	FALSE	NA	NA	NA	NA	NA	FALSE	NA	NA	NA	NA	NA	TRUE	7.39e-08	2.08429	0.13	0.286	0.000221777
Stromal	CREB5	TRUE	0.000217615	5.90303	0.485	0.264	0.652844	TRUE	4.82e-26	3.32319	0.515	0.252	1.45e-22	FALSE	NA	NA	NA	NA	NA
Stromal	CRIP2	FALSE	NA	NA	NA	NA	NA	FALSE	NA	NA	NA	NA	NA	TRUE	2.06e-06	2.78359	0.285	0.305	0.0061796
Stromal	CRISPLD1	FALSE	NA	NA	NA	NA	NA	TRUE	1.5e-07	2.13899	0.46	0.178	0.000450239	FALSE	NA	NA	NA	NA	NA
Stromal	CRISPLD2	FALSE	NA	NA	NA	NA	NA	FALSE	NA	NA	NA	NA	NA	TRUE	2.28e-56	4.6892	0.78	0.233	6.83e-53
Stromal	CRLF1	FALSE	NA	NA	NA	NA	NA	FALSE	NA	NA	NA	NA	NA	TRUE	4.69e-26	4.60731	0.6	0.137	1.41e-22
Stromal	CSTB	FALSE	NA	NA	NA	NA	NA	FALSE	NA	NA	NA	NA	NA	TRUE	0.00721279	11.1407	0.215	0.222	1
Stromal	CTHRC1	FALSE	NA	NA	NA	NA	NA	TRUE	1.01e-08	5.1903	0.465	0.23	3.02e-05	FALSE	NA	NA	NA	NA	NA
Stromal	CTTNBP2	FALSE	NA	NA	NA	NA	NA	TRUE	3.8e-23	2.09109	0.315	0.223	1.14e-19	TRUE	4.79e-16	4.10582	0.39	0.312	1.44e-12
Stromal	CX3CR1	FALSE	NA	NA	NA	NA	NA	TRUE	1.08e-06	1.83533	0.08	0.121	0.00324216	FALSE	NA	NA	NA	NA	NA
Stromal	CXCL12	FALSE	NA	NA	NA	NA	NA	TRUE	1.17e-10	2.93322	0.505	0.303	3.5e-07	FALSE	NA	NA	NA	NA	NA
Stromal	CXCL13	FALSE	NA	NA	NA	NA	NA	FALSE	NA	NA	NA	NA	NA	TRUE	7.12e-09	2.27099	0.33	0.271	2.14e-05
Stromal	CXCL14	FALSE	NA	NA	NA	NA	NA	TRUE	6.94e-18	2.60733	0.155	0.128	2.08e-14	FALSE	NA	NA	NA	NA	NA
Stromal	CXCL16	FALSE	NA	NA	NA	NA	NA	FALSE	NA	NA	NA	NA	NA	TRUE	5.06e-19	3.57852	0.185	0.273	1.52e-15
Stromal	CXCL3	FALSE	NA	NA	NA	NA	NA	FALSE	NA	NA	NA	NA	NA	TRUE	4.46e-07	3.72799	0.265	0.302	0.00133764
Stromal	CXCL9	FALSE	NA	NA	NA	NA	NA	FALSE	NA	NA	NA	NA	NA	TRUE	4.65e-16	1.93571	0.205	0.191	1.4e-12
Stromal	CYP1B1	FALSE	NA	NA	NA	NA	NA	TRUE	0.000288951	2.48466	0.46	0.138	0.866854	TRUE	2.76e-13	2.01769	0.49	0.202	8.27e-10
Stromal	CYP4B1	FALSE	NA	NA	NA	NA	NA	FALSE	NA	NA	NA	NA	NA	TRUE	1.21e-05	1.87427	0.39	0.15	0.0362589
Stromal	CYTL1	FALSE	NA	NA	NA	NA	NA	TRUE	5.32e-13	8.53756	0.21	0.192	1.59e-09	TRUE	4.77e-12	15.0655	0.31	0.292	1.43e-08
Stromal	DACT2	FALSE	NA	NA	NA	NA	NA	TRUE	4.89e-10	7.01791	0.295	0.135	1.47e-06	FALSE	NA	NA	NA	NA	NA
Stromal	DCLK1	TRUE	8.01e-38	13.9306	0.645	0.112	2.4e-34	TRUE	1.15e-94	10.2129	0.925	0.121	3.45e-91	FALSE	NA	NA	NA	NA	NA
Stromal	DCN	TRUE	9.37e-49	5.61606	0.745	0.316	2.81e-45	FALSE	NA	NA	NA	NA	NA	FALSE	NA	NA	NA	NA	NA
Stromal	DDAH1	FALSE	NA	NA	NA	NA	NA	TRUE	3.48e-36	7.63805	0.895	0.376	1.05e-32	FALSE	NA	NA	NA	NA	NA
Stromal	DDIT4	FALSE	NA	NA	NA	NA	NA	TRUE	0.00181766	1.87756	0.33	0.337	1	FALSE	NA	NA	NA	NA	NA
Stromal	DDR2	TRUE	1.15e-12	4.79524	0.515	0.162	3.46e-09	TRUE	9.75e-07	3.63911	0.57	0.17	0.00292362	TRUE	4.61e-54	2.3847	0.77	0.2	1.38e-50
Stromal	DDX5	FALSE	NA	NA	NA	NA	NA	FALSE	NA	NA	NA	NA	NA	TRUE	2.25e-12	2.54061	0.52	0.266	6.76e-09
Stromal	DEFB124	FALSE	NA	NA	NA	NA	NA	TRUE	2.9e-46	2.63343	0.1	0.126	8.69e-43	FALSE	NA	NA	NA	NA	NA
Stromal	DIO2	FALSE	NA	NA	NA	NA	NA	TRUE	1.65e-74	11.1474	0.875	0.085	4.96e-71	FALSE	NA	NA	NA	NA	NA
Stromal	DKK3	FALSE	NA	NA	NA	NA	NA	TRUE	1.39e-05	2.60384	0.335	0.321	0.0417772	FALSE	NA	NA	NA	NA	NA
Stromal	DLGAP1	FALSE	NA	NA	NA	NA	NA	TRUE	7.15e-41	3.03639	0.835	0.294	2.15e-37	FALSE	NA	NA	NA	NA	NA
Stromal	DLL1	FALSE	NA	NA	NA	NA	NA	FALSE	NA	NA	NA	NA	NA	TRUE	2.86e-09	8.45957	0.225	0.219	8.59e-06
Stromal	DNAJC9	TRUE	9.1e-06	4.4437	0.09	0.101	0.0273037	FALSE	NA	NA	NA	NA	NA	FALSE	NA	NA	NA	NA	NA
Stromal	DNASE2	FALSE	NA	NA	NA	NA	NA	FALSE	NA	NA	NA	NA	NA	TRUE	0.00164117	3.09566	0.175	0.187	1
Stromal	DNM1	FALSE	NA	NA	NA	NA	NA	FALSE	NA	NA	NA	NA	NA	TRUE	4.68e-18	9.17003	0.625	0.323	1.4e-14
Stromal	DPP4	FALSE	NA	NA	NA	NA	NA	TRUE	2.29e-23	3.64742	0.035	0.422	6.87e-20	FALSE	NA	NA	NA	NA	NA
Stromal	DPP7	FALSE	NA	NA	NA	NA	NA	TRUE	2.62e-09	1.50457	0.235	0.396	7.86e-06	FALSE	NA	NA	NA	NA	NA
Stromal	DPT	FALSE	NA	NA	NA	NA	NA	TRUE	2.35e-06	6.5218	0.57	0.115	0.00706109	TRUE	5.69e-33	1.71834	0.58	0.139	1.71e-29
Stromal	DPYSL3	FALSE	NA	NA	NA	NA	NA	TRUE	5.96e-29	1.59663	0.555	0.235	1.79e-25	FALSE	NA	NA	NA	NA	NA
Stromal	DSC2	FALSE	NA	NA	NA	NA	NA	FALSE	NA	NA	NA	NA	NA	TRUE	7.64e-06	3.05295	0.07	0.364	0.0229306
Stromal	DSCAML1	FALSE	NA	NA	NA	NA	NA	TRUE	1.22e-38	8.35276	0.82	0.284	3.65e-35	FALSE	NA	NA	NA	NA	NA
[truncated: 16,210 more rows]
