# Supplementary material for: Single-nucleus multiple-organ chromatin accessibility landscape in the adult rat
Source: Gigascience. 2026 Feb 3;15:giag013. doi: 10.1093/gigascience/giag013 (PMC12954174; doi:10.1093/gigascience/giag013)
Supplement: giag013_Supplemental_Files [file giag013_supplemental_files.zip › Table S1.xlsx]

## Sheet: 00.Marker genes from public
Table name	Descriptions
Table S1	This table summarizes the marker gene lists used in our study. Detailed information for each organ and cell type, including the specific markers and their sources, is provided in the Supplementary Material.
TISSUE TYPE	CELL TYPE NAME	MARKER GENE	CELL TYPE CLASSIFICATION
Thyroid	Stromal	Dcn, Lum, Pdgfra	Stromal
	Endothelial	Flt11, Pecam1, Kdr	Endothelial
	Skeletal_Myh2	Myh3, Myh2	Muscle
	Skeletal_Myh4	Myh3, Myh4	Muscle
	Skeletal_Myh7	Myh7	Muscle
	Myosatellite	Pax7	Muscle
	Neuroendocrine	Chga, Cck, Th, Nrxn1, Cntn4	Endocrine
Thymus	Pre B cell	PAX5, DTX1, IL21R, MS4A1, CD19, CD22, BANK1	Immune
	B cell	PAX5, CD19, CD79B, MS4A7, EBF1	Immune
	CD4 T cell	CD4, CD3D, IL7R, CD3G	Immune
	CD8 T cell	CD8A, CD3D, IL7R, CD3G	Immune
	Endothelial	FLT1, VWF, PECAM1	Endothelial
	Monocyte	MS4A3, CCL14, FCER1A, FCGR1A, CD14, MNDA, CD163, MRC1, STAB1	Immune
	Neutrophil	S100A8, CFD, CEACAM8, CSF3R, CSF2RB	Immune
	Stromal	DCN, LAMA2, GPC6, MGP, CFD, LUM, COL3A1, COL1A1	Stromal
	Thymic progenitors	CD34,CD7, ESR1	Stromal
Heart	Endothelial	Flt1, Vwf, Pecam1, Fabp4, Cdh5, Cav1	Endothelial
	Stromal	Dcn, Mgp, Lum, Col3a1, Col1a1	Stromal
	Cardiomyocite	Tnni3,Myh7,Tnnc1,Nppa, Myl7, Sln	Muscle
	Pericyte	Pdgfrb, Kcnj8, Abcc9, Myh11, Myl9	Stromal
	Macrophage	Cd163, Mrc1, Csf1r	Immune
	NK cell	Ly49i3, Klrd1, Klrb1c, Il2rb, Klrk1, Ncr1	Immune
Lung	Alveolar Type 1 (AT1)	Ager, Emp2, Cav1, Rtkn2	Epithelial
	Alveolar Type 2 (AT2)	Lrrk2, Ros1, Etv5, Sftpc, Lamp3	Epithelial
	Endothelial	Flt1, Vwf, Pecam1	Endothelial
	Ciliated	Foxj1, Tubb4b, Tp73, Ccdc39, Ccdc40, Dnai1	Epithelial
	Myofibroblasts	Itga8, Myh10, Col3a1, Col1a1, Pdgfra, Eln, Acta2	Stromal
	Goblet	Scgb1a1, Scgb3a2, Bpifb1, Spdef	Epithelial
	NKT	Nkg7, Klrd1, Cd96, Cd8a	Immune
	Macrophage	Cd163, Mrc1, Itgam, Msr1	Immune
	B cell	Pax5, Cd19, Cd79b, Ebf1	Immune
	Smooth Muscle Cell (SMC)	Myh11, Tagln, Cnn1, Des, Acta2	Muscle
	Tuft cell	Dclk1, Ascl2	Epithelial
Liver	Hepatocytes	Alb, Ttr, Apoa1	Epithelial
	Endothelial	Flt1, Kdr, Pecam1	Endothelial
	Hepatic stellate cells	Bmp5, Hgf, Col3a1, Dcn	Stromal
	Kupffer cells	Cd163, Csf1r, Itgam, Clec4f, Cd68	Immune
	NK cell	Zap70, Il2rb, Nkg7, Cxcr6, Gzma	Immune
	B cell	Pax5, Cd19, Cd79b, Ebf1	Immune
Spleen	B cell	Pax5, Ms4a1, Cd19, Cd79b, Ebf1	Immune
	T cell	Cd4, Cd3d, Cd3g, Cd8a	Immune
	Macrophage	Cd163, Mrc1, Csf1r, Cd93, Itgam	Immune
	Plasma BC	Xbp1, Sdc1, Prdm1, Ms4a1, Cd19	Immune
	Stromal	Pdgfra, Pdgfrb, Col1a1, Col3a1, Lum, Dcn	Stromal
	Endothelial	Pecam1, Flt1	Endothelial
Kidney	Proximal tubule cells-S1 segment	Slc5a12, Slc5a2, Slc13a3, Slc22a6, Prodh2, Slc22a8	Epithelial
	Proximal tubule cells-S2 segment	Slc5a12, Slc34a1, Slc13a3, Slc22a6, Cubn, Aqp1	Epithelial
	Proximal tubule cells-S3 segment	Slc22a7, Slc22a24, Slc7a13, Slc5a8, Abcc, Satb2	Epithelial
	Ascending limb of Henle (ALOHs)	Slc12a1, Umod	Epithelial
	Distal convoluted tubule (DCTs)	Slc12a3, Trpm7, Pvalb, Wnk1, Lgr5	Epithelial
	Connecting tubule cells (CTs)	Slc8a1, Hsd11b2, Calb1	Epithelial
	Intercalated cells	Atp6v0d2, Atp6v1c2, Atp6v1g3, Foxi1	Epithelial
	Principal cells	Aqp2, Aqp3, Gata3	Epithelial
	Mesangial cells	Robo1, Itga8, Acta2, Pdgfrb, Col4a1, Vim, Des	Stromal
	Podocytes	Nphs1, Nphs2, Wt1, Ptpro	Epithelial
	Endothelial	Cd34, Pecam1, Meis2, Flt1, Emcn	Endothelial
	Macrophages	Cd163, Mrc1, Csf1r, Itgam	Immune
	T cells	Cd3d, Cd3g, Cd8a, Cd96, Cd247, Bcl11b, Camk4	Immune
	Epithelial cells	Cdh1, Krt8, Krt18	Epithelial
Pancreas	Acinar	CPA1, CPB1, CPA3	Epithelial
	Alpha	GCG, TM4SF4, TTR, PCSK2, DPP6, PTPRT	Endocrine
	Beta	DLK1, IAPP, ETV5, INS, DOCK2	Endocrine
	Ductal	SCTR, FGFR2, EHF, CFTR, KRT19, SOX9	Epithelial
	Gamma	GLIS3, DOCK2	Endocrine
	Macrophage	CD163, MRC1, CSF1R, CD93, ITGAM	Immune
	Stellate	COL1A1, PDGFRA, DCN, LAMA2, GSN	Stromal
Ovary	Luteal cells	Ptgfr	Endocrine
	macrophages	Cd163, Mrc1, Csf1r, Cd93, Itgam	Epithelial
	Endothelial	Flt1, Pecam1	Endothelial
	Granulosa	Inhbb, Ptch2, Fshr, Cyp19a1, Amh	Stromal
	NK cells	Ly49i3, Klrd1, Klrb1c, Il2rb, Klrk1	Immune
	Smooth muscle cell	Msln, Pax8, Kitlg	Muscle
	Stromal	Dcn, Mgp, Lum, Col3a1, Col1a1	Stromal
	Surface epithelial	ABI3BP, MSLN, PAX8, NPNT	Epithelial
	Theca	Cyp17a1, Cyp11a1, Apoe, Dhcr24, Insl3, Bgn	Stromal
